# Supplementary material for: Epigenetic machinery is functionally conserved in cephalopods
Source: BMC Biol. 2022 Sep 14;20:202. doi: 10.1186/s12915-022-01404-1 (PMC9476566; doi:10.1186/s12915-022-01404-1)
Supplement: Supplementary file 2 — Additional file 2: Table S1. List of all the samples with the origin and the usage in this study. [file 12915_2022_1404_MOESM2_ESM.xlsx]

## Sheet: Sample_Names
Species	Tissue	Animals	Initial Storage Conditions	Extracted Samples	Source
O. bimaculoides	Axial Nerve Cord (ANC)	Adult #3, female	RNAlater	RNA	Albertin et al. 2015
O. bimaculoides	Optic Lobe (OL)	Adult #2, male	RNAlater	RNA	Albertin et al. 2015
O. bimaculoides	Ova	Adult #3, female	Liquid Nitrogen	RNA	Albertin et al. 2015
O. bimaculoides	Posterior Salivary Gland (PSG)	Adult #4, male	Liquid Nitrogen	RNA	Albertin et al. 2015
O. bimaculoides	Retina	Adult #2, male	Liquid Nitrogen	RNA	Albertin et al. 2015
O. bimaculoides	Subesophageal Brain (Sub-EB)	Adult #1, female	Liquid Nitrogen	RNA	Albertin et al. 2015
O. bimaculoides	Supraesophageal Brain (Supra-EB)	Adult #1, female	Liquid Nitrogen	RNA	Albertin et al. 2015
O. bimaculoides	Skin	mix of seven 30 dpf hatchlings from eyespots, dorsal and ventral mantle, and the leucophore-rich area between the eyes	Liquid Nitrogen	RNA	Albertin et al. 2015
O. bimaculoides	Suckers	Adult #4, male	Liquid Nitrogen	RNA	Albertin et al. 2015
O. bimaculoides	Testes	Adult #6, male	Liquid Nitrogen	RNA	Albertin et al. 2015
O. bimaculoides	Viscera (Hepatopancreas, Kidney, Heart)	Adults #2 (male), #3 (female), #5 (female)	RNAlater	RNA	Albertin et al. 2015
O. bimaculoides	Arm_L1_distal	Adult OB-5, male	Liquid Nitrogen	RNA	This paper
O. bimaculoides	Arm_L1_medial	Adult OB-5, male	Liquid Nitrogen	RNA	This paper
O. bimaculoides	Arm_L1_proximal	Adult OB-5, male	Liquid Nitrogen	RNA	This paper
O. bimaculoides	Arm_L1_tip	Adult OB-2, male	Liquid Nitrogen	RNA	This paper
O. bimaculoides	Arm_L1_tip	Adult OB-9, female	Liquid Nitrogen	RNA	This paper
O. bimaculoides	Arm_R2_tip	Adult OB-2, male	Liquid Nitrogen	DNA, Proteins	This paper
O. bimaculoides	Arm_R2_tip	Adult OB-7, male	Liquid Nitrogen	DNA, Proteins	This paper
O. bimaculoides	Arm_R2_tip	Adult OB-9, female	Liquid Nitrogen	DNA, Proteins	This paper
O. bimaculoides	Brain	Adult OB-2, male	Liquid Nitrogen	DNA, Proteins	This paper
O. bimaculoides	Brain	Adult OB-7, male	Liquid Nitrogen	DNA, Proteins	This paper
O. bimaculoides	Brain	Adult OB-9, female	Liquid Nitrogen	DNA, Proteins	This paper
O. bimaculoides	Gills	Adult OB-2, male	Liquid Nitrogen	DNA, Proteins	This paper
O. bimaculoides	Gills	Adult OB-7, male	Liquid Nitrogen	DNA, Proteins	This paper
O. bimaculoides	Gills	Adult OB-9, female	Liquid Nitrogen	DNA, Proteins	This paper
O. bimaculoides	Hatchling	whole body 30 dpf hatchlings	Liquid Nitrogen	RNA, DNA, Proteins	This paper
D. pealeii	Arm_R2_tip	Adult DP-1, unkown sex	Liquid Nitrogen	DNA, Proteins	This paper
D. pealeii	Arm_R2_tip	Adult DP-2, unkown sex	Liquid Nitrogen	DNA, Proteins	This paper
D. pealeii	Arm_R2_tip	Adult DP-3, unkown sex	Liquid Nitrogen	DNA, Proteins	This paper
D. pealeii	Brain	Adult DP-1, unkown sex	Liquid Nitrogen	DNA	This paper
D. pealeii	Brain	Adult DP-2, unkown sex	Liquid Nitrogen	DNA	This paper
D. pealeii	Brain	Adult DP-3, unkown sex	Liquid Nitrogen	DNA	This paper
D. pealeii	Gills	Adult DP-1, unkown sex	Liquid Nitrogen	DNA	This paper
D. pealeii	Gills	Adult DP-2, unkown sex	Liquid Nitrogen	DNA	This paper
D. pealeii	Gills	Adult DP-3, unkown sex	Liquid Nitrogen	DNA	This paper
E. berryi	Arm_R2_tip	Adult EB-1, male	Liquid Nitrogen	DNA, Proteins	This paper
E. berryi	Arm_R2_tip	Adult EB-2, male	Liquid Nitrogen	DNA, Proteins	This paper
E. berryi	Arm_R2_tip	Adult EB-3, male	Liquid Nitrogen	DNA, Proteins	This paper
E. berryi	Brain	Adult EB-1, male	Liquid Nitrogen	DNA	This paper
E. berryi	Brain	Adult EB-2, male	Liquid Nitrogen	DNA	This paper
E. berryi	Brain	Adult EB-3, male	Liquid Nitrogen	DNA	This paper
E. berryi	Gills	Adult EB-1, male	Liquid Nitrogen	DNA	This paper
E. berryi	Gills	Adult EB-2, male	Liquid Nitrogen	DNA	This paper
E. berryi	Gills	Adult EB-3, male	Liquid Nitrogen	DNA	This paper
