# Supplementary material for: Epigenetic machinery is functionally conserved in cephalopods
Source: BMC Biol. 2022 Sep 14;20:202. doi: 10.1186/s12915-022-01404-1 (PMC9476566; doi:10.1186/s12915-022-01404-1)
Supplement: Supplementary file 3 — Additional file 3: Table S2. Trinotate table containing the putative gene names of the transcriptome of O. bimaculoides. [file 12915_2022_1404_MOESM3_ESM.xlsx]

## Sheet: TRIANOTATE generates OB genes
#gene_id	transcript_id	sprot_Top_BLASTX_hit	RNAMMER	prot_id	prot_coords	sprot_Top_BLASTP_hit	custom_db_name_BLASTX	custom_db_name_BLASTP	Pfam	SignalP	TmHMM	eggnog	Kegg	gene_ontology_BLASTX	gene_ontology_BLASTP	gene_ontology_Pfam	transcript	peptide
MSTRG.3	transcript:Ocbimv22028243m	.	.	transcript:Ocbimv22028243m|m.3	3-1478[+]	.	SKP2_HUMAN^SKP2_HUMAN^Q:435-1463,H:76-415^36.49%ID^E:2e-55^RecName: Full=S-phase kinase-associated protein 2;^Eukaryota; Metazoa; Chordata; Craniata; Vertebrata; Euteleostomi; Mammalia; Eutheria; Euarchontoglires; Primates; Haplorrhini; Catarrhini; Hominidae; Homo	SKP2_HUMAN^SKP2_HUMAN^Q:145-487,H:76-415^36.96%ID^E:6e-61^RecName: Full=S-phase kinase-associated protein 2;^Eukaryota; Metazoa; Chordata; Craniata; Vertebrata; Euteleostomi; Mammalia; Eutheria; Euarchontoglires; Primates; Haplorrhini; Catarrhini; Hominidae; Homo	PF12937.6^F-box-like^F-box-like^167-209^E:1.2e-11`PF00646.32^F-box^F-box domain^167-207^E:1.1e-06	.	.	.	.	.	.	GO:0005515^molecular_function^protein binding	.	.
MSTRG.14	transcript:Ocbimv22028255m	.	.	transcript:Ocbimv22028255m|m.4	333-2468[+]	.	ACSL4_HUMAN^ACSL4_HUMAN^Q:348-2459,H:8-709^53.01%ID^E:0^RecName: Full=Long-chain-fatty-acid--CoA ligase 4;^Eukaryota; Metazoa; Chordata; Craniata; Vertebrata; Euteleostomi; Mammalia; Eutheria; Euarchontoglires; Primates; Haplorrhini; Catarrhini; Hominidae; Homo	ACSL4_HUMAN^ACSL4_HUMAN^Q:6-709,H:8-709^53.01%ID^E:0^RecName: Full=Long-chain-fatty-acid--CoA ligase 4;^Eukaryota; Metazoa; Chordata; Craniata; Vertebrata; Euteleostomi; Mammalia; Eutheria; Euarchontoglires; Primates; Haplorrhini; Catarrhini; Hominidae; Homo	PF00501.27^AMP-binding^AMP-binding enzyme^119-577^E:8.6e-99	.	ExpAA=23.80^PredHel=1^Topology=i7-29o	.	.	.	.	GO:0003824^molecular_function^catalytic activity	.	.
MSTRG.14	transcript:Ocbimv22028256m	.	.	transcript:Ocbimv22028256m|m.7	143-2278[+]	.	ACSL4_HUMAN^ACSL4_HUMAN^Q:158-2269,H:8-709^53.01%ID^E:0^RecName: Full=Long-chain-fatty-acid--CoA ligase 4;^Eukaryota; Metazoa; Chordata; Craniata; Vertebrata; Euteleostomi; Mammalia; Eutheria; Euarchontoglires; Primates; Haplorrhini; Catarrhini; Hominidae; Homo	ACSL4_HUMAN^ACSL4_HUMAN^Q:6-709,H:8-709^53.01%ID^E:0^RecName: Full=Long-chain-fatty-acid--CoA ligase 4;^Eukaryota; Metazoa; Chordata; Craniata; Vertebrata; Euteleostomi; Mammalia; Eutheria; Euarchontoglires; Primates; Haplorrhini; Catarrhini; Hominidae; Homo	PF00501.27^AMP-binding^AMP-binding enzyme^119-577^E:8.6e-99	.	ExpAA=23.80^PredHel=1^Topology=i7-29o	.	.	.	.	GO:0003824^molecular_function^catalytic activity	.	.
MSTRG.4	transcript:Ocbimv22028244m	.	.	transcript:Ocbimv22028244m|m.8	300-1070[+]	.	Y2678_METMA^Y2678_METMA^Q:375-1070,H:42-273^32.91%ID^E:3e-36^RecName: Full=Uncharacterized serpin-like protein MM_2675;^Archaea; Euryarchaeota; Methanomicrobia; Methanosarcinales; Methanosarcinaceae; Methanosarcina	Y2678_METMA^Y2678_METMA^Q:26-257,H:42-273^32.91%ID^E:2e-37^RecName: Full=Uncharacterized serpin-like protein MM_2675;^Archaea; Euryarchaeota; Methanomicrobia; Methanosarcinales; Methanosarcinaceae; Methanosarcina	PF00079.19^Serpin^Serpin (serine protease inhibitor)^39-254^E:5e-56	.	.	.	.	.	.	.	.	.
MSTRG.63	transcript:Ocbimv22028275m	.	.	transcript:Ocbimv22028275m|m.25	1284-2348[+]	.	QKIB_XENLA^QKIB_XENLA^Q:1290-2336,H:5-332^49.18%ID^E:1e-89^RecName: Full=Protein quaking-B;^Eukaryota; Metazoa; Chordata; Craniata; Vertebrata; Euteleostomi; Amphibia; Batrachia; Anura; Pipoidea; Pipidae; Xenopodinae; Xenopus; Xenopus	QKIB_XENLA^QKIB_XENLA^Q:3-351,H:5-332^49.73%ID^E:2e-104^RecName: Full=Protein quaking-B;^Eukaryota; Metazoa; Chordata; Craniata; Vertebrata; Euteleostomi; Amphibia; Batrachia; Anura; Pipoidea; Pipidae; Xenopodinae; Xenopus; Xenopus	PF16544.4^STAR_dimer^Homodimerisation region of STAR domain protein^9-58^E:2.3e-23`PF00013.28^KH_1^KH domain^89-123^E:2.2e-05	.	.	.	.	.	.	GO:0003723^molecular_function^RNA binding	.	.
MSTRG.50	transcript:Ocbimv22028270m	.	.	transcript:Ocbimv22028270m|m.38	640-1608[+]	.	SEC1_MOUSE^SEC1_MOUSE^Q:760-1599,H:72-338^26.96%ID^E:9e-27^RecName: Full=Galactoside 2-alpha-L-fucosyltransferase 3;^Eukaryota; Metazoa; Chordata; Craniata; Vertebrata; Euteleostomi; Mammalia; Eutheria; Euarchontoglires; Glires; Rodentia; Myomorpha; Muroidea; Muridae; Murinae; Mus; Mus	SEC1_MOUSE^SEC1_MOUSE^Q:41-320,H:72-338^26.96%ID^E:9e-28^RecName: Full=Galactoside 2-alpha-L-fucosyltransferase 3;^Eukaryota; Metazoa; Chordata; Craniata; Vertebrata; Euteleostomi; Mammalia; Eutheria; Euarchontoglires; Glires; Rodentia; Myomorpha; Muroidea; Muridae; Murinae; Mus; Mus	PF01531.15^Glyco_transf_11^Glycosyl transferase family 11^32-320^E:3.5e-29	.	ExpAA=25.79^PredHel=1^Topology=o10-28i	.	.	.	.	GO:0008107^molecular_function^galactoside 2-alpha-L-fucosyltransferase activity`GO:0005975^biological_process^carbohydrate metabolic process`GO:0016020^cellular_component^membrane	.	.
MSTRG.50	transcript:Ocbimv22028270m	.	.	transcript:Ocbimv22028270m|m.39	530-841[+]	.	SEC1_MOUSE^SEC1_MOUSE^Q:760-1599,H:72-338^26.96%ID^E:9e-27^RecName: Full=Galactoside 2-alpha-L-fucosyltransferase 3;^Eukaryota; Metazoa; Chordata; Craniata; Vertebrata; Euteleostomi; Mammalia; Eutheria; Euarchontoglires; Glires; Rodentia; Myomorpha; Muroidea; Muridae; Murinae; Mus; Mus	.	.	.	.	.	.	.	.	.	.	.
MSTRG.56	transcript:Ocbimv22028273m	.	.	transcript:Ocbimv22028273m|m.49	2502-2933[-]	.	EMSY_DANRE^EMSY_DANRE^Q:1-411,H:4-140^67.88%ID^E:5e-45^RecName: Full=BRCA2-interacting transcriptional repressor EMSY {ECO:0000250|UniProtKB:Q7Z589};^Eukaryota; Metazoa; Chordata; Craniata; Vertebrata; Euteleostomi; Actinopterygii; Neopterygii; Teleostei; Ostariophysi; Cypriniformes; Cyprinidae; Danio	.	.	.	ExpAA=34.47^PredHel=1^Topology=o20-42i	.	.	.	.	.	.	.
MSTRG.56	transcript:Ocbimv22028273m	.	.	transcript:Ocbimv22028273m|m.46	1-6318[+]	.	EMSY_DANRE^EMSY_DANRE^Q:1-411,H:4-140^67.88%ID^E:5e-45^RecName: Full=BRCA2-interacting transcriptional repressor EMSY {ECO:0000250|UniProtKB:Q7Z589};^Eukaryota; Metazoa; Chordata; Craniata; Vertebrata; Euteleostomi; Actinopterygii; Neopterygii; Teleostei; Ostariophysi; Cypriniformes; Cyprinidae; Danio	EMSY_DANRE^EMSY_DANRE^Q:1-137,H:4-140^67.88%ID^E:1e-53^RecName: Full=BRCA2-interacting transcriptional repressor EMSY {ECO:0000250|UniProtKB:Q7Z589};^Eukaryota; Metazoa; Chordata; Craniata; Vertebrata; Euteleostomi; Actinopterygii; Neopterygii; Teleostei; Ostariophysi; Cypriniformes; Cyprinidae; Danio	PF03735.13^ENT^ENT domain^14-82^E:1.1e-27`PF00439.24^Bromodomain^Bromodomain^1907-1978^E:7.6e-20	.	.	.	.	.	.	GO:0005515^molecular_function^protein binding	.	.
MSTRG.11	transcript:Ocbimv22028250m	.	.	transcript:Ocbimv22028250m|m.58	1-591[+]	.	RAB6_DROME^RAB6_DROME^Q:10-531,H:15-188^87.93%ID^E:3e-109^RecName: Full=Ras-related protein Rab6 {ECO:0000312|EMBL:AAF53168.1};^Eukaryota; Metazoa; Ecdysozoa; Arthropoda; Hexapoda; Insecta; Pterygota; Neoptera; Holometabola; Diptera; Brachycera; Muscomorpha; Ephydroidea; Drosophilidae; Drosophila; Sophophora	RAB6_DROME^RAB6_DROME^Q:4-196,H:15-208^81.96%ID^E:4e-113^RecName: Full=Ras-related protein Rab6 {ECO:0000312|EMBL:AAF53168.1};^Eukaryota; Metazoa; Ecdysozoa; Arthropoda; Hexapoda; Insecta; Pterygota; Neoptera; Holometabola; Diptera; Brachycera; Muscomorpha; Ephydroidea; Drosophilidae; Drosophila; Sophophora	PF08477.12^Roc^Ras of Complex, Roc, domain of DAPkinase^4-117^E:1.3e-33`PF00025.20^Arf^ADP-ribosylation factor family^4-159^E:7.4e-15`PF09439.9^SRPRB^Signal recognition particle receptor beta subunit^4-123^E:6.5e-06`PF01926.22^MMR_HSR1^50S ribosome-binding GTPase^4-110^E:2.2e-05`PF00071.21^Ras^Ras family^5-161^E:1.5e-56	.	.	.	.	.	.	GO:0005525^molecular_function^GTP binding`GO:0003924^molecular_function^GTPase activity	.	.
MSTRG.54	transcript:Ocbimv22028272m	.	.	transcript:Ocbimv22028272m|m.60	142-849[+]	.	CEP19_HUMAN^CEP19_HUMAN^Q:160-621,H:4-156^42.58%ID^E:2e-35^RecName: Full=Centrosomal protein of 19 kDa;^Eukaryota; Metazoa; Chordata; Craniata; Vertebrata; Euteleostomi; Mammalia; Eutheria; Euarchontoglires; Primates; Haplorrhini; Catarrhini; Hominidae; Homo	CEP19_HUMAN^CEP19_HUMAN^Q:10-160,H:7-156^43.42%ID^E:6e-38^RecName: Full=Centrosomal protein of 19 kDa;^Eukaryota; Metazoa; Chordata; Craniata; Vertebrata; Euteleostomi; Mammalia; Eutheria; Euarchontoglires; Primates; Haplorrhini; Catarrhini; Hominidae; Homo	PF14933.5^CEP19^CEP19-like protein^10-160^E:1.5e-42	.	.	.	.	.	.	.	.	.
MSTRG.54	transcript:Ocbimv22028272m	.	.	transcript:Ocbimv22028272m|m.61	595-1086[-]	.	CEP19_HUMAN^CEP19_HUMAN^Q:160-621,H:4-156^42.58%ID^E:2e-35^RecName: Full=Centrosomal protein of 19 kDa;^Eukaryota; Metazoa; Chordata; Craniata; Vertebrata; Euteleostomi; Mammalia; Eutheria; Euarchontoglires; Primates; Haplorrhini; Catarrhini; Hominidae; Homo	.	.	.	ExpAA=34.14^PredHel=1^Topology=o90-112i	.	.	.	.	.	.	.
MSTRG.5	transcript:Ocbimv22028245m	.	.	transcript:Ocbimv22028245m|m.63	572-1726[+]	.	SPB3_HUMAN^SPB3_HUMAN^Q:2458-3579,H:1-390^35.46%ID^E:8e-61^RecName: Full=Serpin B3;^Eukaryota; Metazoa; Chordata; Craniata; Vertebrata; Euteleostomi; Mammalia; Eutheria; Euarchontoglires; Primates; Haplorrhini; Catarrhini; Hominidae; Homo`SPB3_HUMAN^SPB3_HUMAN^Q:596-1717,H:1-390^35.2%ID^E:1e-57^RecName: Full=Serpin B3;^Eukaryota; Metazoa; Chordata; Craniata; Vertebrata; Euteleostomi; Mammalia; Eu…	ANT3_HUMAN^ANT3_HUMAN^Q:4-384,H:75-463^33.25%ID^E:2e-71^RecName: Full=Antithrombin-III;^Eukaryota; Metazoa; Chordata; Craniata; Vertebrata; Euteleostomi; Mammalia; Eutheria; Euarchontoglires; Primates; Haplorrhini; Catarrhini; Hominidae; Homo	PF00079.19^Serpin^Serpin (serine protease inhibitor)^15-382^E:2.6e-110	.	.	.	.	.	.	.	.	.
MSTRG.5	transcript:Ocbimv22028245m	.	.	transcript:Ocbimv22028245m|m.64	2434-3588[+]	.	SPB3_HUMAN^SPB3_HUMAN^Q:2458-3579,H:1-390^35.46%ID^E:8e-61^RecName: Full=Serpin B3;^Eukaryota; Metazoa; Chordata; Craniata; Vertebrata; Euteleostomi; Mammalia; Eutheria; Euarchontoglires; Primates; Haplorrhini; Catarrhini; Hominidae; Homo`SPB3_HUMAN^SPB3_HUMAN^Q:596-1717,H:1-390^35.2%ID^E:1e-57^RecName: Full=Serpin B3;^Eukaryota; Metazoa; Chordata; Craniata; Vertebrata; Euteleostomi; Mammalia; Eu…	ANT3_SHEEP^ANT3_SHEEP^Q:1-384,H:73-464^32.99%ID^E:2e-69^RecName: Full=Antithrombin-III;^Eukaryota; Metazoa; Chordata; Craniata; Vertebrata; Euteleostomi; Mammalia; Eutheria; Laurasiatheria; Cetartiodactyla; Ruminantia; Pecora; Bovidae; Caprinae; Ovis	PF00079.19^Serpin^Serpin (serine protease inhibitor)^15-382^E:1.2e-110	.	.	.	.	.	.	.	.	.
MSTRG.5	transcript:Ocbimv22028246m	.	.	transcript:Ocbimv22028246m|m.66	2285-3439[+]	.	SPB3_HUMAN^SPB3_HUMAN^Q:2309-3430,H:1-390^35.46%ID^E:7e-61^RecName: Full=Serpin B3;^Eukaryota; Metazoa; Chordata; Craniata; Vertebrata; Euteleostomi; Mammalia; Eutheria; Euarchontoglires; Primates; Haplorrhini; Catarrhini; Hominidae; Homo`SPB3_HUMAN^SPB3_HUMAN^Q:447-1568,H:1-390^35.2%ID^E:1e-57^RecName: Full=Serpin B3;^Eukaryota; Metazoa; Chordata; Craniata; Vertebrata; Euteleostomi; Mammalia; Eu…	ANT3_SHEEP^ANT3_SHEEP^Q:1-384,H:73-464^32.99%ID^E:2e-69^RecName: Full=Antithrombin-III;^Eukaryota; Metazoa; Chordata; Craniata; Vertebrata; Euteleostomi; Mammalia; Eutheria; Laurasiatheria; Cetartiodactyla; Ruminantia; Pecora; Bovidae; Caprinae; Ovis	PF00079.19^Serpin^Serpin (serine protease inhibitor)^15-382^E:1.2e-110	.	.	.	.	.	.	.	.	.
MSTRG.5	transcript:Ocbimv22028246m	.	.	transcript:Ocbimv22028246m|m.65	336-1577[+]	.	SPB3_HUMAN^SPB3_HUMAN^Q:2309-3430,H:1-390^35.46%ID^E:7e-61^RecName: Full=Serpin B3;^Eukaryota; Metazoa; Chordata; Craniata; Vertebrata; Euteleostomi; Mammalia; Eutheria; Euarchontoglires; Primates; Haplorrhini; Catarrhini; Hominidae; Homo`SPB3_HUMAN^SPB3_HUMAN^Q:447-1568,H:1-390^35.2%ID^E:1e-57^RecName: Full=Serpin B3;^Eukaryota; Metazoa; Chordata; Craniata; Vertebrata; Euteleostomi; Mammalia; Eu…	ANT3_HUMAN^ANT3_HUMAN^Q:33-413,H:75-463^33.25%ID^E:6e-71^RecName: Full=Antithrombin-III;^Eukaryota; Metazoa; Chordata; Craniata; Vertebrata; Euteleostomi; Mammalia; Eutheria; Euarchontoglires; Primates; Haplorrhini; Catarrhini; Hominidae; Homo	PF00079.19^Serpin^Serpin (serine protease inhibitor)^44-411^E:3.4e-110	.	.	.	.	.	.	.	.	.
MSTRG.5	transcript:Ocbimv22028247m	.	.	transcript:Ocbimv22028247m|m.67	336-1577[+]	.	SPB3_HUMAN^SPB3_HUMAN^Q:447-1568,H:1-390^35.46%ID^E:5e-63^RecName: Full=Serpin B3;^Eukaryota; Metazoa; Chordata; Craniata; Vertebrata; Euteleostomi; Mammalia; Eutheria; Euarchontoglires; Primates; Haplorrhini; Catarrhini; Hominidae; Homo	ANT3_SHEEP^ANT3_SHEEP^Q:30-413,H:73-464^32.99%ID^E:4e-69^RecName: Full=Antithrombin-III;^Eukaryota; Metazoa; Chordata; Craniata; Vertebrata; Euteleostomi; Mammalia; Eutheria; Laurasiatheria; Cetartiodactyla; Ruminantia; Pecora; Bovidae; Caprinae; Ovis	PF00079.19^Serpin^Serpin (serine protease inhibitor)^45-411^E:1.5e-110	.	.	.	.	.	.	.	.	.
MSTRG.5	transcript:Ocbimv22028248m	.	.	transcript:Ocbimv22028248m|m.71	1-975[+]	.	ILEU_XENTR^ILEU_XENTR^Q:25-966,H:1-377^31.87%ID^E:6e-41^RecName: Full=Leukocyte elastase inhibitor;^Eukaryota; Metazoa; Chordata; Craniata; Vertebrata; Euteleostomi; Amphibia; Batrachia; Anura; Pipoidea; Pipidae; Xenopodinae; Xenopus; Silurana	ANT3_PONAB^ANT3_PONAB^Q:4-323,H:75-462^29.49%ID^E:8e-48^RecName: Full=Antithrombin-III;^Eukaryota; Metazoa; Chordata; Craniata; Vertebrata; Euteleostomi; Mammalia; Eutheria; Euarchontoglires; Primates; Haplorrhini; Catarrhini; Hominidae; Pongo	PF00079.19^Serpin^Serpin (serine protease inhibitor)^17-100^E:1e-13`PF00079.19^Serpin^Serpin (serine protease inhibitor)^101-322^E:4.6e-68	.	.	.	.	.	.	.	.	.
MSTRG.2	transcript:Ocbimv22028242m	.	.	transcript:Ocbimv22028242m|m.82	1-2136[+]	.	DHB4_HUMAN^DHB4_HUMAN^Q:1-2133,H:20-736^54.07%ID^E:0^RecName: Full=Peroxisomal multifunctional enzyme type 2;^Eukaryota; Metazoa; Chordata; Craniata; Vertebrata; Euteleostomi; Mammalia; Eutheria; Euarchontoglires; Primates; Haplorrhini; Catarrhini; Hominidae; Homo	DHB4_HUMAN^DHB4_HUMAN^Q:1-711,H:20-736^54.07%ID^E:0^RecName: Full=Peroxisomal multifunctional enzyme type 2;^Eukaryota; Metazoa; Chordata; Craniata; Vertebrata; Euteleostomi; Mammalia; Eutheria; Euarchontoglires; Primates; Haplorrhini; Catarrhini; Hominidae; Homo	PF00106.24^adh_short^short chain dehydrogenase^1-175^E:9.9e-35`PF13561.5^adh_short_C2^Enoyl-(Acyl carrier protein) reductase^1-176^E:2.4e-32`PF08659.9^KR^KR domain^1-149^E:3.7e-10`PF13452.5^MaoC_dehydrat_N^N-terminal half of MaoC dehydratase^337-426^E:1.1e-07`PF01575.18^MaoC_dehydratas^MaoC like domain^456-567^E:1.5e-22`PF02036.16^SCP2^SCP-2 sterol transfer family^608-706^E:1.5e-18	.	.	.	.	.	.	.	.	.
MSTRG.12	transcript:Ocbimv22028252m	.	.	transcript:Ocbimv22028252m|m.89	276-1082[+]	.	CMS1_MOUSE^CMS1_MOUSE^Q:276-1079,H:1-276^35.84%ID^E:3e-34^RecName: Full=Protein CMSS1;^Eukaryota; Metazoa; Chordata; Craniata; Vertebrata; Euteleostomi; Mammalia; Eutheria; Euarchontoglires; Glires; Rodentia; Myomorpha; Muroidea; Muridae; Murinae; Mus; Mus	CMS1_MOUSE^CMS1_MOUSE^Q:1-268,H:1-276^37.28%ID^E:2e-43^RecName: Full=Protein CMSS1;^Eukaryota; Metazoa; Chordata; Craniata; Vertebrata; Euteleostomi; Mammalia; Eutheria; Euarchontoglires; Glires; Rodentia; Myomorpha; Muroidea; Muridae; Murinae; Mus; Mus	PF14617.5^CMS1^U3-containing 90S pre-ribosomal complex subunit^34-260^E:2.2e-28	.	.	.	.	.	.	.	.	.
MSTRG.12	transcript:Ocbimv22028252m	.	.	transcript:Ocbimv22028252m|m.90	332-889[-]	.	CMS1_MOUSE^CMS1_MOUSE^Q:276-1079,H:1-276^35.84%ID^E:3e-34^RecName: Full=Protein CMSS1;^Eukaryota; Metazoa; Chordata; Craniata; Vertebrata; Euteleostomi; Mammalia; Eutheria; Euarchontoglires; Glires; Rodentia; Myomorpha; Muroidea; Muridae; Murinae; Mus; Mus	.	.	.	ExpAA=36.32^PredHel=1^Topology=i131-153o	.	.	.	.	.	.	.
gene:Ocbimv22028258m.g	transcript:Ocbimv22028259m	.	.	transcript:Ocbimv22028259m|m.94	68-2656[+]	.	TEX11_HUMAN^TEX11_HUMAN^Q:233-2635,H:68-852^32.92%ID^E:6e-105^RecName: Full=Testis-expressed protein 11;^Eukaryota; Metazoa; Chordata; Craniata; Vertebrata; Euteleostomi; Mammalia; Eutheria; Euarchontoglires; Primates; Haplorrhini; Catarrhini; Hominidae; Homo	TEX11_HUMAN^TEX11_HUMAN^Q:56-856,H:68-852^33.79%ID^E:1e-128^RecName: Full=Testis-expressed protein 11;^Eukaryota; Metazoa; Chordata; Craniata; Vertebrata; Euteleostomi; Mammalia; Eutheria; Euarchontoglires; Primates; Haplorrhini; Catarrhini; Hominidae; Homo	PF08631.9^SPO22^Meiosis protein SPO22/ZIP4 like^185-439^E:1.9e-45	.	.	.	.	.	.	GO:0051321^biological_process^meiotic cell cycle	.	.
gene:Ocbimv22028258m.g	transcript:Ocbimv22028258m	.	.	transcript:Ocbimv22028258m|m.95	342-2930[+]	.	TEX11_HUMAN^TEX11_HUMAN^Q:507-2909,H:68-852^32.92%ID^E:4e-104^RecName: Full=Testis-expressed protein 11;^Eukaryota; Metazoa; Chordata; Craniata; Vertebrata; Euteleostomi; Mammalia; Eutheria; Euarchontoglires; Primates; Haplorrhini; Catarrhini; Hominidae; Homo	TEX11_HUMAN^TEX11_HUMAN^Q:56-856,H:68-852^33.79%ID^E:1e-128^RecName: Full=Testis-expressed protein 11;^Eukaryota; Metazoa; Chordata; Craniata; Vertebrata; Euteleostomi; Mammalia; Eutheria; Euarchontoglires; Primates; Haplorrhini; Catarrhini; Hominidae; Homo	PF08631.9^SPO22^Meiosis protein SPO22/ZIP4 like^185-439^E:1.9e-45	.	.	.	.	.	.	GO:0051321^biological_process^meiotic cell cycle	.	.
MSTRG.45	transcript:Ocbimv22028269m	.	.	transcript:Ocbimv22028269m|m.96	626-2443[+]	.	SL9A2_RAT^SL9A2_RAT^Q:731-2437,H:39-600^39.54%ID^E:1e-115^RecName: Full=Sodium/hydrogen exchanger 2;^Eukaryota; Metazoa; Chordata; Craniata; Vertebrata; Euteleostomi; Mammalia; Eutheria; Euarchontoglires; Glires; Rodentia; Myomorpha; Muroidea; Muridae; Murinae; Rattus	SL9A2_RAT^SL9A2_RAT^Q:36-604,H:39-600^39.54%ID^E:1e-132^RecName: Full=Sodium/hydrogen exchanger 2;^Eukaryota; Metazoa; Chordata; Craniata; Vertebrata; Euteleostomi; Mammalia; Eutheria; Euarchontoglires; Glires; Rodentia; Myomorpha; Muroidea; Muridae; Murinae; Rattus	PF00999.20^Na_H_Exchanger^Sodium/hydrogen exchanger family^84-487^E:1.6e-69	.	ExpAA=254.35^PredHel=11^Topology=i5-22o101-123i135-154o169-191i204-226o236-257i278-300o320-342i361-383o393-415i460-482o	.	.	.	.	GO:0015299^molecular_function^solute:proton antiporter activity`GO:0006812^biological_process^cation transport`GO:0055085^biological_process^transmembrane transport`GO:0016021^cellular_component^integral component of membrane	.	.
MSTRG.45	transcript:Ocbimv22028267m	.	.	transcript:Ocbimv22028267m|m.99	1146-2999[+]	.	SL9A2_RAT^SL9A2_RAT^Q:1251-2888,H:39-578^40.29%ID^E:4e-112^RecName: Full=Sodium/hydrogen exchanger 2;^Eukaryota; Metazoa; Chordata; Craniata; Vertebrata; Euteleostomi; Mammalia; Eutheria; Euarchontoglires; Glires; Rodentia; Myomorpha; Muroidea; Muridae; Murinae; Rattus	SL9A2_RAT^SL9A2_RAT^Q:36-581,H:39-578^40.29%ID^E:6e-131^RecName: Full=Sodium/hydrogen exchanger 2;^Eukaryota; Metazoa; Chordata; Craniata; Vertebrata; Euteleostomi; Mammalia; Eutheria; Euarchontoglires; Glires; Rodentia; Myomorpha; Muroidea; Muridae; Murinae; Rattus	PF00999.20^Na_H_Exchanger^Sodium/hydrogen exchanger family^84-487^E:1.7e-69	.	ExpAA=253.72^PredHel=11^Topology=i5-22o101-123i135-154o169-191i204-226o236-257i278-300o320-342i361-383o393-415i460-482o	.	.	.	.	GO:0015299^molecular_function^solute:proton antiporter activity`GO:0006812^biological_process^cation transport`GO:0055085^biological_process^transmembrane transport`GO:0016021^cellular_component^integral component of membrane	.	.
MSTRG.45	transcript:Ocbimv22028268m	.	.	transcript:Ocbimv22028268m|m.102	626-2479[+]	.	SL9A2_RAT^SL9A2_RAT^Q:731-2368,H:39-578^40.29%ID^E:9e-114^RecName: Full=Sodium/hydrogen exchanger 2;^Eukaryota; Metazoa; Chordata; Craniata; Vertebrata; Euteleostomi; Mammalia; Eutheria; Euarchontoglires; Glires; Rodentia; Myomorpha; Muroidea; Muridae; Murinae; Rattus	SL9A2_RAT^SL9A2_RAT^Q:36-581,H:39-578^40.29%ID^E:6e-131^RecName: Full=Sodium/hydrogen exchanger 2;^Eukaryota; Metazoa; Chordata; Craniata; Vertebrata; Euteleostomi; Mammalia; Eutheria; Euarchontoglires; Glires; Rodentia; Myomorpha; Muroidea; Muridae; Murinae; Rattus	PF00999.20^Na_H_Exchanger^Sodium/hydrogen exchanger family^84-487^E:1.7e-69	.	ExpAA=253.72^PredHel=11^Topology=i5-22o101-123i135-154o169-191i204-226o236-257i278-300o320-342i361-383o393-415i460-482o	.	.	.	.	GO:0015299^molecular_function^solute:proton antiporter activity`GO:0006812^biological_process^cation transport`GO:0055085^biological_process^transmembrane transport`GO:0016021^cellular_component^integral component of membrane	.	.
MSTRG.45	transcript:Ocbimv22028266m	.	.	transcript:Ocbimv22028266m|m.105	1146-2963[+]	.	SL9A2_RAT^SL9A2_RAT^Q:1251-2957,H:39-600^39.54%ID^E:6e-114^RecName: Full=Sodium/hydrogen exchanger 2;^Eukaryota; Metazoa; Chordata; Craniata; Vertebrata; Euteleostomi; Mammalia; Eutheria; Euarchontoglires; Glires; Rodentia; Myomorpha; Muroidea; Muridae; Murinae; Rattus	SL9A2_RAT^SL9A2_RAT^Q:36-604,H:39-600^39.54%ID^E:1e-132^RecName: Full=Sodium/hydrogen exchanger 2;^Eukaryota; Metazoa; Chordata; Craniata; Vertebrata; Euteleostomi; Mammalia; Eutheria; Euarchontoglires; Glires; Rodentia; Myomorpha; Muroidea; Muridae; Murinae; Rattus	PF00999.20^Na_H_Exchanger^Sodium/hydrogen exchanger family^84-487^E:1.6e-69	.	ExpAA=254.35^PredHel=11^Topology=i5-22o101-123i135-154o169-191i204-226o236-257i278-300o320-342i361-383o393-415i460-482o	.	.	.	.	GO:0015299^molecular_function^solute:proton antiporter activity`GO:0006812^biological_process^cation transport`GO:0055085^biological_process^transmembrane transport`GO:0016021^cellular_component^integral component of membrane	.	.
gene:Ocbimv22032047m.g	transcript:Ocbimv22032047m	.	.	transcript:Ocbimv22032047m|m.115	1-441[+]	.	CFDP2_TRAJA^CFDP2_TRAJA^Q:22-393,H:355-489^29.29%ID^E:4e-06^RecName: Full=Craniofacial development protein 2;^Eukaryota; Metazoa; Chordata; Craniata; Vertebrata; Euteleostomi; Mammalia; Eutheria; Laurasiatheria; Cetartiodactyla; Ruminantia; Tragulina; Tragulidae; Tragulus	CFDP2_TRAJA^CFDP2_TRAJA^Q:8-131,H:355-489^29.29%ID^E:3e-06^RecName: Full=Craniofacial development protein 2;^Eukaryota; Metazoa; Chordata; Craniata; Vertebrata; Euteleostomi; Mammalia; Eutheria; Laurasiatheria; Cetartiodactyla; Ruminantia; Tragulina; Tragulidae; Tragulus	.	.	.	.	.	.	.	.	.	.
MSTRG.74	transcript:Ocbimv22037974m	.	.	transcript:Ocbimv22037974m|m.128	145-2505[+]	.	WFS1_MOUSE^WFS1_MOUSE^Q:157-2370,H:76-846^30.42%ID^E:5e-93^RecName: Full=Wolframin;^Eukaryota; Metazoa; Chordata; Craniata; Vertebrata; Euteleostomi; Mammalia; Eutheria; Euarchontoglires; Glires; Rodentia; Myomorpha; Muroidea; Muridae; Murinae; Mus; Mus	WFS1_MOUSE^WFS1_MOUSE^Q:5-742,H:76-846^31%ID^E:6e-107^RecName: Full=Wolframin;^Eukaryota; Metazoa; Chordata; Craniata; Vertebrata; Euteleostomi; Mammalia; Eutheria; Euarchontoglires; Glires; Rodentia; Myomorpha; Muroidea; Muridae; Murinae; Mus; Mus	.	.	ExpAA=214.20^PredHel=9^Topology=o223-245i252-274o314-333i338-360o408-430i442-464o479-501i508-530o545-567i	.	.	.	.	.	.	.
MSTRG.74	transcript:Ocbimv22037974m	.	.	transcript:Ocbimv22037974m|m.129	378-836[-]	.	WFS1_MOUSE^WFS1_MOUSE^Q:157-2370,H:76-846^30.42%ID^E:5e-93^RecName: Full=Wolframin;^Eukaryota; Metazoa; Chordata; Craniata; Vertebrata; Euteleostomi; Mammalia; Eutheria; Euarchontoglires; Glires; Rodentia; Myomorpha; Muroidea; Muridae; Murinae; Mus; Mus	.	.	.	.	.	.	.	.	.	.	.
MSTRG.73	transcript:Ocbimv22037973m	.	.	transcript:Ocbimv22037973m|m.138	1546-1866[+]	.	NDK3_HUMAN^NDK3_HUMAN^Q:549-1055,H:1-169^53.25%ID^E:1e-55^RecName: Full=Nucleoside diphosphate kinase 3;^Eukaryota; Metazoa; Chordata; Craniata; Vertebrata; Euteleostomi; Mammalia; Eutheria; Euarchontoglires; Primates; Haplorrhini; Catarrhini; Hominidae; Homo	.	.	.	.	.	.	.	.	.	.	.
MSTRG.73	transcript:Ocbimv22037973m	.	.	transcript:Ocbimv22037973m|m.136	549-1058[+]	.	NDK3_HUMAN^NDK3_HUMAN^Q:549-1055,H:1-169^53.25%ID^E:1e-55^RecName: Full=Nucleoside diphosphate kinase 3;^Eukaryota; Metazoa; Chordata; Craniata; Vertebrata; Euteleostomi; Mammalia; Eutheria; Euarchontoglires; Primates; Haplorrhini; Catarrhini; Hominidae; Homo	NDK3_HUMAN^NDK3_HUMAN^Q:1-169,H:1-169^53.25%ID^E:1e-60^RecName: Full=Nucleoside diphosphate kinase 3;^Eukaryota; Metazoa; Chordata; Craniata; Vertebrata; Euteleostomi; Mammalia; Eutheria; Euarchontoglires; Primates; Haplorrhini; Catarrhini; Hominidae; Homo	PF00334.18^NDK^Nucleoside diphosphate kinase^22-155^E:2.6e-52	.	.	.	.	.	.	.	.	.
MSTRG.79	transcript:Ocbimv22001567m	.	.	transcript:Ocbimv22001567m|m.146	207-746[+]	.	KBRS2_DANRE^KBRS2_DANRE^Q:207-638,H:1-143^57.24%ID^E:1e-53^RecName: Full=NF-kappa-B inhibitor-interacting Ras-like protein 2;^Eukaryota; Metazoa; Chordata; Craniata; Vertebrata; Euteleostomi; Actinopterygii; Neopterygii; Teleostei; Ostariophysi; Cypriniformes; Cyprinidae; Danio	KBRS2_DANRE^KBRS2_DANRE^Q:1-144,H:1-143^57.24%ID^E:3e-55^RecName: Full=NF-kappa-B inhibitor-interacting Ras-like protein 2;^Eukaryota; Metazoa; Chordata; Craniata; Vertebrata; Euteleostomi; Actinopterygii; Neopterygii; Teleostei; Ostariophysi; Cypriniformes; Cyprinidae; Danio	PF00025.20^Arf^ADP-ribosylation factor family^3-134^E:4.1e-06`PF00071.21^Ras^Ras family^6-143^E:2.3e-21`PF08477.12^Roc^Ras of Complex, Roc, domain of DAPkinase^6-124^E:2.2e-09`PF01926.22^MMR_HSR1^50S ribosome-binding GTPase^6-116^E:2e-05	.	.	.	.	.	.	GO:0005525^molecular_function^GTP binding`GO:0003924^molecular_function^GTPase activity	.	.
MSTRG.76	transcript:Ocbimv22001563m	.	.	transcript:Ocbimv22001563m|m.147	80-1258[+]	.	DUS10_BOVIN^DUS10_BOVIN^Q:203-1210,H:126-470^48.58%ID^E:3e-101^RecName: Full=Dual specificity protein phosphatase 10;^Eukaryota; Metazoa; Chordata; Craniata; Vertebrata; Euteleostomi; Mammalia; Eutheria; Laurasiatheria; Cetartiodactyla; Ruminantia; Pecora; Bovidae; Bovinae; Bos	DUS10_HUMAN^DUS10_HUMAN^Q:42-377,H:126-470^48.58%ID^E:3e-102^RecName: Full=Dual specificity protein phosphatase 10;^Eukaryota; Metazoa; Chordata; Craniata; Vertebrata; Euteleostomi; Mammalia; Eutheria; Euarchontoglires; Primates; Haplorrhini; Catarrhini; Hominidae; Homo	PF00581.19^Rhodanese^Rhodanese-like domain^66-187^E:2.3e-13`PF00782.19^DSPc^Dual specificity phosphatase, catalytic domain^237-367^E:2.3e-43`PF14566.5^PTPlike_phytase^Inositol hexakisphosphate^262-331^E:1.3e-07	.	.	.	.	.	.	GO:0008138^molecular_function^protein tyrosine/serine/threonine phosphatase activity`GO:0016311^biological_process^dephosphorylation	.	.
MSTRG.86	transcript:Ocbimv22002469m	.	.	.	.	.	HEMH_XENLA^HEMH_XENLA^Q:276-37,H:143-222^71.25%ID^E:7e-35^RecName: Full=Ferrochelatase, mitochondrial;^Eukaryota; Metazoa; Chordata; Craniata; Vertebrata; Euteleostomi; Amphibia; Batrachia; Anura; Pipoidea; Pipidae; Xenopodinae; Xenopus; Xenopus	.	.	.	.	.	.	.	.	.	.	.
MSTRG.126	transcript:Ocbimv22010628m	.	.	transcript:Ocbimv22010628m|m.167	432-926[+]	.	Y132A_HAEIN^Y132A_HAEIN^Q:642-893,H:4-81^30.95%ID^E:1e-07^RecName: Full=Uncharacterized transposase-like protein HI_1328.1;^Bacteria; Proteobacteria; Gammaproteobacteria; Pasteurellales; Pasteurellaceae; Haemophilus	Y132A_HAEIN^Y132A_HAEIN^Q:71-156,H:4-83^30.23%ID^E:1e-08^RecName: Full=Uncharacterized transposase-like protein HI_1328.1;^Bacteria; Proteobacteria; Gammaproteobacteria; Pasteurellales; Pasteurellaceae; Haemophilus	PF12762.6^DDE_Tnp_IS1595^ISXO2-like transposase domain^36-156^E:1.3e-15	.	.	.	.	.	.	.	.	.
gene:Ocbimv22010630m.g	transcript:Ocbimv22010630m	.	.	transcript:Ocbimv22010630m|m.171	1-525[+]	.	PIF1_XENLA^PIF1_XENLA^Q:94-513,H:437-566^34.51%ID^E:2e-09^RecName: Full=ATP-dependent DNA helicase PIF1 {ECO:0000255|HAMAP-Rule:MF_03176};^Eukaryota; Metazoa; Chordata; Craniata; Vertebrata; Euteleostomi; Amphibia; Batrachia; Anura; Pipoidea; Pipidae; Xenopodinae; Xenopus; Xenopus	PIF1_XENLA^PIF1_XENLA^Q:32-171,H:437-566^34.51%ID^E:2e-09^RecName: Full=ATP-dependent DNA helicase PIF1 {ECO:0000255|HAMAP-Rule:MF_03176};^Eukaryota; Metazoa; Chordata; Craniata; Vertebrata; Euteleostomi; Amphibia; Batrachia; Anura; Pipoidea; Pipidae; Xenopodinae; Xenopus; Xenopus	PF05970.13^PIF1^PIF1-like helicase^13-108^E:1.9e-22	.	.	.	.	.	.	GO:0003678^molecular_function^DNA helicase activity`GO:0000723^biological_process^telomere maintenance`GO:0006281^biological_process^DNA repair	.	.
gene:Ocbimv22010623m.g	transcript:Ocbimv22010623m	.	.	transcript:Ocbimv22010623m|m.177	82-1905[+]	.	FEM1C_XENLA^FEM1C_XENLA^Q:166-1899,H:19-616^24.75%ID^E:3e-42^RecName: Full=Protein fem-1 homolog C;^Eukaryota; Metazoa; Chordata; Craniata; Vertebrata; Euteleostomi; Amphibia; Batrachia; Anura; Pipoidea; Pipidae; Xenopodinae; Xenopus; Xenopus	FEM1A_DROME^FEM1A_DROME^Q:22-606,H:12-664^25.23%ID^E:2e-46^RecName: Full=Protein fem-1 homolog CG6966;^Eukaryota; Metazoa; Ecdysozoa; Arthropoda; Hexapoda; Insecta; Pterygota; Neoptera; Holometabola; Diptera; Brachycera; Muscomorpha; Ephydroidea; Drosophilidae; Drosophila; Sophophora	PF13857.5^Ank_5^Ankyrin repeats (many copies)^74-126^E:2.8e-06`PF12796.6^Ank_2^Ankyrin repeats (3 copies)^89-148^E:9.7e-07`PF13606.5^Ank_3^Ankyrin repeat^89-115^E:6.9e-05`PF00023.29^Ank^Ankyrin repeat^89-117^E:0.0032`PF12796.6^Ank_2^Ankyrin repeats (3 copies)^156-238^E:1.6e-09`PF13637.5^Ank_4^Ankyrin repeats (many copies)^162-203^E:3.4e-06	.	.	.	.	.	.	GO:0005515^molecular_function^protein binding	.	.
MSTRG.124	transcript:Ocbimv22010626m	.	.	transcript:Ocbimv22010626m|m.183	1421-2986[+]	.	S19A3_HUMAN^S19A3_HUMAN^Q:1388-2935,H:3-459^37.02%ID^E:4e-92^RecName: Full=Thiamine transporter 2;^Eukaryota; Metazoa; Chordata; Craniata; Vertebrata; Euteleostomi; Mammalia; Eutheria; Euarchontoglires; Primates; Haplorrhini; Catarrhini; Hominidae; Homo	S19A3_MACFA^S19A3_MACFA^Q:3-508,H:12-462^36.56%ID^E:1e-100^RecName: Full=Thiamine transporter 2;^Eukaryota; Metazoa; Chordata; Craniata; Vertebrata; Euteleostomi; Mammalia; Eutheria; Euarchontoglires; Primates; Haplorrhini; Catarrhini; Cercopithecidae; Cercopithecinae; Macaca	PF01770.17^Folate_carrier^Reduced folate carrier^2-215^E:3.3e-67`PF01770.17^Folate_carrier^Reduced folate carrier^284-487^E:2.2e-57	.	ExpAA=214.52^PredHel=9^Topology=o47-66i73-95o161-183i326-348o363-385i392-411o415-437i450-472o487-509i	.	.	.	.	GO:0090482^molecular_function^vitamin transmembrane transporter activity`GO:0051180^biological_process^vitamin transport`GO:0016021^cellular_component^integral component of membrane	.	.
MSTRG.124	transcript:Ocbimv22010627m	.	.	transcript:Ocbimv22010627m|m.184	1976-3541[+]	.	S19A3_HUMAN^S19A3_HUMAN^Q:1943-3490,H:3-459^37.02%ID^E:2e-91^RecName: Full=Thiamine transporter 2;^Eukaryota; Metazoa; Chordata; Craniata; Vertebrata; Euteleostomi; Mammalia; Eutheria; Euarchontoglires; Primates; Haplorrhini; Catarrhini; Hominidae; Homo	S19A3_MACFA^S19A3_MACFA^Q:3-508,H:12-462^36.56%ID^E:1e-100^RecName: Full=Thiamine transporter 2;^Eukaryota; Metazoa; Chordata; Craniata; Vertebrata; Euteleostomi; Mammalia; Eutheria; Euarchontoglires; Primates; Haplorrhini; Catarrhini; Cercopithecidae; Cercopithecinae; Macaca	PF01770.17^Folate_carrier^Reduced folate carrier^2-215^E:3.3e-67`PF01770.17^Folate_carrier^Reduced folate carrier^284-487^E:2.2e-57	.	ExpAA=214.52^PredHel=9^Topology=o47-66i73-95o161-183i326-348o363-385i392-411o415-437i450-472o487-509i	.	.	.	.	GO:0090482^molecular_function^vitamin transmembrane transporter activity`GO:0051180^biological_process^vitamin transport`GO:0016021^cellular_component^integral component of membrane	.	.
MSTRG.124	transcript:Ocbimv22010625m	.	.	transcript:Ocbimv22010625m|m.185	373-1392[+]	.	S19A2_HUMAN^S19A2_HUMAN^Q:379-1314,H:30-343^41.01%ID^E:3e-60^RecName: Full=Thiamine transporter 1;^Eukaryota; Metazoa; Chordata; Craniata; Vertebrata; Euteleostomi; Mammalia; Eutheria; Euarchontoglires; Primates; Haplorrhini; Catarrhini; Hominidae; Homo	S19A2_HUMAN^S19A2_HUMAN^Q:3-314,H:30-343^41.01%ID^E:1e-72^RecName: Full=Thiamine transporter 1;^Eukaryota; Metazoa; Chordata; Craniata; Vertebrata; Euteleostomi; Mammalia; Eutheria; Euarchontoglires; Primates; Haplorrhini; Catarrhini; Hominidae; Homo	PF01770.17^Folate_carrier^Reduced folate carrier^2-314^E:1.2e-98	.	ExpAA=100.36^PredHel=5^Topology=i47-69o73-90i103-124o139-161i163-182o	.	.	.	.	GO:0090482^molecular_function^vitamin transmembrane transporter activity`GO:0051180^biological_process^vitamin transport`GO:0016021^cellular_component^integral component of membrane	.	.
MSTRG.123	transcript:Ocbimv22010624m	.	.	transcript:Ocbimv22010624m|m.190	1-1515[+]	.	SF3A3_MOUSE^SF3A3_MOUSE^Q:7-1512,H:1-501^73.31%ID^E:0^RecName: Full=Splicing factor 3A subunit 3;^Eukaryota; Metazoa; Chordata; Craniata; Vertebrata; Euteleostomi; Mammalia; Eutheria; Euarchontoglires; Glires; Rodentia; Myomorpha; Muroidea; Muridae; Murinae; Mus; Mus	SF3A3_MOUSE^SF3A3_MOUSE^Q:3-504,H:1-501^73.31%ID^E:0^RecName: Full=Splicing factor 3A subunit 3;^Eukaryota; Metazoa; Chordata; Craniata; Vertebrata; Euteleostomi; Mammalia; Eutheria; Euarchontoglires; Glires; Rodentia; Myomorpha; Muroidea; Muridae; Murinae; Mus; Mus	PF12108.7^SF3a60_bindingd^Splicing factor SF3a60 binding domain^76-101^E:4.2e-13`PF16837.4^SF3A3^Pre-mRNA-splicing factor SF3A3, of SF3a complex, Prp9^132-208^E:1.7e-23`PF13297.5^Telomere_Sde2_2^Telomere stability C-terminal^246-305^E:1.6e-29`PF11931.7^DUF3449^Domain of unknown function (DUF3449)^327-503^E:3.9e-76	.	.	.	.	.	.	.	.	.
MSTRG.101	transcript:Ocbimv22010608m	.	.	transcript:Ocbimv22010608m|m.194	45-1349[+]	.	PRCC_HUMAN^PRCC_HUMAN^Q:996-1346,H:370-491^49.18%ID^E:3e-25^RecName: Full=Proline-rich protein PRCC;^Eukaryota; Metazoa; Chordata; Craniata; Vertebrata; Euteleostomi; Mammalia; Eutheria; Euarchontoglires; Primates; Haplorrhini; Catarrhini; Hominidae; Homo	PRCC_HUMAN^PRCC_HUMAN^Q:118-434,H:136-491^32.7%ID^E:8e-36^RecName: Full=Proline-rich protein PRCC;^Eukaryota; Metazoa; Chordata; Craniata; Vertebrata; Euteleostomi; Mammalia; Eutheria; Euarchontoglires; Primates; Haplorrhini; Catarrhini; Hominidae; Homo	PF10253.8^PRCC^Mitotic checkpoint regulator, MAD2B-interacting^233-434^E:1e-30	.	.	.	.	.	.	.	.	.
MSTRG.122	transcript:Ocbimv22010621m	.	.	transcript:Ocbimv22010621m|m.195	367-1575[+]	.	AAAD_RABIT^AAAD_RABIT^Q:388-1572,H:5-398^32.34%ID^E:2e-53^RecName: Full=Arylacetamide deacetylase;^Eukaryota; Metazoa; Chordata; Craniata; Vertebrata; Euteleostomi; Mammalia; Eutheria; Euarchontoglires; Glires; Lagomorpha; Leporidae; Oryctolagus	AAAD_RABIT^AAAD_RABIT^Q:8-402,H:5-398^32.34%ID^E:6e-57^RecName: Full=Arylacetamide deacetylase;^Eukaryota; Metazoa; Chordata; Craniata; Vertebrata; Euteleostomi; Mammalia; Eutheria; Euarchontoglires; Glires; Lagomorpha; Leporidae; Oryctolagus	PF07859.12^Abhydrolase_3^alpha/beta hydrolase fold^113-263^E:7.3e-37`PF07859.12^Abhydrolase_3^alpha/beta hydrolase fold^294-378^E:1.7e-12	.	ExpAA=15.67^PredHel=1^Topology=i5-22o	.	.	.	.	GO:0016787^molecular_function^hydrolase activity	.	.
MSTRG.122	transcript:Ocbimv22010622m	.	.	transcript:Ocbimv22010622m|m.197	1-762[+]	.	AAAD_BOVIN^AAAD_BOVIN^Q:118-690,H:188-376^35.9%ID^E:4e-27^RecName: Full=Arylacetamide deacetylase;^Eukaryota; Metazoa; Chordata; Craniata; Vertebrata; Euteleostomi; Mammalia; Eutheria; Laurasiatheria; Cetartiodactyla; Ruminantia; Pecora; Bovidae; Bovinae; Bos	AAAD_BOVIN^AAAD_BOVIN^Q:40-230,H:188-376^35.9%ID^E:3e-27^RecName: Full=Arylacetamide deacetylase;^Eukaryota; Metazoa; Chordata; Craniata; Vertebrata; Euteleostomi; Mammalia; Eutheria; Laurasiatheria; Cetartiodactyla; Ruminantia; Pecora; Bovidae; Bovinae; Bos	PF07859.12^Abhydrolase_3^alpha/beta hydrolase fold^40-124^E:2.7e-06`PF07859.12^Abhydrolase_3^alpha/beta hydrolase fold^170-230^E:1.7e-10	.	.	.	.	.	.	GO:0016787^molecular_function^hydrolase activity	.	.
MSTRG.138	transcript:Ocbimv22012910m	.	.	transcript:Ocbimv22012910m|m.201	424-723[-]	.	EFCB7_XENLA^EFCB7_XENLA^Q:298-720,H:26-166^43.97%ID^E:1e-28^RecName: Full=EF-hand calcium-binding domain-containing protein 7;^Eukaryota; Metazoa; Chordata; Craniata; Vertebrata; Euteleostomi; Amphibia; Batrachia; Anura; Pipoidea; Pipidae; Xenopodinae; Xenopus; Xenopus	.	.	.	.	.	.	.	.	.	.	.
MSTRG.138	transcript:Ocbimv22012910m	.	.	transcript:Ocbimv22012910m|m.200	256-723[+]	.	EFCB7_XENLA^EFCB7_XENLA^Q:298-720,H:26-166^43.97%ID^E:1e-28^RecName: Full=EF-hand calcium-binding domain-containing protein 7;^Eukaryota; Metazoa; Chordata; Craniata; Vertebrata; Euteleostomi; Amphibia; Batrachia; Anura; Pipoidea; Pipidae; Xenopodinae; Xenopus; Xenopus	EFCB7_XENLA^EFCB7_XENLA^Q:15-155,H:26-166^43.97%ID^E:9e-30^RecName: Full=EF-hand calcium-binding domain-containing protein 7;^Eukaryota; Metazoa; Chordata; Craniata; Vertebrata; Euteleostomi; Amphibia; Batrachia; Anura; Pipoidea; Pipidae; Xenopodinae; Xenopus; Xenopus	PF13833.5^EF-hand_8^EF-hand domain pair^71-117^E:0.00017`PF13499.5^EF-hand_7^EF-hand domain pair^94-152^E:1.3e-07`PF13202.5^EF-hand_5^EF hand^94-108^E:0.00013	.	.	.	.	.	.	GO:0005509^molecular_function^calcium ion binding	.	.
MSTRG.134	transcript:Ocbimv22012908m	.	.	transcript:Ocbimv22012908m|m.202	230-1741[+]	.	EF1G_DANRE^EF1G_DANRE^Q:1984-2523,H:1-177^37.57%ID^E:2e-16^RecName: Full=Elongation factor 1-gamma;^Eukaryota; Metazoa; Chordata; Craniata; Vertebrata; Euteleostomi; Actinopterygii; Neopterygii; Teleostei; Ostariophysi; Cypriniformes; Cyprinidae; Danio	.	PF12736.6^CABIT^Cell-cycle sustaining, positive selection,^268-413^E:8e-06	.	.	.	.	.	.	.	.	.
MSTRG.137	transcript:Ocbimv22012909m	.	.	transcript:Ocbimv22012909m|m.203	1-1386[+]	.	EFCB7_HUMAN^EFCB7_HUMAN^Q:280-1383,H:259-628^36.29%ID^E:8e-66^RecName: Full=EF-hand calcium-binding domain-containing protein 7;^Eukaryota; Metazoa; Chordata; Craniata; Vertebrata; Euteleostomi; Mammalia; Eutheria; Euarchontoglires; Primates; Haplorrhini; Catarrhini; Hominidae; Homo	EFCB7_HUMAN^EFCB7_HUMAN^Q:94-461,H:259-628^36.29%ID^E:2e-66^RecName: Full=EF-hand calcium-binding domain-containing protein 7;^Eukaryota; Metazoa; Chordata; Craniata; Vertebrata; Euteleostomi; Mammalia; Eutheria; Euarchontoglires; Primates; Haplorrhini; Catarrhini; Hominidae; Homo	PF13202.5^EF-hand_5^EF hand^240-261^E:0.011	.	.	.	.	.	.	GO:0005509^molecular_function^calcium ion binding	.	.
MSTRG.141	transcript:Ocbimv22013044m	.	.	transcript:Ocbimv22013044m|m.205	1-1638[+]	.	GCYA1_RAT^GCYA1_RAT^Q:388-1557,H:272-661^56.92%ID^E:2e-154^RecName: Full=Guanylate cyclase soluble subunit alpha-1;^Eukaryota; Metazoa; Chordata; Craniata; Vertebrata; Euteleostomi; Mammalia; Eutheria; Euarchontoglires; Glires; Rodentia; Myomorpha; Muroidea; Muridae; Murinae; Rattus	GCYA1_RAT^GCYA1_RAT^Q:130-519,H:272-661^56.92%ID^E:2e-154^RecName: Full=Guanylate cyclase soluble subunit alpha-1;^Eukaryota; Metazoa; Chordata; Craniata; Vertebrata; Euteleostomi; Mammalia; Eutheria; Euarchontoglires; Glires; Rodentia; Myomorpha; Muroidea; Muridae; Murinae; Rattus	PF07701.13^HNOBA^Heme NO binding associated^134-323^E:1.6e-40`PF00211.19^Guanylate_cyc^Adenylate and Guanylate cyclase catalytic domain^332-500^E:3.1e-60	.	ExpAA=22.63^PredHel=1^Topology=i49-71o	.	.	.	.	GO:0004383^molecular_function^guanylate cyclase activity`GO:0006182^biological_process^cGMP biosynthetic process`GO:0016849^molecular_function^phosphorus-oxygen lyase activity`GO:0009190^biological_process^cyclic nucleotide biosynthetic process`GO:0035556^biological_process^intracellular signal transduction	.	.
MSTRG.145	transcript:Ocbimv22014061m	.	.	transcript:Ocbimv22014061m|m.211	3-1676[+]	.	ZN474_BOVIN^ZN474_BOVIN^Q:561-1664,H:93-450^41.19%ID^E:4e-72^RecName: Full=Zinc finger protein 474;^Eukaryota; Metazoa; Chordata; Craniata; Vertebrata; Euteleostomi; Mammalia; Eutheria; Laurasiatheria; Cetartiodactyla; Ruminantia; Pecora; Bovidae; Bovinae; Bos`ZN474_BOVIN^ZN474_BOVIN^Q:12-1280,H:89-451^36.43%ID^E:7e-62^RecName: Full=Zinc finger protein 474;^Eukaryota; Metazoa; Chordata; Craniata;…	ZN474_BOVIN^ZN474_BOVIN^Q:187-555,H:93-451^41.86%ID^E:2e-82^RecName: Full=Zinc finger protein 474;^Eukaryota; Metazoa; Chordata; Craniata; Vertebrata; Euteleostomi; Mammalia; Eutheria; Laurasiatheria; Cetartiodactyla; Ruminantia; Pecora; Bovidae; Bovinae; Bos`ZN474_BOVIN^ZN474_BOVIN^Q:4-426,H:89-451^37.01%ID^E:2e-68^RecName: Full=Zinc finger protein 474;^Eukaryota; Metazoa; Chordata; Craniata; Ve…	PF13913.5^zf-C2HC_2^zinc-finger of a C2HC-type^7-29^E:7.6e-06`PF13913.5^zf-C2HC_2^zinc-finger of a C2HC-type^81-104^E:5.7e-11`PF13913.5^zf-C2HC_2^zinc-finger of a C2HC-type^259-281^E:0.2`PF13913.5^zf-C2HC_2^zinc-finger of a C2HC-type^338-357^E:1.5e-07`PF13913.5^zf-C2HC_2^zinc-finger of a C2HC-type^401-424^E:4.1e-08`PF13913.5^zf-C2HC_2^zinc-finger of a C2HC-type^455-477^E:1.2e-07`PF13913.5^zf-C2HC…	.	.	.	.	.	.	.	.	.
MSTRG.143	transcript:Ocbimv22014059m	.	.	transcript:Ocbimv22014059m|m.215	128-1162[+]	.	ULK3_MOUSE^ULK3_MOUSE^Q:86-1081,H:122-441^47.62%ID^E:2e-87^RecName: Full=Serine/threonine-protein kinase ULK3;^Eukaryota; Metazoa; Chordata; Craniata; Vertebrata; Euteleostomi; Mammalia; Eutheria; Euarchontoglires; Glires; Rodentia; Myomorpha; Muroidea; Muridae; Murinae; Mus; Mus	ULK3_MOUSE^ULK3_MOUSE^Q:1-318,H:136-441^47.83%ID^E:1e-88^RecName: Full=Serine/threonine-protein kinase ULK3;^Eukaryota; Metazoa; Chordata; Craniata; Vertebrata; Euteleostomi; Mammalia; Eutheria; Euarchontoglires; Glires; Rodentia; Myomorpha; Muroidea; Muridae; Murinae; Mus; Mus	PF00069.24^Pkinase^Protein kinase domain^1-135^E:6e-34`PF07714.16^Pkinase_Tyr^Protein tyrosine kinase^2-129^E:1.7e-16`PF04212.17^MIT^MIT (microtubule interacting and transport) domain^146-211^E:3e-18`PF04212.17^MIT^MIT (microtubule interacting and transport) domain^257-318^E:6.3e-08	.	.	.	.	.	.	GO:0004672^molecular_function^protein kinase activity`GO:0005524^molecular_function^ATP binding`GO:0006468^biological_process^protein phosphorylation	.	.
MSTRG.153	transcript:Ocbimv22014371m	.	.	transcript:Ocbimv22014371m|m.221	128-745[+]	.	CRCM1_DANRE^CRCM1_DANRE^Q:134-742,H:6-222^54.84%ID^E:9e-58^RecName: Full=Calcium release-activated calcium channel protein 1;^Eukaryota; Metazoa; Chordata; Craniata; Vertebrata; Euteleostomi; Actinopterygii; Neopterygii; Teleostei; Ostariophysi; Cypriniformes; Cyprinidae; Danio	ORAI2_XENLA^ORAI2_XENLA^Q:2-191,H:40-248^56.94%ID^E:2e-76^RecName: Full=Protein orai-2;^Eukaryota; Metazoa; Chordata; Craniata; Vertebrata; Euteleostomi; Amphibia; Batrachia; Anura; Pipoidea; Pipidae; Xenopodinae; Xenopus; Xenopus	PF07856.11^Orai-1^Mediator of CRAC channel activity^10-174^E:5.9e-65	.	ExpAA=82.59^PredHel=4^Topology=i28-45o55-77i111-133o143-165i	.	.	.	.	.	.	.
MSTRG.163	transcript:Ocbimv22015376m	.	.	transcript:Ocbimv22015376m|m.228	609-2111[+]	.	HS3SA_MOUSE^HS3SA_MOUSE^Q:1911-2108,H:122-187^60.61%ID^E:1e-18^RecName: Full=Heparan sulfate glucosamine 3-O-sulfotransferase 3A1;^Eukaryota; Metazoa; Chordata; Craniata; Vertebrata; Euteleostomi; Mammalia; Eutheria; Euarchontoglires; Glires; Rodentia; Myomorpha; Muroidea; Muridae; Murinae; Mus; Mus	HS3SA_MOUSE^HS3SA_MOUSE^Q:435-500,H:122-187^60.61%ID^E:2e-19^RecName: Full=Heparan sulfate glucosamine 3-O-sulfotransferase 3A1;^Eukaryota; Metazoa; Chordata; Craniata; Vertebrata; Euteleostomi; Mammalia; Eutheria; Euarchontoglires; Glires; Rodentia; Myomorpha; Muroidea; Muridae; Murinae; Mus; Mus	.	.	ExpAA=21.47^PredHel=1^Topology=i72-94o	.	.	.	.	.	.	.
MSTRG.163	transcript:Ocbimv22015376m	.	.	transcript:Ocbimv22015376m|m.229	1303-1746[+]	.	HS3SA_MOUSE^HS3SA_MOUSE^Q:1911-2108,H:122-187^60.61%ID^E:1e-18^RecName: Full=Heparan sulfate glucosamine 3-O-sulfotransferase 3A1;^Eukaryota; Metazoa; Chordata; Craniata; Vertebrata; Euteleostomi; Mammalia; Eutheria; Euarchontoglires; Glires; Rodentia; Myomorpha; Muroidea; Muridae; Murinae; Mus; Mus	.	.	.	ExpAA=21.37^PredHel=1^Topology=i43-60o	.	.	.	.	.	.	.
MSTRG.163	transcript:Ocbimv22015374m	.	.	transcript:Ocbimv22015374m|m.230	1-615[+]	.	HS3SA_MOUSE^HS3SA_MOUSE^Q:1-609,H:190-391^67.49%ID^E:3e-97^RecName: Full=Heparan sulfate glucosamine 3-O-sulfotransferase 3A1;^Eukaryota; Metazoa; Chordata; Craniata; Vertebrata; Euteleostomi; Mammalia; Eutheria; Euarchontoglires; Glires; Rodentia; Myomorpha; Muroidea; Muridae; Murinae; Mus; Mus	HS3SA_MOUSE^HS3SA_MOUSE^Q:1-203,H:190-391^67.49%ID^E:3e-97^RecName: Full=Heparan sulfate glucosamine 3-O-sulfotransferase 3A1;^Eukaryota; Metazoa; Chordata; Craniata; Vertebrata; Euteleostomi; Mammalia; Eutheria; Euarchontoglires; Glires; Rodentia; Myomorpha; Muroidea; Muridae; Murinae; Mus; Mus	PF13469.5^Sulfotransfer_3^Sulfotransferase family^11-132^E:3e-11`PF00685.26^Sulfotransfer_1^Sulfotransferase domain^23-187^E:1.5e-26	.	.	.	.	.	.	GO:0008146^molecular_function^sulfotransferase activity	.	.
MSTRG.193	transcript:Ocbimv22016198m	.	.	transcript:Ocbimv22016198m|m.238	1-615[+]	.	HOX7P_XENLA^HOX7P_XENLA^Q:82-522,H:103-256^66.23%ID^E:2e-55^RecName: Full=Homeobox protein XHOX-7.1';^Eukaryota; Metazoa; Chordata; Craniata; Vertebrata; Euteleostomi; Amphibia; Batrachia; Anura; Pipoidea; Pipidae; Xenopodinae; Xenopus; Xenopus	HOX7P_XENLA^HOX7P_XENLA^Q:28-203,H:103-283^61.62%ID^E:4e-59^RecName: Full=Homeobox protein XHOX-7.1';^Eukaryota; Metazoa; Chordata; Craniata; Vertebrata; Euteleostomi; Amphibia; Batrachia; Anura; Pipoidea; Pipidae; Xenopodinae; Xenopus; Xenopus	PF00046.28^Homeobox^Homeobox domain^84-140^E:9.7e-22	.	.	.	.	.	.	GO:0003677^molecular_function^DNA binding	.	.
MSTRG.199	transcript:Ocbimv22016346m	.	.	transcript:Ocbimv22016346m|m.240	1-480[+]	.	SPON1_CHICK^SPON1_CHICK^Q:22-474,H:184-331^42.31%ID^E:4e-35^RecName: Full=Spondin-1;^Eukaryota; Metazoa; Chordata; Craniata; Vertebrata; Euteleostomi; Archelosauria; Archosauria; Dinosauria; Saurischia; Theropoda; Coelurosauria; Aves; Neognathae; Galloanserae; Galliformes; Phasianidae; Phasianinae; Gallus	SPON1_CHICK^SPON1_CHICK^Q:8-158,H:184-331^42.31%ID^E:3e-35^RecName: Full=Spondin-1;^Eukaryota; Metazoa; Chordata; Craniata; Vertebrata; Euteleostomi; Archelosauria; Archosauria; Dinosauria; Saurischia; Theropoda; Coelurosauria; Aves; Neognathae; Galloanserae; Galliformes; Phasianidae; Phasianinae; Gallus	PF06468.12^Spond_N^Spondin_N^25-144^E:2.2e-39	.	.	.	.	.	.	.	.	.
MSTRG.208	transcript:Ocbimv22016350m	.	.	transcript:Ocbimv22016350m|m.260	1-663[+]	.	PCLO_CHICK^PCLO_CHICK^Q:1-408,H:4617-4770^46.75%ID^E:2e-37^RecName: Full=Protein piccolo;^Eukaryota; Metazoa; Chordata; Craniata; Vertebrata; Euteleostomi; Archelosauria; Archosauria; Dinosauria; Saurischia; Theropoda; Coelurosauria; Aves; Neognathae; Galloanserae; Galliformes; Phasianidae; Phasianinae; Gallus	PCLO_CHICK^PCLO_CHICK^Q:1-136,H:4617-4770^46.75%ID^E:5e-36^RecName: Full=Protein piccolo;^Eukaryota; Metazoa; Chordata; Craniata; Vertebrata; Euteleostomi; Archelosauria; Archosauria; Dinosauria; Saurischia; Theropoda; Coelurosauria; Aves; Neognathae; Galloanserae; Galliformes; Phasianidae; Phasianinae; Gallus	PF00168.29^C2^C2 domain^11-119^E:6.3e-25	.	.	.	.	.	.	.	.	.
MSTRG.208	transcript:Ocbimv22016351m	.	.	transcript:Ocbimv22016351m|m.261	1-3096[+]	.	PCLO_CHICK^PCLO_CHICK^Q:2665-2970,H:4404-4505^54.37%ID^E:2e-22^RecName: Full=Protein piccolo;^Eukaryota; Metazoa; Chordata; Craniata; Vertebrata; Euteleostomi; Archelosauria; Archosauria; Dinosauria; Saurischia; Theropoda; Coelurosauria; Aves; Neognathae; Galloanserae; Galliformes; Phasianidae; Phasianinae; Gallus	PCLO_CHICK^PCLO_CHICK^Q:889-990,H:4404-4505^54.37%ID^E:2e-24^RecName: Full=Protein piccolo;^Eukaryota; Metazoa; Chordata; Craniata; Vertebrata; Euteleostomi; Archelosauria; Archosauria; Dinosauria; Saurischia; Theropoda; Coelurosauria; Aves; Neognathae; Galloanserae; Galliformes; Phasianidae; Phasianinae; Gallus	PF00595.23^PDZ^PDZ domain (Also known as DHR or GLGF)^910-989^E:5.5e-11	.	.	.	.	.	.	GO:0005515^molecular_function^protein binding	.	.
MSTRG.198	transcript:Ocbimv22016345m	.	.	transcript:Ocbimv22016345m|m.274	2-1207[+]	.	SPIT2_HUMAN^SPIT2_HUMAN^Q:485-673,H:126-188^46.03%ID^E:1e-12^RecName: Full=Kunitz-type protease inhibitor 2;^Eukaryota; Metazoa; Chordata; Craniata; Vertebrata; Euteleostomi; Mammalia; Eutheria; Euarchontoglires; Primates; Haplorrhini; Catarrhini; Hominidae; Homo`SPIT2_HUMAN^SPIT2_HUMAN^Q:476-658,H:28-88^40.98%ID^E:3e-06^RecName: Full=Kunitz-type protease inhibitor 2;^Eukaryota; Metazoa; Chordata…	SPON1_CHICK^SPON1_CHICK^Q:93-401,H:428-746^28.07%ID^E:8e-19^RecName: Full=Spondin-1;^Eukaryota; Metazoa; Chordata; Craniata; Vertebrata; Euteleostomi; Archelosauria; Archosauria; Dinosauria; Saurischia; Theropoda; Coelurosauria; Aves; Neognathae; Galloanserae; Galliformes; Phasianidae; Phasianinae; Gallus`SPON1_CHICK^SPON1_CHICK^Q:5-372,H:497-802^23.38%ID^E:1e-16^RecName: Full=Spondin-1;^Eukaryot…	PF00090.18^TSP_1^Thrombospondin type 1 domain^9-53^E:2.4e-11`PF00090.18^TSP_1^Thrombospondin type 1 domain^107-149^E:3.2e-10`PF00014.22^Kunitz_BPTI^Kunitz/Bovine pancreatic trypsin inhibitor domain^168-219^E:5.6e-19`PF00090.18^TSP_1^Thrombospondin type 1 domain^267-315^E:1.5e-10`PF00090.18^TSP_1^Thrombospondin type 1 domain^322-372^E:1.3e-05	.	.	.	.	.	.	GO:0004867^molecular_function^serine-type endopeptidase inhibitor activity	.	.
MSTRG.220	transcript:Ocbimv22017310m	.	.	transcript:Ocbimv22017310m|m.281	1-534[+]	.	PTPRE_RAT^PTPRE_RAT^Q:151-459,H:290-393^50.96%ID^E:3e-24^RecName: Full=Receptor-type tyrosine-protein phosphatase epsilon;^Eukaryota; Metazoa; Chordata; Craniata; Vertebrata; Euteleostomi; Mammalia; Eutheria; Euarchontoglires; Glires; Rodentia; Myomorpha; Muroidea; Muridae; Murinae; Rattus`PTPRE_RAT^PTPRE_RAT^Q:148-459,H:583-688^34.91%ID^E:4e-13^RecName: Full=Receptor-type tyrosine-protein phosph…	PTPRE_MOUSE^PTPRE_MOUSE^Q:58-153,H:297-393^53.61%ID^E:6e-25^RecName: Full=Receptor-type tyrosine-protein phosphatase epsilon;^Eukaryota; Metazoa; Chordata; Craniata; Vertebrata; Euteleostomi; Mammalia; Eutheria; Euarchontoglires; Glires; Rodentia; Myomorpha; Muroidea; Muridae; Murinae; Mus; Mus`PTPRE_MOUSE^PTPRE_MOUSE^Q:50-153,H:583-688^34.91%ID^E:1e-13^RecName: Full=Receptor-type tyrosine-protei…	PF00102.26^Y_phosphatase^Protein-tyrosine phosphatase^4-152^E:9.1e-34	.	.	.	.	.	.	GO:0004725^molecular_function^protein tyrosine phosphatase activity`GO:0006470^biological_process^protein dephosphorylation	.	.
MSTRG.282	transcript:Ocbimv22018046m	.	.	transcript:Ocbimv22018046m|m.294	1-402[+]	.	NLGN4_MOUSE^NLGN4_MOUSE^Q:37-369,H:30-137^40.54%ID^E:2e-16^RecName: Full=Neuroligin 4-like;^Eukaryota; Metazoa; Chordata; Craniata; Vertebrata; Euteleostomi; Mammalia; Eutheria; Euarchontoglires; Glires; Rodentia; Myomorpha; Muroidea; Muridae; Murinae; Mus; Mus	NLGNX_HUMAN^NLGNX_HUMAN^Q:13-125,H:47-156^39.82%ID^E:1e-16^RecName: Full=Neuroligin-4, X-linked;^Eukaryota; Metazoa; Chordata; Craniata; Vertebrata; Euteleostomi; Mammalia; Eutheria; Euarchontoglires; Primates; Haplorrhini; Catarrhini; Hominidae; Homo	PF00135.27^COesterase^Carboxylesterase family^11-126^E:6.1e-18	.	.	.	.	.	.	.	.	.
MSTRG.288	transcript:Ocbimv22018673m	.	.	transcript:Ocbimv22018673m|m.301	1-2829[+]	.	ARI5B_HUMAN^ARI5B_HUMAN^Q:1-1341,H:8-473^40.38%ID^E:7e-89^RecName: Full=AT-rich interactive domain-containing protein 5B;^Eukaryota; Metazoa; Chordata; Craniata; Vertebrata; Euteleostomi; Mammalia; Eutheria; Euarchontoglires; Primates; Haplorrhini; Catarrhini; Hominidae; Homo	ARI5B_HUMAN^ARI5B_HUMAN^Q:1-447,H:8-473^40.38%ID^E:8e-97^RecName: Full=AT-rich interactive domain-containing protein 5B;^Eukaryota; Metazoa; Chordata; Craniata; Vertebrata; Euteleostomi; Mammalia; Eutheria; Euarchontoglires; Primates; Haplorrhini; Catarrhini; Hominidae; Homo	PF01388.20^ARID^ARID/BRIGHT DNA binding domain^300-385^E:7.8e-18	.	.	.	.	.	.	GO:0003677^molecular_function^DNA binding	.	.
MSTRG.300	transcript:Ocbimv22018680m	.	.	transcript:Ocbimv22018680m|m.302	1-525[+]	.	CPLX_DORPE^CPLX_DORPE^Q:265-522,H:67-152^93.02%ID^E:4e-22^RecName: Full=Complexin;^Eukaryota; Metazoa; Lophotrochozoa; Mollusca; Cephalopoda; Coleoidea; Neocoleoidea; Decapodiformes; Teuthida; Myopsina; Loliginidae; Doryteuthis	CPLX_DORPE^CPLX_DORPE^Q:41-174,H:19-152^94.78%ID^E:7e-42^RecName: Full=Complexin;^Eukaryota; Metazoa; Lophotrochozoa; Mollusca; Cephalopoda; Coleoidea; Neocoleoidea; Decapodiformes; Teuthida; Myopsina; Loliginidae; Doryteuthis	PF05835.11^Synaphin^Synaphin protein^40-157^E:9.5e-28	.	.	.	.	.	.	GO:0019905^molecular_function^syntaxin binding`GO:0006836^biological_process^neurotransmitter transport	.	.
gene:Ocbimv22018677m.g	transcript:Ocbimv22018676m	.	.	transcript:Ocbimv22018676m|m.304	105-551[+]	.	PEBPH_CAEEL^PEBPH_CAEEL^Q:84-542,H:68-219^43.14%ID^E:1e-39^RecName: Full=Phosphatidylethanolamine-binding protein homolog F40A3.3;^Eukaryota; Metazoa; Ecdysozoa; Nematoda; Chromadorea; Rhabditida; Rhabditoidea; Rhabditidae; Peloderinae; Caenorhabditis	PEBPH_CAEEL^PEBPH_CAEEL^Q:3-146,H:77-219^44.44%ID^E:1e-40^RecName: Full=Phosphatidylethanolamine-binding protein homolog F40A3.3;^Eukaryota; Metazoa; Ecdysozoa; Nematoda; Chromadorea; Rhabditida; Rhabditoidea; Rhabditidae; Peloderinae; Caenorhabditis	PF01161.19^PBP^Phosphatidylethanolamine-binding protein^8-103^E:3.7e-17	.	.	.	.	.	.	.	.	.
gene:Ocbimv22018677m.g	transcript:Ocbimv22018677m	.	.	transcript:Ocbimv22018677m|m.305	118-666[+]	.	PEBPH_CAEEL^PEBPH_CAEEL^Q:112-657,H:37-219^39.67%ID^E:7e-42^RecName: Full=Phosphatidylethanolamine-binding protein homolog F40A3.3;^Eukaryota; Metazoa; Ecdysozoa; Nematoda; Chromadorea; Rhabditida; Rhabditoidea; Rhabditidae; Peloderinae; Caenorhabditis	PEBPH_CAEEL^PEBPH_CAEEL^Q:2-180,H:40-219^40.33%ID^E:3e-43^RecName: Full=Phosphatidylethanolamine-binding protein homolog F40A3.3;^Eukaryota; Metazoa; Ecdysozoa; Nematoda; Chromadorea; Rhabditida; Rhabditoidea; Rhabditidae; Peloderinae; Caenorhabditis	PF01161.19^PBP^Phosphatidylethanolamine-binding protein^42-137^E:4.9e-17	.	.	.	.	.	.	.	.	.
gene:Ocbimv22018675m.g	transcript:Ocbimv22018675m	.	.	transcript:Ocbimv22018675m|m.306	376-930[+]	.	PEBPH_CAEEL^PEBPH_CAEEL^Q:370-915,H:37-219^41.85%ID^E:1e-43^RecName: Full=Phosphatidylethanolamine-binding protein homolog F40A3.3;^Eukaryota; Metazoa; Ecdysozoa; Nematoda; Chromadorea; Rhabditida; Rhabditoidea; Rhabditidae; Peloderinae; Caenorhabditis	PEBPH_CAEEL^PEBPH_CAEEL^Q:2-180,H:40-219^42.54%ID^E:8e-46^RecName: Full=Phosphatidylethanolamine-binding protein homolog F40A3.3;^Eukaryota; Metazoa; Ecdysozoa; Nematoda; Chromadorea; Rhabditida; Rhabditoidea; Rhabditidae; Peloderinae; Caenorhabditis	PF01161.19^PBP^Phosphatidylethanolamine-binding protein^41-158^E:1.5e-17	.	.	.	.	.	.	.	.	.
MSTRG.318	transcript:Ocbimv22021165m	.	.	transcript:Ocbimv22021165m|m.320	557-2071[+]	.	ZN497_HUMAN^ZN497_HUMAN^Q:1496-2053,H:142-324^29.95%ID^E:5e-13^RecName: Full=Zinc finger protein 497;^Eukaryota; Metazoa; Chordata; Craniata; Vertebrata; Euteleostomi; Mammalia; Eutheria; Euarchontoglires; Primates; Haplorrhini; Catarrhini; Hominidae; Homo`ZN497_HUMAN^ZN497_HUMAN^Q:1556-2056,H:330-493^27.17%ID^E:3e-07^RecName: Full=Zinc finger protein 497;^Eukaryota; Metazoa; Chordata; Craniata; …	PRDM5_MOUSE^PRDM5_MOUSE^Q:107-499,H:167-564^23.37%ID^E:4e-14^RecName: Full=PR domain zinc finger protein 5;^Eukaryota; Metazoa; Chordata; Craniata; Vertebrata; Euteleostomi; Mammalia; Eutheria; Euarchontoglires; Glires; Rodentia; Myomorpha; Muroidea; Muridae; Murinae; Mus; Mus`PRDM5_MOUSE^PRDM5_MOUSE^Q:334-501,H:167-341^29.44%ID^E:1e-07^RecName: Full=PR domain zinc finger protein 5;^Eukaryota; Me…	PF00096.25^zf-C2H2^Zinc finger, C2H2 type^53-75^E:0.014`PF13912.5^zf-C2H2_6^C2H2-type zinc finger^334-352^E:0.028`PF00096.25^zf-C2H2^Zinc finger, C2H2 type^366-387^E:0.00067`PF13912.5^zf-C2H2_6^C2H2-type zinc finger^448-472^E:0.0033	.	.	.	.	.	.	GO:0003676^molecular_function^nucleic acid binding	.	.
MSTRG.329	transcript:Ocbimv22021171m	.	.	.	.	.	TM258_BOVIN^TM258_BOVIN^Q:155-331,H:3-61^81.36%ID^E:2e-27^RecName: Full=Transmembrane protein 258;^Eukaryota; Metazoa; Chordata; Craniata; Vertebrata; Euteleostomi; Mammalia; Eutheria; Laurasiatheria; Cetartiodactyla; Ruminantia; Pecora; Bovidae; Bovinae; Bos	.	.	.	.	.	.	.	.	.	.	.
MSTRG.334	transcript:Ocbimv22021176m	.	.	transcript:Ocbimv22021176m|m.326	1-522[+]	.	PPM1B_MOUSE^PPM1B_MOUSE^Q:25-510,H:55-240^39.89%ID^E:4e-39^RecName: Full=Protein phosphatase 1B;^Eukaryota; Metazoa; Chordata; Craniata; Vertebrata; Euteleostomi; Mammalia; Eutheria; Euarchontoglires; Glires; Rodentia; Myomorpha; Muroidea; Muridae; Murinae; Mus; Mus	PPM1B_MOUSE^PPM1B_MOUSE^Q:9-170,H:55-240^39.89%ID^E:4e-39^RecName: Full=Protein phosphatase 1B;^Eukaryota; Metazoa; Chordata; Craniata; Vertebrata; Euteleostomi; Mammalia; Eutheria; Euarchontoglires; Glires; Rodentia; Myomorpha; Muroidea; Muridae; Murinae; Mus; Mus	PF00481.20^PP2C^Protein phosphatase 2C^8-115^E:8.1e-12	.	.	.	.	.	.	GO:0003824^molecular_function^catalytic activity	.	.
MSTRG.333	transcript:Ocbimv22021175m	.	.	transcript:Ocbimv22021175m|m.331	248-1474[+]	.	SY65_APLCA^SY65_APLCA^Q:266-1471,H:2-428^74.53%ID^E:0^RecName: Full=Synaptotagmin-1;^Eukaryota; Metazoa; Lophotrochozoa; Mollusca; Gastropoda; Heterobranchia; Euthyneura; Euopisthobranchia; Aplysiomorpha; Aplysioidea; Aplysiidae; Aplysia	SY65_APLCA^SY65_APLCA^Q:7-408,H:2-428^73.36%ID^E:0^RecName: Full=Synaptotagmin-1;^Eukaryota; Metazoa; Lophotrochozoa; Mollusca; Gastropoda; Heterobranchia; Euthyneura; Euopisthobranchia; Aplysiomorpha; Aplysioidea; Aplysiidae; Aplysia	PF14979.5^TMEM52^Transmembrane 52^61-109^E:5e-06`PF00168.29^C2^C2 domain^147-254^E:1e-29`PF00168.29^C2^C2 domain^281-385^E:1.5e-23	.	ExpAA=23.07^PredHel=1^Topology=o65-87i	.	.	.	.	.	.	.
MSTRG.333	transcript:Ocbimv22021174m	.	.	transcript:Ocbimv22021174m|m.333	1-912[+]	.	SY65_APLCA^SY65_APLCA^Q:55-909,H:145-428^87.37%ID^E:8e-173^RecName: Full=Synaptotagmin-1;^Eukaryota; Metazoa; Lophotrochozoa; Mollusca; Gastropoda; Heterobranchia; Euthyneura; Euopisthobranchia; Aplysiomorpha; Aplysioidea; Aplysiidae; Aplysia	SY65_APLCA^SY65_APLCA^Q:1-303,H:127-428^87.13%ID^E:0^RecName: Full=Synaptotagmin-1;^Eukaryota; Metazoa; Lophotrochozoa; Mollusca; Gastropoda; Heterobranchia; Euthyneura; Euopisthobranchia; Aplysiomorpha; Aplysioidea; Aplysiidae; Aplysia	PF00168.29^C2^C2 domain^42-149^E:5.8e-30`PF00168.29^C2^C2 domain^176-281^E:8.5e-24	.	.	.	.	.	.	.	.	.
MSTRG.322	transcript:Ocbimv22021168m	.	.	transcript:Ocbimv22021168m|m.336	1008-2243[+]	.	SYT12_HUMAN^SYT12_HUMAN^Q:1365-2240,H:128-420^43.69%ID^E:5e-75^RecName: Full=Synaptotagmin-12;^Eukaryota; Metazoa; Chordata; Craniata; Vertebrata; Euteleostomi; Mammalia; Eutheria; Euarchontoglires; Primates; Haplorrhini; Catarrhini; Hominidae; Homo	SYT12_HUMAN^SYT12_HUMAN^Q:71-411,H:54-420^39.57%ID^E:7e-79^RecName: Full=Synaptotagmin-12;^Eukaryota; Metazoa; Chordata; Craniata; Vertebrata; Euteleostomi; Mammalia; Eutheria; Euarchontoglires; Primates; Haplorrhini; Catarrhini; Hominidae; Homo	PF00168.29^C2^C2 domain^161-265^E:2.8e-19`PF00168.29^C2^C2 domain^290-394^E:6.5e-15	.	ExpAA=22.38^PredHel=1^Topology=i7-29o	.	.	.	.	.	.	.
MSTRG.312	transcript:Ocbimv22021164m	.	.	transcript:Ocbimv22021164m|m.339	207-938[+]	.	KLF1_HUMAN^KLF1_HUMAN^Q:705-938,H:257-336^60%ID^E:8e-24^RecName: Full=Krueppel-like factor 1;^Eukaryota; Metazoa; Chordata; Craniata; Vertebrata; Euteleostomi; Mammalia; Eutheria; Euarchontoglires; Primates; Haplorrhini; Catarrhini; Hominidae; Homo	SP5_MOUSE^SP5_MOUSE^Q:182-244,H:291-353^71.43%ID^E:2e-24^RecName: Full=Transcription factor Sp5;^Eukaryota; Metazoa; Chordata; Craniata; Vertebrata; Euteleostomi; Mammalia; Eutheria; Euarchontoglires; Glires; Rodentia; Myomorpha; Muroidea; Muridae; Murinae; Mus; Mus	PF00096.25^zf-C2H2^Zinc finger, C2H2 type^187-211^E:0.00039`PF00096.25^zf-C2H2^Zinc finger, C2H2 type^217-241^E:5e-07	.	.	.	.	.	.	GO:0003676^molecular_function^nucleic acid binding	.	.
gene:Ocbimv22021842m.g	transcript:Ocbimv22021842m	.	.	transcript:Ocbimv22021842m|m.341	1-420[+]	.	CNTRL_HUMAN^CNTRL_HUMAN^Q:94-396,H:1419-1519^34.65%ID^E:4e-08^RecName: Full=Centriolin;^Eukaryota; Metazoa; Chordata; Craniata; Vertebrata; Euteleostomi; Mammalia; Eutheria; Euarchontoglires; Primates; Haplorrhini; Catarrhini; Hominidae; Homo	CNTRL_HUMAN^CNTRL_HUMAN^Q:32-138,H:1419-1525^34.58%ID^E:1e-09^RecName: Full=Centriolin;^Eukaryota; Metazoa; Chordata; Craniata; Vertebrata; Euteleostomi; Mammalia; Eutheria; Euarchontoglires; Primates; Haplorrhini; Catarrhini; Hominidae; Homo	.	.	.	.	.	.	.	.	.	.
MSTRG.402	transcript:Ocbimv22021856m	.	.	transcript:Ocbimv22021856m|m.346	415-1425[+]	.	DHDDS_HUMAN^DHDDS_HUMAN^Q:421-1419,H:1-332^50.15%ID^E:2e-97^RecName: Full=Dehydrodolichyl diphosphate synthase complex subunit DHDDS {ECO:0000305};^Eukaryota; Metazoa; Chordata; Craniata; Vertebrata; Euteleostomi; Mammalia; Eutheria; Euarchontoglires; Primates; Haplorrhini; Catarrhini; Hominidae; Homo	DHDDS_HUMAN^DHDDS_HUMAN^Q:3-335,H:1-332^50.15%ID^E:2e-109^RecName: Full=Dehydrodolichyl diphosphate synthase complex subunit DHDDS {ECO:0000305};^Eukaryota; Metazoa; Chordata; Craniata; Vertebrata; Euteleostomi; Mammalia; Eutheria; Euarchontoglires; Primates; Haplorrhini; Catarrhini; Hominidae; Homo	PF01255.18^Prenyltransf^Putative undecaprenyl diphosphate synthase^35-254^E:8.4e-72	.	.	.	.	.	.	GO:0016765^molecular_function^transferase activity, transferring alkyl or aryl (other than methyl) groups	.	.
MSTRG.402	transcript:Ocbimv22021855m	.	.	transcript:Ocbimv22021855m|m.347	627-1637[+]	.	DHDDS_HUMAN^DHDDS_HUMAN^Q:633-1631,H:1-332^50.15%ID^E:8e-97^RecName: Full=Dehydrodolichyl diphosphate synthase complex subunit DHDDS {ECO:0000305};^Eukaryota; Metazoa; Chordata; Craniata; Vertebrata; Euteleostomi; Mammalia; Eutheria; Euarchontoglires; Primates; Haplorrhini; Catarrhini; Hominidae; Homo	DHDDS_HUMAN^DHDDS_HUMAN^Q:3-335,H:1-332^50.15%ID^E:2e-109^RecName: Full=Dehydrodolichyl diphosphate synthase complex subunit DHDDS {ECO:0000305};^Eukaryota; Metazoa; Chordata; Craniata; Vertebrata; Euteleostomi; Mammalia; Eutheria; Euarchontoglires; Primates; Haplorrhini; Catarrhini; Hominidae; Homo	PF01255.18^Prenyltransf^Putative undecaprenyl diphosphate synthase^35-254^E:8.4e-72	.	.	.	.	.	.	GO:0016765^molecular_function^transferase activity, transferring alkyl or aryl (other than methyl) groups	.	.
MSTRG.386	transcript:Ocbimv22021838m	.	.	transcript:Ocbimv22021838m|m.348	700-1107[+]	.	TM203_HUMAN^TM203_HUMAN^Q:700-1104,H:1-136^47.45%ID^E:4e-21^RecName: Full=Transmembrane protein 203;^Eukaryota; Metazoa; Chordata; Craniata; Vertebrata; Euteleostomi; Mammalia; Eutheria; Euarchontoglires; Primates; Haplorrhini; Catarrhini; Hominidae; Homo	TM203_HUMAN^TM203_HUMAN^Q:1-135,H:1-136^47.45%ID^E:5e-31^RecName: Full=Transmembrane protein 203;^Eukaryota; Metazoa; Chordata; Craniata; Vertebrata; Euteleostomi; Mammalia; Eutheria; Euarchontoglires; Primates; Haplorrhini; Catarrhini; Hominidae; Homo	PF10269.8^Tmemb_185A^Transmembrane Fragile-X-F protein^35-130^E:1.2e-08	.	ExpAA=84.50^PredHel=4^Topology=i13-35o45-67i79-101o116-134i	.	.	.	.	.	.	.
MSTRG.371	transcript:Ocbimv22021829m	.	.	transcript:Ocbimv22021829m|m.353	347-1210[+]	.	ASB8_BOVIN^ASB8_BOVIN^Q:344-1156,H:4-271^47.43%ID^E:3e-75^RecName: Full=Ankyrin repeat and SOCS box protein 8;^Eukaryota; Metazoa; Chordata; Craniata; Vertebrata; Euteleostomi; Mammalia; Eutheria; Laurasiatheria; Cetartiodactyla; Ruminantia; Pecora; Bovidae; Bovinae; Bos	ASB8_BOVIN^ASB8_BOVIN^Q:1-285,H:5-286^47.55%ID^E:8e-86^RecName: Full=Ankyrin repeat and SOCS box protein 8;^Eukaryota; Metazoa; Chordata; Craniata; Vertebrata; Euteleostomi; Mammalia; Eutheria; Laurasiatheria; Cetartiodactyla; Ruminantia; Pecora; Bovidae; Bovinae; Bos	PF12796.6^Ank_2^Ankyrin repeats (3 copies)^36-114^E:3.2e-11`PF13637.5^Ank_4^Ankyrin repeats (many copies)^55-94^E:0.00011`PF00023.29^Ank^Ankyrin repeat^86-114^E:7.5e-07`PF13637.5^Ank_4^Ankyrin repeats (many copies)^96-137^E:1.3e-10`PF13857.5^Ank_5^Ankyrin repeats (many copies)^103-154^E:5.9e-13`PF00023.29^Ank^Ankyrin repeat^117-148^E:3.7e-08`PF13606.5^Ank_3^Ankyrin repeat^117-144^E:5.2e-05`PF1279…	.	.	.	.	.	.	GO:0005515^molecular_function^protein binding	.	.
MSTRG.400	transcript:Ocbimv22021851m	.	.	transcript:Ocbimv22021851m|m.359	1620-2000[-]	.	BAG6_DANRE^BAG6_DANRE^Q:145-1143,H:1-344^35.34%ID^E:1e-40^RecName: Full=Large proline-rich protein BAG6 {ECO:0000305};^Eukaryota; Metazoa; Chordata; Craniata; Vertebrata; Euteleostomi; Actinopterygii; Neopterygii; Teleostei; Ostariophysi; Cypriniformes; Cyprinidae; Danio`BAG6_DANRE^BAG6_DANRE^Q:2779-4143,H:732-1156^26.62%ID^E:8e-31^RecName: Full=Large proline-rich protein BAG6 {ECO:0000305};^Euka…	.	.	.	ExpAA=63.04^PredHel=3^Topology=o15-34i41-63o67-86i	.	.	.	.	.	.	.
MSTRG.400	transcript:Ocbimv22021851m	.	.	transcript:Ocbimv22021851m|m.357	160-4167[+]	.	BAG6_DANRE^BAG6_DANRE^Q:145-1143,H:1-344^35.34%ID^E:1e-40^RecName: Full=Large proline-rich protein BAG6 {ECO:0000305};^Eukaryota; Metazoa; Chordata; Craniata; Vertebrata; Euteleostomi; Actinopterygii; Neopterygii; Teleostei; Ostariophysi; Cypriniformes; Cyprinidae; Danio`BAG6_DANRE^BAG6_DANRE^Q:2779-4143,H:732-1156^26.62%ID^E:8e-31^RecName: Full=Large proline-rich protein BAG6 {ECO:0000305};^Euka…	BAG6_RAT^BAG6_RAT^Q:840-1328,H:696-1142^27.29%ID^E:7e-47^RecName: Full=Large proline-rich protein BAG6 {ECO:0000305};^Eukaryota; Metazoa; Chordata; Craniata; Vertebrata; Euteleostomi; Mammalia; Eutheria; Euarchontoglires; Glires; Rodentia; Myomorpha; Muroidea; Muridae; Murinae; Rattus`BAG6_RAT^BAG6_RAT^Q:2-352,H:17-373^31.44%ID^E:1e-39^RecName: Full=Large proline-rich protein BAG6 {ECO:0000305};^…	PF11976.7^Rad60-SLD^Ubiquitin-2 like Rad60 SUMO-like^2-69^E:1.1e-06`PF13881.5^Rad60-SLD_2^Ubiquitin-2 like Rad60 SUMO-like^2-76^E:0.0041`PF00240.22^ubiquitin^Ubiquitin family^4-73^E:2.8e-17`PF12057.7^DUF3538^Domain of unknown function (DUF3538)^250-330^E:3.9e-28	.	.	.	.	.	.	GO:0005515^molecular_function^protein binding	.	.
MSTRG.400	transcript:Ocbimv22021852m	.	.	transcript:Ocbimv22021852m|m.360	160-4173[+]	.	BAG6_DANRE^BAG6_DANRE^Q:145-1143,H:1-344^35.34%ID^E:1e-40^RecName: Full=Large proline-rich protein BAG6 {ECO:0000305};^Eukaryota; Metazoa; Chordata; Craniata; Vertebrata; Euteleostomi; Actinopterygii; Neopterygii; Teleostei; Ostariophysi; Cypriniformes; Cyprinidae; Danio`BAG6_DANRE^BAG6_DANRE^Q:2866-4149,H:764-1156^26.05%ID^E:7e-31^RecName: Full=Large proline-rich protein BAG6 {ECO:0000305};^Euka…	BAG6_RAT^BAG6_RAT^Q:842-1330,H:696-1142^27.29%ID^E:8e-47^RecName: Full=Large proline-rich protein BAG6 {ECO:0000305};^Eukaryota; Metazoa; Chordata; Craniata; Vertebrata; Euteleostomi; Mammalia; Eutheria; Euarchontoglires; Glires; Rodentia; Myomorpha; Muroidea; Muridae; Murinae; Rattus`BAG6_RAT^BAG6_RAT^Q:2-352,H:17-373^31.44%ID^E:1e-39^RecName: Full=Large proline-rich protein BAG6 {ECO:0000305};^…	PF11976.7^Rad60-SLD^Ubiquitin-2 like Rad60 SUMO-like^2-69^E:1.1e-06`PF13881.5^Rad60-SLD_2^Ubiquitin-2 like Rad60 SUMO-like^2-76^E:0.0041`PF00240.22^ubiquitin^Ubiquitin family^4-73^E:2.8e-17`PF12057.7^DUF3538^Domain of unknown function (DUF3538)^250-330^E:4e-28	.	.	.	.	.	.	GO:0005515^molecular_function^protein binding	.	.
MSTRG.400	transcript:Ocbimv22021852m	.	.	transcript:Ocbimv22021852m|m.362	1620-2000[-]	.	BAG6_DANRE^BAG6_DANRE^Q:145-1143,H:1-344^35.34%ID^E:1e-40^RecName: Full=Large proline-rich protein BAG6 {ECO:0000305};^Eukaryota; Metazoa; Chordata; Craniata; Vertebrata; Euteleostomi; Actinopterygii; Neopterygii; Teleostei; Ostariophysi; Cypriniformes; Cyprinidae; Danio`BAG6_DANRE^BAG6_DANRE^Q:2866-4149,H:764-1156^26.05%ID^E:7e-31^RecName: Full=Large proline-rich protein BAG6 {ECO:0000305};^Euka…	.	.	.	ExpAA=63.04^PredHel=3^Topology=o15-34i41-63o67-86i	.	.	.	.	.	.	.
MSTRG.387	transcript:Ocbimv22021840m	.	.	transcript:Ocbimv22021840m|m.363	142-1902[+]	.	NDOR1_HUMAN^NDOR1_HUMAN^Q:160-1899,H:5-597^52.28%ID^E:0^RecName: Full=NADPH-dependent diflavin oxidoreductase 1 {ECO:0000255|HAMAP-Rule:MF_03178};^Eukaryota; Metazoa; Chordata; Craniata; Vertebrata; Euteleostomi; Mammalia; Eutheria; Euarchontoglires; Primates; Haplorrhini; Catarrhini; Hominidae; Homo	NDOR1_HUMAN^NDOR1_HUMAN^Q:7-586,H:5-597^52.28%ID^E:0^RecName: Full=NADPH-dependent diflavin oxidoreductase 1 {ECO:0000255|HAMAP-Rule:MF_03178};^Eukaryota; Metazoa; Chordata; Craniata; Vertebrata; Euteleostomi; Mammalia; Eutheria; Euarchontoglires; Primates; Haplorrhini; Catarrhini; Hominidae; Homo	PF00258.24^Flavodoxin_1^Flavodoxin^10-145^E:1.7e-33`PF00667.19^FAD_binding_1^FAD binding domain^196-413^E:6.8e-48`PF00175.20^NAD_binding_1^Oxidoreductase NAD-binding domain^444-549^E:1.2e-15	.	.	.	.	.	.	GO:0010181^molecular_function^FMN binding`GO:0016491^molecular_function^oxidoreductase activity`GO:0055114^biological_process^oxidation-reduction process	.	.
MSTRG.387	transcript:Ocbimv22021840m	.	.	transcript:Ocbimv22021840m|m.364	3709-4008[-]	.	NDOR1_HUMAN^NDOR1_HUMAN^Q:160-1899,H:5-597^52.28%ID^E:0^RecName: Full=NADPH-dependent diflavin oxidoreductase 1 {ECO:0000255|HAMAP-Rule:MF_03178};^Eukaryota; Metazoa; Chordata; Craniata; Vertebrata; Euteleostomi; Mammalia; Eutheria; Euarchontoglires; Primates; Haplorrhini; Catarrhini; Hominidae; Homo	.	.	.	ExpAA=22.99^PredHel=1^Topology=i12-34o	.	.	.	.	.	.	.
MSTRG.387	transcript:Ocbimv22021839m	.	.	transcript:Ocbimv22021839m|m.366	3620-3919[-]	.	NDOR1_HUMAN^NDOR1_HUMAN^Q:71-1810,H:5-597^52.28%ID^E:0^RecName: Full=NADPH-dependent diflavin oxidoreductase 1 {ECO:0000255|HAMAP-Rule:MF_03178};^Eukaryota; Metazoa; Chordata; Craniata; Vertebrata; Euteleostomi; Mammalia; Eutheria; Euarchontoglires; Primates; Haplorrhini; Catarrhini; Hominidae; Homo	.	.	.	ExpAA=22.99^PredHel=1^Topology=i12-34o	.	.	.	.	.	.	.
MSTRG.387	transcript:Ocbimv22021839m	.	.	transcript:Ocbimv22021839m|m.365	53-1813[+]	.	NDOR1_HUMAN^NDOR1_HUMAN^Q:71-1810,H:5-597^52.28%ID^E:0^RecName: Full=NADPH-dependent diflavin oxidoreductase 1 {ECO:0000255|HAMAP-Rule:MF_03178};^Eukaryota; Metazoa; Chordata; Craniata; Vertebrata; Euteleostomi; Mammalia; Eutheria; Euarchontoglires; Primates; Haplorrhini; Catarrhini; Hominidae; Homo	NDOR1_HUMAN^NDOR1_HUMAN^Q:7-586,H:5-597^52.28%ID^E:0^RecName: Full=NADPH-dependent diflavin oxidoreductase 1 {ECO:0000255|HAMAP-Rule:MF_03178};^Eukaryota; Metazoa; Chordata; Craniata; Vertebrata; Euteleostomi; Mammalia; Eutheria; Euarchontoglires; Primates; Haplorrhini; Catarrhini; Hominidae; Homo	PF00258.24^Flavodoxin_1^Flavodoxin^10-145^E:1.7e-33`PF00667.19^FAD_binding_1^FAD binding domain^196-413^E:6.8e-48`PF00175.20^NAD_binding_1^Oxidoreductase NAD-binding domain^444-549^E:1.2e-15	.	.	.	.	.	.	GO:0010181^molecular_function^FMN binding`GO:0016491^molecular_function^oxidoreductase activity`GO:0055114^biological_process^oxidation-reduction process	.	.
MSTRG.380	transcript:Ocbimv22021835m	.	.	transcript:Ocbimv22021835m|m.371	1-1017[+]	.	ABHEB_MOUSE^ABHEB_MOUSE^Q:415-1002,H:14-210^45.05%ID^E:4e-48^RecName: Full=Protein ABHD14B {ECO:0000305};^Eukaryota; Metazoa; Chordata; Craniata; Vertebrata; Euteleostomi; Mammalia; Eutheria; Euarchontoglires; Glires; Rodentia; Myomorpha; Muroidea; Muridae; Murinae; Mus; Mus	ABHEB_MOUSE^ABHEB_MOUSE^Q:139-334,H:14-210^45.05%ID^E:3e-50^RecName: Full=Protein ABHD14B {ECO:0000305};^Eukaryota; Metazoa; Chordata; Craniata; Vertebrata; Euteleostomi; Mammalia; Eutheria; Euarchontoglires; Glires; Rodentia; Myomorpha; Muroidea; Muridae; Murinae; Mus; Mus	.	.	ExpAA=43.84^PredHel=2^Topology=o15-37i69-91o	.	.	.	.	.	.	.
MSTRG.380	transcript:Ocbimv22021837m	.	.	transcript:Ocbimv22021837m|m.379	261-1103[+]	.	ABHEB_MOUSE^ABHEB_MOUSE^Q:501-1088,H:14-210^45.05%ID^E:5e-48^RecName: Full=Protein ABHD14B {ECO:0000305};^Eukaryota; Metazoa; Chordata; Craniata; Vertebrata; Euteleostomi; Mammalia; Eutheria; Euarchontoglires; Glires; Rodentia; Myomorpha; Muroidea; Muridae; Murinae; Mus; Mus	ABHEB_MOUSE^ABHEB_MOUSE^Q:81-276,H:14-210^45.05%ID^E:5e-51^RecName: Full=Protein ABHD14B {ECO:0000305};^Eukaryota; Metazoa; Chordata; Craniata; Vertebrata; Euteleostomi; Mammalia; Eutheria; Euarchontoglires; Glires; Rodentia; Myomorpha; Muroidea; Muridae; Murinae; Mus; Mus	.	.	ExpAA=22.21^PredHel=1^Topology=i12-34o	.	.	.	.	.	.	.
MSTRG.396	transcript:Ocbimv22021848m	.	.	transcript:Ocbimv22021848m|m.391	1-1596[+]	.	SCAI_HUMAN^SCAI_HUMAN^Q:265-1569,H:172-600^54.9%ID^E:1e-133^RecName: Full=Protein SCAI;^Eukaryota; Metazoa; Chordata; Craniata; Vertebrata; Euteleostomi; Mammalia; Eutheria; Euarchontoglires; Primates; Haplorrhini; Catarrhini; Hominidae; Homo	SCAI_HUMAN^SCAI_HUMAN^Q:89-523,H:172-600^54.9%ID^E:1e-162^RecName: Full=Protein SCAI;^Eukaryota; Metazoa; Chordata; Craniata; Vertebrata; Euteleostomi; Mammalia; Eutheria; Euarchontoglires; Primates; Haplorrhini; Catarrhini; Hominidae; Homo	PF12070.7^SCAI^Protein SCAI^88-480^E:8.7e-152	.	.	.	.	.	.	GO:0003714^molecular_function^transcription corepressor activity`GO:0006351^biological_process^transcription, DNA-templated	.	.
MSTRG.379	transcript:Ocbimv22021834m	.	.	transcript:Ocbimv22021834m|m.394	1-2955[+]	.	KANL3_MOUSE^KANL3_MOUSE^Q:1-1392,H:37-499^56.5%ID^E:3e-174^RecName: Full=KAT8 regulatory NSL complex subunit 3;^Eukaryota; Metazoa; Chordata; Craniata; Vertebrata; Euteleostomi; Mammalia; Eutheria; Euarchontoglires; Glires; Rodentia; Myomorpha; Muroidea; Muridae; Murinae; Mus; Mus	KANL3_HUMAN^KANL3_HUMAN^Q:1-465,H:37-500^56.81%ID^E:6e-178^RecName: Full=KAT8 regulatory NSL complex subunit 3;^Eukaryota; Metazoa; Chordata; Craniata; Vertebrata; Euteleostomi; Mammalia; Eutheria; Euarchontoglires; Primates; Haplorrhini; Catarrhini; Hominidae; Homo	.	.	.	.	.	.	.	.	.	.
MSTRG.401	transcript:Ocbimv22021853m	.	.	transcript:Ocbimv22021853m|m.404	334-765[+]	.	EDF1_HUMAN^EDF1_HUMAN^Q:334-759,H:1-143^60.14%ID^E:3e-51^RecName: Full=Endothelial differentiation-related factor 1;^Eukaryota; Metazoa; Chordata; Craniata; Vertebrata; Euteleostomi; Mammalia; Eutheria; Euarchontoglires; Primates; Haplorrhini; Catarrhini; Hominidae; Homo	EDF1_HUMAN^EDF1_HUMAN^Q:1-142,H:1-143^60.14%ID^E:1e-54^RecName: Full=Endothelial differentiation-related factor 1;^Eukaryota; Metazoa; Chordata; Craniata; Vertebrata; Euteleostomi; Mammalia; Eutheria; Euarchontoglires; Primates; Haplorrhini; Catarrhini; Hominidae; Homo	PF08523.9^MBF1^Multiprotein bridging factor 1^4-72^E:5.9e-22`PF13560.5^HTH_31^Helix-turn-helix domain^77-129^E:1.6e-06`PF01381.21^HTH_3^Helix-turn-helix^80-131^E:5.9e-14	.	.	.	.	.	.	GO:0043565^molecular_function^sequence-specific DNA binding	.	.
MSTRG.404	transcript:Ocbimv22021857m	.	.	transcript:Ocbimv22021857m|m.408	3212-3517[-]	.	BRWD3_MOUSE^BRWD3_MOUSE^Q:596-3127,H:6-875^52.89%ID^E:0^RecName: Full=Bromodomain and WD repeat-containing protein 3;^Eukaryota; Metazoa; Chordata; Craniata; Vertebrata; Euteleostomi; Mammalia; Eutheria; Euarchontoglires; Glires; Rodentia; Myomorpha; Muroidea; Muridae; Murinae; Mus; Mus`BRWD3_MOUSE^BRWD3_MOUSE^Q:3350-4828,H:920-1435^48.66%ID^E:4e-151^RecName: Full=Bromodomain and WD repeat-contai…	.	.	.	ExpAA=50.72^PredHel=2^Topology=o5-27i60-82o	.	.	.	.	.	.	.
MSTRG.404	transcript:Ocbimv22021857m	.	.	transcript:Ocbimv22021857m|m.406	563-6349[+]	.	BRWD3_MOUSE^BRWD3_MOUSE^Q:596-3127,H:6-875^52.89%ID^E:0^RecName: Full=Bromodomain and WD repeat-containing protein 3;^Eukaryota; Metazoa; Chordata; Craniata; Vertebrata; Euteleostomi; Mammalia; Eutheria; Euarchontoglires; Glires; Rodentia; Myomorpha; Muroidea; Muridae; Murinae; Mus; Mus`BRWD3_MOUSE^BRWD3_MOUSE^Q:3350-4828,H:920-1435^48.66%ID^E:4e-151^RecName: Full=Bromodomain and WD repeat-contai…	PHIP_MOUSE^PHIP_MOUSE^Q:1-1520,H:1-1532^50.22%ID^E:0^RecName: Full=PH-interacting protein;^Eukaryota; Metazoa; Chordata; Craniata; Vertebrata; Euteleostomi; Mammalia; Eutheria; Euarchontoglires; Glires; Rodentia; Myomorpha; Muroidea; Muridae; Murinae; Mus; Mus	PF00400.31^WD40^WD domain, G-beta repeat^183-213^E:2.2e-05`PF00400.31^WD40^WD domain, G-beta repeat^217-254^E:2.2e-05`PF00400.31^WD40^WD domain, G-beta repeat^261-300^E:0.079`PF00400.31^WD40^WD domain, G-beta repeat^330-350^E:0.17`PF00400.31^WD40^WD domain, G-beta repeat^360-394^E:0.055`PF00400.31^WD40^WD domain, G-beta repeat^459-498^E:0.017`PF00439.24^Bromodomain^Bromodomain^1162-1240^E:4.1e-19…	.	.	.	.	.	.	GO:0005515^molecular_function^protein binding	.	.
MSTRG.361	transcript:Ocbimv22021823m	.	.	transcript:Ocbimv22021823m|m.426	1-384[+]	.	NOTC2_RAT^NOTC2_RAT^Q:61-378,H:142-248^52.34%ID^E:2e-28^RecName: Full=Neurogenic locus notch homolog protein 2;^Eukaryota; Metazoa; Chordata; Craniata; Vertebrata; Euteleostomi; Mammalia; Eutheria; Euarchontoglires; Glires; Rodentia; Myomorpha; Muroidea; Muridae; Murinae; Rattus`NOTC2_RAT^NOTC2_RAT^Q:73-381,H:989-1090^46.6%ID^E:4e-20^RecName: Full=Neurogenic locus notch homolog protein 2;^Eukaryo…	NOTC2_RAT^NOTC2_RAT^Q:21-126,H:142-248^52.34%ID^E:2e-28^RecName: Full=Neurogenic locus notch homolog protein 2;^Eukaryota; Metazoa; Chordata; Craniata; Vertebrata; Euteleostomi; Mammalia; Eutheria; Euarchontoglires; Glires; Rodentia; Myomorpha; Muroidea; Muridae; Murinae; Rattus`NOTC2_RAT^NOTC2_RAT^Q:25-127,H:989-1090^46.6%ID^E:3e-20^RecName: Full=Neurogenic locus notch homolog protein 2;^Eukaryo…	PF00008.26^EGF^EGF-like domain^27-56^E:2.7e-09`PF12661.6^hEGF^Human growth factor-like EGF^32-53^E:1.9e-05`PF07645.14^EGF_CA^Calcium-binding EGF domain^61-92^E:7.4e-06`PF12661.6^hEGF^Human growth factor-like EGF^70-89^E:9.8e-06`PF12661.6^hEGF^Human growth factor-like EGF^108-127^E:0.014	.	.	.	.	.	.	GO:0005509^molecular_function^calcium ion binding	.	.
MSTRG.361	transcript:Ocbimv22021827m	.	.	transcript:Ocbimv22021827m|m.429	1-429[-]	.	NOTCH_DROME^NOTCH_DROME^Q:25-5307,H:284-2155^45.99%ID^E:0^RecName: Full=Neurogenic locus Notch protein;^Eukaryota; Metazoa; Ecdysozoa; Arthropoda; Hexapoda; Insecta; Pterygota; Neoptera; Holometabola; Diptera; Brachycera; Muscomorpha; Ephydroidea; Drosophilidae; Drosophila; Sophophora`NOTCH_DROME^NOTCH_DROME^Q:28-3420,H:50-1207^36.53%ID^E:0^RecName: Full=Neurogenic locus Notch protein;^Eukaryota;…	.	.	.	ExpAA=68.54^PredHel=3^Topology=i21-43o69-91i104-126o	.	.	.	.	.	.	.
MSTRG.361	transcript:Ocbimv22021827m	.	.	transcript:Ocbimv22021827m|m.427	1-6369[+]	.	NOTCH_DROME^NOTCH_DROME^Q:25-5307,H:284-2155^45.99%ID^E:0^RecName: Full=Neurogenic locus Notch protein;^Eukaryota; Metazoa; Ecdysozoa; Arthropoda; Hexapoda; Insecta; Pterygota; Neoptera; Holometabola; Diptera; Brachycera; Muscomorpha; Ephydroidea; Drosophilidae; Drosophila; Sophophora`NOTCH_DROME^NOTCH_DROME^Q:28-3420,H:50-1207^36.53%ID^E:0^RecName: Full=Neurogenic locus Notch protein;^Eukaryota;…	NOTC2_HUMAN^NOTC2_HUMAN^Q:7-2099,H:249-2440^41.64%ID^E:0^RecName: Full=Neurogenic locus notch homolog protein 2;^Eukaryota; Metazoa; Chordata; Craniata; Vertebrata; Euteleostomi; Mammalia; Eutheria; Euarchontoglires; Primates; Haplorrhini; Catarrhini; Hominidae; Homo`NOTC2_HUMAN^NOTC2_HUMAN^Q:27-1064,H:35-1186^37.2%ID^E:0^RecName: Full=Neurogenic locus notch homolog protein 2;^Eukaryota; Metazoa;…	PF12661.6^hEGF^Human growth factor-like EGF^27-46^E:0.00063`PF07645.14^EGF_CA^Calcium-binding EGF domain^56-92^E:8.3e-08`PF00008.26^EGF^EGF-like domain^60-91^E:0.00013`PF12661.6^hEGF^Human growth factor-like EGF^67-88^E:0.0065`PF12661.6^hEGF^Human growth factor-like EGF^105-124^E:0.00051`PF07645.14^EGF_CA^Calcium-binding EGF domain^173-207^E:6.8e-06`PF00008.26^EGF^EGF-like domain^182-210^E:6.6e-0…	.	ExpAA=30.29^PredHel=1^Topology=o1349-1371i	.	.	.	.	GO:0005509^molecular_function^calcium ion binding`GO:0030154^biological_process^cell differentiation`GO:0016021^cellular_component^integral component of membrane`GO:0007219^biological_process^Notch signaling pathway`GO:0007275^biological_process^multicellular organism development`GO:0005515^molecular_function^protein binding	.	.
MSTRG.356	transcript:Ocbimv22021822m	.	.	transcript:Ocbimv22021822m|m.438	3-1316[+]	.	GORS2_HUMAN^GORS2_HUMAN^Q:18-743,H:42-308^56.72%ID^E:3e-92^RecName: Full=Golgi reassembly-stacking protein 2;^Eukaryota; Metazoa; Chordata; Craniata; Vertebrata; Euteleostomi; Mammalia; Eutheria; Euarchontoglires; Primates; Haplorrhini; Catarrhini; Hominidae; Homo`GORS2_HUMAN^GORS2_HUMAN^Q:216-485,H:11-102^36.96%ID^E:3e-10^RecName: Full=Golgi reassembly-stacking protein 2;^Eukaryota; Metazoa; Cho…	GORS2_HUMAN^GORS2_HUMAN^Q:6-247,H:42-308^56.67%ID^E:1e-93^RecName: Full=Golgi reassembly-stacking protein 2;^Eukaryota; Metazoa; Chordata; Craniata; Vertebrata; Euteleostomi; Mammalia; Eutheria; Euarchontoglires; Primates; Haplorrhini; Catarrhini; Hominidae; Homo`GORS2_HUMAN^GORS2_HUMAN^Q:78-161,H:17-102^38.37%ID^E:1e-10^RecName: Full=Golgi reassembly-stacking protein 2;^Eukaryota; Metazoa; Chord…	PF04495.13^GRASP55_65^GRASP55/65 PDZ-like domain^15-65^E:4.3e-10`PF04495.13^GRASP55_65^GRASP55/65 PDZ-like domain^34-169^E:2.3e-56	.	.	.	.	.	.	.	.	.
MSTRG.376	transcript:Ocbimv22021831m	.	.	transcript:Ocbimv22021831m|m.441	1-2805[+]	.	MYO3B_HUMAN^MYO3B_HUMAN^Q:778-2769,H:250-934^48.7%ID^E:0^RecName: Full=Myosin-IIIb;^Eukaryota; Metazoa; Chordata; Craniata; Vertebrata; Euteleostomi; Mammalia; Eutheria; Euarchontoglires; Primates; Haplorrhini; Catarrhini; Hominidae; Homo`MYO3B_HUMAN^MYO3B_HUMAN^Q:121-267,H:202-250^75.51%ID^E:2e-16^RecName: Full=Myosin-IIIb;^Eukaryota; Metazoa; Chordata; Craniata; Vertebrata; Euteleostomi; Mammal…	MYO3B_HUMAN^MYO3B_HUMAN^Q:260-923,H:250-934^48.7%ID^E:0^RecName: Full=Myosin-IIIb;^Eukaryota; Metazoa; Chordata; Craniata; Vertebrata; Euteleostomi; Mammalia; Eutheria; Euarchontoglires; Primates; Haplorrhini; Catarrhini; Hominidae; Homo`MYO3B_HUMAN^MYO3B_HUMAN^Q:41-89,H:202-250^75.51%ID^E:3e-16^RecName: Full=Myosin-IIIb;^Eukaryota; Metazoa; Chordata; Craniata; Vertebrata; Euteleostomi; Mammalia;…	PF00063.20^Myosin_head^Myosin head (motor domain)^354-883^E:1.2e-176	.	.	.	.	.	.	GO:0003774^molecular_function^motor activity`GO:0005524^molecular_function^ATP binding`GO:0016459^cellular_component^myosin complex	.	.
MSTRG.376	transcript:Ocbimv22021832m	.	.	transcript:Ocbimv22021832m|m.443	1-2709[+]	.	MYO3B_HUMAN^MYO3B_HUMAN^Q:778-2673,H:250-934^46.97%ID^E:0^RecName: Full=Myosin-IIIb;^Eukaryota; Metazoa; Chordata; Craniata; Vertebrata; Euteleostomi; Mammalia; Eutheria; Euarchontoglires; Primates; Haplorrhini; Catarrhini; Hominidae; Homo`MYO3B_HUMAN^MYO3B_HUMAN^Q:121-267,H:202-250^75.51%ID^E:2e-16^RecName: Full=Myosin-IIIb;^Eukaryota; Metazoa; Chordata; Craniata; Vertebrata; Euteleostomi; Mamma…	MYO3B_HUMAN^MYO3B_HUMAN^Q:260-891,H:250-934^46.97%ID^E:0^RecName: Full=Myosin-IIIb;^Eukaryota; Metazoa; Chordata; Craniata; Vertebrata; Euteleostomi; Mammalia; Eutheria; Euarchontoglires; Primates; Haplorrhini; Catarrhini; Hominidae; Homo`MYO3B_HUMAN^MYO3B_HUMAN^Q:41-89,H:202-250^75.51%ID^E:2e-16^RecName: Full=Myosin-IIIb;^Eukaryota; Metazoa; Chordata; Craniata; Vertebrata; Euteleostomi; Mammalia…	PF00063.20^Myosin_head^Myosin head (motor domain)^354-534^E:4.4e-71`PF00063.20^Myosin_head^Myosin head (motor domain)^549-851^E:3.2e-87	.	.	.	.	.	.	GO:0003774^molecular_function^motor activity`GO:0005524^molecular_function^ATP binding`GO:0016459^cellular_component^myosin complex	.	.
MSTRG.376	transcript:Ocbimv22021833m	.	.	transcript:Ocbimv22021833m|m.449	1-330[+]	.	MYO3A_HUMAN^MYO3A_HUMAN^Q:10-324,H:1-105^50.48%ID^E:3e-30^RecName: Full=Myosin-IIIa;^Eukaryota; Metazoa; Chordata; Craniata; Vertebrata; Euteleostomi; Mammalia; Eutheria; Euarchontoglires; Primates; Haplorrhini; Catarrhini; Hominidae; Homo	MYO3A_HUMAN^MYO3A_HUMAN^Q:4-108,H:1-105^50.48%ID^E:4e-30^RecName: Full=Myosin-IIIa;^Eukaryota; Metazoa; Chordata; Craniata; Vertebrata; Euteleostomi; Mammalia; Eutheria; Euarchontoglires; Primates; Haplorrhini; Catarrhini; Hominidae; Homo	PF00069.24^Pkinase^Protein kinase domain^25-107^E:1.2e-10`PF07714.16^Pkinase_Tyr^Protein tyrosine kinase^26-105^E:2e-07	.	.	.	.	.	.	GO:0004672^molecular_function^protein kinase activity`GO:0005524^molecular_function^ATP binding`GO:0006468^biological_process^protein phosphorylation	.	.
MSTRG.391	transcript:Ocbimv22021845m	.	.	transcript:Ocbimv22021845m|m.451	33-1421[+]	.	CNTRL_MOUSE^CNTRL_MOUSE^Q:171-1205,H:51-393^48.41%ID^E:9e-76^RecName: Full=Centriolin;^Eukaryota; Metazoa; Chordata; Craniata; Vertebrata; Euteleostomi; Mammalia; Eutheria; Euarchontoglires; Glires; Rodentia; Myomorpha; Muroidea; Muridae; Murinae; Mus; Mus	CNTRL_HUMAN^CNTRL_HUMAN^Q:70-391,H:76-393^52.76%ID^E:2e-92^RecName: Full=Centriolin;^Eukaryota; Metazoa; Chordata; Craniata; Vertebrata; Euteleostomi; Mammalia; Eutheria; Euarchontoglires; Primates; Haplorrhini; Catarrhini; Hominidae; Homo	PF14580.5^LRR_9^Leucine-rich repeat^146-273^E:2.3e-22`PF13855.5^LRR_8^Leucine rich repeat^164-224^E:4.7e-07	.	.	.	.	.	.	GO:0005515^molecular_function^protein binding	.	.
MSTRG.398	transcript:Ocbimv22021850m	.	.	transcript:Ocbimv22021850m|m.453	123-1217[+]	.	DHYS_RAT^DHYS_RAT^Q:138-1199,H:10-362^66.38%ID^E:8e-180^RecName: Full=Deoxyhypusine synthase;^Eukaryota; Metazoa; Chordata; Craniata; Vertebrata; Euteleostomi; Mammalia; Eutheria; Euarchontoglires; Glires; Rodentia; Myomorpha; Muroidea; Muridae; Murinae; Rattus	DHYS_MOUSE^DHYS_MOUSE^Q:6-359,H:10-362^66.38%ID^E:0^RecName: Full=Deoxyhypusine synthase;^Eukaryota; Metazoa; Chordata; Craniata; Vertebrata; Euteleostomi; Mammalia; Eutheria; Euarchontoglires; Glires; Rodentia; Myomorpha; Muroidea; Muridae; Murinae; Mus; Mus	PF01916.16^DS^Deoxyhypusine synthase^41-351^E:3.1e-127	.	.	.	.	.	.	GO:0008612^biological_process^peptidyl-lysine modification to peptidyl-hypusine	.	.
MSTRG.398	transcript:Ocbimv22021850m	.	.	transcript:Ocbimv22021850m|m.455	302-601[-]	.	DHYS_RAT^DHYS_RAT^Q:138-1199,H:10-362^66.38%ID^E:8e-180^RecName: Full=Deoxyhypusine synthase;^Eukaryota; Metazoa; Chordata; Craniata; Vertebrata; Euteleostomi; Mammalia; Eutheria; Euarchontoglires; Glires; Rodentia; Myomorpha; Muroidea; Muridae; Murinae; Rattus	.	.	.	.	.	.	.	.	.	.	.
gene:Ocbimv22021854m.g	transcript:Ocbimv22021854m	.	.	transcript:Ocbimv22021854m|m.456	447-2156[+]	.	BBS10_MOUSE^BBS10_MOUSE^Q:462-1700,H:2-422^21.22%ID^E:6e-08^RecName: Full=Bardet-Biedl syndrome 10 protein homolog;^Eukaryota; Metazoa; Chordata; Craniata; Vertebrata; Euteleostomi; Mammalia; Eutheria; Euarchontoglires; Glires; Rodentia; Myomorpha; Muroidea; Muridae; Murinae; Mus; Mus	BBS10_HUMAN^BBS10_HUMAN^Q:1-423,H:5-430^22.3%ID^E:2e-13^RecName: Full=Bardet-Biedl syndrome 10 protein;^Eukaryota; Metazoa; Chordata; Craniata; Vertebrata; Euteleostomi; Mammalia; Eutheria; Euarchontoglires; Primates; Haplorrhini; Catarrhini; Hominidae; Homo	PF00118.23^Cpn60_TCP1^TCP-1/cpn60 chaperonin family^21-424^E:3.1e-23	.	.	.	.	.	.	GO:0005524^molecular_function^ATP binding	.	.
MSTRG.476	transcript:Ocbimv22024390m	.	.	transcript:Ocbimv22024390m|m.472	1-447[+]	.	NDUB7_MOUSE^NDUB7_MOUSE^Q:109-384,H:15-105^50%ID^E:1e-25^RecName: Full=NADH dehydrogenase [ubiquinone] 1 beta subcomplex subunit 7;^Eukaryota; Metazoa; Chordata; Craniata; Vertebrata; Euteleostomi; Mammalia; Eutheria; Euarchontoglires; Glires; Rodentia; Myomorpha; Muroidea; Muridae; Murinae; Mus; Mus	NDUB7_MOUSE^NDUB7_MOUSE^Q:37-128,H:15-105^50%ID^E:3e-26^RecName: Full=NADH dehydrogenase [ubiquinone] 1 beta subcomplex subunit 7;^Eukaryota; Metazoa; Chordata; Craniata; Vertebrata; Euteleostomi; Mammalia; Eutheria; Euarchontoglires; Glires; Rodentia; Myomorpha; Muroidea; Muridae; Murinae; Mus; Mus	PF05676.12^NDUF_B7^NADH-ubiquinone oxidoreductase B18 subunit (NDUFB7)^63-125^E:2.9e-27	.	.	.	.	.	.	GO:0003954^molecular_function^NADH dehydrogenase activity`GO:0008137^molecular_function^NADH dehydrogenase (ubiquinone) activity`GO:0005739^cellular_component^mitochondrion	.	.
gene:Ocbimv22024394m.g	transcript:Ocbimv22024394m	.	.	transcript:Ocbimv22024394m|m.478	3763-4083[+]	.	SCLT1_HUMAN^SCLT1_HUMAN^Q:769-2694,H:6-681^27.94%ID^E:2e-42^RecName: Full=Sodium channel and clathrin linker 1;^Eukaryota; Metazoa; Chordata; Craniata; Vertebrata; Euteleostomi; Mammalia; Eutheria; Euarchontoglires; Primates; Haplorrhini; Catarrhini; Hominidae; Homo	.	.	.	ExpAA=44.03^PredHel=2^Topology=i7-29o44-66i	.	.	.	.	.	.	.
gene:Ocbimv22024394m.g	transcript:Ocbimv22024394m	.	.	transcript:Ocbimv22024394m|m.476	751-2826[+]	.	SCLT1_HUMAN^SCLT1_HUMAN^Q:769-2694,H:6-681^27.94%ID^E:2e-42^RecName: Full=Sodium channel and clathrin linker 1;^Eukaryota; Metazoa; Chordata; Craniata; Vertebrata; Euteleostomi; Mammalia; Eutheria; Euarchontoglires; Primates; Haplorrhini; Catarrhini; Hominidae; Homo	SCLT1_HUMAN^SCLT1_HUMAN^Q:7-648,H:6-681^27.94%ID^E:1e-46^RecName: Full=Sodium channel and clathrin linker 1;^Eukaryota; Metazoa; Chordata; Craniata; Vertebrata; Euteleostomi; Mammalia; Eutheria; Euarchontoglires; Primates; Haplorrhini; Catarrhini; Hominidae; Homo	.	.	.	.	.	.	.	.	.	.
MSTRG.481	transcript:Ocbimv22024395m	.	.	transcript:Ocbimv22024395m|m.479	1-1935[+]	.	CCD22_NEMVE^CCD22_NEMVE^Q:16-1923,H:1-639^52.1%ID^E:0^RecName: Full=Coiled-coil domain-containing protein 22 homolog;^Eukaryota; Metazoa; Cnidaria; Anthozoa; Hexacorallia; Actiniaria; Edwardsiidae; Nematostella	CCD22_NEMVE^CCD22_NEMVE^Q:6-641,H:1-639^52.1%ID^E:0^RecName: Full=Coiled-coil domain-containing protein 22 homolog;^Eukaryota; Metazoa; Cnidaria; Anthozoa; Hexacorallia; Actiniaria; Edwardsiidae; Nematostella	PF05667.10^DUF812^Protein of unknown function (DUF812)^6-613^E:5.1e-216	.	.	.	.	.	.	.	.	.
MSTRG.484	transcript:Ocbimv22024401m	.	.	transcript:Ocbimv22024401m|m.483	73-1545[+]	.	EGH_DROME^EGH_DROME^Q:178-1521,H:6-452^50.89%ID^E:6e-159^RecName: Full=Beta-1,4-mannosyltransferase egh;^Eukaryota; Metazoa; Ecdysozoa; Arthropoda; Hexapoda; Insecta; Pterygota; Neoptera; Holometabola; Diptera; Brachycera; Muscomorpha; Ephydroidea; Drosophilidae; Drosophila; Sophophora	EGH_DROME^EGH_DROME^Q:36-483,H:6-452^50.89%ID^E:3e-160^RecName: Full=Beta-1,4-mannosyltransferase egh;^Eukaryota; Metazoa; Ecdysozoa; Arthropoda; Hexapoda; Insecta; Pterygota; Neoptera; Holometabola; Diptera; Brachycera; Muscomorpha; Ephydroidea; Drosophilidae; Drosophila; Sophophora	PF13641.5^Glyco_tranf_2_3^Glycosyltransferase like family 2^177-358^E:2.8e-08`PF13632.5^Glyco_trans_2_3^Glycosyl transferase family group 2^214-418^E:2.1e-32	.	ExpAA=124.73^PredHel=5^Topology=i37-59o79-101i380-402o406-428i441-463o	.	.	.	.	.	.	.
MSTRG.478	transcript:Ocbimv22024392m	.	.	transcript:Ocbimv22024392m|m.485	575-2104[+]	.	STK11_CHICK^STK11_CHICK^Q:905-1903,H:8-345^68.64%ID^E:2e-153^RecName: Full=Serine/threonine-protein kinase STK11;^Eukaryota; Metazoa; Chordata; Craniata; Vertebrata; Euteleostomi; Archelosauria; Archosauria; Dinosauria; Saurischia; Theropoda; Coelurosauria; Aves; Neognathae; Galloanserae; Galliformes; Phasianidae; Phasianinae; Gallus	STK11_HUMAN^STK11_HUMAN^Q:109-506,H:6-412^61.17%ID^E:2e-158^RecName: Full=Serine/threonine-protein kinase STK11;^Eukaryota; Metazoa; Chordata; Craniata; Vertebrata; Euteleostomi; Mammalia; Eutheria; Euarchontoglires; Primates; Haplorrhini; Catarrhini; Hominidae; Homo	PF07714.16^Pkinase_Tyr^Protein tyrosine kinase^151-404^E:4e-37`PF00069.24^Pkinase^Protein kinase domain^152-408^E:6.6e-59`PF14531.5^Kinase-like^Kinase-like^226-396^E:7e-07	.	.	.	.	.	.	GO:0004672^molecular_function^protein kinase activity`GO:0006468^biological_process^protein phosphorylation`GO:0005524^molecular_function^ATP binding	.	.
MSTRG.477	transcript:Ocbimv22024391m	.	.	transcript:Ocbimv22024391m|m.487	1041-3020[+]	.	ASND1_CHICK^ASND1_CHICK^Q:1041-3008,H:1-634^41.03%ID^E:3e-134^RecName: Full=Asparagine synthetase domain-containing protein 1;^Eukaryota; Metazoa; Chordata; Craniata; Vertebrata; Euteleostomi; Archelosauria; Archosauria; Dinosauria; Saurischia; Theropoda; Coelurosauria; Aves; Neognathae; Galloanserae; Galliformes; Phasianidae; Phasianinae; Gallus	ASND1_CHICK^ASND1_CHICK^Q:1-656,H:1-634^41.47%ID^E:8e-139^RecName: Full=Asparagine synthetase domain-containing protein 1;^Eukaryota; Metazoa; Chordata; Craniata; Vertebrata; Euteleostomi; Archelosauria; Archosauria; Dinosauria; Saurischia; Theropoda; Coelurosauria; Aves; Neognathae; Galloanserae; Galliformes; Phasianidae; Phasianinae; Gallus	PF13537.5^GATase_7^Glutamine amidotransferase domain^63-163^E:4.7e-09`PF00733.20^Asn_synthase^Asparagine synthase^393-538^E:2.5e-09`PF00733.20^Asn_synthase^Asparagine synthase^542-612^E:3e-07	.	.	.	.	.	.	GO:0004066^molecular_function^asparagine synthase (glutamine-hydrolyzing) activity`GO:0006529^biological_process^asparagine biosynthetic process	.	.
MSTRG.469	transcript:Ocbimv22024385m	.	.	transcript:Ocbimv22024385m|m.489	1-2571[+]	.	GEMI5_HUMAN^GEMI5_HUMAN^Q:61-2262,H:8-728^37.18%ID^E:4e-142^RecName: Full=Gem-associated protein 5;^Eukaryota; Metazoa; Chordata; Craniata; Vertebrata; Euteleostomi; Mammalia; Eutheria; Euarchontoglires; Primates; Haplorrhini; Catarrhini; Hominidae; Homo	GEMI5_HUMAN^GEMI5_HUMAN^Q:21-754,H:8-728^37.18%ID^E:2e-142^RecName: Full=Gem-associated protein 5;^Eukaryota; Metazoa; Chordata; Craniata; Vertebrata; Euteleostomi; Mammalia; Eutheria; Euarchontoglires; Primates; Haplorrhini; Catarrhini; Hominidae; Homo	PF00400.31^WD40^WD domain, G-beta repeat^93-124^E:0.076`PF00400.31^WD40^WD domain, G-beta repeat^219-281^E:0.056`PF12894.6^ANAPC4_WD40^Anaphase-promoting complex subunit 4 WD40 domain^442-501^E:0.00026`PF00400.31^WD40^WD domain, G-beta repeat^658-695^E:0.0027	.	.	.	.	.	.	GO:0005515^molecular_function^protein binding	.	.
gene:Ocbimv22024389m.g	transcript:Ocbimv22024389m	.	.	transcript:Ocbimv22024389m|m.493	1-729[+]	.	Y132A_HAEIN^Y132A_HAEIN^Q:364-597,H:10-85^34.62%ID^E:7e-06^RecName: Full=Uncharacterized transposase-like protein HI_1328.1;^Bacteria; Proteobacteria; Gammaproteobacteria; Pasteurellales; Pasteurellaceae; Haemophilus	Y132A_HAEIN^Y132A_HAEIN^Q:122-199,H:10-85^34.62%ID^E:8e-06^RecName: Full=Uncharacterized transposase-like protein HI_1328.1;^Bacteria; Proteobacteria; Gammaproteobacteria; Pasteurellales; Pasteurellaceae; Haemophilus	PF12762.6^DDE_Tnp_IS1595^ISXO2-like transposase domain^116-195^E:3.4e-16	.	.	.	.	.	.	.	.	.
MSTRG.496	transcript:Ocbimv22025737m	.	.	transcript:Ocbimv22025737m|m.494	273-1115[+]	.	GLD2_CAEEL^GLD2_CAEEL^Q:696-1115,H:547-688^50.7%ID^E:2e-35^RecName: Full=Poly(A) RNA polymerase gld-2;^Eukaryota; Metazoa; Ecdysozoa; Nematoda; Chromadorea; Rhabditida; Rhabditoidea; Rhabditidae; Peloderinae; Caenorhabditis	GLD2_CAEEL^GLD2_CAEEL^Q:142-281,H:547-688^50.7%ID^E:3e-36^RecName: Full=Poly(A) RNA polymerase gld-2;^Eukaryota; Metazoa; Ecdysozoa; Nematoda; Chromadorea; Rhabditida; Rhabditoidea; Rhabditidae; Peloderinae; Caenorhabditis	.	.	.	.	.	.	.	.	.	.
MSTRG.505	transcript:Ocbimv22025743m	.	.	transcript:Ocbimv22025743m|m.496	472-2727[+]	.	S22A7_RAT^S22A7_RAT^Q:532-1359,H:10-304^27.95%ID^E:7e-24^RecName: Full=Solute carrier family 22 member 7;^Eukaryota; Metazoa; Chordata; Craniata; Vertebrata; Euteleostomi; Mammalia; Eutheria; Euarchontoglires; Glires; Rodentia; Myomorpha; Muroidea; Muridae; Murinae; Rattus	S22A7_RAT^S22A7_RAT^Q:21-296,H:10-304^27.95%ID^E:1e-28^RecName: Full=Solute carrier family 22 member 7;^Eukaryota; Metazoa; Chordata; Craniata; Vertebrata; Euteleostomi; Mammalia; Eutheria; Euarchontoglires; Glires; Rodentia; Myomorpha; Muroidea; Muridae; Murinae; Rattus	PF07690.15^MFS_1^Major Facilitator Superfamily^133-267^E:1e-20`PF00083.23^Sugar_tr^Sugar (and other) transporter^134-299^E:3.7e-21	.	ExpAA=110.38^PredHel=4^Topology=o29-51i163-185o220-242i249-268o	.	.	.	.	GO:0055085^biological_process^transmembrane transport`GO:0016021^cellular_component^integral component of membrane`GO:0022857^molecular_function^transmembrane transporter activity	.	.
MSTRG.505	transcript:Ocbimv22025742m	.	.	transcript:Ocbimv22025742m|m.498	566-2521[+]	.	S22A7_RAT^S22A7_RAT^Q:626-1153,H:131-304^32.39%ID^E:8e-20^RecName: Full=Solute carrier family 22 member 7;^Eukaryota; Metazoa; Chordata; Craniata; Vertebrata; Euteleostomi; Mammalia; Eutheria; Euarchontoglires; Glires; Rodentia; Myomorpha; Muroidea; Muridae; Murinae; Rattus	S22A7_RAT^S22A7_RAT^Q:21-196,H:131-304^32.39%ID^E:9e-25^RecName: Full=Solute carrier family 22 member 7;^Eukaryota; Metazoa; Chordata; Craniata; Vertebrata; Euteleostomi; Mammalia; Eutheria; Euarchontoglires; Glires; Rodentia; Myomorpha; Muroidea; Muridae; Murinae; Rattus	PF07690.15^MFS_1^Major Facilitator Superfamily^33-167^E:2.3e-20`PF00083.23^Sugar_tr^Sugar (and other) transporter^34-199^E:3.9e-21	.	ExpAA=88.91^PredHel=4^Topology=o34-53i66-88o120-142i149-168o	.	.	.	.	GO:0055085^biological_process^transmembrane transport`GO:0016021^cellular_component^integral component of membrane`GO:0022857^molecular_function^transmembrane transporter activity	.	.
MSTRG.499	transcript:Ocbimv22025739m	.	.	transcript:Ocbimv22025739m|m.500	1-1449[+]	.	XYLB_MOUSE^XYLB_MOUSE^Q:1-1437,H:63-542^60.5%ID^E:0^RecName: Full=Xylulose kinase;^Eukaryota; Metazoa; Chordata; Craniata; Vertebrata; Euteleostomi; Mammalia; Eutheria; Euarchontoglires; Glires; Rodentia; Myomorpha; Muroidea; Muridae; Murinae; Mus; Mus	XYLB_HUMAN^XYLB_HUMAN^Q:1-479,H:48-527^60.29%ID^E:0^RecName: Full=Xylulose kinase;^Eukaryota; Metazoa; Chordata; Craniata; Vertebrata; Euteleostomi; Mammalia; Eutheria; Euarchontoglires; Primates; Haplorrhini; Catarrhini; Hominidae; Homo	PF00370.20^FGGY_N^FGGY family of carbohydrate kinases, N-terminal domain^89-240^E:8.4e-17`PF02782.15^FGGY_C^FGGY family of carbohydrate kinases, C-terminal domain^249-433^E:3.6e-19	.	.	.	.	.	.	GO:0016773^molecular_function^phosphotransferase activity, alcohol group as acceptor`GO:0005975^biological_process^carbohydrate metabolic process	.	.
MSTRG.497	transcript:Ocbimv22025738m	.	.	transcript:Ocbimv22025738m|m.506	3-506[+]	.	GLD2B_DROME^GLD2B_DROME^Q:3-491,H:1142-1307^50.6%ID^E:3e-45^RecName: Full=Poly(A) RNA polymerase gld-2 homolog B;^Eukaryota; Metazoa; Ecdysozoa; Arthropoda; Hexapoda; Insecta; Pterygota; Neoptera; Holometabola; Diptera; Brachycera; Muscomorpha; Ephydroidea; Drosophilidae; Drosophila; Sophophora	GLD2B_DROME^GLD2B_DROME^Q:1-163,H:1142-1307^50.6%ID^E:1e-45^RecName: Full=Poly(A) RNA polymerase gld-2 homolog B;^Eukaryota; Metazoa; Ecdysozoa; Arthropoda; Hexapoda; Insecta; Pterygota; Neoptera; Holometabola; Diptera; Brachycera; Muscomorpha; Ephydroidea; Drosophilidae; Drosophila; Sophophora	PF03828.18^PAP_assoc^Cid1 family poly A polymerase^69-128^E:9.6e-15	.	.	.	.	.	.	.	.	.
gene:Ocbimv22025745m.g	transcript:Ocbimv22025745m	.	.	.	.	.	CENP1_HUMAN^CENP1_HUMAN^Q:1-183,H:74-139^33.33%ID^E:2e-06^RecName: Full=CENPB DNA-binding domain-containing protein 1;^Eukaryota; Metazoa; Chordata; Craniata; Vertebrata; Euteleostomi; Mammalia; Eutheria; Euarchontoglires; Primates; Haplorrhini; Catarrhini; Hominidae; Homo	.	.	.	.	.	.	.	.	.	.	.
MSTRG.501	transcript:Ocbimv22025740m	.	.	transcript:Ocbimv22025740m|m.508	1-11286[+]	.	UBP34_HUMAN^UBP34_HUMAN^Q:2497-10542,H:656-3337^52.61%ID^E:0^RecName: Full=Ubiquitin carboxyl-terminal hydrolase 34;^Eukaryota; Metazoa; Chordata; Craniata; Vertebrata; Euteleostomi; Mammalia; Eutheria; Euarchontoglires; Primates; Haplorrhini; Catarrhini; Hominidae; Homo`UBP34_HUMAN^UBP34_HUMAN^Q:1-1377,H:1-477^45.82%ID^E:3e-129^RecName: Full=Ubiquitin carboxyl-terminal hydrolase 34;^Eukaryota; M…	UBP34_HUMAN^UBP34_HUMAN^Q:833-3554,H:656-3385^52.31%ID^E:0^RecName: Full=Ubiquitin carboxyl-terminal hydrolase 34;^Eukaryota; Metazoa; Chordata; Craniata; Vertebrata; Euteleostomi; Mammalia; Eutheria; Euarchontoglires; Primates; Haplorrhini; Catarrhini; Hominidae; Homo`UBP34_HUMAN^UBP34_HUMAN^Q:1-498,H:1-513^44.34%ID^E:2e-131^RecName: Full=Ubiquitin carboxyl-terminal hydrolase 34;^Eukaryota; Meta…	PF00443.28^UCH^Ubiquitin carboxyl-terminal hydrolase^2066-2409^E:3.6e-42`PF13423.5^UCH_1^Ubiquitin carboxyl-terminal hydrolase^2066-2363^E:9e-22	.	.	.	.	.	.	GO:0036459^molecular_function^thiol-dependent ubiquitinyl hydrolase activity`GO:0016579^biological_process^protein deubiquitination	.	.
MSTRG.503	transcript:Ocbimv22025741m	.	.	transcript:Ocbimv22025741m|m.516	1-5436[+]	.	ZN236_HUMAN^ZN236_HUMAN^Q:1768-2655,H:468-766^64.21%ID^E:8e-122^RecName: Full=Zinc finger protein 236;^Eukaryota; Metazoa; Chordata; Craniata; Vertebrata; Euteleostomi; Mammalia; Eutheria; Euarchontoglires; Primates; Haplorrhini; Catarrhini; Hominidae; Homo`ZN236_HUMAN^ZN236_HUMAN^Q:325-1335,H:37-405^51.47%ID^E:7e-102^RecName: Full=Zinc finger protein 236;^Eukaryota; Metazoa; Chordata; Craniata; …	ZN236_HUMAN^ZN236_HUMAN^Q:595-885,H:473-766^64.97%ID^E:1e-123^RecName: Full=Zinc finger protein 236;^Eukaryota; Metazoa; Chordata; Craniata; Vertebrata; Euteleostomi; Mammalia; Eutheria; Euarchontoglires; Primates; Haplorrhini; Catarrhini; Hominidae; Homo`ZN236_HUMAN^ZN236_HUMAN^Q:109-445,H:37-405^51.47%ID^E:2e-102^RecName: Full=Zinc finger protein 236;^Eukaryota; Metazoa; Chordata; Craniata; Ver…	PF00096.25^zf-C2H2^Zinc finger, C2H2 type^109-131^E:0.0014`PF00096.25^zf-C2H2^Zinc finger, C2H2 type^137-159^E:0.018`PF13912.5^zf-C2H2_6^C2H2-type zinc finger^137-160^E:0.098`PF00096.25^zf-C2H2^Zinc finger, C2H2 type^168-189^E:0.0019`PF13912.5^zf-C2H2_6^C2H2-type zinc finger^227-251^E:0.007`PF00096.25^zf-C2H2^Zinc finger, C2H2 type^272-294^E:0.0002`PF00096.25^zf-C2H2^Zinc finger, C2H2 type^300-32…	.	.	.	.	.	.	GO:0003676^molecular_function^nucleic acid binding	.	.
gene:Ocbimv22025985m.g	transcript:Ocbimv22025985m	.	.	transcript:Ocbimv22025985m|m.529	1-1035[+]	.	ZBED5_BOVIN^ZBED5_BOVIN^Q:1-723,H:165-427^29.81%ID^E:2e-26^RecName: Full=Zinc finger BED domain-containing protein 5;^Eukaryota; Metazoa; Chordata; Craniata; Vertebrata; Euteleostomi; Mammalia; Eutheria; Laurasiatheria; Cetartiodactyla; Ruminantia; Pecora; Bovidae; Bovinae; Bos`ZBED5_BOVIN^ZBED5_BOVIN^Q:697-909,H:484-554^39.44%ID^E:7e-08^RecName: Full=Zinc finger BED domain-containing protein 5;^…	ZBED5_BOVIN^ZBED5_BOVIN^Q:1-241,H:165-427^29.81%ID^E:2e-26^RecName: Full=Zinc finger BED domain-containing protein 5;^Eukaryota; Metazoa; Chordata; Craniata; Vertebrata; Euteleostomi; Mammalia; Eutheria; Laurasiatheria; Cetartiodactyla; Ruminantia; Pecora; Bovidae; Bovinae; Bos`ZBED5_BOVIN^ZBED5_BOVIN^Q:233-303,H:484-554^39.44%ID^E:6e-08^RecName: Full=Zinc finger BED domain-containing protein 5;^…	.	.	.	.	.	.	.	.	.	.
MSTRG.538	transcript:Ocbimv22025987m	.	.	transcript:Ocbimv22025987m|m.532	1-612[+]	.	VTA1_BOVIN^VTA1_BOVIN^Q:1-576,H:112-298^36.06%ID^E:1e-19^RecName: Full=Vacuolar protein sorting-associated protein VTA1 homolog;^Eukaryota; Metazoa; Chordata; Craniata; Vertebrata; Euteleostomi; Mammalia; Eutheria; Laurasiatheria; Cetartiodactyla; Ruminantia; Pecora; Bovidae; Bovinae; Bos	VTA1_BOVIN^VTA1_BOVIN^Q:1-201,H:112-307^41.2%ID^E:1e-37^RecName: Full=Vacuolar protein sorting-associated protein VTA1 homolog;^Eukaryota; Metazoa; Chordata; Craniata; Vertebrata; Euteleostomi; Mammalia; Eutheria; Laurasiatheria; Cetartiodactyla; Ruminantia; Pecora; Bovidae; Bovinae; Bos	PF04652.15^Vta1^Vta1 like^2-47^E:1.5e-14	.	.	.	.	.	.	.	.	.
MSTRG.539	transcript:Ocbimv22025988m	.	.	.	.	.	VTA1_BOVIN^VTA1_BOVIN^Q:33-245,H:8-78^56.34%ID^E:3e-20^RecName: Full=Vacuolar protein sorting-associated protein VTA1 homolog;^Eukaryota; Metazoa; Chordata; Craniata; Vertebrata; Euteleostomi; Mammalia; Eutheria; Laurasiatheria; Cetartiodactyla; Ruminantia; Pecora; Bovidae; Bovinae; Bos	.	.	.	.	.	.	.	.	.	.	.
gene:Ocbimv22026523m.g	transcript:Ocbimv22026523m	.	.	transcript:Ocbimv22026523m|m.542	2182-3249[+]	.	OPRM_MACMU^OPRM_MACMU^Q:2320-3168,H:71-346^29.93%ID^E:2e-11^RecName: Full=Mu-type opioid receptor;^Eukaryota; Metazoa; Chordata; Craniata; Vertebrata; Euteleostomi; Mammalia; Eutheria; Euarchontoglires; Primates; Haplorrhini; Catarrhini; Cercopithecidae; Cercopithecinae; Macaca	OPRM_MACMU^OPRM_MACMU^Q:47-329,H:71-346^29.93%ID^E:8e-15^RecName: Full=Mu-type opioid receptor;^Eukaryota; Metazoa; Chordata; Craniata; Vertebrata; Euteleostomi; Mammalia; Eutheria; Euarchontoglires; Primates; Haplorrhini; Catarrhini; Cercopithecidae; Cercopithecinae; Macaca	PF00001.20^7tm_1^7 transmembrane receptor (rhodopsin family)^63-321^E:6.1e-19	.	ExpAA=152.15^PredHel=7^Topology=o51-73i86-108o128-146i167-189o222-244i265-287o320-342i	.	.	.	.	GO:0004930^molecular_function^G protein-coupled receptor activity`GO:0007186^biological_process^G protein-coupled receptor signaling pathway`GO:0016021^cellular_component^integral component of membrane	.	.
MSTRG.569	transcript:Ocbimv22027489m	.	.	transcript:Ocbimv22027489m|m.555	1-513[+]	.	NAS39_CAEEL^NAS39_CAEEL^Q:40-300,H:842-930^32.58%ID^E:1e-08^RecName: Full=Zinc metalloproteinase nas-39;^Eukaryota; Metazoa; Ecdysozoa; Nematoda; Chromadorea; Rhabditida; Rhabditoidea; Rhabditidae; Peloderinae; Caenorhabditis	NAS39_CAEEL^NAS39_CAEEL^Q:8-100,H:836-930^33.68%ID^E:3e-12^RecName: Full=Zinc metalloproteinase nas-39;^Eukaryota; Metazoa; Ecdysozoa; Nematoda; Chromadorea; Rhabditida; Rhabditoidea; Rhabditidae; Peloderinae; Caenorhabditis	PF00431.19^CUB^CUB domain^8-90^E:1.1e-12	.	ExpAA=22.89^PredHel=1^Topology=i105-127o	.	.	.	.	.	.	.
gene:Ocbimv22027637m.g	transcript:Ocbimv22027637m	.	.	transcript:Ocbimv22027637m|m.557	581-2071[+]	.	CASP2_RAT^CASP2_RAT^Q:1250-2050,H:174-448^35.84%ID^E:2e-46^RecName: Full=Caspase-2;^Eukaryota; Metazoa; Chordata; Craniata; Vertebrata; Euteleostomi; Mammalia; Eutheria; Euarchontoglires; Glires; Rodentia; Myomorpha; Muroidea; Muridae; Murinae; Rattus	CASP2_CHICK^CASP2_CHICK^Q:16-490,H:7-419^29.86%ID^E:2e-60^RecName: Full=Caspase-2;^Eukaryota; Metazoa; Chordata; Craniata; Vertebrata; Euteleostomi; Archelosauria; Archosauria; Dinosauria; Saurischia; Theropoda; Coelurosauria; Aves; Neognathae; Galloanserae; Galliformes; Phasianidae; Phasianinae; Gallus	PF00619.20^CARD^Caspase recruitment domain^22-99^E:2.2e-11`PF00656.21^Peptidase_C14^Caspase domain^250-483^E:1.8e-43	.	.	.	.	.	.	GO:0042981^biological_process^regulation of apoptotic process	.	.
MSTRG.579	transcript:Ocbimv22027632m	.	.	transcript:Ocbimv22027632m|m.560	112-2019[+]	.	ATD3B_XENLA^ATD3B_XENLA^Q:112-1827,H:1-567^66.08%ID^E:0^RecName: Full=ATPase family AAA domain-containing protein 3-B;^Eukaryota; Metazoa; Chordata; Craniata; Vertebrata; Euteleostomi; Amphibia; Batrachia; Anura; Pipoidea; Pipidae; Xenopodinae; Xenopus; Xenopus	ATD3B_XENLA^ATD3B_XENLA^Q:1-572,H:1-567^66.08%ID^E:0^RecName: Full=ATPase family AAA domain-containing protein 3-B;^Eukaryota; Metazoa; Chordata; Craniata; Vertebrata; Euteleostomi; Amphibia; Batrachia; Anura; Pipoidea; Pipidae; Xenopodinae; Xenopus; Xenopus	PF12037.7^DUF3523^Domain of unknown function (DUF3523)^35-287^E:9.7e-93`PF00004.28^AAA^ATPase family associated with various cellular activities (AAA)^349-474^E:1.1e-20	.	.	.	.	.	.	GO:0005524^molecular_function^ATP binding	.	.
MSTRG.582	transcript:Ocbimv22027634m	.	.	transcript:Ocbimv22027634m|m.561	419-1486[+]	.	FUCT1_NEMVE^FUCT1_NEMVE^Q:464-1402,H:11-321^38.98%ID^E:6e-68^RecName: Full=GDP-fucose transporter 1;^Eukaryota; Metazoa; Cnidaria; Anthozoa; Hexacorallia; Actiniaria; Edwardsiidae; Nematostella	FUCT1_NEMVE^FUCT1_NEMVE^Q:16-328,H:11-321^38.98%ID^E:3e-71^RecName: Full=GDP-fucose transporter 1;^Eukaryota; Metazoa; Cnidaria; Anthozoa; Hexacorallia; Actiniaria; Edwardsiidae; Nematostella	PF03151.15^TPT^Triose-phosphate Transporter family^18-313^E:2.8e-15`PF00892.19^EamA^EamA-like transporter family^172-313^E:5.9e-08	.	ExpAA=190.28^PredHel=9^Topology=i13-35o50-72i93-111o116-138i145-161o171-193i206-225o240-262i296-315o	.	.	.	.	GO:0016020^cellular_component^membrane`GO:0016021^cellular_component^integral component of membrane	.	.
MSTRG.582	transcript:Ocbimv22027635m	.	.	transcript:Ocbimv22027635m|m.562	285-1352[+]	.	FUCT1_NEMVE^FUCT1_NEMVE^Q:330-1268,H:11-321^38.98%ID^E:6e-68^RecName: Full=GDP-fucose transporter 1;^Eukaryota; Metazoa; Cnidaria; Anthozoa; Hexacorallia; Actiniaria; Edwardsiidae; Nematostella	FUCT1_NEMVE^FUCT1_NEMVE^Q:16-328,H:11-321^38.98%ID^E:3e-71^RecName: Full=GDP-fucose transporter 1;^Eukaryota; Metazoa; Cnidaria; Anthozoa; Hexacorallia; Actiniaria; Edwardsiidae; Nematostella	PF03151.15^TPT^Triose-phosphate Transporter family^18-313^E:2.8e-15`PF00892.19^EamA^EamA-like transporter family^172-313^E:5.9e-08	.	ExpAA=190.28^PredHel=9^Topology=i13-35o50-72i93-111o116-138i145-161o171-193i206-225o240-262i296-315o	.	.	.	.	GO:0016020^cellular_component^membrane`GO:0016021^cellular_component^integral component of membrane	.	.
MSTRG.586	transcript:Ocbimv22027638m	.	.	transcript:Ocbimv22027638m|m.564	470-1321[+]	.	GBB_LOLFO^GBB_LOLFO^Q:503-1318,H:70-341^98.9%ID^E:0^RecName: Full=Guanine nucleotide-binding protein subunit beta;^Eukaryota; Metazoa; Lophotrochozoa; Mollusca; Cephalopoda; Coleoidea; Neocoleoidea; Decapodiformes; Teuthida; Myopsina; Loliginidae; Loligo`GBB_LOLFO^GBB_LOLFO^Q:292-516,H:1-75^94.67%ID^E:2e-24^RecName: Full=Guanine nucleotide-binding protein subunit beta;^Eukaryota; Metazoa; Lophotr…	GBB_LOLFO^GBB_LOLFO^Q:12-283,H:70-341^98.9%ID^E:0^RecName: Full=Guanine nucleotide-binding protein subunit beta;^Eukaryota; Metazoa; Lophotrochozoa; Mollusca; Cephalopoda; Coleoidea; Neocoleoidea; Decapodiformes; Teuthida; Myopsina; Loliginidae; Loligo	PF00400.31^WD40^WD domain, G-beta repeat^79-113^E:0.0054`PF00400.31^WD40^WD domain, G-beta repeat^117-155^E:0.0084`PF00400.31^WD40^WD domain, G-beta repeat^161-197^E:5.7e-06`PF00400.31^WD40^WD domain, G-beta repeat^209-241^E:0.00046`PF00400.31^WD40^WD domain, G-beta repeat^250-283^E:0.00082	.	.	.	.	.	.	GO:0005515^molecular_function^protein binding	.	.
MSTRG.586	transcript:Ocbimv22027639m	.	.	transcript:Ocbimv22027639m|m.565	131-1156[+]	.	GBB_LOLFO^GBB_LOLFO^Q:131-1153,H:1-341^99.12%ID^E:0^RecName: Full=Guanine nucleotide-binding protein subunit beta;^Eukaryota; Metazoa; Lophotrochozoa; Mollusca; Cephalopoda; Coleoidea; Neocoleoidea; Decapodiformes; Teuthida; Myopsina; Loliginidae; Loligo	GBB_LOLFO^GBB_LOLFO^Q:1-341,H:1-341^99.12%ID^E:0^RecName: Full=Guanine nucleotide-binding protein subunit beta;^Eukaryota; Metazoa; Lophotrochozoa; Mollusca; Cephalopoda; Coleoidea; Neocoleoidea; Decapodiformes; Teuthida; Myopsina; Loliginidae; Loligo	PF00400.31^WD40^WD domain, G-beta repeat^49-84^E:9.1e-05`PF00400.31^WD40^WD domain, G-beta repeat^137-171^E:0.007`PF00400.31^WD40^WD domain, G-beta repeat^175-213^E:0.011`PF00400.31^WD40^WD domain, G-beta repeat^219-255^E:7.4e-06`PF00400.31^WD40^WD domain, G-beta repeat^267-299^E:0.0006`PF00400.31^WD40^WD domain, G-beta repeat^308-341^E:0.0011	.	.	.	.	.	.	GO:0005515^molecular_function^protein binding	.	.
MSTRG.597	transcript:Ocbimv22029419m	.	.	transcript:Ocbimv22029419m|m.578	218-1294[+]	.	PDIA5_RAT^PDIA5_RAT^Q:65-961,H:202-501^45.54%ID^E:1e-74^RecName: Full=Protein disulfide-isomerase A5;^Eukaryota; Metazoa; Chordata; Craniata; Vertebrata; Euteleostomi; Mammalia; Eutheria; Euarchontoglires; Glires; Rodentia; Myomorpha; Muroidea; Muridae; Murinae; Rattus`PDIA5_RAT^PDIA5_RAT^Q:143-1237,H:108-458^32.8%ID^E:6e-40^RecName: Full=Protein disulfide-isomerase A5;^Eukaryota; Metazoa; Chorda…	PDIA5_BOVIN^PDIA5_BOVIN^Q:18-248,H:275-505^48.29%ID^E:3e-60^RecName: Full=Protein disulfide-isomerase A5;^Eukaryota; Metazoa; Chordata; Craniata; Vertebrata; Euteleostomi; Mammalia; Eutheria; Laurasiatheria; Cetartiodactyla; Ruminantia; Pecora; Bovidae; Bovinae; Bos`PDIA5_BOVIN^PDIA5_BOVIN^Q:12-303,H:153-425^34.23%ID^E:1e-37^RecName: Full=Protein disulfide-isomerase A5;^Eukaryota; Metazoa; Chorda…	PF00085.19^Thioredoxin^Thioredoxin^23-124^E:1e-24`PF00085.19^Thioredoxin^Thioredoxin^146-247^E:9.9e-29	.	.	.	.	.	.	GO:0045454^biological_process^cell redox homeostasis	.	.
MSTRG.606	transcript:Ocbimv22029974m	.	.	transcript:Ocbimv22029974m|m.593	1-1632[+]	.	TBX2_DANRE^TBX2_DANRE^Q:241-831,H:95-291^64.47%ID^E:6e-87^RecName: Full=T-box transcription factor TBX2b;^Eukaryota; Metazoa; Chordata; Craniata; Vertebrata; Euteleostomi; Actinopterygii; Neopterygii; Teleostei; Ostariophysi; Cypriniformes; Cyprinidae; Danio	TBX2_DANRE^TBX2_DANRE^Q:81-277,H:95-291^64.47%ID^E:6e-90^RecName: Full=T-box transcription factor TBX2b;^Eukaryota; Metazoa; Chordata; Craniata; Vertebrata; Euteleostomi; Actinopterygii; Neopterygii; Teleostei; Ostariophysi; Cypriniformes; Cyprinidae; Danio	PF00907.21^T-box^T-box^83-262^E:1.2e-84	.	.	.	.	.	.	GO:0003700^molecular_function^DNA-binding transcription factor activity`GO:0006355^biological_process^regulation of transcription, DNA-templated`GO:0005634^cellular_component^nucleus	.	.
MSTRG.614	transcript:Ocbimv22030275m	.	.	transcript:Ocbimv22030275m|m.608	2-1564[+]	.	LHX9_DANRE^LHX9_DANRE^Q:566-1531,H:67-386^50.45%ID^E:3e-101^RecName: Full=LIM/homeobox protein Lhx9;^Eukaryota; Metazoa; Chordata; Craniata; Vertebrata; Euteleostomi; Actinopterygii; Neopterygii; Teleostei; Ostariophysi; Cypriniformes; Cyprinidae; Danio	LHX9_DANRE^LHX9_DANRE^Q:188-510,H:66-386^49.85%ID^E:8e-108^RecName: Full=LIM/homeobox protein Lhx9;^Eukaryota; Metazoa; Chordata; Craniata; Vertebrata; Euteleostomi; Actinopterygii; Neopterygii; Teleostei; Ostariophysi; Cypriniformes; Cyprinidae; Danio	PF00412.21^LIM^LIM domain^193-249^E:3e-13`PF00412.21^LIM^LIM domain^255-312^E:1.7e-15`PF00046.28^Homeobox^Homeobox domain^386-442^E:3.7e-19`PF05920.10^Homeobox_KN^Homeobox KN domain^410-438^E:0.00024	.	.	.	.	.	.	GO:0003677^molecular_function^DNA binding`GO:0006355^biological_process^regulation of transcription, DNA-templated	.	.
MSTRG.614	transcript:Ocbimv22030275m	.	.	transcript:Ocbimv22030275m|m.609	1759-2193[+]	.	LHX9_DANRE^LHX9_DANRE^Q:566-1531,H:67-386^50.45%ID^E:3e-101^RecName: Full=LIM/homeobox protein Lhx9;^Eukaryota; Metazoa; Chordata; Craniata; Vertebrata; Euteleostomi; Actinopterygii; Neopterygii; Teleostei; Ostariophysi; Cypriniformes; Cyprinidae; Danio	.	.	.	ExpAA=43.34^PredHel=2^Topology=i29-51o56-78i	.	.	.	.	.	.	.
MSTRG.614	transcript:Ocbimv22030275m	.	.	transcript:Ocbimv22030275m|m.611	1870-2187[-]	.	LHX9_DANRE^LHX9_DANRE^Q:566-1531,H:67-386^50.45%ID^E:3e-101^RecName: Full=LIM/homeobox protein Lhx9;^Eukaryota; Metazoa; Chordata; Craniata; Vertebrata; Euteleostomi; Actinopterygii; Neopterygii; Teleostei; Ostariophysi; Cypriniformes; Cyprinidae; Danio	.	.	.	ExpAA=49.43^PredHel=2^Topology=i9-31o35-64i	.	.	.	.	.	.	.
MSTRG.622	transcript:Ocbimv22031129m	.	.	transcript:Ocbimv22031129m|m.623	379-1662[+]	.	PYRD_HUMAN^PYRD_HUMAN^Q:394-1650,H:3-394^52.73%ID^E:6e-131^RecName: Full=Dihydroorotate dehydrogenase (quinone), mitochondrial;^Eukaryota; Metazoa; Chordata; Craniata; Vertebrata; Euteleostomi; Mammalia; Eutheria; Euarchontoglires; Primates; Haplorrhini; Catarrhini; Hominidae; Homo	PYRD_HUMAN^PYRD_HUMAN^Q:6-424,H:3-394^52.73%ID^E:5e-151^RecName: Full=Dihydroorotate dehydrogenase (quinone), mitochondrial;^Eukaryota; Metazoa; Chordata; Craniata; Vertebrata; Euteleostomi; Mammalia; Eutheria; Euarchontoglires; Primates; Haplorrhini; Catarrhini; Hominidae; Homo	PF01180.20^DHO_dh^Dihydroorotate dehydrogenase^80-407^E:2.2e-102	.	ExpAA=21.40^PredHel=1^Topology=i13-35o	.	.	.	.	GO:0016627^molecular_function^oxidoreductase activity, acting on the CH-CH group of donors`GO:0055114^biological_process^oxidation-reduction process`GO:0005737^cellular_component^cytoplasm	.	.
MSTRG.626	transcript:Ocbimv22031130m	.	.	transcript:Ocbimv22031130m|m.626	343-819[+]	.	MPH6_MOUSE^MPH6_MOUSE^Q:352-813,H:2-161^42.68%ID^E:5e-24^RecName: Full=M-phase phosphoprotein 6;^Eukaryota; Metazoa; Chordata; Craniata; Vertebrata; Euteleostomi; Mammalia; Eutheria; Euarchontoglires; Glires; Rodentia; Myomorpha; Muroidea; Muridae; Murinae; Mus; Mus	MPH6_MOUSE^MPH6_MOUSE^Q:4-157,H:2-161^42.68%ID^E:2e-27^RecName: Full=M-phase phosphoprotein 6;^Eukaryota; Metazoa; Chordata; Craniata; Vertebrata; Euteleostomi; Mammalia; Eutheria; Euarchontoglires; Glires; Rodentia; Myomorpha; Muroidea; Muridae; Murinae; Mus; Mus	PF10175.8^MPP6^M-phase phosphoprotein 6^10-127^E:4.2e-29	.	.	.	.	.	.	.	.	.
gene:Ocbimv22031126m.g	transcript:Ocbimv22031126m	.	.	transcript:Ocbimv22031126m|m.628	3-752[+]	.	LAT2_PONAB^LAT2_PONAB^Q:18-728,H:254-490^30.25%ID^E:1e-32^RecName: Full=Large neutral amino acids transporter small subunit 2;^Eukaryota; Metazoa; Chordata; Craniata; Vertebrata; Euteleostomi; Mammalia; Eutheria; Euarchontoglires; Primates; Haplorrhini; Catarrhini; Hominidae; Pongo	LAT2_HUMAN^LAT2_HUMAN^Q:6-242,H:254-490^30.25%ID^E:2e-36^RecName: Full=Large neutral amino acids transporter small subunit 2;^Eukaryota; Metazoa; Chordata; Craniata; Vertebrata; Euteleostomi; Mammalia; Eutheria; Euarchontoglires; Primates; Haplorrhini; Catarrhini; Hominidae; Homo	PF00324.20^AA_permease^Amino acid permease^2-213^E:2.7e-10`PF13520.5^AA_permease_2^Amino acid permease^3-207^E:3.7e-18	.	ExpAA=128.79^PredHel=6^Topology=i21-43o66-88i117-134o139-161i174-196o200-219i	.	.	.	.	GO:0055085^biological_process^transmembrane transport`GO:0016020^cellular_component^membrane`GO:0022857^molecular_function^transmembrane transporter activity	.	.
MSTRG.674	transcript:Ocbimv22031180m	.	.	transcript:Ocbimv22031180m|m.651	1-897[+]	.	RNLS_MOUSE^RNLS_MOUSE^Q:10-864,H:1-331^35.21%ID^E:3e-56^RecName: Full=Renalase {ECO:0000303|PubMed:17846919};^Eukaryota; Metazoa; Chordata; Craniata; Vertebrata; Euteleostomi; Mammalia; Eutheria; Euarchontoglires; Glires; Rodentia; Myomorpha; Muroidea; Muridae; Murinae; Mus; Mus	RNLS_HUMAN^RNLS_HUMAN^Q:4-298,H:1-341^34%ID^E:3e-63^RecName: Full=Renalase {ECO:0000303|PubMed:15841207};^Eukaryota; Metazoa; Chordata; Craniata; Vertebrata; Euteleostomi; Mammalia; Eutheria; Euarchontoglires; Primates; Haplorrhini; Catarrhini; Hominidae; Homo	PF13450.5^NAD_binding_8^NAD(P)-binding Rossmann-like domain^9-42^E:2.6e-07`PF01593.23^Amino_oxidase^Flavin containing amine oxidoreductase^56-294^E:4.9e-14	.	.	.	.	.	.	GO:0016491^molecular_function^oxidoreductase activity`GO:0055114^biological_process^oxidation-reduction process	.	.
gene:Ocbimv22031179m.g	transcript:Ocbimv22031179m	.	.	transcript:Ocbimv22031179m|m.653	1-801[+]	.	VERL_HALRU^VERL_HALRU^Q:88-792,H:3432-3667^25.4%ID^E:2e-12^RecName: Full=Vitelline envelope sperm lysin receptor {ECO:0000303|PubMed:12034500};^Eukaryota; Metazoa; Lophotrochozoa; Mollusca; Gastropoda; Vetigastropoda; Haliotoidea; Haliotidae; Haliotis	VERL_HALRU^VERL_HALRU^Q:30-264,H:3432-3667^25.51%ID^E:5e-16^RecName: Full=Vitelline envelope sperm lysin receptor {ECO:0000303|PubMed:12034500};^Eukaryota; Metazoa; Lophotrochozoa; Mollusca; Gastropoda; Vetigastropoda; Haliotoidea; Haliotidae; Haliotis	.	.	.	.	.	.	.	.	.	.
MSTRG.680	transcript:Ocbimv22031184m	.	.	transcript:Ocbimv22031184m|m.661	1-417[+]	.	F213A_CHICK^F213A_CHICK^Q:34-381,H:42-184^40.56%ID^E:1e-22^RecName: Full=Redox-regulatory protein FAM213A;^Eukaryota; Metazoa; Chordata; Craniata; Vertebrata; Euteleostomi; Archelosauria; Archosauria; Dinosauria; Saurischia; Theropoda; Coelurosauria; Aves; Neognathae; Galloanserae; Galliformes; Phasianidae; Phasianinae; Gallus	F213A_CHICK^F213A_CHICK^Q:12-127,H:42-184^40.56%ID^E:6e-23^RecName: Full=Redox-regulatory protein FAM213A;^Eukaryota; Metazoa; Chordata; Craniata; Vertebrata; Euteleostomi; Archelosauria; Archosauria; Dinosauria; Saurischia; Theropoda; Coelurosauria; Aves; Neognathae; Galloanserae; Galliformes; Phasianidae; Phasianinae; Gallus	.	.	.	.	.	.	.	.	.	.
MSTRG.680	transcript:Ocbimv22031183m	.	.	transcript:Ocbimv22031183m|m.663	636-1445[-]	.	PLIN4_HUMAN^PLIN4_HUMAN^Q:379-1752,H:81-554^25.1%ID^E:1e-14^RecName: Full=Perilipin-4;^Eukaryota; Metazoa; Chordata; Craniata; Vertebrata; Euteleostomi; Mammalia; Eutheria; Euarchontoglires; Primates; Haplorrhini; Catarrhini; Hominidae; Homo`PLIN4_HUMAN^PLIN4_HUMAN^Q:151-1716,H:129-637^24.77%ID^E:5e-14^RecName: Full=Perilipin-4;^Eukaryota; Metazoa; Chordata; Craniata; Vertebrata; Euteleostomi; Ma…	.	.	.	.	.	.	.	.	.	.	.
MSTRG.680	transcript:Ocbimv22031183m	.	.	transcript:Ocbimv22031183m|m.662	1-1974[+]	.	PLIN4_HUMAN^PLIN4_HUMAN^Q:379-1752,H:81-554^25.1%ID^E:1e-14^RecName: Full=Perilipin-4;^Eukaryota; Metazoa; Chordata; Craniata; Vertebrata; Euteleostomi; Mammalia; Eutheria; Euarchontoglires; Primates; Haplorrhini; Catarrhini; Hominidae; Homo`PLIN4_HUMAN^PLIN4_HUMAN^Q:151-1716,H:129-637^24.77%ID^E:5e-14^RecName: Full=Perilipin-4;^Eukaryota; Metazoa; Chordata; Craniata; Vertebrata; Euteleostomi; Ma…	PLIN4_HUMAN^PLIN4_HUMAN^Q:127-584,H:81-554^25.1%ID^E:8e-15^RecName: Full=Perilipin-4;^Eukaryota; Metazoa; Chordata; Craniata; Vertebrata; Euteleostomi; Mammalia; Eutheria; Euarchontoglires; Primates; Haplorrhini; Catarrhini; Hominidae; Homo`PLIN4_HUMAN^PLIN4_HUMAN^Q:51-572,H:129-637^24.77%ID^E:3e-14^RecName: Full=Perilipin-4;^Eukaryota; Metazoa; Chordata; Craniata; Vertebrata; Euteleostomi; Mamma…	PF01442.17^Apolipoprotein^Apolipoprotein A1/A4/E domain^51-146^E:0.00065`PF01442.17^Apolipoprotein^Apolipoprotein A1/A4/E domain^157-268^E:0.031`PF01442.17^Apolipoprotein^Apolipoprotein A1/A4/E domain^283-400^E:9.6e-05`PF01442.17^Apolipoprotein^Apolipoprotein A1/A4/E domain^403-528^E:7.5e-05`PF01442.17^Apolipoprotein^Apolipoprotein A1/A4/E domain^442-605^E:1.3e-06`PF01442.17^Apolipoprotein^Apolip…	.	.	.	.	.	.	GO:0008289^molecular_function^lipid binding`GO:0006869^biological_process^lipid transport`GO:0042157^biological_process^lipoprotein metabolic process`GO:0005576^cellular_component^extracellular region	.	.
gene:Ocbimv22031197m.g	transcript:Ocbimv22031197m	.	.	.	.	.	ABDB_DROME^ABDB_DROME^Q:10-180,H:388-444^68.42%ID^E:9e-22^RecName: Full=Homeobox protein abdominal-B;^Eukaryota; Metazoa; Ecdysozoa; Arthropoda; Hexapoda; Insecta; Pterygota; Neoptera; Holometabola; Diptera; Brachycera; Muscomorpha; Ephydroidea; Drosophilidae; Drosophila; Sophophora	.	.	.	.	.	.	.	.	.	.	.
MSTRG.691	transcript:Ocbimv22031618m	.	.	transcript:Ocbimv22031618m|m.672	1-1071[+]	.	A13CB_XENLA^A13CB_XENLA^Q:1-1071,H:117-470^59.38%ID^E:8e-144^RecName: Full=Ankyrin repeat domain-containing protein 13C-B;^Eukaryota; Metazoa; Chordata; Craniata; Vertebrata; Euteleostomi; Amphibia; Batrachia; Anura; Pipoidea; Pipidae; Xenopodinae; Xenopus; Xenopus	A13CB_XENLA^A13CB_XENLA^Q:1-357,H:117-470^59.38%ID^E:5e-147^RecName: Full=Ankyrin repeat domain-containing protein 13C-B;^Eukaryota; Metazoa; Chordata; Craniata; Vertebrata; Euteleostomi; Amphibia; Batrachia; Anura; Pipoidea; Pipidae; Xenopodinae; Xenopus; Xenopus	PF00023.29^Ank^Ankyrin repeat^1-30^E:2.1e-06`PF13606.5^Ank_3^Ankyrin repeat^1-27^E:0.00088`PF13637.5^Ank_4^Ankyrin repeats (many copies)^1-53^E:2.9e-07`PF12796.6^Ank_2^Ankyrin repeats (3 copies)^2-54^E:5.6e-11`PF11904.7^GPCR_chapero_1^GPCR-chaperone^115-357^E:6.1e-53	.	.	.	.	.	.	GO:0005515^molecular_function^protein binding	.	.
MSTRG.714	transcript:Ocbimv22031819m	.	.	transcript:Ocbimv22031819m|m.675	3-629[+]	.	RS5_HUMAN^RS5_HUMAN^Q:15-626,H:1-204^86.27%ID^E:1e-125^RecName: Full=40S ribosomal protein S5;^Eukaryota; Metazoa; Chordata; Craniata; Vertebrata; Euteleostomi; Mammalia; Eutheria; Euarchontoglires; Primates; Haplorrhini; Catarrhini; Hominidae; Homo	RS5_HUMAN^RS5_HUMAN^Q:5-208,H:1-204^86.27%ID^E:1e-129^RecName: Full=40S ribosomal protein S5;^Eukaryota; Metazoa; Chordata; Craniata; Vertebrata; Euteleostomi; Mammalia; Eutheria; Euarchontoglires; Primates; Haplorrhini; Catarrhini; Hominidae; Homo	PF00177.20^Ribosomal_S7^Ribosomal protein S7p/S5e^61-208^E:2e-35	.	.	.	.	.	.	.	.	.
MSTRG.700	transcript:Ocbimv22031808m	.	.	transcript:Ocbimv22031808m|m.681	1-939[+]	.	ZN330_BOVIN^ZN330_BOVIN^Q:1-780,H:1-251^68.46%ID^E:9e-118^RecName: Full=Zinc finger protein 330;^Eukaryota; Metazoa; Chordata; Craniata; Vertebrata; Euteleostomi; Mammalia; Eutheria; Laurasiatheria; Cetartiodactyla; Ruminantia; Pecora; Bovidae; Bovinae; Bos	ZN330_PONAB^ZN330_PONAB^Q:1-268,H:1-264^66.04%ID^E:2e-128^RecName: Full=Zinc finger protein 330;^Eukaryota; Metazoa; Chordata; Craniata; Vertebrata; Euteleostomi; Mammalia; Eutheria; Euarchontoglires; Primates; Haplorrhini; Catarrhini; Hominidae; Pongo	PF06524.11^NOA36^NOA36 protein^1-297^E:2.7e-145	.	.	.	.	.	.	GO:0008270^molecular_function^zinc ion binding`GO:0005634^cellular_component^nucleus	.	.
gene:Ocbimv22031803m.g	transcript:Ocbimv22031803m	.	.	transcript:Ocbimv22031803m|m.683	1-336[+]	.	PIF1_PSYWF^PIF1_PSYWF^Q:7-330,H:22-149^34.11%ID^E:6e-10^RecName: Full=ATP-dependent DNA helicase pif1;^Bacteria; Proteobacteria; Gammaproteobacteria; Pseudomonadales; Moraxellaceae; Psychrobacter	PIF1_PSYWF^PIF1_PSYWF^Q:3-110,H:22-149^34.11%ID^E:6e-10^RecName: Full=ATP-dependent DNA helicase pif1;^Bacteria; Proteobacteria; Gammaproteobacteria; Pseudomonadales; Moraxellaceae; Psychrobacter	PF13604.5^AAA_30^AAA domain^1-108^E:1.2e-06`PF05970.13^PIF1^PIF1-like helicase^3-55^E:3.8e-15`PF05970.13^PIF1^PIF1-like helicase^56-112^E:8.5e-15	.	.	.	.	.	.	GO:0003678^molecular_function^DNA helicase activity`GO:0000723^biological_process^telomere maintenance`GO:0006281^biological_process^DNA repair	.	.
MSTRG.707	transcript:Ocbimv22031812m	.	.	transcript:Ocbimv22031812m|m.684	424-1056[+]	.	ZMY19_RAT^ZMY19_RAT^Q:451-1053,H:36-227^59.7%ID^E:5e-78^RecName: Full=Zinc finger MYND domain-containing protein 19;^Eukaryota; Metazoa; Chordata; Craniata; Vertebrata; Euteleostomi; Mammalia; Eutheria; Euarchontoglires; Glires; Rodentia; Myomorpha; Muroidea; Muridae; Murinae; Rattus	ZMY19_RAT^ZMY19_RAT^Q:10-210,H:36-227^59.7%ID^E:3e-84^RecName: Full=Zinc finger MYND domain-containing protein 19;^Eukaryota; Metazoa; Chordata; Craniata; Vertebrata; Euteleostomi; Mammalia; Eutheria; Euarchontoglires; Glires; Rodentia; Myomorpha; Muroidea; Muridae; Murinae; Rattus	PF13392.5^HNH_3^HNH endonuclease^40-78^E:5.5e-07`PF01753.17^zf-MYND^MYND finger^168-195^E:8.9e-08	.	.	.	.	.	.	.	.	.
MSTRG.707	transcript:Ocbimv22031813m	.	.	transcript:Ocbimv22031813m|m.685	424-1035[+]	.	ZMY19_RAT^ZMY19_RAT^Q:451-1032,H:36-227^61.86%ID^E:3e-81^RecName: Full=Zinc finger MYND domain-containing protein 19;^Eukaryota; Metazoa; Chordata; Craniata; Vertebrata; Euteleostomi; Mammalia; Eutheria; Euarchontoglires; Glires; Rodentia; Myomorpha; Muroidea; Muridae; Murinae; Rattus	ZMY19_RAT^ZMY19_RAT^Q:10-203,H:36-227^61.86%ID^E:2e-87^RecName: Full=Zinc finger MYND domain-containing protein 19;^Eukaryota; Metazoa; Chordata; Craniata; Vertebrata; Euteleostomi; Mammalia; Eutheria; Euarchontoglires; Glires; Rodentia; Myomorpha; Muroidea; Muridae; Murinae; Rattus	PF13392.5^HNH_3^HNH endonuclease^40-78^E:5.2e-07`PF01753.17^zf-MYND^MYND finger^161-188^E:8.5e-08	.	.	.	.	.	.	.	.	.
gene:Ocbimv22031820m.g	transcript:Ocbimv22031820m	.	.	transcript:Ocbimv22031820m|m.687	1-429[+]	.	Y132A_HAEIN^Y132A_HAEIN^Q:163-402,H:10-86^30%ID^E:6e-07^RecName: Full=Uncharacterized transposase-like protein HI_1328.1;^Bacteria; Proteobacteria; Gammaproteobacteria; Pasteurellales; Pasteurellaceae; Haemophilus	Y132A_HAEIN^Y132A_HAEIN^Q:55-134,H:10-86^30%ID^E:8e-07^RecName: Full=Uncharacterized transposase-like protein HI_1328.1;^Bacteria; Proteobacteria; Gammaproteobacteria; Pasteurellales; Pasteurellaceae; Haemophilus	PF12762.6^DDE_Tnp_IS1595^ISXO2-like transposase domain^54-133^E:1.3e-16	.	.	.	.	.	.	.	.	.
MSTRG.708	transcript:Ocbimv22031814m	.	.	transcript:Ocbimv22031814m|m.688	1-321[+]	.	Y132A_HAEIN^Y132A_HAEIN^Q:106-312,H:16-84^27.54%ID^E:2e-07^RecName: Full=Uncharacterized transposase-like protein HI_1328.1;^Bacteria; Proteobacteria; Gammaproteobacteria; Pasteurellales; Pasteurellaceae; Haemophilus	Y132A_HAEIN^Y132A_HAEIN^Q:36-104,H:16-84^27.54%ID^E:2e-07^RecName: Full=Uncharacterized transposase-like protein HI_1328.1;^Bacteria; Proteobacteria; Gammaproteobacteria; Pasteurellales; Pasteurellaceae; Haemophilus	PF12762.6^DDE_Tnp_IS1595^ISXO2-like transposase domain^31-101^E:2.5e-11	.	.	.	.	.	.	.	.	.
MSTRG.704	transcript:Ocbimv22031810m	.	.	transcript:Ocbimv22031810m|m.689	26-916[+]	.	PPP6_RAT^PPP6_RAT^Q:26-913,H:1-305^79.34%ID^E:5e-173^RecName: Full=Serine/threonine-protein phosphatase 6 catalytic subunit;^Eukaryota; Metazoa; Chordata; Craniata; Vertebrata; Euteleostomi; Mammalia; Eutheria; Euarchontoglires; Glires; Rodentia; Myomorpha; Muroidea; Muridae; Murinae; Rattus	PPP6_RAT^PPP6_RAT^Q:1-296,H:1-305^79.34%ID^E:0^RecName: Full=Serine/threonine-protein phosphatase 6 catalytic subunit;^Eukaryota; Metazoa; Chordata; Craniata; Vertebrata; Euteleostomi; Mammalia; Eutheria; Euarchontoglires; Glires; Rodentia; Myomorpha; Muroidea; Muridae; Murinae; Rattus	PF00149.27^Metallophos^Calcineurin-like phosphoesterase^47-229^E:1.6e-32	.	.	.	.	.	.	GO:0016787^molecular_function^hydrolase activity	.	.
gene:Ocbimv22031817m.g	transcript:Ocbimv22031817m	.	.	transcript:Ocbimv22031817m|m.691	1-906[+]	.	ZMYM6_HUMAN^ZMYM6_HUMAN^Q:1-768,H:889-1180^30.61%ID^E:2e-31^RecName: Full=Zinc finger MYM-type protein 6;^Eukaryota; Metazoa; Chordata; Craniata; Vertebrata; Euteleostomi; Mammalia; Eutheria; Euarchontoglires; Primates; Haplorrhini; Catarrhini; Hominidae; Homo	ZMYM6_HUMAN^ZMYM6_HUMAN^Q:1-256,H:889-1180^30.61%ID^E:3e-31^RecName: Full=Zinc finger MYM-type protein 6;^Eukaryota; Metazoa; Chordata; Craniata; Vertebrata; Euteleostomi; Mammalia; Eutheria; Euarchontoglires; Primates; Haplorrhini; Catarrhini; Hominidae; Homo	.	.	.	.	.	.	.	.	.	.
MSTRG.705	transcript:Ocbimv22031811m	.	.	transcript:Ocbimv22031811m|m.697	243-1811[+]	.	CDC73_CHICK^CDC73_CHICK^Q:243-1808,H:1-531^64.99%ID^E:0^RecName: Full=Parafibromin;^Eukaryota; Metazoa; Chordata; Craniata; Vertebrata; Euteleostomi; Archelosauria; Archosauria; Dinosauria; Saurischia; Theropoda; Coelurosauria; Aves; Neognathae; Galloanserae; Galliformes; Phasianidae; Phasianinae; Gallus	CDC73_CHICK^CDC73_CHICK^Q:1-522,H:1-531^64.99%ID^E:0^RecName: Full=Parafibromin;^Eukaryota; Metazoa; Chordata; Craniata; Vertebrata; Euteleostomi; Archelosauria; Archosauria; Dinosauria; Saurischia; Theropoda; Coelurosauria; Aves; Neognathae; Galloanserae; Galliformes; Phasianidae; Phasianinae; Gallus	PF16050.4^CDC73_N^Paf1 complex subunit CDC73 N-terminal^1-297^E:6.6e-124`PF05179.13^CDC73_C^RNA pol II accessory factor, Cdc73 family, C-terminal^359-511^E:3.6e-51	.	.	.	.	.	.	.	.	.
MSTRG.767	transcript:Ocbimv22033565m	.	.	transcript:Ocbimv22033565m|m.705	646-2145[+]	.	ZN665_PONAB^ZN665_PONAB^Q:679-2109,H:136-611^57.65%ID^E:3e-175^RecName: Full=Zinc finger protein 665;^Eukaryota; Metazoa; Chordata; Craniata; Vertebrata; Euteleostomi; Mammalia; Eutheria; Euarchontoglires; Primates; Haplorrhini; Catarrhini; Hominidae; Pongo`ZN665_PONAB^ZN665_PONAB^Q:676-2205,H:107-605^53.73%ID^E:9e-169^RecName: Full=Zinc finger protein 665;^Eukaryota; Metazoa; Chordata; Craniata;…	ZN665_PONAB^ZN665_PONAB^Q:12-488,H:136-611^57.65%ID^E:0^RecName: Full=Zinc finger protein 665;^Eukaryota; Metazoa; Chordata; Craniata; Vertebrata; Euteleostomi; Mammalia; Eutheria; Euarchontoglires; Primates; Haplorrhini; Catarrhini; Hominidae; Pongo`ZN665_PONAB^ZN665_PONAB^Q:11-494,H:107-589^55.37%ID^E:9e-179^RecName: Full=Zinc finger protein 665;^Eukaryota; Metazoa; Chordata; Craniata; Vertebra…	PF00096.25^zf-C2H2^Zinc finger, C2H2 type^17-39^E:9.5e-05`PF13912.5^zf-C2H2_6^C2H2-type zinc finger^17-39^E:0.0011`PF12874.6^zf-met^Zinc-finger of C2H2 type^17-37^E:0.0034`PF00096.25^zf-C2H2^Zinc finger, C2H2 type^45-67^E:0.00029`PF13912.5^zf-C2H2_6^C2H2-type zinc finger^45-67^E:2.8e-05`PF12874.6^zf-met^Zinc-finger of C2H2 type^45-65^E:0.017`PF00096.25^zf-C2H2^Zinc finger, C2H2 type^73-95^E:0.009…	.	.	.	.	.	.	GO:0003676^molecular_function^nucleic acid binding	.	.
MSTRG.767	transcript:Ocbimv22033566m	.	.	transcript:Ocbimv22033566m|m.706	956-2455[+]	.	ZN665_PONAB^ZN665_PONAB^Q:989-2419,H:136-611^57.65%ID^E:3e-174^RecName: Full=Zinc finger protein 665;^Eukaryota; Metazoa; Chordata; Craniata; Vertebrata; Euteleostomi; Mammalia; Eutheria; Euarchontoglires; Primates; Haplorrhini; Catarrhini; Hominidae; Pongo`ZN665_PONAB^ZN665_PONAB^Q:986-2515,H:107-605^53.73%ID^E:8e-168^RecName: Full=Zinc finger protein 665;^Eukaryota; Metazoa; Chordata; Craniata;…	ZN665_PONAB^ZN665_PONAB^Q:12-488,H:136-611^57.65%ID^E:0^RecName: Full=Zinc finger protein 665;^Eukaryota; Metazoa; Chordata; Craniata; Vertebrata; Euteleostomi; Mammalia; Eutheria; Euarchontoglires; Primates; Haplorrhini; Catarrhini; Hominidae; Pongo`ZN665_PONAB^ZN665_PONAB^Q:11-494,H:107-589^55.37%ID^E:9e-179^RecName: Full=Zinc finger protein 665;^Eukaryota; Metazoa; Chordata; Craniata; Vertebra…	PF00096.25^zf-C2H2^Zinc finger, C2H2 type^17-39^E:9.5e-05`PF13912.5^zf-C2H2_6^C2H2-type zinc finger^17-39^E:0.0011`PF12874.6^zf-met^Zinc-finger of C2H2 type^17-37^E:0.0034`PF00096.25^zf-C2H2^Zinc finger, C2H2 type^45-67^E:0.00029`PF13912.5^zf-C2H2_6^C2H2-type zinc finger^45-67^E:2.8e-05`PF12874.6^zf-met^Zinc-finger of C2H2 type^45-65^E:0.017`PF00096.25^zf-C2H2^Zinc finger, C2H2 type^73-95^E:0.009…	.	.	.	.	.	.	GO:0003676^molecular_function^nucleic acid binding	.	.
gene:Ocbimv22033605m.g	transcript:Ocbimv22033605m	.	.	transcript:Ocbimv22033605m|m.711	536-3193[+]	.	AGRG6_DANRE^AGRG6_DANRE^Q:2255-3154,H:871-1124^29.39%ID^E:1e-11^RecName: Full=Adhesion G-protein coupled receptor G6;^Eukaryota; Metazoa; Chordata; Craniata; Vertebrata; Euteleostomi; Actinopterygii; Neopterygii; Teleostei; Ostariophysi; Cypriniformes; Cyprinidae; Danio	AGRG6_DANRE^AGRG6_DANRE^Q:571-873,H:868-1124^28.85%ID^E:3e-14^RecName: Full=Adhesion G-protein coupled receptor G6;^Eukaryota; Metazoa; Chordata; Craniata; Vertebrata; Euteleostomi; Actinopterygii; Neopterygii; Teleostei; Ostariophysi; Cypriniformes; Cyprinidae; Danio	PF00002.23^7tm_2^7 transmembrane receptor (Secretin family)^556-845^E:1.1e-22	.	ExpAA=156.66^PredHel=7^Topology=o556-578i585-607o617-639i665-687o741-763i792-814o829-851i	.	.	.	.	GO:0004930^molecular_function^G protein-coupled receptor activity`GO:0007186^biological_process^G protein-coupled receptor signaling pathway`GO:0016021^cellular_component^integral component of membrane	.	.
MSTRG.830	transcript:Ocbimv22034925m	.	.	transcript:Ocbimv22034925m|m.730	284-1480[+]	.	EPAS1_MOUSE^EPAS1_MOUSE^Q:617-1411,H:97-362^23.59%ID^E:3e-20^RecName: Full=Endothelial PAS domain-containing protein 1;^Eukaryota; Metazoa; Chordata; Craniata; Vertebrata; Euteleostomi; Mammalia; Eutheria; Euarchontoglires; Glires; Rodentia; Myomorpha; Muroidea; Muridae; Murinae; Mus; Mus	HIF1A_MOUSE^HIF1A_MOUSE^Q:37-361,H:25-343^25.14%ID^E:1e-27^RecName: Full=Hypoxia-inducible factor 1-alpha;^Eukaryota; Metazoa; Chordata; Craniata; Vertebrata; Euteleostomi; Mammalia; Eutheria; Euarchontoglires; Glires; Rodentia; Myomorpha; Muroidea; Muridae; Murinae; Mus; Mus	PF00010.25^HLH^Helix-loop-helix DNA-binding domain^31-82^E:1.8e-08`PF00989.24^PAS^PAS fold^109-162^E:7.1e-05`PF13426.6^PAS_9^PAS domain^113-187^E:4.4e-05`PF08447.11^PAS_3^PAS fold^276-353^E:1.2e-08`PF13426.6^PAS_9^PAS domain^276-352^E:0.15`PF14598.5^PAS_11^PAS domain^281-364^E:4.4e-08	.	.	.	.	.	.	GO:0046983^molecular_function^protein dimerization activity`GO:0006355^biological_process^regulation of transcription, DNA-templated`GO:0005515^molecular_function^protein binding	.	.
MSTRG.831	transcript:Ocbimv22034927m	.	.	transcript:Ocbimv22034927m|m.735	1-780[+]	.	THD1_SOLLC^THD1_SOLLC^Q:19-711,H:101-367^32.58%ID^E:4e-30^RecName: Full=Threonine dehydratase biosynthetic, chloroplastic;^Eukaryota; Viridiplantae; Streptophyta; Embryophyta; Tracheophyta; Spermatophyta; Magnoliophyta; eudicotyledons; Gunneridae; Pentapetalae; asterids; lamiids; Solanales; Solanaceae; Solanoideae; Solaneae; Solanum; Lycopersicon	LTHAD_YEAST^LTHAD_YEAST^Q:2-259,H:5-298^34.46%ID^E:1e-39^RecName: Full=L-threo-3-hydroxyaspartate ammonia-lyase {ECO:0000305|PubMed:12951240};^Eukaryota; Fungi; Dikarya; Ascomycota; Saccharomycotina; Saccharomycetes; Saccharomycetales; Saccharomycetaceae; Saccharomyces	PF00291.24^PALP^Pyridoxal-phosphate dependent enzyme^15-107^E:3.5e-22`PF00291.24^PALP^Pyridoxal-phosphate dependent enzyme^105-256^E:3.1e-33	.	.	.	.	.	.	.	.	.
MSTRG.831	transcript:Ocbimv22034926m	.	.	transcript:Ocbimv22034926m|m.737	1-1026[+]	.	FSDH_RALPI^FSDH_RALPI^Q:7-843,H:12-326^32.06%ID^E:1e-33^RecName: Full=Phenylserine dehydratase;^Bacteria; Proteobacteria; Betaproteobacteria; Burkholderiales; Burkholderiaceae; Ralstonia	TSAL_GEOSL^TSAL_GEOSL^Q:13-323,H:14-360^36.21%ID^E:9e-46^RecName: Full=L-threonine ammonia-lyase {ECO:0000303|PubMed:18245290};^Bacteria; Proteobacteria; Deltaproteobacteria; Desulfuromonadales; Geobacteraceae; Geobacter	PF00291.24^PALP^Pyridoxal-phosphate dependent enzyme^15-106^E:5.9e-22`PF00291.24^PALP^Pyridoxal-phosphate dependent enzyme^105-266^E:1.6e-35	.	.	.	.	.	.	.	.	.
MSTRG.823	transcript:Ocbimv22034919m	.	.	transcript:Ocbimv22034919m|m.747	1-309[+]	.	AP2E_XENLA^AP2E_XENLA^Q:4-306,H:340-434^58.42%ID^E:2e-29^RecName: Full=Transcription factor AP-2-epsilon;^Eukaryota; Metazoa; Chordata; Craniata; Vertebrata; Euteleostomi; Amphibia; Batrachia; Anura; Pipoidea; Pipidae; Xenopodinae; Xenopus; Xenopus	AP2E_XENLA^AP2E_XENLA^Q:2-102,H:340-434^58.42%ID^E:1e-30^RecName: Full=Transcription factor AP-2-epsilon;^Eukaryota; Metazoa; Chordata; Craniata; Vertebrata; Euteleostomi; Amphibia; Batrachia; Anura; Pipoidea; Pipidae; Xenopodinae; Xenopus; Xenopus	PF03299.13^TF_AP-2^Transcription factor AP-2^2-65^E:1.1e-17	.	.	.	.	.	.	.	.	.
MSTRG.822	transcript:Ocbimv22034917m	.	.	transcript:Ocbimv22034917m|m.748	1-513[+]	.	AP2A_HUMAN^AP2A_HUMAN^Q:124-510,H:162-297^72.46%ID^E:5e-54^RecName: Full=Transcription factor AP-2-alpha;^Eukaryota; Metazoa; Chordata; Craniata; Vertebrata; Euteleostomi; Mammalia; Eutheria; Euarchontoglires; Primates; Haplorrhini; Catarrhini; Hominidae; Homo	AP2A_HUMAN^AP2A_HUMAN^Q:42-170,H:162-297^72.46%ID^E:4e-54^RecName: Full=Transcription factor AP-2-alpha;^Eukaryota; Metazoa; Chordata; Craniata; Vertebrata; Euteleostomi; Mammalia; Eutheria; Euarchontoglires; Primates; Haplorrhini; Catarrhini; Hominidae; Homo	PF03299.13^TF_AP-2^Transcription factor AP-2^84-168^E:4.8e-45	.	.	.	.	.	.	.	.	.
gene:Ocbimv22035046m.g	transcript:Ocbimv22035046m	.	.	transcript:Ocbimv22035046m|m.754	1-531[+]	.	GBX2_MOUSE^GBX2_MOUSE^Q:4-333,H:234-346^76.32%ID^E:2e-51^RecName: Full=Homeobox protein GBX-2;^Eukaryota; Metazoa; Chordata; Craniata; Vertebrata; Euteleostomi; Mammalia; Eutheria; Euarchontoglires; Glires; Rodentia; Myomorpha; Muroidea; Muridae; Murinae; Mus; Mus	GBX2_MOUSE^GBX2_MOUSE^Q:2-111,H:234-346^76.32%ID^E:3e-53^RecName: Full=Homeobox protein GBX-2;^Eukaryota; Metazoa; Chordata; Craniata; Vertebrata; Euteleostomi; Mammalia; Eutheria; Euarchontoglires; Glires; Rodentia; Myomorpha; Muroidea; Muridae; Murinae; Mus; Mus	PF00046.28^Homeobox^Homeobox domain^12-68^E:7.1e-24	.	.	.	.	.	.	GO:0003677^molecular_function^DNA binding	.	.
MSTRG.844	transcript:Ocbimv22035044m	.	.	transcript:Ocbimv22035044m|m.756	1-1395[+]	.	ATS12_HUMAN^ATS12_HUMAN^Q:1-1329,H:259-679^26.38%ID^E:7e-31^RecName: Full=A disintegrin and metalloproteinase with thrombospondin motifs 12;^Eukaryota; Metazoa; Chordata; Craniata; Vertebrata; Euteleostomi; Mammalia; Eutheria; Euarchontoglires; Primates; Haplorrhini; Catarrhini; Hominidae; Homo	ATS12_HUMAN^ATS12_HUMAN^Q:1-443,H:259-679^26.38%ID^E:8e-31^RecName: Full=A disintegrin and metalloproteinase with thrombospondin motifs 12;^Eukaryota; Metazoa; Chordata; Craniata; Vertebrata; Euteleostomi; Mammalia; Eutheria; Euarchontoglires; Primates; Haplorrhini; Catarrhini; Hominidae; Homo	PF13688.5^Reprolysin_5^Metallo-peptidase family M12^13-139^E:1.7e-09`PF13582.5^Reprolysin_3^Metallo-peptidase family M12B Reprolysin-like^15-134^E:1.9e-11`PF13574.5^Reprolysin_2^Metallo-peptidase family M12B Reprolysin-like^15-138^E:4.8e-07`PF01421.18^Reprolysin^Reprolysin (M12B) family zinc metalloprotease^31-178^E:1.8e-21`PF13583.5^Reprolysin_4^Metallo-peptidase family M12B Reprolysin-like^40-1…	.	.	.	.	.	.	GO:0004222^molecular_function^metalloendopeptidase activity`GO:0006508^biological_process^proteolysis	.	.
MSTRG.843	transcript:Ocbimv22035042m	.	.	transcript:Ocbimv22035042m|m.759	2-727[+]	.	PSB6_BOVIN^PSB6_BOVIN^Q:92-715,H:25-232^65.87%ID^E:6e-102^RecName: Full=Proteasome subunit beta type-6;^Eukaryota; Metazoa; Chordata; Craniata; Vertebrata; Euteleostomi; Mammalia; Eutheria; Laurasiatheria; Cetartiodactyla; Ruminantia; Pecora; Bovidae; Bovinae; Bos	PSB6_BOVIN^PSB6_BOVIN^Q:31-238,H:25-232^65.87%ID^E:3e-102^RecName: Full=Proteasome subunit beta type-6;^Eukaryota; Metazoa; Chordata; Craniata; Vertebrata; Euteleostomi; Mammalia; Eutheria; Laurasiatheria; Cetartiodactyla; Ruminantia; Pecora; Bovidae; Bovinae; Bos	PF00227.25^Proteasome^Proteasome subunit^38-218^E:6.2e-45	.	.	.	.	.	.	GO:0004298^molecular_function^threonine-type endopeptidase activity`GO:0051603^biological_process^proteolysis involved in cellular protein catabolic process`GO:0005839^cellular_component^proteasome core complex	.	.
MSTRG.840	transcript:Ocbimv22035040m	.	.	transcript:Ocbimv22035040m|m.762	341-883[+]	.	MOG2A_XENLA^MOG2A_XENLA^Q:422-883,H:5-160^48.72%ID^E:1e-45^RecName: Full=2-acylglycerol O-acyltransferase 2-A;^Eukaryota; Metazoa; Chordata; Craniata; Vertebrata; Euteleostomi; Amphibia; Batrachia; Anura; Pipoidea; Pipidae; Xenopodinae; Xenopus; Xenopus	MOG2A_XENLA^MOG2A_XENLA^Q:28-181,H:5-160^48.72%ID^E:2e-47^RecName: Full=2-acylglycerol O-acyltransferase 2-A;^Eukaryota; Metazoa; Chordata; Craniata; Vertebrata; Euteleostomi; Amphibia; Batrachia; Anura; Pipoidea; Pipidae; Xenopodinae; Xenopus; Xenopus	PF03982.12^DAGAT^Diacylglycerol acyltransferase^62-181^E:3.1e-41	.	ExpAA=52.26^PredHel=2^Topology=i7-29o44-66i	.	.	.	.	GO:0016747^molecular_function^transferase activity, transferring acyl groups other than amino-acyl groups	.	.
gene:Ocbimv22035041m.g	transcript:Ocbimv22035041m	.	.	transcript:Ocbimv22035041m|m.763	1-588[+]	.	MOGT1_BOVIN^MOGT1_BOVIN^Q:22-570,H:5-192^43.98%ID^E:5e-34^RecName: Full=2-acylglycerol O-acyltransferase 1;^Eukaryota; Metazoa; Chordata; Craniata; Vertebrata; Euteleostomi; Mammalia; Eutheria; Laurasiatheria; Cetartiodactyla; Ruminantia; Pecora; Bovidae; Bovinae; Bos	MOG2A_XENLA^MOG2A_XENLA^Q:8-165,H:5-161^47.5%ID^E:3e-44^RecName: Full=2-acylglycerol O-acyltransferase 2-A;^Eukaryota; Metazoa; Chordata; Craniata; Vertebrata; Euteleostomi; Amphibia; Batrachia; Anura; Pipoidea; Pipidae; Xenopodinae; Xenopus; Xenopus	PF03982.12^DAGAT^Diacylglycerol acyltransferase^42-169^E:5.2e-38	.	ExpAA=53.14^PredHel=1^Topology=i21-43o	.	.	.	.	GO:0016747^molecular_function^transferase activity, transferring acyl groups other than amino-acyl groups	.	.
gene:Ocbimv22035255m.g	transcript:Ocbimv22035255m	.	.	transcript:Ocbimv22035255m|m.769	1-909[+]	.	FEM1C_HUMAN^FEM1C_HUMAN^Q:106-612,H:29-202^26.86%ID^E:2e-13^RecName: Full=Protein fem-1 homolog C;^Eukaryota; Metazoa; Chordata; Craniata; Vertebrata; Euteleostomi; Mammalia; Eutheria; Euarchontoglires; Primates; Haplorrhini; Catarrhini; Hominidae; Homo	FEM1C_HUMAN^FEM1C_HUMAN^Q:36-204,H:29-202^26.86%ID^E:2e-13^RecName: Full=Protein fem-1 homolog C;^Eukaryota; Metazoa; Chordata; Craniata; Vertebrata; Euteleostomi; Mammalia; Eutheria; Euarchontoglires; Primates; Haplorrhini; Catarrhini; Hominidae; Homo	PF12796.6^Ank_2^Ankyrin repeats (3 copies)^91-172^E:3.1e-10`PF00023.29^Ank^Ankyrin repeat^152-181^E:0.02`PF13637.5^Ank_4^Ankyrin repeats (many copies)^161-204^E:2.3e-05`PF12796.6^Ank_2^Ankyrin repeats (3 copies)^163-229^E:3.5e-08`PF13857.5^Ank_5^Ankyrin repeats (many copies)^180-224^E:2.7e-08`PF00023.29^Ank^Ankyrin repeat^183-209^E:1.1e-05`PF13606.5^Ank_3^Ankyrin repeat^183-211^E:0.0001`PF13637.5…	.	.	.	.	.	.	GO:0005515^molecular_function^protein binding	.	.
gene:Ocbimv22035254m.g	transcript:Ocbimv22035254m	.	.	transcript:Ocbimv22035254m|m.823	1-837[+]	.	FEM1C_XENLA^FEM1C_XENLA^Q:7-543,H:22-205^27.03%ID^E:5e-13^RecName: Full=Protein fem-1 homolog C;^Eukaryota; Metazoa; Chordata; Craniata; Vertebrata; Euteleostomi; Amphibia; Batrachia; Anura; Pipoidea; Pipidae; Xenopodinae; Xenopus; Xenopus	FEM1C_XENLA^FEM1C_XENLA^Q:3-181,H:22-205^27.03%ID^E:3e-13^RecName: Full=Protein fem-1 homolog C;^Eukaryota; Metazoa; Chordata; Craniata; Vertebrata; Euteleostomi; Amphibia; Batrachia; Anura; Pipoidea; Pipidae; Xenopodinae; Xenopus; Xenopus	PF12796.6^Ank_2^Ankyrin repeats (3 copies)^18-89^E:7.9e-08`PF12796.6^Ank_2^Ankyrin repeats (3 copies)^66-152^E:7.5e-09`PF13637.5^Ank_4^Ankyrin repeats (many copies)^94-178^E:1.1e-06`PF00023.29^Ank^Ankyrin repeat^158-184^E:5.9e-05`PF13606.5^Ank_3^Ankyrin repeat^158-184^E:0.0018	.	.	.	.	.	.	GO:0005515^molecular_function^protein binding	.	.
gene:Ocbimv22035415m.g	transcript:Ocbimv22035415m	.	.	transcript:Ocbimv22035415m|m.829	212-1117[+]	.	TSSK2_MOUSE^TSSK2_MOUSE^Q:239-1033,H:1-273^39.78%ID^E:7e-65^RecName: Full=Testis-specific serine/threonine-protein kinase 2;^Eukaryota; Metazoa; Chordata; Craniata; Vertebrata; Euteleostomi; Mammalia; Eutheria; Euarchontoglires; Glires; Rodentia; Myomorpha; Muroidea; Muridae; Murinae; Mus; Mus	TSSK2_MOUSE^TSSK2_MOUSE^Q:10-274,H:1-273^39.19%ID^E:2e-67^RecName: Full=Testis-specific serine/threonine-protein kinase 2;^Eukaryota; Metazoa; Chordata; Craniata; Vertebrata; Euteleostomi; Mammalia; Eutheria; Euarchontoglires; Glires; Rodentia; Myomorpha; Muroidea; Muridae; Murinae; Mus; Mus	PF00069.24^Pkinase^Protein kinase domain^21-273^E:2.3e-62`PF07714.16^Pkinase_Tyr^Protein tyrosine kinase^23-268^E:8.9e-40`PF14531.5^Kinase-like^Kinase-like^131-261^E:1.1e-10	.	.	.	.	.	.	GO:0004672^molecular_function^protein kinase activity`GO:0005524^molecular_function^ATP binding`GO:0006468^biological_process^protein phosphorylation	.	.
gene:Ocbimv22035549m.g	transcript:Ocbimv22035549m	.	.	transcript:Ocbimv22035549m|m.837	112-1398[+]	.	MARE1_XENTR^MARE1_XENTR^Q:1048-1350,H:17-118^32.04%ID^E:2e-11^RecName: Full=Microtubule-associated protein RP/EB family member 1;^Eukaryota; Metazoa; Chordata; Craniata; Vertebrata; Euteleostomi; Amphibia; Batrachia; Anura; Pipoidea; Pipidae; Xenopodinae; Xenopus; Silurana	MARE3_HUMAN^MARE3_HUMAN^Q:97-198,H:17-120^38.46%ID^E:1e-16^RecName: Full=Microtubule-associated protein RP/EB family member 3;^Eukaryota; Metazoa; Chordata; Craniata; Vertebrata; Euteleostomi; Mammalia; Eutheria; Euarchontoglires; Primates; Haplorrhini; Catarrhini; Hominidae; Homo`MARE3_HUMAN^MARE3_HUMAN^Q:313-415,H:17-120^27.88%ID^E:5e-09^RecName: Full=Microtubule-associated protein RP/EB family…	PF00307.30^CH^Calponin homology (CH) domain^97-186^E:6.3e-07`PF00307.30^CH^Calponin homology (CH) domain^313-402^E:3.7e-07	.	.	.	.	.	.	GO:0005515^molecular_function^protein binding	.	.
MSTRG.872	transcript:Ocbimv22036323m	.	.	transcript:Ocbimv22036323m|m.845	1964-2272[+]	.	SMG7_HUMAN^SMG7_HUMAN^Q:124-1593,H:7-485^44.35%ID^E:5e-116^RecName: Full=Protein SMG7;^Eukaryota; Metazoa; Chordata; Craniata; Vertebrata; Euteleostomi; Mammalia; Eutheria; Euarchontoglires; Primates; Haplorrhini; Catarrhini; Hominidae; Homo	.	.	.	.	.	.	.	.	.	.	.
MSTRG.872	transcript:Ocbimv22036323m	.	.	transcript:Ocbimv22036323m|m.844	109-2274[+]	.	SMG7_HUMAN^SMG7_HUMAN^Q:124-1593,H:7-485^44.35%ID^E:5e-116^RecName: Full=Protein SMG7;^Eukaryota; Metazoa; Chordata; Craniata; Vertebrata; Euteleostomi; Mammalia; Eutheria; Euarchontoglires; Primates; Haplorrhini; Catarrhini; Hominidae; Homo	SMG7_HUMAN^SMG7_HUMAN^Q:6-495,H:7-485^44.35%ID^E:3e-117^RecName: Full=Protein SMG7;^Eukaryota; Metazoa; Chordata; Craniata; Vertebrata; Euteleostomi; Mammalia; Eutheria; Euarchontoglires; Primates; Haplorrhini; Catarrhini; Hominidae; Homo	PF10374.8^EST1^Telomerase activating protein Est1^54-169^E:1.3e-25`PF10373.8^EST1_DNA_bind^Est1 DNA/RNA binding domain^172-442^E:1.6e-44	.	.	.	.	.	.	.	.	.
MSTRG.872	transcript:Ocbimv22036322m	.	.	transcript:Ocbimv22036322m|m.846	109-2196[+]	.	SMG7_MOUSE^SMG7_MOUSE^Q:124-1593,H:7-484^44.35%ID^E:2e-116^RecName: Full=Protein SMG7;^Eukaryota; Metazoa; Chordata; Craniata; Vertebrata; Euteleostomi; Mammalia; Eutheria; Euarchontoglires; Glires; Rodentia; Myomorpha; Muroidea; Muridae; Murinae; Mus; Mus	SMG7_MOUSE^SMG7_MOUSE^Q:6-495,H:7-484^44.35%ID^E:2e-117^RecName: Full=Protein SMG7;^Eukaryota; Metazoa; Chordata; Craniata; Vertebrata; Euteleostomi; Mammalia; Eutheria; Euarchontoglires; Glires; Rodentia; Myomorpha; Muroidea; Muridae; Murinae; Mus; Mus	PF10374.8^EST1^Telomerase activating protein Est1^54-169^E:1.2e-25`PF10373.8^EST1_DNA_bind^Est1 DNA/RNA binding domain^172-442^E:1.5e-44	.	.	.	.	.	.	.	.	.
MSTRG.872	transcript:Ocbimv22036322m	.	.	transcript:Ocbimv22036322m|m.847	1886-2194[+]	.	SMG7_MOUSE^SMG7_MOUSE^Q:124-1593,H:7-484^44.35%ID^E:2e-116^RecName: Full=Protein SMG7;^Eukaryota; Metazoa; Chordata; Craniata; Vertebrata; Euteleostomi; Mammalia; Eutheria; Euarchontoglires; Glires; Rodentia; Myomorpha; Muroidea; Muridae; Murinae; Mus; Mus	.	.	.	.	.	.	.	.	.	.	.
MSTRG.871	transcript:Ocbimv22036321m	.	.	transcript:Ocbimv22036321m|m.848	105-1082[+]	.	EFTS_CULQU^EFTS_CULQU^Q:168-1043,H:18-312^44%ID^E:4e-71^RecName: Full=Elongation factor Ts, mitochondrial {ECO:0000255|HAMAP-Rule:MF_03135};^Eukaryota; Metazoa; Ecdysozoa; Arthropoda; Hexapoda; Insecta; Pterygota; Neoptera; Holometabola; Diptera; Nematocera; Culicoidea; Culicidae; Culicinae; Culicini; Culex; Culex	EFTS_CULQU^EFTS_CULQU^Q:22-313,H:18-312^45.15%ID^E:9e-78^RecName: Full=Elongation factor Ts, mitochondrial {ECO:0000255|HAMAP-Rule:MF_03135};^Eukaryota; Metazoa; Ecdysozoa; Arthropoda; Hexapoda; Insecta; Pterygota; Neoptera; Holometabola; Diptera; Nematocera; Culicoidea; Culicidae; Culicinae; Culicini; Culex; Culex	PF00889.18^EF_TS^Elongation factor TS^104-264^E:7e-26	.	.	.	.	.	.	GO:0003746^molecular_function^translation elongation factor activity`GO:0006414^biological_process^translational elongation	.	.
MSTRG.871	transcript:Ocbimv22036321m	.	.	transcript:Ocbimv22036321m|m.849	769-1209[-]	.	EFTS_CULQU^EFTS_CULQU^Q:168-1043,H:18-312^44%ID^E:4e-71^RecName: Full=Elongation factor Ts, mitochondrial {ECO:0000255|HAMAP-Rule:MF_03135};^Eukaryota; Metazoa; Ecdysozoa; Arthropoda; Hexapoda; Insecta; Pterygota; Neoptera; Holometabola; Diptera; Nematocera; Culicoidea; Culicidae; Culicinae; Culicini; Culex; Culex	.	.	.	.	.	.	.	.	.	.	.
MSTRG.877	transcript:Ocbimv22036325m	.	.	transcript:Ocbimv22036325m|m.852	1-1350[+]	.	PIF1_HUMAN^PIF1_HUMAN^Q:289-1287,H:300-591^26.55%ID^E:3e-15^RecName: Full=ATP-dependent DNA helicase PIF1 {ECO:0000255|HAMAP-Rule:MF_03176};^Eukaryota; Metazoa; Chordata; Craniata; Vertebrata; Euteleostomi; Mammalia; Eutheria; Euarchontoglires; Primates; Haplorrhini; Catarrhini; Hominidae; Homo	PIF1_HUMAN^PIF1_HUMAN^Q:47-429,H:252-591^26.77%ID^E:3e-16^RecName: Full=ATP-dependent DNA helicase PIF1 {ECO:0000255|HAMAP-Rule:MF_03176};^Eukaryota; Metazoa; Chordata; Craniata; Vertebrata; Euteleostomi; Mammalia; Eutheria; Euarchontoglires; Primates; Haplorrhini; Catarrhini; Hominidae; Homo	PF05970.13^PIF1^PIF1-like helicase^47-337^E:2.2e-84	.	.	.	.	.	.	GO:0003678^molecular_function^DNA helicase activity`GO:0000723^biological_process^telomere maintenance`GO:0006281^biological_process^DNA repair	.	.
MSTRG.867	transcript:Ocbimv22036318m	.	.	transcript:Ocbimv22036318m|m.853	2-1381[+]	.	HEPH_HUMAN^HEPH_HUMAN^Q:5-1270,H:138-561^39.21%ID^E:4e-93^RecName: Full=Hephaestin;^Eukaryota; Metazoa; Chordata; Craniata; Vertebrata; Euteleostomi; Mammalia; Eutheria; Euarchontoglires; Primates; Haplorrhini; Catarrhini; Hominidae; Homo`HEPH_HUMAN^HEPH_HUMAN^Q:56-1273,H:509-905^32.77%ID^E:1e-62^RecName: Full=Hephaestin;^Eukaryota; Metazoa; Chordata; Craniata; Vertebrata; Euteleostomi; Mammalia;…	HEPH_HUMAN^HEPH_HUMAN^Q:2-423,H:138-561^39.21%ID^E:9e-94^RecName: Full=Hephaestin;^Eukaryota; Metazoa; Chordata; Craniata; Vertebrata; Euteleostomi; Mammalia; Eutheria; Euarchontoglires; Primates; Haplorrhini; Catarrhini; Hominidae; Homo`HEPH_HUMAN^HEPH_HUMAN^Q:19-424,H:509-905^32.77%ID^E:4e-63^RecName: Full=Hephaestin;^Eukaryota; Metazoa; Chordata; Craniata; Vertebrata; Euteleostomi; Mammalia; E…	PF07732.14^Cu-oxidase_3^Multicopper oxidase^316-422^E:7.1e-08	.	.	.	.	.	.	GO:0005507^molecular_function^copper ion binding	.	.
MSTRG.876	transcript:Ocbimv22036327m	.	.	transcript:Ocbimv22036327m|m.856	1-2397[+]	.	GLT1_SCHPO^GLT1_SCHPO^Q:1405-2397,H:1591-1919^59.58%ID^E:3e-114^RecName: Full=Putative glutamate synthase [NADPH];^Eukaryota; Fungi; Dikarya; Ascomycota; Taphrinomycotina; Schizosaccharomycetes; Schizosaccharomycetales; Schizosaccharomycetaceae; Schizosaccharomyces`GLT1_SCHPO^GLT1_SCHPO^Q:1-1107,H:1195-1558^54.74%ID^E:1e-109^RecName: Full=Putative glutamate synthase [NADPH];^Eukaryota; Fungi; Dik…	GLSN_MEDSA^GLSN_MEDSA^Q:1-799,H:1249-1989^48.26%ID^E:0^RecName: Full=Glutamate synthase [NADH], amyloplastic;^Eukaryota; Viridiplantae; Streptophyta; Embryophyta; Tracheophyta; Spermatophyta; Magnoliophyta; eudicotyledons; Gunneridae; Pentapetalae; rosids; fabids; Fabales; Fabaceae; Papilionoideae; 50 kb inversion clade; NPAAA clade; Hologalegina; IRL clade; Trifolieae; Medicago	PF01645.16^Glu_synthase^Conserved region in glutamate synthase^1-52^E:1e-16`PF01493.18^GXGXG^GXGXG motif^134-322^E:4.1e-78`PF14691.5^Fer4_20^Dihydroprymidine dehydrogenase domain II, 4Fe-4S cluster^528-626^E:1.1e-22`PF07992.13^Pyr_redox_2^Pyridine nucleotide-disulphide oxidoreductase^640-793^E:6e-14`PF00070.26^Pyr_redox^Pyridine nucleotide-disulphide oxidoreductase^641-711^E:6e-06`PF13450.5^NAD_b…	.	.	.	.	.	.	GO:0015930^molecular_function^glutamate synthase activity`GO:0016638^molecular_function^oxidoreductase activity, acting on the CH-NH2 group of donors`GO:0006537^biological_process^glutamate biosynthetic process`GO:0055114^biological_process^oxidation-reduction process`GO:0016491^molecular_function^oxidoreductase activity	.	.
MSTRG.876	transcript:Ocbimv22036326m	.	.	transcript:Ocbimv22036326m|m.858	160-3420[+]	.	GLT1_SCHPO^GLT1_SCHPO^Q:178-3420,H:55-1165^51.91%ID^E:0^RecName: Full=Putative glutamate synthase [NADPH];^Eukaryota; Fungi; Dikarya; Ascomycota; Taphrinomycotina; Schizosaccharomycetes; Schizosaccharomycetales; Schizosaccharomycetaceae; Schizosaccharomyces	GLT1_SCHPO^GLT1_SCHPO^Q:7-1087,H:55-1165^52%ID^E:0^RecName: Full=Putative glutamate synthase [NADPH];^Eukaryota; Fungi; Dikarya; Ascomycota; Taphrinomycotina; Schizosaccharomycetes; Schizosaccharomycetales; Schizosaccharomycetaceae; Schizosaccharomyces	PF00310.20^GATase_2^Glutamine amidotransferases class-II^21-443^E:2.3e-168`PF04898.13^Glu_syn_central^Glutamate synthase central domain^488-771^E:4.4e-113`PF01645.16^Glu_synthase^Conserved region in glutamate synthase^831-1027^E:1.7e-71`PF01645.16^Glu_synthase^Conserved region in glutamate synthase^1026-1087^E:1.5e-21	.	.	.	.	.	.	GO:0015930^molecular_function^glutamate synthase activity`GO:0006807^biological_process^nitrogen compound metabolic process`GO:0055114^biological_process^oxidation-reduction process`GO:0016638^molecular_function^oxidoreductase activity, acting on the CH-NH2 group of donors`GO:0006537^biological_process^glutamate biosynthetic process	.	.
MSTRG.868	transcript:Ocbimv22036319m	.	.	transcript:Ocbimv22036319m|m.867	1-1197[+]	.	HEPHL_ACRMI^HEPHL_ACRMI^Q:4-1146,H:693-1079^44.33%ID^E:5e-107^RecName: Full=Hephaestin-like protein {ECO:0000303|PubMed:23765379};^Eukaryota; Metazoa; Cnidaria; Anthozoa; Hexacorallia; Scleractinia; Astrocoeniina; Acroporidae; Acropora`HEPHL_ACRMI^HEPHL_ACRMI^Q:7-1137,H:340-716^40.36%ID^E:1e-90^RecName: Full=Hephaestin-like protein {ECO:0000303|PubMed:23765379};^Eukaryota; Metazoa; Cnidaria; Anth…	HEPHL_ACRMI^HEPHL_ACRMI^Q:2-382,H:693-1079^44.33%ID^E:7e-111^RecName: Full=Hephaestin-like protein {ECO:0000303|PubMed:23765379};^Eukaryota; Metazoa; Cnidaria; Anthozoa; Hexacorallia; Scleractinia; Astrocoeniina; Acroporidae; Acropora`HEPHL_ACRMI^HEPHL_ACRMI^Q:3-379,H:340-716^40.36%ID^E:2e-93^RecName: Full=Hephaestin-like protein {ECO:0000303|PubMed:23765379};^Eukaryota; Metazoa; Cnidaria; Anthoz…	PF07732.14^Cu-oxidase_3^Multicopper oxidase^102-221^E:6.5e-07`PF07731.13^Cu-oxidase_2^Multicopper oxidase^262-380^E:1.2e-15	.	.	.	.	.	.	GO:0005507^molecular_function^copper ion binding`GO:0016491^molecular_function^oxidoreductase activity`GO:0055114^biological_process^oxidation-reduction process	.	.
MSTRG.870	transcript:Ocbimv22036320m	.	.	transcript:Ocbimv22036320m|m.869	2-1150[+]	.	BECN1_RAT^BECN1_RAT^Q:17-1147,H:71-448^65.62%ID^E:2e-142^RecName: Full=Beclin-1;^Eukaryota; Metazoa; Chordata; Craniata; Vertebrata; Euteleostomi; Mammalia; Eutheria; Euarchontoglires; Glires; Rodentia; Myomorpha; Muroidea; Muridae; Murinae; Rattus	BECN1_XENLA^BECN1_XENLA^Q:13-382,H:75-445^66.49%ID^E:7e-163^RecName: Full=Beclin-1;^Eukaryota; Metazoa; Chordata; Craniata; Vertebrata; Euteleostomi; Amphibia; Batrachia; Anura; Pipoidea; Pipidae; Xenopodinae; Xenopus; Xenopus	PF15285.5^BH3^Beclin-1 BH3 domain, Bcl-2-interacting^41-63^E:7.6e-11`PF04111.11^APG6^Autophagy protein Apg6^69-378^E:2.7e-123	.	.	.	.	.	.	GO:0006914^biological_process^autophagy	.	.
gene:Ocbimv22036680m.g	transcript:Ocbimv22036680m	.	.	transcript:Ocbimv22036680m|m.870	1-408[+]	.	PIF1_DANRE^PIF1_DANRE^Q:4-387,H:468-593^33.33%ID^E:2e-11^RecName: Full=ATP-dependent DNA helicase PIF1 {ECO:0000255|HAMAP-Rule:MF_03176};^Eukaryota; Metazoa; Chordata; Craniata; Vertebrata; Euteleostomi; Actinopterygii; Neopterygii; Teleostei; Ostariophysi; Cypriniformes; Cyprinidae; Danio	PIF1_DANRE^PIF1_DANRE^Q:2-129,H:468-593^33.33%ID^E:1e-11^RecName: Full=ATP-dependent DNA helicase PIF1 {ECO:0000255|HAMAP-Rule:MF_03176};^Eukaryota; Metazoa; Chordata; Craniata; Vertebrata; Euteleostomi; Actinopterygii; Neopterygii; Teleostei; Ostariophysi; Cypriniformes; Cyprinidae; Danio	PF05970.13^PIF1^PIF1-like helicase^1-37^E:8.3e-09`PF02689.13^Herpes_Helicase^Helicase^81-131^E:0.00023	.	.	.	.	.	.	GO:0003678^molecular_function^DNA helicase activity`GO:0000723^biological_process^telomere maintenance`GO:0006281^biological_process^DNA repair`GO:0004386^molecular_function^helicase activity`GO:0005524^molecular_function^ATP binding	.	.
MSTRG.883	transcript:Ocbimv22037258m	.	.	transcript:Ocbimv22037258m|m.873	1-969[+]	.	ZFP2_HUMAN^ZFP2_HUMAN^Q:1-966,H:124-448^57.54%ID^E:1e-128^RecName: Full=Zinc finger protein 2 homolog;^Eukaryota; Metazoa; Chordata; Craniata; Vertebrata; Euteleostomi; Mammalia; Eutheria; Euarchontoglires; Primates; Haplorrhini; Catarrhini; Hominidae; Homo`ZFP2_HUMAN^ZFP2_HUMAN^Q:4-963,H:97-419^56.04%ID^E:2e-127^RecName: Full=Zinc finger protein 2 homolog;^Eukaryota; Metazoa; Chordata; Craniata;…	ZFP2_HUMAN^ZFP2_HUMAN^Q:1-322,H:124-448^57.54%ID^E:1e-128^RecName: Full=Zinc finger protein 2 homolog;^Eukaryota; Metazoa; Chordata; Craniata; Vertebrata; Euteleostomi; Mammalia; Eutheria; Euarchontoglires; Primates; Haplorrhini; Catarrhini; Hominidae; Homo`ZFP2_HUMAN^ZFP2_HUMAN^Q:2-321,H:97-419^56.04%ID^E:1e-127^RecName: Full=Zinc finger protein 2 homolog;^Eukaryota; Metazoa; Chordata; Craniata;…	PF00096.25^zf-C2H2^Zinc finger, C2H2 type^7-29^E:0.0028`PF00096.25^zf-C2H2^Zinc finger, C2H2 type^35-57^E:9.4e-06`PF13894.5^zf-C2H2_4^C2H2-type zinc finger^35-57^E:0.00061`PF13912.5^zf-C2H2_6^C2H2-type zinc finger^35-45^E:0.042`PF12874.6^zf-met^Zinc-finger of C2H2 type^35-53^E:0.044`PF00096.25^zf-C2H2^Zinc finger, C2H2 type^63-85^E:0.00014`PF00096.25^zf-C2H2^Zinc finger, C2H2 type^91-113^E:0.0003…	.	.	.	.	.	.	GO:0003676^molecular_function^nucleic acid binding	.	.
gene:Ocbimv22037468m.g	transcript:Ocbimv22037468m	.	.	transcript:Ocbimv22037468m|m.880	1-978[+]	.	CFDP2_BOVIN^CFDP2_BOVIN^Q:121-588,H:325-478^32.7%ID^E:9e-21^RecName: Full=Craniofacial development protein 2;^Eukaryota; Metazoa; Chordata; Craniata; Vertebrata; Euteleostomi; Mammalia; Eutheria; Laurasiatheria; Cetartiodactyla; Ruminantia; Pecora; Bovidae; Bovinae; Bos	CFDP2_BOVIN^CFDP2_BOVIN^Q:41-206,H:325-488^31.95%ID^E:1e-22^RecName: Full=Craniofacial development protein 2;^Eukaryota; Metazoa; Chordata; Craniata; Vertebrata; Euteleostomi; Mammalia; Eutheria; Laurasiatheria; Cetartiodactyla; Ruminantia; Pecora; Bovidae; Bovinae; Bos	PF14529.5^Exo_endo_phos_2^Endonuclease-reverse transcriptase^58-197^E:3.2e-10	.	.	.	.	.	.	.	.	.
gene:Ocbimv22037580m.g	transcript:Ocbimv22037580m	.	.	transcript:Ocbimv22037580m|m.884	1-1050[+]	.	SANT_PLAF7^SANT_PLAF7^Q:1039-5,H:118-465^19.25%ID^E:4e-33^RecName: Full=S-antigen protein;^Eukaryota; Alveolata; Apicomplexa; Aconoidasida; Haemosporida; Plasmodiidae; Plasmodium; Plasmodium (Laverania)`SANT_PLAF7^SANT_PLAF7^Q:1042-5,H:165-521^19.55%ID^E:1e-32^RecName: Full=S-antigen protein;^Eukaryota; Alveolata; Apicomplexa; Aconoidasida; Haemosporida; Plasmodiidae; Plasmodium; Plasmodium (Lave…	DDR48_YEAST^DDR48_YEAST^Q:19-336,H:92-393^29.94%ID^E:1e-13^RecName: Full=Stress protein DDR48;^Eukaryota; Fungi; Dikarya; Ascomycota; Saccharomycotina; Saccharomycetes; Saccharomycetales; Saccharomycetaceae; Saccharomyces`DDR48_YEAST^DDR48_YEAST^Q:3-264,H:116-393^31.72%ID^E:3e-09^RecName: Full=Stress protein DDR48;^Eukaryota; Fungi; Dikarya; Ascomycota; Saccharomycotina; Saccharomycetes; Saccharo…	.	.	.	.	.	.	.	.	.	.
gene:Ocbimv22037580m.g	transcript:Ocbimv22037580m	.	.	transcript:Ocbimv22037580m|m.885	751-1050[-]	.	SANT_PLAF7^SANT_PLAF7^Q:1039-5,H:118-465^19.25%ID^E:4e-33^RecName: Full=S-antigen protein;^Eukaryota; Alveolata; Apicomplexa; Aconoidasida; Haemosporida; Plasmodiidae; Plasmodium; Plasmodium (Laverania)`SANT_PLAF7^SANT_PLAF7^Q:1042-5,H:165-521^19.55%ID^E:1e-32^RecName: Full=S-antigen protein;^Eukaryota; Alveolata; Apicomplexa; Aconoidasida; Haemosporida; Plasmodiidae; Plasmodium; Plasmodium (Lave…	.	.	.	.	.	.	.	.	.	.	.
gene:Ocbimv22037626m.g	transcript:Ocbimv22037626m	.	.	transcript:Ocbimv22037626m|m.886	1-579[+]	.	ADTRP_HUMAN^ADTRP_HUMAN^Q:58-552,H:50-221^27.43%ID^E:3e-10^RecName: Full=Androgen-dependent TFPI-regulating protein;^Eukaryota; Metazoa; Chordata; Craniata; Vertebrata; Euteleostomi; Mammalia; Eutheria; Euarchontoglires; Primates; Haplorrhini; Catarrhini; Hominidae; Homo	ADTRP_HUMAN^ADTRP_HUMAN^Q:20-184,H:50-221^27.43%ID^E:2e-10^RecName: Full=Androgen-dependent TFPI-regulating protein;^Eukaryota; Metazoa; Chordata; Craniata; Vertebrata; Euteleostomi; Mammalia; Eutheria; Euarchontoglires; Primates; Haplorrhini; Catarrhini; Hominidae; Homo	PF04750.13^Far-17a_AIG1^FAR-17a/AIG1-like protein^16-178^E:2.9e-15	.	ExpAA=103.80^PredHel=5^Topology=o20-42i54-76o91-108i115-137o157-174i	.	.	.	.	GO:0016021^cellular_component^integral component of membrane	.	.
MSTRG.906	transcript:Ocbimv22037621m	.	.	transcript:Ocbimv22037621m|m.887	224-1453[+]	.	T2EA_HUMAN^T2EA_HUMAN^Q:233-1450,H:5-439^46.79%ID^E:2e-99^RecName: Full=General transcription factor IIE subunit 1;^Eukaryota; Metazoa; Chordata; Craniata; Vertebrata; Euteleostomi; Mammalia; Eutheria; Euarchontoglires; Primates; Haplorrhini; Catarrhini; Hominidae; Homo	T2EA_PONAB^T2EA_PONAB^Q:4-409,H:5-439^46.44%ID^E:3e-118^RecName: Full=General transcription factor IIE subunit 1;^Eukaryota; Metazoa; Chordata; Craniata; Vertebrata; Euteleostomi; Mammalia; Eutheria; Euarchontoglires; Primates; Haplorrhini; Catarrhini; Hominidae; Pongo	PF02002.16^TFIIE_alpha^TFIIE alpha subunit^15-121^E:1.4e-26`PF11521.7^TFIIE-A_C^C-terminal general transcription factor TFIIE alpha^331-409^E:1.4e-19	.	.	.	.	.	.	.	.	.
gene:Ocbimv22037625m.g	transcript:Ocbimv22037625m	.	.	transcript:Ocbimv22037625m|m.891	1-648[+]	.	AIG1_MOUSE^AIG1_MOUSE^Q:241-621,H:93-224^33.83%ID^E:1e-06^RecName: Full=Androgen-induced gene 1 protein;^Eukaryota; Metazoa; Chordata; Craniata; Vertebrata; Euteleostomi; Mammalia; Eutheria; Euarchontoglires; Glires; Rodentia; Myomorpha; Muroidea; Muridae; Murinae; Mus; Mus	AIG1_MOUSE^AIG1_MOUSE^Q:81-207,H:93-224^33.83%ID^E:3e-13^RecName: Full=Androgen-induced gene 1 protein;^Eukaryota; Metazoa; Chordata; Craniata; Vertebrata; Euteleostomi; Mammalia; Eutheria; Euarchontoglires; Glires; Rodentia; Myomorpha; Muroidea; Muridae; Murinae; Mus; Mus	PF04750.13^Far-17a_AIG1^FAR-17a/AIG1-like protein^8-201^E:5e-20	.	ExpAA=116.91^PredHel=6^Topology=i7-21o41-63i76-98o113-132i139-161o176-198i	.	.	.	.	GO:0016021^cellular_component^integral component of membrane	.	.
gene:Ocbimv22037627m.g	transcript:Ocbimv22037627m	.	.	transcript:Ocbimv22037627m|m.892	1-648[+]	.	AIG1_MOUSE^AIG1_MOUSE^Q:190-621,H:73-224^27.45%ID^E:5e-07^RecName: Full=Androgen-induced gene 1 protein;^Eukaryota; Metazoa; Chordata; Craniata; Vertebrata; Euteleostomi; Mammalia; Eutheria; Euarchontoglires; Glires; Rodentia; Myomorpha; Muroidea; Muridae; Murinae; Mus; Mus	AIG1_MOUSE^AIG1_MOUSE^Q:64-207,H:73-224^27.45%ID^E:4e-09^RecName: Full=Androgen-induced gene 1 protein;^Eukaryota; Metazoa; Chordata; Craniata; Vertebrata; Euteleostomi; Mammalia; Eutheria; Euarchontoglires; Glires; Rodentia; Myomorpha; Muroidea; Muridae; Murinae; Mus; Mus	PF04750.13^Far-17a_AIG1^FAR-17a/AIG1-like protein^34-201^E:4.4e-18	.	ExpAA=119.29^PredHel=6^Topology=i2-21o41-63i76-98o113-132i139-161o176-198i	.	.	.	.	GO:0016021^cellular_component^integral component of membrane	.	.
MSTRG.913	transcript:Ocbimv22037623m	.	.	transcript:Ocbimv22037623m|m.899	1-2589[+]	.	INT5_MOUSE^INT5_MOUSE^Q:43-2514,H:145-1005^31.45%ID^E:3e-102^RecName: Full=Integrator complex subunit 5;^Eukaryota; Metazoa; Chordata; Craniata; Vertebrata; Euteleostomi; Mammalia; Eutheria; Euarchontoglires; Glires; Rodentia; Myomorpha; Muroidea; Muridae; Murinae; Mus; Mus	INT5_MOUSE^INT5_MOUSE^Q:15-838,H:145-1005^31.45%ID^E:2e-106^RecName: Full=Integrator complex subunit 5;^Eukaryota; Metazoa; Chordata; Craniata; Vertebrata; Euteleostomi; Mammalia; Eutheria; Euarchontoglires; Glires; Rodentia; Myomorpha; Muroidea; Muridae; Murinae; Mus; Mus	PF14837.5^INTS5_N^Integrator complex subunit 5 N-terminus^14-120^E:2e-40`PF14838.5^INTS5_C^Integrator complex subunit 5 C-terminus^139-830^E:1.1e-151	.	.	.	.	.	.	.	.	.
MSTRG.913	transcript:Ocbimv22037624m	.	.	transcript:Ocbimv22037624m|m.900	1-2547[+]	.	INT5_MOUSE^INT5_MOUSE^Q:7-2472,H:147-1005^31.41%ID^E:6e-102^RecName: Full=Integrator complex subunit 5;^Eukaryota; Metazoa; Chordata; Craniata; Vertebrata; Euteleostomi; Mammalia; Eutheria; Euarchontoglires; Glires; Rodentia; Myomorpha; Muroidea; Muridae; Murinae; Mus; Mus	INT5_MOUSE^INT5_MOUSE^Q:3-824,H:147-1005^31.41%ID^E:4e-106^RecName: Full=Integrator complex subunit 5;^Eukaryota; Metazoa; Chordata; Craniata; Vertebrata; Euteleostomi; Mammalia; Eutheria; Euarchontoglires; Glires; Rodentia; Myomorpha; Muroidea; Muridae; Murinae; Mus; Mus	PF14837.5^INTS5_N^Integrator complex subunit 5 N-terminus^2-106^E:8.2e-40`PF14838.5^INTS5_C^Integrator complex subunit 5 C-terminus^125-816^E:1.1e-151	.	.	.	.	.	.	.	.	.
MSTRG.925	transcript:Ocbimv22037630m	.	.	transcript:Ocbimv22037630m|m.902	221-1993[+]	.	FZ10A_XENLA^FZ10A_XENLA^Q:299-1927,H:33-579^52.52%ID^E:0^RecName: Full=Frizzled-10-A;^Eukaryota; Metazoa; Chordata; Craniata; Vertebrata; Euteleostomi; Amphibia; Batrachia; Anura; Pipoidea; Pipidae; Xenopodinae; Xenopus; Xenopus	FZD10_CHICK^FZD10_CHICK^Q:32-549,H:37-537^55.7%ID^E:0^RecName: Full=Frizzled-10;^Eukaryota; Metazoa; Chordata; Craniata; Vertebrata; Euteleostomi; Archelosauria; Archosauria; Dinosauria; Saurischia; Theropoda; Coelurosauria; Aves; Neognathae; Galloanserae; Galliformes; Phasianidae; Phasianinae; Gallus	PF01392.21^Fz^Fz domain^33-142^E:5.1e-28`PF01534.16^Frizzled^Frizzled/Smoothened family membrane region^234-552^E:7.6e-135	.	ExpAA=169.02^PredHel=7^Topology=o245-267i279-298o325-347i367-389o414-436i457-479o519-541i	.	.	.	.	GO:0005515^molecular_function^protein binding`GO:0007166^biological_process^cell surface receptor signaling pathway`GO:0016020^cellular_component^membrane	.	.
MSTRG.925	transcript:Ocbimv22037630m	.	.	transcript:Ocbimv22037630m|m.903	678-1010[+]	.	FZ10A_XENLA^FZ10A_XENLA^Q:299-1927,H:33-579^52.52%ID^E:0^RecName: Full=Frizzled-10-A;^Eukaryota; Metazoa; Chordata; Craniata; Vertebrata; Euteleostomi; Amphibia; Batrachia; Anura; Pipoidea; Pipidae; Xenopodinae; Xenopus; Xenopus	.	.	.	ExpAA=22.37^PredHel=1^Topology=i51-73o	.	.	.	.	.	.	.
MSTRG.929	transcript:Ocbimv22038037m	.	.	transcript:Ocbimv22038037m|m.925	1-1761[+]	.	HS3SA_MOUSE^HS3SA_MOUSE^Q:1465-1638,H:130-187^74.14%ID^E:1e-20^RecName: Full=Heparan sulfate glucosamine 3-O-sulfotransferase 3A1;^Eukaryota; Metazoa; Chordata; Craniata; Vertebrata; Euteleostomi; Mammalia; Eutheria; Euarchontoglires; Glires; Rodentia; Myomorpha; Muroidea; Muridae; Murinae; Mus; Mus	HS3SA_MOUSE^HS3SA_MOUSE^Q:489-546,H:130-187^74.14%ID^E:4e-21^RecName: Full=Heparan sulfate glucosamine 3-O-sulfotransferase 3A1;^Eukaryota; Metazoa; Chordata; Craniata; Vertebrata; Euteleostomi; Mammalia; Eutheria; Euarchontoglires; Glires; Rodentia; Myomorpha; Muroidea; Muridae; Murinae; Mus; Mus	PF00685.26^Sulfotransfer_1^Sulfotransferase domain^499-549^E:1.5e-06	.	ExpAA=20.10^PredHel=1^Topology=i7-29o	.	.	.	.	GO:0008146^molecular_function^sulfotransferase activity	.	.
MSTRG.929	transcript:Ocbimv22038036m	.	.	transcript:Ocbimv22038036m|m.927	1-618[+]	.	HS3SB_HUMAN^HS3SB_HUMAN^Q:1-612,H:188-389^59.31%ID^E:1e-87^RecName: Full=Heparan sulfate glucosamine 3-O-sulfotransferase 3B1;^Eukaryota; Metazoa; Chordata; Craniata; Vertebrata; Euteleostomi; Mammalia; Eutheria; Euarchontoglires; Primates; Haplorrhini; Catarrhini; Hominidae; Homo	HS3SB_HUMAN^HS3SB_HUMAN^Q:1-204,H:188-389^59.31%ID^E:1e-87^RecName: Full=Heparan sulfate glucosamine 3-O-sulfotransferase 3B1;^Eukaryota; Metazoa; Chordata; Craniata; Vertebrata; Euteleostomi; Mammalia; Eutheria; Euarchontoglires; Primates; Haplorrhini; Catarrhini; Hominidae; Homo	PF13469.5^Sulfotransfer_3^Sulfotransferase family^7-131^E:2.7e-10`PF00685.26^Sulfotransfer_1^Sulfotransferase domain^30-188^E:6.3e-29	.	.	.	.	.	.	GO:0008146^molecular_function^sulfotransferase activity	.	.
gene:Ocbimv22038156m.g	transcript:Ocbimv22038156m	.	.	transcript:Ocbimv22038156m|m.933	1-333[+]	.	CFDP2_BOVIN^CFDP2_BOVIN^Q:7-324,H:368-471^30.19%ID^E:1e-08^RecName: Full=Craniofacial development protein 2;^Eukaryota; Metazoa; Chordata; Craniata; Vertebrata; Euteleostomi; Mammalia; Eutheria; Laurasiatheria; Cetartiodactyla; Ruminantia; Pecora; Bovidae; Bovinae; Bos	CFDP2_BOVIN^CFDP2_BOVIN^Q:3-108,H:368-471^30.19%ID^E:1e-08^RecName: Full=Craniofacial development protein 2;^Eukaryota; Metazoa; Chordata; Craniata; Vertebrata; Euteleostomi; Mammalia; Eutheria; Laurasiatheria; Cetartiodactyla; Ruminantia; Pecora; Bovidae; Bovinae; Bos	.	.	.	.	.	.	.	.	.	.
MSTRG.946	transcript:Ocbimv22038791m	.	.	transcript:Ocbimv22038791m|m.946	143-835[+]	.	MBD2_HUMAN^MBD2_HUMAN^Q:137-748,H:148-357^53.7%ID^E:3e-68^RecName: Full=Methyl-CpG-binding domain protein 2;^Eukaryota; Metazoa; Chordata; Craniata; Vertebrata; Euteleostomi; Mammalia; Eutheria; Euarchontoglires; Primates; Haplorrhini; Catarrhini; Hominidae; Homo	MBD2_HUMAN^MBD2_HUMAN^Q:1-202,H:150-357^53.74%ID^E:1e-69^RecName: Full=Methyl-CpG-binding domain protein 2;^Eukaryota; Metazoa; Chordata; Craniata; Vertebrata; Euteleostomi; Mammalia; Eutheria; Euarchontoglires; Primates; Haplorrhini; Catarrhini; Hominidae; Homo	PF01429.18^MBD^Methyl-CpG binding domain^2-62^E:1.1e-18`PF16564.4^MBDa^p55-binding region of Methyl-CpG-binding domain proteins MBD^72-135^E:8.9e-26`PF01429.18^MBD^Methyl-CpG binding domain^78-131^E:0.00021`PF14048.5^MBD_C^C-terminal domain of methyl-CpG binding protein 2 and 3^144-206^E:6.3e-13	.	.	.	.	.	.	GO:0003677^molecular_function^DNA binding`GO:0005634^cellular_component^nucleus	.	.
MSTRG.946	transcript:Ocbimv22038790m	.	.	transcript:Ocbimv22038790m|m.947	143-853[+]	.	MBD2_HUMAN^MBD2_HUMAN^Q:137-841,H:148-388^51.82%ID^E:5e-79^RecName: Full=Methyl-CpG-binding domain protein 2;^Eukaryota; Metazoa; Chordata; Craniata; Vertebrata; Euteleostomi; Mammalia; Eutheria; Euarchontoglires; Primates; Haplorrhini; Catarrhini; Hominidae; Homo	MBD2_HUMAN^MBD2_HUMAN^Q:1-234,H:150-389^51.63%ID^E:5e-80^RecName: Full=Methyl-CpG-binding domain protein 2;^Eukaryota; Metazoa; Chordata; Craniata; Vertebrata; Euteleostomi; Mammalia; Eutheria; Euarchontoglires; Primates; Haplorrhini; Catarrhini; Hominidae; Homo	PF01429.18^MBD^Methyl-CpG binding domain^2-62^E:1.2e-18`PF16564.4^MBDa^p55-binding region of Methyl-CpG-binding domain proteins MBD^72-135^E:9.4e-26`PF01429.18^MBD^Methyl-CpG binding domain^78-131^E:0.00021`PF14048.5^MBD_C^C-terminal domain of methyl-CpG binding protein 2 and 3^144-232^E:7.2e-26	.	.	.	.	.	.	GO:0003677^molecular_function^DNA binding`GO:0005634^cellular_component^nucleus	.	.
MSTRG.955	transcript:Ocbimv22038845m	.	.	transcript:Ocbimv22038845m|m.948	2-2128[+]	.	STPAP_DANRE^STPAP_DANRE^Q:2-1318,H:159-615^29.34%ID^E:4e-46^RecName: Full=Speckle targeted PIP5K1A-regulated poly(A) polymerase;^Eukaryota; Metazoa; Chordata; Craniata; Vertebrata; Euteleostomi; Actinopterygii; Neopterygii; Teleostei; Ostariophysi; Cypriniformes; Cyprinidae; Danio	STPAP_DANRE^STPAP_DANRE^Q:1-439,H:159-615^29.34%ID^E:1e-46^RecName: Full=Speckle targeted PIP5K1A-regulated poly(A) polymerase;^Eukaryota; Metazoa; Chordata; Craniata; Vertebrata; Euteleostomi; Actinopterygii; Neopterygii; Teleostei; Ostariophysi; Cypriniformes; Cyprinidae; Danio	PF03828.18^PAP_assoc^Cid1 family poly A polymerase^260-315^E:5.4e-09	.	.	.	.	.	.	.	.	.
MSTRG.973	transcript:Ocbimv22038854m	.	.	transcript:Ocbimv22038854m|m.952	1-1020[+]	.	PLPR5_HUMAN^PLPR5_HUMAN^Q:106-729,H:68-282^30.09%ID^E:7e-22^RecName: Full=Phospholipid phosphatase-related protein type 5 {ECO:0000305};^Eukaryota; Metazoa; Chordata; Craniata; Vertebrata; Euteleostomi; Mammalia; Eutheria; Euarchontoglires; Primates; Haplorrhini; Catarrhini; Hominidae; Homo	PLPR1_DANRE^PLPR1_DANRE^Q:6-243,H:47-287^31.33%ID^E:9e-28^RecName: Full=Phospholipid phosphatase-related protein type 1 {ECO:0000250|UniProtKB:Q8TBJ4};^Eukaryota; Metazoa; Chordata; Craniata; Vertebrata; Euteleostomi; Actinopterygii; Neopterygii; Teleostei; Ostariophysi; Cypriniformes; Cyprinidae; Danio	PF01569.20^PAP2^PAP2 superfamily^88-227^E:2.8e-13	.	ExpAA=144.71^PredHel=7^Topology=i36-58o78-100i152-174o184-206i213-235o263-282i303-320o	.	.	.	.	.	.	.
MSTRG.980	transcript:Ocbimv22038859m	.	.	transcript:Ocbimv22038859m|m.958	1-5673[+]	.	NISCH_HUMAN^NISCH_HUMAN^Q:160-1518,H:32-497^48.71%ID^E:6e-126^RecName: Full=Nischarin;^Eukaryota; Metazoa; Chordata; Craniata; Vertebrata; Euteleostomi; Mammalia; Eutheria; Euarchontoglires; Primates; Haplorrhini; Catarrhini; Hominidae; Homo`NISCH_HUMAN^NISCH_HUMAN^Q:4393-5607,H:1129-1503^31.88%ID^E:8e-38^RecName: Full=Nischarin;^Eukaryota; Metazoa; Chordata; Craniata; Vertebrata; Euteleostomi; M…	NISCH_RAT^NISCH_RAT^Q:54-581,H:33-549^45.07%ID^E:2e-128^RecName: Full=Nischarin;^Eukaryota; Metazoa; Chordata; Craniata; Vertebrata; Euteleostomi; Mammalia; Eutheria; Euarchontoglires; Glires; Rodentia; Myomorpha; Muroidea; Muridae; Murinae; Rattus`NISCH_RAT^NISCH_RAT^Q:1465-1869,H:1127-1501^32.37%ID^E:8e-45^RecName: Full=Nischarin;^Eukaryota; Metazoa; Chordata; Craniata; Vertebrata; Euteleostomi…	PF00787.23^PX^PX domain^48-122^E:1.2e-16`PF14580.5^LRR_9^Leucine-rich repeat^314-473^E:2.6e-10`PF13855.5^LRR_8^Leucine rich repeat^345-402^E:1.2e-06	.	.	.	.	.	.	GO:0035091^molecular_function^phosphatidylinositol binding`GO:0005515^molecular_function^protein binding	.	.
MSTRG.980	transcript:Ocbimv22038859m	.	.	transcript:Ocbimv22038859m|m.959	1368-2429[-]	.	NISCH_HUMAN^NISCH_HUMAN^Q:160-1518,H:32-497^48.71%ID^E:6e-126^RecName: Full=Nischarin;^Eukaryota; Metazoa; Chordata; Craniata; Vertebrata; Euteleostomi; Mammalia; Eutheria; Euarchontoglires; Primates; Haplorrhini; Catarrhini; Hominidae; Homo`NISCH_HUMAN^NISCH_HUMAN^Q:4393-5607,H:1129-1503^31.88%ID^E:8e-38^RecName: Full=Nischarin;^Eukaryota; Metazoa; Chordata; Craniata; Vertebrata; Euteleostomi; M…	CDR1_HUMAN^CDR1_HUMAN^Q:28-154,H:10-136^23.62%ID^E:2e-12^RecName: Full=Cerebellar degeneration-related antigen 1;^Eukaryota; Metazoa; Chordata; Craniata; Vertebrata; Euteleostomi; Mammalia; Eutheria; Euarchontoglires; Primates; Haplorrhini; Catarrhini; Hominidae; Homo`CDR1_HUMAN^CDR1_HUMAN^Q:27-159,H:3-135^23.31%ID^E:7e-12^RecName: Full=Cerebellar degeneration-related antigen 1;^Eukaryota; Metazo…	.	.	ExpAA=68.87^PredHel=3^Topology=o174-196i217-239o249-271i	.	.	.	.	.	.	.
MSTRG.958	transcript:Ocbimv22038851m	.	.	transcript:Ocbimv22038851m|m.976	188-832[+]	.	NACA_ORENI^NACA_ORENI^Q:188-829,H:1-215^64.22%ID^E:8e-64^RecName: Full=Nascent polypeptide-associated complex subunit alpha;^Eukaryota; Metazoa; Chordata; Craniata; Vertebrata; Euteleostomi; Actinopterygii; Neopterygii; Teleostei; Neoteleostei; Acanthomorphata; Ovalentaria; Cichlomorphae; Cichliformes; Cichlidae; African cichlids; Pseudocrenilabrinae; Oreochromini; Oreochromis	NACA_ORENI^NACA_ORENI^Q:1-214,H:1-215^68.35%ID^E:2e-78^RecName: Full=Nascent polypeptide-associated complex subunit alpha;^Eukaryota; Metazoa; Chordata; Craniata; Vertebrata; Euteleostomi; Actinopterygii; Neopterygii; Teleostei; Neoteleostei; Acanthomorphata; Ovalentaria; Cichlomorphae; Cichliformes; Cichlidae; African cichlids; Pseudocrenilabrinae; Oreochromini; Oreochromis	PF01849.17^NAC^NAC domain^70-125^E:7.2e-25	.	.	.	.	.	.	.	.	.
MSTRG.981	transcript:Ocbimv22038860m	.	.	transcript:Ocbimv22038860m|m.978	1207-1638[+]	.	NKAPL_HUMAN^NKAPL_HUMAN^Q:1500-1862,H:278-399^75.41%ID^E:2e-49^RecName: Full=NKAP-like protein;^Eukaryota; Metazoa; Chordata; Craniata; Vertebrata; Euteleostomi; Mammalia; Eutheria; Euarchontoglires; Primates; Haplorrhini; Catarrhini; Hominidae; Homo	.	.	.	ExpAA=34.81^PredHel=2^Topology=o4-18i61-78o	.	.	.	.	.	.	.
MSTRG.981	transcript:Ocbimv22038860m	.	.	transcript:Ocbimv22038860m|m.977	57-1868[+]	.	NKAPL_HUMAN^NKAPL_HUMAN^Q:1500-1862,H:278-399^75.41%ID^E:2e-49^RecName: Full=NKAP-like protein;^Eukaryota; Metazoa; Chordata; Craniata; Vertebrata; Euteleostomi; Mammalia; Eutheria; Euarchontoglires; Primates; Haplorrhini; Catarrhini; Hominidae; Homo	NKAPL_MOUSE^NKAPL_MOUSE^Q:343-602,H:120-392^51.08%ID^E:4e-60^RecName: Full=NKAP-like protein {ECO:0000250|UniProtKB:Q5M9Q1};^Eukaryota; Metazoa; Chordata; Craniata; Vertebrata; Euteleostomi; Mammalia; Eutheria; Euarchontoglires; Glires; Rodentia; Myomorpha; Muroidea; Muridae; Murinae; Mus; Mus	PF06047.10^SynMuv_product^Ras-induced vulval development antagonist^497-596^E:8.2e-50	.	.	.	.	.	.	GO:0003682^molecular_function^chromatin binding`GO:0007219^biological_process^Notch signaling pathway`GO:0045892^biological_process^negative regulation of transcription, DNA-templated	.	.
MSTRG.956	transcript:Ocbimv22038846m	.	.	transcript:Ocbimv22038846m|m.980	1-2817[+]	.	ANXA6_BOVIN^ANXA6_BOVIN^Q:1063-2796,H:12-649^41.16%ID^E:2e-159^RecName: Full=Annexin A6;^Eukaryota; Metazoa; Chordata; Craniata; Vertebrata; Euteleostomi; Mammalia; Eutheria; Laurasiatheria; Cetartiodactyla; Ruminantia; Pecora; Bovidae; Bovinae; Bos`ANXA6_BOVIN^ANXA6_BOVIN^Q:1063-1998,H:355-671^46.23%ID^E:8e-85^RecName: Full=Annexin A6;^Eukaryota; Metazoa; Chordata; Craniata; Vertebrata; Euteleos…	ANXA6_BOVIN^ANXA6_BOVIN^Q:355-932,H:12-649^41.55%ID^E:3e-159^RecName: Full=Annexin A6;^Eukaryota; Metazoa; Chordata; Craniata; Vertebrata; Euteleostomi; Mammalia; Eutheria; Laurasiatheria; Cetartiodactyla; Ruminantia; Pecora; Bovidae; Bovinae; Bos`ANXA6_BOVIN^ANXA6_BOVIN^Q:355-666,H:355-671^46.23%ID^E:1e-84^RecName: Full=Annexin A6;^Eukaryota; Metazoa; Chordata; Craniata; Vertebrata; Euteleostomi…	PF13290.5^CHB_HEX_C_1^Chitobiase/beta-hexosaminidase C-terminal domain^31-98^E:1.3e-10`PF13287.5^Fn3_assoc^Fn3 associated^34-103^E:1.4e-11`PF00191.19^Annexin^Annexin^367-431^E:1.8e-21`PF00191.19^Annexin^Annexin^439-504^E:4.8e-27`PF00191.19^Annexin^Annexin^522-587^E:6.7e-21`PF00191.19^Annexin^Annexin^598-663^E:5.6e-17`PF00191.19^Annexin^Annexin^705-739^E:8e-07`PF00191.19^Annexin^Annexin^737-792^E:…	.	.	.	.	.	.	GO:0005509^molecular_function^calcium ion binding`GO:0005544^molecular_function^calcium-dependent phospholipid binding	.	.
MSTRG.956	transcript:Ocbimv22038847m	.	.	transcript:Ocbimv22038847m|m.981	1-2931[+]	.	ANXA6_BOVIN^ANXA6_BOVIN^Q:1063-2910,H:12-649^44.44%ID^E:0^RecName: Full=Annexin A6;^Eukaryota; Metazoa; Chordata; Craniata; Vertebrata; Euteleostomi; Mammalia; Eutheria; Laurasiatheria; Cetartiodactyla; Ruminantia; Pecora; Bovidae; Bovinae; Bos`ANXA6_BOVIN^ANXA6_BOVIN^Q:1063-1998,H:355-671^46.23%ID^E:1e-84^RecName: Full=Annexin A6;^Eukaryota; Metazoa; Chordata; Craniata; Vertebrata; Euteleostomi;…	ANXA6_BOVIN^ANXA6_BOVIN^Q:355-970,H:12-649^44.81%ID^E:0^RecName: Full=Annexin A6;^Eukaryota; Metazoa; Chordata; Craniata; Vertebrata; Euteleostomi; Mammalia; Eutheria; Laurasiatheria; Cetartiodactyla; Ruminantia; Pecora; Bovidae; Bovinae; Bos`ANXA6_BOVIN^ANXA6_BOVIN^Q:355-666,H:355-671^46.23%ID^E:2e-84^RecName: Full=Annexin A6;^Eukaryota; Metazoa; Chordata; Craniata; Vertebrata; Euteleostomi; Mam…	PF13290.5^CHB_HEX_C_1^Chitobiase/beta-hexosaminidase C-terminal domain^31-98^E:1.3e-10`PF13287.5^Fn3_assoc^Fn3 associated^34-103^E:1.5e-11`PF00191.19^Annexin^Annexin^367-431^E:1.9e-21`PF00191.19^Annexin^Annexin^439-504^E:5.1e-27`PF00191.19^Annexin^Annexin^522-587^E:7e-21`PF00191.19^Annexin^Annexin^598-663^E:5.9e-17`PF00191.19^Annexin^Annexin^705-758^E:2.7e-15`PF00191.19^Annexin^Annexin^765-830^E:…	.	.	.	.	.	.	GO:0005509^molecular_function^calcium ion binding`GO:0005544^molecular_function^calcium-dependent phospholipid binding	.	.
MSTRG.956	transcript:Ocbimv22038848m	.	.	transcript:Ocbimv22038848m|m.984	633-3203[+]	.	ANXA7_BOVIN^ANXA7_BOVIN^Q:1986-3056,H:103-462^47.78%ID^E:2e-104^RecName: Full=Annexin A7;^Eukaryota; Metazoa; Chordata; Craniata; Vertebrata; Euteleostomi; Mammalia; Eutheria; Laurasiatheria; Cetartiodactyla; Ruminantia; Pecora; Bovidae; Bovinae; Bos	ANXA7_BOVIN^ANXA7_BOVIN^Q:452-808,H:103-462^47.78%ID^E:1e-106^RecName: Full=Annexin A7;^Eukaryota; Metazoa; Chordata; Craniata; Vertebrata; Euteleostomi; Mammalia; Eutheria; Laurasiatheria; Cetartiodactyla; Ruminantia; Pecora; Bovidae; Bovinae; Bos`ANXA7_BOVIN^ANXA7_BOVIN^Q:663-811,H:162-306^25.5%ID^E:1e-05^RecName: Full=Annexin A7;^Eukaryota; Metazoa; Chordata; Craniata; Vertebrata; Euteleostomi…	PF13290.5^CHB_HEX_C_1^Chitobiase/beta-hexosaminidase C-terminal domain^31-98^E:1.1e-10`PF13287.5^Fn3_assoc^Fn3 associated^34-103^E:1.3e-11`PF00191.19^Annexin^Annexin^510-574^E:1.6e-21`PF00191.19^Annexin^Annexin^582-647^E:4.3e-27`PF00191.19^Annexin^Annexin^665-730^E:6e-21`PF00191.19^Annexin^Annexin^741-806^E:5e-17	.	.	.	.	.	.	GO:0005509^molecular_function^calcium ion binding`GO:0005544^molecular_function^calcium-dependent phospholipid binding	.	.
MSTRG.956	transcript:Ocbimv22038849m	.	.	transcript:Ocbimv22038849m|m.986	633-2948[+]	.	ANXA7_BOVIN^ANXA7_BOVIN^Q:1857-2801,H:148-462^51.43%ID^E:1e-102^RecName: Full=Annexin A7;^Eukaryota; Metazoa; Chordata; Craniata; Vertebrata; Euteleostomi; Mammalia; Eutheria; Laurasiatheria; Cetartiodactyla; Ruminantia; Pecora; Bovidae; Bovinae; Bos	ANXA7_BOVIN^ANXA7_BOVIN^Q:391-723,H:129-462^49.7%ID^E:3e-106^RecName: Full=Annexin A7;^Eukaryota; Metazoa; Chordata; Craniata; Vertebrata; Euteleostomi; Mammalia; Eutheria; Laurasiatheria; Cetartiodactyla; Ruminantia; Pecora; Bovidae; Bovinae; Bos`ANXA7_BOVIN^ANXA7_BOVIN^Q:578-726,H:162-306^25.5%ID^E:1e-05^RecName: Full=Annexin A7;^Eukaryota; Metazoa; Chordata; Craniata; Vertebrata; Euteleostomi;…	PF13290.5^CHB_HEX_C_1^Chitobiase/beta-hexosaminidase C-terminal domain^31-98^E:9.8e-11`PF13287.5^Fn3_assoc^Fn3 associated^34-103^E:1.1e-11`PF00191.19^Annexin^Annexin^425-489^E:1.4e-21`PF00191.19^Annexin^Annexin^497-562^E:3.7e-27`PF00191.19^Annexin^Annexin^580-645^E:5.2e-21`PF00191.19^Annexin^Annexin^656-721^E:4.4e-17	.	.	.	.	.	.	GO:0005509^molecular_function^calcium ion binding`GO:0005544^molecular_function^calcium-dependent phospholipid binding	.	.
MSTRG.1029	transcript:Ocbimv22039045m	.	.	transcript:Ocbimv22039045m|m.1003	2334-2690[+]	.	SLO1_CAEEL^SLO1_CAEEL^Q:2391-2690,H:36-141^43.4%ID^E:2e-15^RecName: Full=Calcium-activated potassium channel slo-1;^Eukaryota; Metazoa; Ecdysozoa; Nematoda; Chromadorea; Rhabditida; Rhabditoidea; Rhabditidae; Peloderinae; Caenorhabditis	SLO1_CAEEL^SLO1_CAEEL^Q:20-119,H:36-141^43.4%ID^E:3e-20^RecName: Full=Calcium-activated potassium channel slo-1;^Eukaryota; Metazoa; Ecdysozoa; Nematoda; Chromadorea; Rhabditida; Rhabditoidea; Rhabditidae; Peloderinae; Caenorhabditis	.	.	ExpAA=22.60^PredHel=1^Topology=o30-52i	.	.	.	.	.	.	.
gene:Ocbimv22039164m.g	transcript:Ocbimv22039164m	.	.	transcript:Ocbimv22039164m|m.1013	1-798[+]	.	PGBD4_HUMAN^PGBD4_HUMAN^Q:103-795,H:348-585^33.88%ID^E:1e-31^RecName: Full=PiggyBac transposable element-derived protein 4;^Eukaryota; Metazoa; Chordata; Craniata; Vertebrata; Euteleostomi; Mammalia; Eutheria; Euarchontoglires; Primates; Haplorrhini; Catarrhini; Hominidae; Homo	PGBD4_HUMAN^PGBD4_HUMAN^Q:35-265,H:348-585^33.88%ID^E:9e-32^RecName: Full=PiggyBac transposable element-derived protein 4;^Eukaryota; Metazoa; Chordata; Craniata; Vertebrata; Euteleostomi; Mammalia; Eutheria; Euarchontoglires; Primates; Haplorrhini; Catarrhini; Hominidae; Homo	PF13843.5^DDE_Tnp_1_7^Transposase IS4^34-156^E:2.6e-14`PF13842.5^Tnp_zf-ribbon_2^DDE_Tnp_1-like zinc-ribbon^225-254^E:2.4e-06	.	.	.	.	.	.	.	.	.
MSTRG.1045	transcript:Ocbimv22039175m	.	.	transcript:Ocbimv22039175m|m.1015	24-1310[+]	.	UMPS_PONAB^UMPS_PONAB^Q:9-1304,H:51-478^48.85%ID^E:2e-147^RecName: Full=Uridine 5'-monophosphate synthase;^Eukaryota; Metazoa; Chordata; Craniata; Vertebrata; Euteleostomi; Mammalia; Eutheria; Euarchontoglires; Primates; Haplorrhini; Catarrhini; Hominidae; Pongo	UMPS_PONAB^UMPS_PONAB^Q:13-427,H:68-478^50.6%ID^E:5e-147^RecName: Full=Uridine 5'-monophosphate synthase;^Eukaryota; Metazoa; Chordata; Craniata; Vertebrata; Euteleostomi; Mammalia; Eutheria; Euarchontoglires; Primates; Haplorrhini; Catarrhini; Hominidae; Pongo	PF00215.23^OMPdecase^Orotidine 5'-phosphate decarboxylase / HUMPS family^201-413^E:4e-68	.	.	.	.	.	.	GO:0004590^molecular_function^orotidine-5'-phosphate decarboxylase activity`GO:0006207^biological_process^'de novo' pyrimidine nucleobase biosynthetic process	.	.
MSTRG.1053	transcript:Ocbimv22039972m	.	.	transcript:Ocbimv22039972m|m.1020	2-748[+]	.	MPU1_MOUSE^MPU1_MOUSE^Q:26-727,H:13-246^48.72%ID^E:3e-66^RecName: Full=Mannose-P-dolichol utilization defect 1 protein;^Eukaryota; Metazoa; Chordata; Craniata; Vertebrata; Euteleostomi; Mammalia; Eutheria; Euarchontoglires; Glires; Rodentia; Myomorpha; Muroidea; Muridae; Murinae; Mus; Mus	MPU1_MOUSE^MPU1_MOUSE^Q:9-242,H:13-246^48.72%ID^E:2e-78^RecName: Full=Mannose-P-dolichol utilization defect 1 protein;^Eukaryota; Metazoa; Chordata; Craniata; Vertebrata; Euteleostomi; Mammalia; Eutheria; Euarchontoglires; Glires; Rodentia; Myomorpha; Muroidea; Muridae; Murinae; Mus; Mus	PF04193.13^PQ-loop^PQ loop repeat^38-97^E:2.2e-10`PF04193.13^PQ-loop^PQ loop repeat^150-203^E:1.2e-06	.	ExpAA=141.89^PredHel=7^Topology=o36-58i70-92o102-119i126-148o152-169i181-198o208-230i	.	.	.	.	.	.	.
MSTRG.1055	transcript:Ocbimv22039973m	.	.	transcript:Ocbimv22039973m|m.1027	543-2057[+]	.	SIAE_HUMAN^SIAE_HUMAN^Q:636-2042,H:21-506^40.28%ID^E:1e-115^RecName: Full=Sialate O-acetylesterase;^Eukaryota; Metazoa; Chordata; Craniata; Vertebrata; Euteleostomi; Mammalia; Eutheria; Euarchontoglires; Primates; Haplorrhini; Catarrhini; Hominidae; Homo	SIAE_HUMAN^SIAE_HUMAN^Q:32-500,H:21-506^40.28%ID^E:5e-118^RecName: Full=Sialate O-acetylesterase;^Eukaryota; Metazoa; Chordata; Craniata; Vertebrata; Euteleostomi; Mammalia; Eutheria; Euarchontoglires; Primates; Haplorrhini; Catarrhini; Hominidae; Homo	PF03629.17^SASA^Carbohydrate esterase, sialic acid-specific acetylesterase^127-359^E:2.3e-17	.	.	.	.	.	.	.	.	.
MSTRG.1064	transcript:Ocbimv22000298m	.	.	transcript:Ocbimv22000298m|m.1030	1-2622[+]	.	AP2A2_RAT^AP2A2_RAT^Q:1-2619,H:77-938^65.78%ID^E:0^RecName: Full=AP-2 complex subunit alpha-2;^Eukaryota; Metazoa; Chordata; Craniata; Vertebrata; Euteleostomi; Mammalia; Eutheria; Euarchontoglires; Glires; Rodentia; Myomorpha; Muroidea; Muridae; Murinae; Rattus	AP2A2_RAT^AP2A2_RAT^Q:1-873,H:77-938^65.78%ID^E:0^RecName: Full=AP-2 complex subunit alpha-2;^Eukaryota; Metazoa; Chordata; Craniata; Vertebrata; Euteleostomi; Mammalia; Eutheria; Euarchontoglires; Glires; Rodentia; Myomorpha; Muroidea; Muridae; Murinae; Rattus	PF01602.19^Adaptin_N^Adaptin N terminal region^1-273^E:3.5e-66`PF01602.19^Adaptin_N^Adaptin N terminal region^273-481^E:7.7e-53`PF02883.19^Alpha_adaptinC2^Adaptin C-terminal domain^647-754^E:1.5e-17`PF02296.15^Alpha_adaptin_C^Alpha adaptin AP2, C-terminal domain^760-867^E:7.5e-40	.	.	.	.	.	.	GO:0006886^biological_process^intracellular protein transport`GO:0016192^biological_process^vesicle-mediated transport`GO:0030117^cellular_component^membrane coat`GO:0030131^cellular_component^clathrin adaptor complex	.	.
MSTRG.1064	transcript:Ocbimv22000297m	.	.	transcript:Ocbimv22000297m|m.1031	1-2601[+]	.	AP2A2_RAT^AP2A2_RAT^Q:1-2598,H:77-938^66.41%ID^E:0^RecName: Full=AP-2 complex subunit alpha-2;^Eukaryota; Metazoa; Chordata; Craniata; Vertebrata; Euteleostomi; Mammalia; Eutheria; Euarchontoglires; Glires; Rodentia; Myomorpha; Muroidea; Muridae; Murinae; Rattus	AP2A2_MOUSE^AP2A2_MOUSE^Q:1-866,H:77-938^66.41%ID^E:0^RecName: Full=AP-2 complex subunit alpha-2;^Eukaryota; Metazoa; Chordata; Craniata; Vertebrata; Euteleostomi; Mammalia; Eutheria; Euarchontoglires; Glires; Rodentia; Myomorpha; Muroidea; Muridae; Murinae; Mus; Mus	PF01602.19^Adaptin_N^Adaptin N terminal region^1-273^E:3.4e-66`PF01602.19^Adaptin_N^Adaptin N terminal region^273-481^E:7.6e-53`PF02883.19^Alpha_adaptinC2^Adaptin C-terminal domain^640-747^E:1.5e-17`PF02296.15^Alpha_adaptin_C^Alpha adaptin AP2, C-terminal domain^753-860^E:7.5e-40	.	.	.	.	.	.	GO:0006886^biological_process^intracellular protein transport`GO:0016192^biological_process^vesicle-mediated transport`GO:0030117^cellular_component^membrane coat`GO:0030131^cellular_component^clathrin adaptor complex	.	.
MSTRG.1064	transcript:Ocbimv22000296m	.	.	transcript:Ocbimv22000296m|m.1032	1-2553[+]	.	AP2A2_RAT^AP2A2_RAT^Q:1-2550,H:77-938^67.61%ID^E:0^RecName: Full=AP-2 complex subunit alpha-2;^Eukaryota; Metazoa; Chordata; Craniata; Vertebrata; Euteleostomi; Mammalia; Eutheria; Euarchontoglires; Glires; Rodentia; Myomorpha; Muroidea; Muridae; Murinae; Rattus	AP2A2_RAT^AP2A2_RAT^Q:1-850,H:77-938^67.61%ID^E:0^RecName: Full=AP-2 complex subunit alpha-2;^Eukaryota; Metazoa; Chordata; Craniata; Vertebrata; Euteleostomi; Mammalia; Eutheria; Euarchontoglires; Glires; Rodentia; Myomorpha; Muroidea; Muridae; Murinae; Rattus	PF01602.19^Adaptin_N^Adaptin N terminal region^1-273^E:3.3e-66`PF01602.19^Adaptin_N^Adaptin N terminal region^273-481^E:7.4e-53`PF02883.19^Alpha_adaptinC2^Adaptin C-terminal domain^624-731^E:1.5e-17`PF02296.15^Alpha_adaptin_C^Alpha adaptin AP2, C-terminal domain^737-844^E:7.3e-40	.	.	.	.	.	.	GO:0006886^biological_process^intracellular protein transport`GO:0016192^biological_process^vesicle-mediated transport`GO:0030117^cellular_component^membrane coat`GO:0030131^cellular_component^clathrin adaptor complex	.	.
MSTRG.1064	transcript:Ocbimv22000299m	.	.	transcript:Ocbimv22000299m|m.1034	1-2574[+]	.	AP2A2_RAT^AP2A2_RAT^Q:1-2571,H:77-938^66.97%ID^E:0^RecName: Full=AP-2 complex subunit alpha-2;^Eukaryota; Metazoa; Chordata; Craniata; Vertebrata; Euteleostomi; Mammalia; Eutheria; Euarchontoglires; Glires; Rodentia; Myomorpha; Muroidea; Muridae; Murinae; Rattus	AP2A2_RAT^AP2A2_RAT^Q:1-857,H:77-938^66.97%ID^E:0^RecName: Full=AP-2 complex subunit alpha-2;^Eukaryota; Metazoa; Chordata; Craniata; Vertebrata; Euteleostomi; Mammalia; Eutheria; Euarchontoglires; Glires; Rodentia; Myomorpha; Muroidea; Muridae; Murinae; Rattus	PF01602.19^Adaptin_N^Adaptin N terminal region^1-273^E:3.4e-66`PF01602.19^Adaptin_N^Adaptin N terminal region^273-481^E:7.5e-53`PF02883.19^Alpha_adaptinC2^Adaptin C-terminal domain^631-738^E:1.5e-17`PF02296.15^Alpha_adaptin_C^Alpha adaptin AP2, C-terminal domain^744-851^E:7.3e-40	.	.	.	.	.	.	GO:0006886^biological_process^intracellular protein transport`GO:0016192^biological_process^vesicle-mediated transport`GO:0030117^cellular_component^membrane coat`GO:0030131^cellular_component^clathrin adaptor complex	.	.
gene:Ocbimv22000301m.g	transcript:Ocbimv22000301m	.	.	transcript:Ocbimv22000301m|m.1037	136-2292[+]	.	DCDC1_HUMAN^DCDC1_HUMAN^Q:454-1140,H:133-350^38.26%ID^E:2e-37^RecName: Full=Doublecortin domain-containing protein 1;^Eukaryota; Metazoa; Chordata; Craniata; Vertebrata; Euteleostomi; Mammalia; Eutheria; Euarchontoglires; Primates; Haplorrhini; Catarrhini; Hominidae; Homo	DCDC1_HUMAN^DCDC1_HUMAN^Q:107-335,H:133-350^37.83%ID^E:7e-38^RecName: Full=Doublecortin domain-containing protein 1;^Eukaryota; Metazoa; Chordata; Craniata; Vertebrata; Euteleostomi; Mammalia; Eutheria; Euarchontoglires; Primates; Haplorrhini; Catarrhini; Hominidae; Homo	.	.	.	.	.	.	.	.	.	.
MSTRG.1087	transcript:Ocbimv22000314m	.	.	transcript:Ocbimv22000314m|m.1045	229-3396[+]	.	GRIP1_RAT^GRIP1_RAT^Q:301-3333,H:33-1072^41.46%ID^E:0^RecName: Full=Glutamate receptor-interacting protein 1;^Eukaryota; Metazoa; Chordata; Craniata; Vertebrata; Euteleostomi; Mammalia; Eutheria; Euarchontoglires; Glires; Rodentia; Myomorpha; Muroidea; Muridae; Murinae; Rattus	GRIP1_RAT^GRIP1_RAT^Q:25-1035,H:33-1072^41.46%ID^E:0^RecName: Full=Glutamate receptor-interacting protein 1;^Eukaryota; Metazoa; Chordata; Craniata; Vertebrata; Euteleostomi; Mammalia; Eutheria; Euarchontoglires; Glires; Rodentia; Myomorpha; Muroidea; Muridae; Murinae; Rattus	PF00595.23^PDZ^PDZ domain (Also known as DHR or GLGF)^48-124^E:3.2e-12`PF00595.23^PDZ^PDZ domain (Also known as DHR or GLGF)^146-220^E:4.2e-12`PF00595.23^PDZ^PDZ domain (Also known as DHR or GLGF)^249-326^E:6.8e-13`PF00595.23^PDZ^PDZ domain (Also known as DHR or GLGF)^442-518^E:1.6e-11`PF00595.23^PDZ^PDZ domain (Also known as DHR or GLGF)^535-610^E:1.7e-06`PF00595.23^PDZ^PDZ domain (Also known as…	.	.	.	.	.	.	GO:0005515^molecular_function^protein binding	.	.
MSTRG.1087	transcript:Ocbimv22000315m	.	.	transcript:Ocbimv22000315m|m.1047	229-3390[+]	.	GRIP1_RAT^GRIP1_RAT^Q:301-3327,H:33-1072^41.53%ID^E:0^RecName: Full=Glutamate receptor-interacting protein 1;^Eukaryota; Metazoa; Chordata; Craniata; Vertebrata; Euteleostomi; Mammalia; Eutheria; Euarchontoglires; Glires; Rodentia; Myomorpha; Muroidea; Muridae; Murinae; Rattus	GRIP1_RAT^GRIP1_RAT^Q:25-1033,H:33-1072^41.53%ID^E:0^RecName: Full=Glutamate receptor-interacting protein 1;^Eukaryota; Metazoa; Chordata; Craniata; Vertebrata; Euteleostomi; Mammalia; Eutheria; Euarchontoglires; Glires; Rodentia; Myomorpha; Muroidea; Muridae; Murinae; Rattus	PF00595.23^PDZ^PDZ domain (Also known as DHR or GLGF)^48-124^E:3.2e-12`PF00595.23^PDZ^PDZ domain (Also known as DHR or GLGF)^146-220^E:4.2e-12`PF00595.23^PDZ^PDZ domain (Also known as DHR or GLGF)^249-326^E:6.8e-13`PF00595.23^PDZ^PDZ domain (Also known as DHR or GLGF)^442-518^E:1.6e-11`PF00595.23^PDZ^PDZ domain (Also known as DHR or GLGF)^535-610^E:1.7e-06`PF00595.23^PDZ^PDZ domain (Also known as…	.	.	.	.	.	.	GO:0005515^molecular_function^protein binding	.	.
MSTRG.1087	transcript:Ocbimv22000313m	.	.	transcript:Ocbimv22000313m|m.1049	229-3426[+]	.	GRIP1_RAT^GRIP1_RAT^Q:301-3363,H:33-1072^41.43%ID^E:0^RecName: Full=Glutamate receptor-interacting protein 1;^Eukaryota; Metazoa; Chordata; Craniata; Vertebrata; Euteleostomi; Mammalia; Eutheria; Euarchontoglires; Glires; Rodentia; Myomorpha; Muroidea; Muridae; Murinae; Rattus	GRIP1_RAT^GRIP1_RAT^Q:25-1045,H:33-1072^41.43%ID^E:0^RecName: Full=Glutamate receptor-interacting protein 1;^Eukaryota; Metazoa; Chordata; Craniata; Vertebrata; Euteleostomi; Mammalia; Eutheria; Euarchontoglires; Glires; Rodentia; Myomorpha; Muroidea; Muridae; Murinae; Rattus	PF00595.23^PDZ^PDZ domain (Also known as DHR or GLGF)^48-124^E:3.2e-12`PF00595.23^PDZ^PDZ domain (Also known as DHR or GLGF)^146-220^E:4.2e-12`PF00595.23^PDZ^PDZ domain (Also known as DHR or GLGF)^249-326^E:6.9e-13`PF00595.23^PDZ^PDZ domain (Also known as DHR or GLGF)^442-518^E:1.6e-11`PF00595.23^PDZ^PDZ domain (Also known as DHR or GLGF)^535-610^E:1.7e-06`PF00595.23^PDZ^PDZ domain (Also known as…	.	.	.	.	.	.	GO:0005515^molecular_function^protein binding	.	.
MSTRG.1087	transcript:Ocbimv22000316m	.	.	transcript:Ocbimv22000316m|m.1053	229-3420[+]	.	GRIP1_RAT^GRIP1_RAT^Q:301-3357,H:33-1072^41.51%ID^E:0^RecName: Full=Glutamate receptor-interacting protein 1;^Eukaryota; Metazoa; Chordata; Craniata; Vertebrata; Euteleostomi; Mammalia; Eutheria; Euarchontoglires; Glires; Rodentia; Myomorpha; Muroidea; Muridae; Murinae; Rattus	GRIP1_RAT^GRIP1_RAT^Q:25-1043,H:33-1072^41.51%ID^E:0^RecName: Full=Glutamate receptor-interacting protein 1;^Eukaryota; Metazoa; Chordata; Craniata; Vertebrata; Euteleostomi; Mammalia; Eutheria; Euarchontoglires; Glires; Rodentia; Myomorpha; Muroidea; Muridae; Murinae; Rattus	PF00595.23^PDZ^PDZ domain (Also known as DHR or GLGF)^48-124^E:3.2e-12`PF00595.23^PDZ^PDZ domain (Also known as DHR or GLGF)^146-220^E:4.2e-12`PF00595.23^PDZ^PDZ domain (Also known as DHR or GLGF)^249-326^E:6.9e-13`PF00595.23^PDZ^PDZ domain (Also known as DHR or GLGF)^442-518^E:1.6e-11`PF00595.23^PDZ^PDZ domain (Also known as DHR or GLGF)^535-610^E:1.7e-06`PF00595.23^PDZ^PDZ domain (Also known as…	.	.	.	.	.	.	GO:0005515^molecular_function^protein binding	.	.
MSTRG.1094	transcript:Ocbimv22000320m	.	.	transcript:Ocbimv22000320m|m.1056	1575-3890[+]	.	PPM1D_HUMAN^PPM1D_HUMAN^Q:1698-2561,H:95-375^51.03%ID^E:9e-90^RecName: Full=Protein phosphatase 1D;^Eukaryota; Metazoa; Chordata; Craniata; Vertebrata; Euteleostomi; Mammalia; Eutheria; Euarchontoglires; Primates; Haplorrhini; Catarrhini; Hominidae; Homo	PPM1D_HUMAN^PPM1D_HUMAN^Q:42-329,H:95-375^51.03%ID^E:3e-94^RecName: Full=Protein phosphatase 1D;^Eukaryota; Metazoa; Chordata; Craniata; Vertebrata; Euteleostomi; Mammalia; Eutheria; Euarchontoglires; Primates; Haplorrhini; Catarrhini; Hominidae; Homo	PF00481.20^PP2C^Protein phosphatase 2C^16-281^E:6.9e-56	.	.	.	.	.	.	GO:0003824^molecular_function^catalytic activity	.	.
MSTRG.1085	transcript:Ocbimv22000312m	.	.	transcript:Ocbimv22000312m|m.1059	1-1503[+]	.	CERK1_HUMAN^CERK1_HUMAN^Q:133-1503,H:80-513^44.71%ID^E:3e-107^RecName: Full=Ceramide kinase;^Eukaryota; Metazoa; Chordata; Craniata; Vertebrata; Euteleostomi; Mammalia; Eutheria; Euarchontoglires; Primates; Haplorrhini; Catarrhini; Hominidae; Homo	CERK1_HUMAN^CERK1_HUMAN^Q:45-501,H:80-513^44.71%ID^E:2e-125^RecName: Full=Ceramide kinase;^Eukaryota; Metazoa; Chordata; Craniata; Vertebrata; Euteleostomi; Mammalia; Eutheria; Euarchontoglires; Primates; Haplorrhini; Catarrhini; Hominidae; Homo	PF00781.23^DAGK_cat^Diacylglycerol kinase catalytic domain^99-240^E:1.3e-24	.	.	.	.	.	.	GO:0016301^molecular_function^kinase activity	.	.
gene:Ocbimv22000309m.g	transcript:Ocbimv22000310m	.	.	transcript:Ocbimv22000310m|m.1061	309-1646[+]	.	SPG16_MOUSE^SPG16_MOUSE^Q:249-1640,H:171-638^42.14%ID^E:1e-120^RecName: Full=Sperm-associated antigen 16 protein;^Eukaryota; Metazoa; Chordata; Craniata; Vertebrata; Euteleostomi; Mammalia; Eutheria; Euarchontoglires; Glires; Rodentia; Myomorpha; Muroidea; Muridae; Murinae; Mus; Mus	SPG16_MOUSE^SPG16_MOUSE^Q:1-444,H:191-638^41.36%ID^E:4e-122^RecName: Full=Sperm-associated antigen 16 protein;^Eukaryota; Metazoa; Chordata; Craniata; Vertebrata; Euteleostomi; Mammalia; Eutheria; Euarchontoglires; Glires; Rodentia; Myomorpha; Muroidea; Muridae; Murinae; Mus; Mus	PF00400.31^WD40^WD domain, G-beta repeat^157-194^E:1.5e-06`PF00400.31^WD40^WD domain, G-beta repeat^200-236^E:3.5e-07`PF00400.31^WD40^WD domain, G-beta repeat^241-278^E:9.8e-06`PF00400.31^WD40^WD domain, G-beta repeat^283-320^E:1.5e-06`PF00400.31^WD40^WD domain, G-beta repeat^326-362^E:0.012`PF00400.31^WD40^WD domain, G-beta repeat^411-445^E:3.8e-06	.	.	.	.	.	.	GO:0005515^molecular_function^protein binding	.	.
gene:Ocbimv22000309m.g	transcript:Ocbimv22000309m	.	.	transcript:Ocbimv22000309m|m.1065	3-1943[+]	.	SPG16_HUMAN^SPG16_HUMAN^Q:102-1940,H:39-631^40.78%ID^E:9e-150^RecName: Full=Sperm-associated antigen 16 protein;^Eukaryota; Metazoa; Chordata; Craniata; Vertebrata; Euteleostomi; Mammalia; Eutheria; Euarchontoglires; Primates; Haplorrhini; Catarrhini; Hominidae; Homo	SPG16_HUMAN^SPG16_HUMAN^Q:34-646,H:39-631^41.11%ID^E:1e-162^RecName: Full=Sperm-associated antigen 16 protein;^Eukaryota; Metazoa; Chordata; Craniata; Vertebrata; Euteleostomi; Mammalia; Eutheria; Euarchontoglires; Primates; Haplorrhini; Catarrhini; Hominidae; Homo	PF00400.31^WD40^WD domain, G-beta repeat^358-395^E:2.3e-06`PF00400.31^WD40^WD domain, G-beta repeat^401-437^E:5.6e-07`PF00400.31^WD40^WD domain, G-beta repeat^442-479^E:1.6e-05`PF00400.31^WD40^WD domain, G-beta repeat^484-521^E:2.4e-06`PF00400.31^WD40^WD domain, G-beta repeat^527-563^E:0.02`PF00400.31^WD40^WD domain, G-beta repeat^612-646^E:6.2e-06	.	.	.	.	.	.	GO:0005515^molecular_function^protein binding	.	.
MSTRG.1118	transcript:Ocbimv22000495m	.	.	transcript:Ocbimv22000495m|m.1072	219-3992[+]	.	CYFIP_DROME^CYFIP_DROME^Q:231-3986,H:3-1275^66.48%ID^E:0^RecName: Full=Cytoplasmic FMR1-interacting protein;^Eukaryota; Metazoa; Ecdysozoa; Arthropoda; Hexapoda; Insecta; Pterygota; Neoptera; Holometabola; Diptera; Brachycera; Muscomorpha; Ephydroidea; Drosophilidae; Drosophila; Sophophora	CYFIP_DROME^CYFIP_DROME^Q:5-1256,H:3-1275^66.56%ID^E:0^RecName: Full=Cytoplasmic FMR1-interacting protein;^Eukaryota; Metazoa; Ecdysozoa; Arthropoda; Hexapoda; Insecta; Pterygota; Neoptera; Holometabola; Diptera; Brachycera; Muscomorpha; Ephydroidea; Drosophilidae; Drosophila; Sophophora	PF07159.11^DUF1394^Protein of unknown function (DUF1394)^62-274^E:5.2e-08`PF05994.10^FragX_IP^Cytoplasmic Fragile-X interacting family^384-1225^E:0	.	.	.	.	.	.	.	.	.
MSTRG.1118	transcript:Ocbimv22000496m	.	.	transcript:Ocbimv22000496m|m.1073	3-1118[+]	.	CYFP2_XENLA^CYFP2_XENLA^Q:6-1112,H:893-1252^65.04%ID^E:4e-172^RecName: Full=Cytoplasmic FMR1-interacting protein 2;^Eukaryota; Metazoa; Chordata; Craniata; Vertebrata; Euteleostomi; Amphibia; Batrachia; Anura; Pipoidea; Pipidae; Xenopodinae; Xenopus; Xenopus	CYFP2_XENLA^CYFP2_XENLA^Q:2-370,H:893-1252^65.04%ID^E:1e-178^RecName: Full=Cytoplasmic FMR1-interacting protein 2;^Eukaryota; Metazoa; Chordata; Craniata; Vertebrata; Euteleostomi; Amphibia; Batrachia; Anura; Pipoidea; Pipidae; Xenopodinae; Xenopus; Xenopus	PF05994.10^FragX_IP^Cytoplasmic Fragile-X interacting family^2-339^E:5e-146	.	.	.	.	.	.	.	.	.
MSTRG.1116	transcript:Ocbimv22000493m	.	.	transcript:Ocbimv22000493m|m.1079	981-1289[-]	.	WDR55_DANRE^WDR55_DANRE^Q:136-1038,H:29-330^46.03%ID^E:2e-87^RecName: Full=WD repeat-containing protein 55;^Eukaryota; Metazoa; Chordata; Craniata; Vertebrata; Euteleostomi; Actinopterygii; Neopterygii; Teleostei; Ostariophysi; Cypriniformes; Cyprinidae; Danio	.	.	.	ExpAA=26.00^PredHel=1^Topology=o15-37i	.	.	.	.	.	.	.
MSTRG.1116	transcript:Ocbimv22000493m	.	.	transcript:Ocbimv22000493m|m.1077	100-1449[+]	.	WDR55_DANRE^WDR55_DANRE^Q:136-1038,H:29-330^46.03%ID^E:2e-87^RecName: Full=WD repeat-containing protein 55;^Eukaryota; Metazoa; Chordata; Craniata; Vertebrata; Euteleostomi; Actinopterygii; Neopterygii; Teleostei; Ostariophysi; Cypriniformes; Cyprinidae; Danio	WDR55_ORYLA^WDR55_ORYLA^Q:13-335,H:48-376^43.47%ID^E:2e-93^RecName: Full=WD repeat-containing protein 55;^Eukaryota; Metazoa; Chordata; Craniata; Vertebrata; Euteleostomi; Actinopterygii; Neopterygii; Teleostei; Neoteleostei; Acanthomorphata; Ovalentaria; Atherinomorphae; Beloniformes; Adrianichthyidae; Oryziinae; Oryzias	PF12894.6^ANAPC4_WD40^Anaphase-promoting complex subunit 4 WD40 domain^26-112^E:0.0002`PF00400.31^WD40^WD domain, G-beta repeat^60-88^E:0.003`PF00400.31^WD40^WD domain, G-beta repeat^104-134^E:0.0016`PF00400.31^WD40^WD domain, G-beta repeat^267-303^E:4.3e-05	.	.	.	.	.	.	GO:0005515^molecular_function^protein binding	.	.
MSTRG.1121	transcript:Ocbimv22000503m	.	.	transcript:Ocbimv22000503m|m.1082	1-14463[+]	.	K1109_MOUSE^K1109_MOUSE^Q:1-3024,H:72-1113^42.64%ID^E:0^RecName: Full=Transmembrane protein KIAA1109 {ECO:0000305};^Eukaryota; Metazoa; Chordata; Craniata; Vertebrata; Euteleostomi; Mammalia; Eutheria; Euarchontoglires; Glires; Rodentia; Myomorpha; Muroidea; Muridae; Murinae; Mus; Mus`K1109_MOUSE^K1109_MOUSE^Q:10990-14430,H:3789-4992^39.89%ID^E:0^RecName: Full=Transmembrane protein KIAA1109 {ECO:…	K1109_MOUSE^K1109_MOUSE^Q:1-2486,H:72-2596^32.52%ID^E:0^RecName: Full=Transmembrane protein KIAA1109 {ECO:0000305};^Eukaryota; Metazoa; Chordata; Craniata; Vertebrata; Euteleostomi; Mammalia; Eutheria; Euarchontoglires; Glires; Rodentia; Myomorpha; Muroidea; Muridae; Murinae; Mus; Mus`K1109_MOUSE^K1109_MOUSE^Q:3648-4810,H:3773-4992^40.02%ID^E:0^RecName: Full=Transmembrane protein KIAA1109 {ECO:00…	PF10479.8^FSA_C^Fragile site-associated protein C-terminus^4230-4703^E:2.9e-159`PF10479.8^FSA_C^Fragile site-associated protein C-terminus^4734-4807^E:3.9e-35	.	.	.	.	.	.	.	.	.
MSTRG.1121	transcript:Ocbimv22000503m	.	.	transcript:Ocbimv22000503m|m.1083	13523-14047[+]	.	K1109_MOUSE^K1109_MOUSE^Q:1-3024,H:72-1113^42.64%ID^E:0^RecName: Full=Transmembrane protein KIAA1109 {ECO:0000305};^Eukaryota; Metazoa; Chordata; Craniata; Vertebrata; Euteleostomi; Mammalia; Eutheria; Euarchontoglires; Glires; Rodentia; Myomorpha; Muroidea; Muridae; Murinae; Mus; Mus`K1109_MOUSE^K1109_MOUSE^Q:10990-14430,H:3789-4992^39.89%ID^E:0^RecName: Full=Transmembrane protein KIAA1109 {ECO:…	.	.	.	ExpAA=22.69^PredHel=1^Topology=i59-81o	.	.	.	.	.	.	.
MSTRG.1121	transcript:Ocbimv22000502m	.	.	transcript:Ocbimv22000502m|m.1089	13652-14176[+]	.	K1109_MOUSE^K1109_MOUSE^Q:1-3024,H:72-1113^42.64%ID^E:0^RecName: Full=Transmembrane protein KIAA1109 {ECO:0000305};^Eukaryota; Metazoa; Chordata; Craniata; Vertebrata; Euteleostomi; Mammalia; Eutheria; Euarchontoglires; Glires; Rodentia; Myomorpha; Muroidea; Muridae; Murinae; Mus; Mus`K1109_MOUSE^K1109_MOUSE^Q:11119-14559,H:3789-4992^39.97%ID^E:0^RecName: Full=Transmembrane protein KIAA1109 {ECO:…	.	.	.	ExpAA=22.69^PredHel=1^Topology=i59-81o	.	.	.	.	.	.	.
MSTRG.1121	transcript:Ocbimv22000502m	.	.	transcript:Ocbimv22000502m|m.1088	1-14592[+]	.	K1109_MOUSE^K1109_MOUSE^Q:1-3024,H:72-1113^42.64%ID^E:0^RecName: Full=Transmembrane protein KIAA1109 {ECO:0000305};^Eukaryota; Metazoa; Chordata; Craniata; Vertebrata; Euteleostomi; Mammalia; Eutheria; Euarchontoglires; Glires; Rodentia; Myomorpha; Muroidea; Muridae; Murinae; Mus; Mus`K1109_MOUSE^K1109_MOUSE^Q:11119-14559,H:3789-4992^39.97%ID^E:0^RecName: Full=Transmembrane protein KIAA1109 {ECO:…	K1109_DANRE^K1109_DANRE^Q:1220-4855,H:1275-4911^34.43%ID^E:0^RecName: Full=Transmembrane protein KIAA1109 homolog {ECO:0000305};^Eukaryota; Metazoa; Chordata; Craniata; Vertebrata; Euteleostomi; Actinopterygii; Neopterygii; Teleostei; Ostariophysi; Cypriniformes; Cyprinidae; Danio`K1109_DANRE^K1109_DANRE^Q:1-1101,H:70-1183^42.71%ID^E:0^RecName: Full=Transmembrane protein KIAA1109 homolog {ECO:000…	PF10479.8^FSA_C^Fragile site-associated protein C-terminus^4273-4746^E:3e-159`PF10479.8^FSA_C^Fragile site-associated protein C-terminus^4777-4850^E:4e-35	.	.	.	.	.	.	.	.	.
MSTRG.1121	transcript:Ocbimv22000504m	.	.	transcript:Ocbimv22000504m|m.1094	1-14724[+]	.	K1109_MOUSE^K1109_MOUSE^Q:1-3024,H:72-1113^42.64%ID^E:0^RecName: Full=Transmembrane protein KIAA1109 {ECO:0000305};^Eukaryota; Metazoa; Chordata; Craniata; Vertebrata; Euteleostomi; Mammalia; Eutheria; Euarchontoglires; Glires; Rodentia; Myomorpha; Muroidea; Muridae; Murinae; Mus; Mus`K1109_MOUSE^K1109_MOUSE^Q:11251-14691,H:3789-4992^39.97%ID^E:0^RecName: Full=Transmembrane protein KIAA1109 {ECO:…	K1109_HUMAN^K1109_HUMAN^Q:1299-4897,H:1383-4992^34.49%ID^E:0^RecName: Full=Transmembrane protein KIAA1109 {ECO:0000305};^Eukaryota; Metazoa; Chordata; Craniata; Vertebrata; Euteleostomi; Mammalia; Eutheria; Euarchontoglires; Primates; Haplorrhini; Catarrhini; Hominidae; Homo`K1109_HUMAN^K1109_HUMAN^Q:1-1073,H:72-1175^42.41%ID^E:0^RecName: Full=Transmembrane protein KIAA1109 {ECO:0000305};^Eukaryo…	PF10479.8^FSA_C^Fragile site-associated protein C-terminus^4317-4790^E:3e-159`PF10479.8^FSA_C^Fragile site-associated protein C-terminus^4821-4894^E:4e-35	.	.	.	.	.	.	.	.	.
MSTRG.1121	transcript:Ocbimv22000504m	.	.	transcript:Ocbimv22000504m|m.1095	13784-14308[+]	.	K1109_MOUSE^K1109_MOUSE^Q:1-3024,H:72-1113^42.64%ID^E:0^RecName: Full=Transmembrane protein KIAA1109 {ECO:0000305};^Eukaryota; Metazoa; Chordata; Craniata; Vertebrata; Euteleostomi; Mammalia; Eutheria; Euarchontoglires; Glires; Rodentia; Myomorpha; Muroidea; Muridae; Murinae; Mus; Mus`K1109_MOUSE^K1109_MOUSE^Q:11251-14691,H:3789-4992^39.97%ID^E:0^RecName: Full=Transmembrane protein KIAA1109 {ECO:…	.	.	.	ExpAA=22.69^PredHel=1^Topology=i59-81o	.	.	.	.	.	.	.
MSTRG.1121	transcript:Ocbimv22000501m	.	.	transcript:Ocbimv22000501m|m.1108	13814-14338[+]	.	K1109_MOUSE^K1109_MOUSE^Q:1-3024,H:72-1113^42.64%ID^E:0^RecName: Full=Transmembrane protein KIAA1109 {ECO:0000305};^Eukaryota; Metazoa; Chordata; Craniata; Vertebrata; Euteleostomi; Mammalia; Eutheria; Euarchontoglires; Glires; Rodentia; Myomorpha; Muroidea; Muridae; Murinae; Mus; Mus`K1109_MOUSE^K1109_MOUSE^Q:7810-10701,H:2673-3620^42.57%ID^E:0^RecName: Full=Transmembrane protein KIAA1109 {ECO:0…	.	.	.	ExpAA=22.69^PredHel=1^Topology=i59-81o	.	.	.	.	.	.	.
MSTRG.1121	transcript:Ocbimv22000501m	.	.	transcript:Ocbimv22000501m|m.1107	1-14754[+]	.	K1109_MOUSE^K1109_MOUSE^Q:1-3024,H:72-1113^42.64%ID^E:0^RecName: Full=Transmembrane protein KIAA1109 {ECO:0000305};^Eukaryota; Metazoa; Chordata; Craniata; Vertebrata; Euteleostomi; Mammalia; Eutheria; Euarchontoglires; Glires; Rodentia; Myomorpha; Muroidea; Muridae; Murinae; Mus; Mus`K1109_MOUSE^K1109_MOUSE^Q:7810-10701,H:2673-3620^42.57%ID^E:0^RecName: Full=Transmembrane protein KIAA1109 {ECO:0…	K1109_MOUSE^K1109_MOUSE^Q:1-2486,H:72-2596^32.52%ID^E:0^RecName: Full=Transmembrane protein KIAA1109 {ECO:0000305};^Eukaryota; Metazoa; Chordata; Craniata; Vertebrata; Euteleostomi; Mammalia; Eutheria; Euarchontoglires; Glires; Rodentia; Myomorpha; Muroidea; Muridae; Murinae; Mus; Mus`K1109_MOUSE^K1109_MOUSE^Q:2585-3596,H:2653-3654^41.82%ID^E:0^RecName: Full=Transmembrane protein KIAA1109 {ECO:00…	PF10479.8^FSA_C^Fragile site-associated protein C-terminus^4327-4800^E:3e-159`PF10479.8^FSA_C^Fragile site-associated protein C-terminus^4831-4904^E:4e-35	.	.	.	.	.	.	.	.	.
MSTRG.1121	transcript:Ocbimv22000500m	.	.	transcript:Ocbimv22000500m|m.1120	1-15015[+]	.	K1109_MOUSE^K1109_MOUSE^Q:1-3024,H:72-1113^42.64%ID^E:0^RecName: Full=Transmembrane protein KIAA1109 {ECO:0000305};^Eukaryota; Metazoa; Chordata; Craniata; Vertebrata; Euteleostomi; Mammalia; Eutheria; Euarchontoglires; Glires; Rodentia; Myomorpha; Muroidea; Muridae; Murinae; Mus; Mus`K1109_MOUSE^K1109_MOUSE^Q:7810-10740,H:2673-3636^42.39%ID^E:0^RecName: Full=Transmembrane protein KIAA1109 {ECO:0…	K1109_HUMAN^K1109_HUMAN^Q:1299-4240,H:1383-4287^32.56%ID^E:0^RecName: Full=Transmembrane protein KIAA1109 {ECO:0000305};^Eukaryota; Metazoa; Chordata; Craniata; Vertebrata; Euteleostomi; Mammalia; Eutheria; Euarchontoglires; Primates; Haplorrhini; Catarrhini; Hominidae; Homo`K1109_HUMAN^K1109_HUMAN^Q:1-1073,H:72-1175^42.41%ID^E:0^RecName: Full=Transmembrane protein KIAA1109 {ECO:0000305};^Eukaryo…	PF10479.8^FSA_C^Fragile site-associated protein C-terminus^4414-4887^E:3.1e-159`PF10479.8^FSA_C^Fragile site-associated protein C-terminus^4918-4991^E:4.1e-35	.	.	.	.	.	.	.	.	.
MSTRG.1121	transcript:Ocbimv22000500m	.	.	transcript:Ocbimv22000500m|m.1121	14075-14599[+]	.	K1109_MOUSE^K1109_MOUSE^Q:1-3024,H:72-1113^42.64%ID^E:0^RecName: Full=Transmembrane protein KIAA1109 {ECO:0000305};^Eukaryota; Metazoa; Chordata; Craniata; Vertebrata; Euteleostomi; Mammalia; Eutheria; Euarchontoglires; Glires; Rodentia; Myomorpha; Muroidea; Muridae; Murinae; Mus; Mus`K1109_MOUSE^K1109_MOUSE^Q:7810-10740,H:2673-3636^42.39%ID^E:0^RecName: Full=Transmembrane protein KIAA1109 {ECO:0…	.	.	.	ExpAA=22.69^PredHel=1^Topology=i59-81o	.	.	.	.	.	.	.
MSTRG.1121	transcript:Ocbimv22000499m	.	.	transcript:Ocbimv22000499m|m.1135	1-14883[+]	.	K1109_MOUSE^K1109_MOUSE^Q:1-3024,H:72-1113^42.64%ID^E:0^RecName: Full=Transmembrane protein KIAA1109 {ECO:0000305};^Eukaryota; Metazoa; Chordata; Craniata; Vertebrata; Euteleostomi; Mammalia; Eutheria; Euarchontoglires; Glires; Rodentia; Myomorpha; Muroidea; Muridae; Murinae; Mus; Mus`K1109_MOUSE^K1109_MOUSE^Q:7810-10740,H:2673-3636^42.39%ID^E:0^RecName: Full=Transmembrane protein KIAA1109 {ECO:0…	K1109_DANRE^K1109_DANRE^Q:1220-4201,H:1275-4220^32.5%ID^E:0^RecName: Full=Transmembrane protein KIAA1109 homolog {ECO:0000305};^Eukaryota; Metazoa; Chordata; Craniata; Vertebrata; Euteleostomi; Actinopterygii; Neopterygii; Teleostei; Ostariophysi; Cypriniformes; Cyprinidae; Danio`K1109_DANRE^K1109_DANRE^Q:1-1101,H:70-1183^42.71%ID^E:0^RecName: Full=Transmembrane protein KIAA1109 homolog {ECO:0000…	PF10479.8^FSA_C^Fragile site-associated protein C-terminus^4370-4843^E:3.1e-159`PF10479.8^FSA_C^Fragile site-associated protein C-terminus^4874-4947^E:4e-35	.	.	.	.	.	.	.	.	.
MSTRG.1121	transcript:Ocbimv22000499m	.	.	transcript:Ocbimv22000499m|m.1136	13943-14467[+]	.	K1109_MOUSE^K1109_MOUSE^Q:1-3024,H:72-1113^42.64%ID^E:0^RecName: Full=Transmembrane protein KIAA1109 {ECO:0000305};^Eukaryota; Metazoa; Chordata; Craniata; Vertebrata; Euteleostomi; Mammalia; Eutheria; Euarchontoglires; Glires; Rodentia; Myomorpha; Muroidea; Muridae; Murinae; Mus; Mus`K1109_MOUSE^K1109_MOUSE^Q:7810-10740,H:2673-3636^42.39%ID^E:0^RecName: Full=Transmembrane protein KIAA1109 {ECO:0…	.	.	.	ExpAA=22.69^PredHel=1^Topology=i59-81o	.	.	.	.	.	.	.
MSTRG.1125	transcript:Ocbimv22000512m	.	.	transcript:Ocbimv22000512m|m.1149	1-1554[+]	.	GLRA1_DANRE^GLRA1_DANRE^Q:823-1545,H:185-433^38.89%ID^E:6e-45^RecName: Full=Glycine receptor subunit alphaZ1;^Eukaryota; Metazoa; Chordata; Craniata; Vertebrata; Euteleostomi; Actinopterygii; Neopterygii; Teleostei; Ostariophysi; Cypriniformes; Cyprinidae; Danio`GLRA1_DANRE^GLRA1_DANRE^Q:136-357,H:82-155^45.95%ID^E:3e-16^RecName: Full=Glycine receptor subunit alphaZ1;^Eukaryota; Metazoa; Chordata…	GLRA1_DANRE^GLRA1_DANRE^Q:268-515,H:178-433^38.22%ID^E:2e-45^RecName: Full=Glycine receptor subunit alphaZ1;^Eukaryota; Metazoa; Chordata; Craniata; Vertebrata; Euteleostomi; Actinopterygii; Neopterygii; Teleostei; Ostariophysi; Cypriniformes; Cyprinidae; Danio`GLRA1_DANRE^GLRA1_DANRE^Q:45-119,H:81-155^46.67%ID^E:3e-17^RecName: Full=Glycine receptor subunit alphaZ1;^Eukaryota; Metazoa; Chordata; …	PF02931.22^Neur_chan_LBD^Neurotransmitter-gated ion-channel ligand binding domain^41-122^E:2.5e-16`PF02932.15^Neur_chan_memb^Neurotransmitter-gated ion-channel transmembrane region^341-422^E:9.8e-18	.	ExpAA=130.04^PredHel=5^Topology=i120-142o146-177i335-357o398-420i494-516o	.	.	.	.	GO:0005230^molecular_function^extracellular ligand-gated ion channel activity`GO:0006811^biological_process^ion transport`GO:0016021^cellular_component^integral component of membrane	.	.
MSTRG.1125	transcript:Ocbimv22000512m	.	.	transcript:Ocbimv22000512m|m.1150	342-743[-]	.	GLRA1_DANRE^GLRA1_DANRE^Q:823-1545,H:185-433^38.89%ID^E:6e-45^RecName: Full=Glycine receptor subunit alphaZ1;^Eukaryota; Metazoa; Chordata; Craniata; Vertebrata; Euteleostomi; Actinopterygii; Neopterygii; Teleostei; Ostariophysi; Cypriniformes; Cyprinidae; Danio`GLRA1_DANRE^GLRA1_DANRE^Q:136-357,H:82-155^45.95%ID^E:3e-16^RecName: Full=Glycine receptor subunit alphaZ1;^Eukaryota; Metazoa; Chordata…	.	.	.	ExpAA=90.20^PredHel=4^Topology=i12-34o49-71i78-100o110-132i	.	.	.	.	.	.	.
MSTRG.1125	transcript:Ocbimv22000512m	.	.	transcript:Ocbimv22000512m|m.1151	256-564[-]	.	GLRA1_DANRE^GLRA1_DANRE^Q:823-1545,H:185-433^38.89%ID^E:6e-45^RecName: Full=Glycine receptor subunit alphaZ1;^Eukaryota; Metazoa; Chordata; Craniata; Vertebrata; Euteleostomi; Actinopterygii; Neopterygii; Teleostei; Ostariophysi; Cypriniformes; Cyprinidae; Danio`GLRA1_DANRE^GLRA1_DANRE^Q:136-357,H:82-155^45.95%ID^E:3e-16^RecName: Full=Glycine receptor subunit alphaZ1;^Eukaryota; Metazoa; Chordata…	.	.	.	.	.	.	.	.	.	.	.
gene:Ocbimv22000903m.g	transcript:Ocbimv22000903m	.	.	transcript:Ocbimv22000903m|m.1163	1-612[+]	.	ZBED5_HUMAN^ZBED5_HUMAN^Q:262-594,H:529-640^28.57%ID^E:5e-07^RecName: Full=Zinc finger BED domain-containing protein 5;^Eukaryota; Metazoa; Chordata; Craniata; Vertebrata; Euteleostomi; Mammalia; Eutheria; Euarchontoglires; Primates; Haplorrhini; Catarrhini; Hominidae; Homo`ZBED5_HUMAN^ZBED5_HUMAN^Q:206-289,H:504-531^28.57%ID^E:5e-07^RecName: Full=Zinc finger BED domain-containing protein 5;^Euka…	F200A_MACFA^F200A_MACFA^Q:21-67,H:266-314^51.02%ID^E:3e-06^RecName: Full=Protein FAM200A;^Eukaryota; Metazoa; Chordata; Craniata; Vertebrata; Euteleostomi; Mammalia; Eutheria; Euarchontoglires; Primates; Haplorrhini; Catarrhini; Cercopithecidae; Cercopithecinae; Macaca	.	.	.	.	.	.	.	.	.	.
MSTRG.1163	transcript:Ocbimv22000953m	.	.	transcript:Ocbimv22000953m|m.1165	3-3626[+]	.	SC6A5_MOUSE^SC6A5_MOUSE^Q:159-1373,H:364-767^46.8%ID^E:4e-100^RecName: Full=Sodium- and chloride-dependent glycine transporter 2;^Eukaryota; Metazoa; Chordata; Craniata; Vertebrata; Euteleostomi; Mammalia; Eutheria; Euarchontoglires; Glires; Rodentia; Myomorpha; Muroidea; Muridae; Murinae; Mus; Mus	SC6A5_MOUSE^SC6A5_MOUSE^Q:53-457,H:364-767^46.8%ID^E:2e-119^RecName: Full=Sodium- and chloride-dependent glycine transporter 2;^Eukaryota; Metazoa; Chordata; Craniata; Vertebrata; Euteleostomi; Mammalia; Eutheria; Euarchontoglires; Glires; Rodentia; Myomorpha; Muroidea; Muridae; Murinae; Mus; Mus	PF00209.17^SNF^Sodium:neurotransmitter symporter family^43-430^E:2.9e-122	.	ExpAA=203.76^PredHel=9^Topology=o81-103i112-134o161-183i195-217o252-274i294-311o326-348i369-388o408-430i	.	.	.	.	GO:0005328^molecular_function^neurotransmitter:sodium symporter activity`GO:0006836^biological_process^neurotransmitter transport`GO:0016021^cellular_component^integral component of membrane	.	.
MSTRG.1163	transcript:Ocbimv22000954m	.	.	transcript:Ocbimv22000954m|m.1167	3-3800[+]	.	SC6A5_MOUSE^SC6A5_MOUSE^Q:159-1373,H:364-767^46.8%ID^E:1e-99^RecName: Full=Sodium- and chloride-dependent glycine transporter 2;^Eukaryota; Metazoa; Chordata; Craniata; Vertebrata; Euteleostomi; Mammalia; Eutheria; Euarchontoglires; Glires; Rodentia; Myomorpha; Muroidea; Muridae; Murinae; Mus; Mus	SC6A5_MOUSE^SC6A5_MOUSE^Q:53-457,H:364-767^46.8%ID^E:8e-119^RecName: Full=Sodium- and chloride-dependent glycine transporter 2;^Eukaryota; Metazoa; Chordata; Craniata; Vertebrata; Euteleostomi; Mammalia; Eutheria; Euarchontoglires; Glires; Rodentia; Myomorpha; Muroidea; Muridae; Murinae; Mus; Mus	PF00209.17^SNF^Sodium:neurotransmitter symporter family^43-430^E:3.2e-122	.	ExpAA=207.99^PredHel=9^Topology=o81-103i112-134o161-183i195-217o252-274i294-311o326-348i369-388o408-430i	.	.	.	.	GO:0005328^molecular_function^neurotransmitter:sodium symporter activity`GO:0006836^biological_process^neurotransmitter transport`GO:0016021^cellular_component^integral component of membrane	.	.
MSTRG.1161	transcript:Ocbimv22000952m	.	.	.	.	.	TI13B_XENLA^TI13B_XENLA^Q:90-353,H:12-96^69.32%ID^E:1e-37^RecName: Full=Mitochondrial import inner membrane translocase subunit Tim13-B;^Eukaryota; Metazoa; Chordata; Craniata; Vertebrata; Euteleostomi; Amphibia; Batrachia; Anura; Pipoidea; Pipidae; Xenopodinae; Xenopus; Xenopus	.	.	.	.	.	.	.	.	.	.	.
MSTRG.1159	transcript:Ocbimv22000951m	.	.	transcript:Ocbimv22000951m|m.1169	847-7620[+]	.	DOP1_HUMAN^DOP1_HUMAN^Q:4675-7608,H:1346-2263^44.82%ID^E:0^RecName: Full=Protein dopey-1;^Eukaryota; Metazoa; Chordata; Craniata; Vertebrata; Euteleostomi; Mammalia; Eutheria; Euarchontoglires; Primates; Haplorrhini; Catarrhini; Hominidae; Homo`DOP1_HUMAN^DOP1_HUMAN^Q:856-2529,H:1-553^51.54%ID^E:5e-149^RecName: Full=Protein dopey-1;^Eukaryota; Metazoa; Chordata; Craniata; Vertebrata; Euteleostomi…	DOP1_HUMAN^DOP1_HUMAN^Q:1277-2254,H:1346-2263^45.34%ID^E:0^RecName: Full=Protein dopey-1;^Eukaryota; Metazoa; Chordata; Craniata; Vertebrata; Euteleostomi; Mammalia; Eutheria; Euarchontoglires; Primates; Haplorrhini; Catarrhini; Hominidae; Homo`DOP1_HUMAN^DOP1_HUMAN^Q:4-1079,H:1-1072^40.76%ID^E:0^RecName: Full=Protein dopey-1;^Eukaryota; Metazoa; Chordata; Craniata; Vertebrata; Euteleostomi; Mamm…	PF04118.13^Dopey_N^Dopey, N-terminal^14-299^E:2.4e-106	.	.	.	.	.	.	.	.	.
MSTRG.1165	transcript:Ocbimv22000956m	.	.	transcript:Ocbimv22000956m|m.1174	1-1977[+]	.	SC6A5_HUMAN^SC6A5_HUMAN^Q:40-1641,H:221-760^29.69%ID^E:4e-60^RecName: Full=Sodium- and chloride-dependent glycine transporter 2;^Eukaryota; Metazoa; Chordata; Craniata; Vertebrata; Euteleostomi; Mammalia; Eutheria; Euarchontoglires; Primates; Haplorrhini; Catarrhini; Hominidae; Homo	SC6A9_XENLA^SC6A9_XENLA^Q:15-575,H:53-607^30.47%ID^E:2e-72^RecName: Full=Sodium- and chloride-dependent glycine transporter 1;^Eukaryota; Metazoa; Chordata; Craniata; Vertebrata; Euteleostomi; Amphibia; Batrachia; Anura; Pipoidea; Pipidae; Xenopodinae; Xenopus; Xenopus	PF00209.17^SNF^Sodium:neurotransmitter symporter family^13-520^E:4.8e-98	.	ExpAA=271.86^PredHel=12^Topology=i21-40o67-89i135-154o174-196i208-230o259-278i285-307o349-371i384-406o421-443i464-486o499-521i	.	.	.	.	GO:0005328^molecular_function^neurotransmitter:sodium symporter activity`GO:0006836^biological_process^neurotransmitter transport`GO:0016021^cellular_component^integral component of membrane	.	.
MSTRG.1165	transcript:Ocbimv22000955m	.	.	transcript:Ocbimv22000955m|m.1176	1-513[+]	.	SC6A9_XENLA^SC6A9_XENLA^Q:115-387,H:11-101^56.04%ID^E:1e-30^RecName: Full=Sodium- and chloride-dependent glycine transporter 1;^Eukaryota; Metazoa; Chordata; Craniata; Vertebrata; Euteleostomi; Amphibia; Batrachia; Anura; Pipoidea; Pipidae; Xenopodinae; Xenopus; Xenopus	SC6A9_XENLA^SC6A9_XENLA^Q:39-129,H:11-101^56.04%ID^E:6e-31^RecName: Full=Sodium- and chloride-dependent glycine transporter 1;^Eukaryota; Metazoa; Chordata; Craniata; Vertebrata; Euteleostomi; Amphibia; Batrachia; Anura; Pipoidea; Pipidae; Xenopodinae; Xenopus; Xenopus	PF00209.17^SNF^Sodium:neurotransmitter symporter family^50-130^E:3.4e-35	.	ExpAA=45.12^PredHel=2^Topology=o57-79i84-106o	.	.	.	.	GO:0005328^molecular_function^neurotransmitter:sodium symporter activity`GO:0006836^biological_process^neurotransmitter transport`GO:0016021^cellular_component^integral component of membrane	.	.
MSTRG.1175	transcript:Ocbimv22001324m	.	.	transcript:Ocbimv22001324m|m.1191	1-855[+]	.	MYOM1_APLCA^MYOM1_APLCA^Q:163-792,H:213-349^30.48%ID^E:3e-09^RecName: Full=Myomodulin neuropeptides 1;^Eukaryota; Metazoa; Lophotrochozoa; Mollusca; Gastropoda; Heterobranchia; Euthyneura; Euopisthobranchia; Aplysiomorpha; Aplysioidea; Aplysiidae; Aplysia	FMRF_MUSDO^FMRF_MUSDO^Q:85-239,H:227-363^29.45%ID^E:1e-09^RecName: Full=FMRFamide neuropeptides;^Eukaryota; Metazoa; Ecdysozoa; Arthropoda; Hexapoda; Insecta; Pterygota; Neoptera; Holometabola; Diptera; Brachycera; Muscomorpha; Muscoidea; Muscidae; Musca`FMRF_MUSDO^FMRF_MUSDO^Q:81-243,H:172-309^25.99%ID^E:8e-07^RecName: Full=FMRFamide neuropeptides;^Eukaryota; Metazoa; Ecdysozoa; Arthropoda; Hexa…	PF01581.15^FARP^FMRFamide related peptide family^83-90^E:590`PF01581.15^FARP^FMRFamide related peptide family^100-109^E:220`PF01581.15^FARP^FMRFamide related peptide family^113-120^E:1100`PF01581.15^FARP^FMRFamide related peptide family^126-131^E:2000`PF01581.15^FARP^FMRFamide related peptide family^159-166^E:420`PF01581.15^FARP^FMRFamide related peptide family^188-193^E:1100`PF01581.15^FARP^FMRF…	.	.	.	.	.	.	GO:0007218^biological_process^neuropeptide signaling pathway	.	.
MSTRG.1206	transcript:Ocbimv22001979m	.	.	.	.	.	PSMD3_BOVIN^PSMD3_BOVIN^Q:1-156,H:441-492^78.85%ID^E:3e-20^RecName: Full=26S proteasome non-ATPase regulatory subunit 3;^Eukaryota; Metazoa; Chordata; Craniata; Vertebrata; Euteleostomi; Mammalia; Eutheria; Laurasiatheria; Cetartiodactyla; Ruminantia; Pecora; Bovidae; Bovinae; Bos	.	.	.	.	.	.	.	.	.	.	.
MSTRG.1206	transcript:Ocbimv22001980m	.	.	transcript:Ocbimv22001980m|m.1204	1-1044[+]	.	PSMD3_BOVIN^PSMD3_BOVIN^Q:1-951,H:138-452^67.51%ID^E:4e-124^RecName: Full=26S proteasome non-ATPase regulatory subunit 3;^Eukaryota; Metazoa; Chordata; Craniata; Vertebrata; Euteleostomi; Mammalia; Eutheria; Laurasiatheria; Cetartiodactyla; Ruminantia; Pecora; Bovidae; Bovinae; Bos	PSMD3_BOVIN^PSMD3_BOVIN^Q:1-317,H:138-452^67.51%ID^E:2e-138^RecName: Full=26S proteasome non-ATPase regulatory subunit 3;^Eukaryota; Metazoa; Chordata; Craniata; Vertebrata; Euteleostomi; Mammalia; Eutheria; Laurasiatheria; Cetartiodactyla; Ruminantia; Pecora; Bovidae; Bovinae; Bos	PF01399.26^PCI^PCI domain^224-305^E:3.7e-12	.	.	.	.	.	.	.	.	.
MSTRG.1208	transcript:Ocbimv22001981m	.	.	transcript:Ocbimv22001981m|m.1210	17-1174[+]	.	PRRCA_XENLA^PRRCA_XENLA^Q:554-1156,H:238-438^52.24%ID^E:7e-66^RecName: Full=Protein PRRC1-A;^Eukaryota; Metazoa; Chordata; Craniata; Vertebrata; Euteleostomi; Amphibia; Batrachia; Anura; Pipoidea; Pipidae; Xenopodinae; Xenopus; Xenopus	PRRCA_XENLA^PRRCA_XENLA^Q:155-380,H:210-438^50.66%ID^E:4e-78^RecName: Full=Protein PRRC1-A;^Eukaryota; Metazoa; Chordata; Craniata; Vertebrata; Euteleostomi; Amphibia; Batrachia; Anura; Pipoidea; Pipidae; Xenopodinae; Xenopus; Xenopus	PF01931.17^NTPase_I-T^Protein of unknown function DUF84^202-311^E:2.2e-11	.	.	.	.	.	.	.	.	.
MSTRG.1223	transcript:Ocbimv22002128m	.	.	transcript:Ocbimv22002128m|m.1216	479-2506[+]	.	SPA5L_HUMAN^SPA5L_HUMAN^Q:509-2503,H:14-654^39.47%ID^E:3e-136^RecName: Full=Spermatogenesis-associated protein 5-like protein 1;^Eukaryota; Metazoa; Chordata; Craniata; Vertebrata; Euteleostomi; Mammalia; Eutheria; Euarchontoglires; Primates; Haplorrhini; Catarrhini; Hominidae; Homo`SPA5L_HUMAN^SPA5L_HUMAN^Q:1091-1843,H:466-731^35.04%ID^E:4e-33^RecName: Full=Spermatogenesis-associated protein 5-l…	SPA5L_HUMAN^SPA5L_HUMAN^Q:11-675,H:14-654^39.47%ID^E:3e-143^RecName: Full=Spermatogenesis-associated protein 5-like protein 1;^Eukaryota; Metazoa; Chordata; Craniata; Vertebrata; Euteleostomi; Mammalia; Eutheria; Euarchontoglires; Primates; Haplorrhini; Catarrhini; Hominidae; Homo`SPA5L_HUMAN^SPA5L_HUMAN^Q:205-455,H:466-731^35.04%ID^E:2e-33^RecName: Full=Spermatogenesis-associated protein 5-like …	PF07728.13^AAA_5^AAA domain (dynein-related subfamily)^239-310^E:0.00018`PF05496.11^RuvB_N^Holliday junction DNA helicase ruvB N-terminus^239-312^E:9.3e-06`PF00004.28^AAA^ATPase family associated with various cellular activities (AAA)^240-368^E:2.7e-33`PF01443.17^Viral_helicase1^Viral (Superfamily 1) RNA helicase^241-308^E:5.6e-05`PF00004.28^AAA^ATPase family associated with various cellular acti…	.	.	.	.	.	.	GO:0005524^molecular_function^ATP binding`GO:0016887^molecular_function^ATPase activity`GO:0009378^molecular_function^four-way junction helicase activity`GO:0006281^biological_process^DNA repair`GO:0006310^biological_process^DNA recombination	.	.
MSTRG.1223	transcript:Ocbimv22002127m	.	.	transcript:Ocbimv22002127m|m.1217	343-2370[+]	.	SPA5L_HUMAN^SPA5L_HUMAN^Q:373-2367,H:14-654^39.47%ID^E:7e-137^RecName: Full=Spermatogenesis-associated protein 5-like protein 1;^Eukaryota; Metazoa; Chordata; Craniata; Vertebrata; Euteleostomi; Mammalia; Eutheria; Euarchontoglires; Primates; Haplorrhini; Catarrhini; Hominidae; Homo`SPA5L_HUMAN^SPA5L_HUMAN^Q:955-1707,H:466-731^35.04%ID^E:6e-33^RecName: Full=Spermatogenesis-associated protein 5-li…	SPA5L_HUMAN^SPA5L_HUMAN^Q:11-675,H:14-654^39.47%ID^E:3e-143^RecName: Full=Spermatogenesis-associated protein 5-like protein 1;^Eukaryota; Metazoa; Chordata; Craniata; Vertebrata; Euteleostomi; Mammalia; Eutheria; Euarchontoglires; Primates; Haplorrhini; Catarrhini; Hominidae; Homo`SPA5L_HUMAN^SPA5L_HUMAN^Q:205-455,H:466-731^35.04%ID^E:2e-33^RecName: Full=Spermatogenesis-associated protein 5-like …	PF07728.13^AAA_5^AAA domain (dynein-related subfamily)^239-310^E:0.00018`PF05496.11^RuvB_N^Holliday junction DNA helicase ruvB N-terminus^239-312^E:9.3e-06`PF00004.28^AAA^ATPase family associated with various cellular activities (AAA)^240-368^E:2.7e-33`PF01443.17^Viral_helicase1^Viral (Superfamily 1) RNA helicase^241-308^E:5.6e-05`PF00004.28^AAA^ATPase family associated with various cellular acti…	.	.	.	.	.	.	GO:0005524^molecular_function^ATP binding`GO:0016887^molecular_function^ATPase activity`GO:0009378^molecular_function^four-way junction helicase activity`GO:0006281^biological_process^DNA repair`GO:0006310^biological_process^DNA recombination	.	.
gene:Ocbimv22002137m.g	transcript:Ocbimv22002137m	.	.	transcript:Ocbimv22002137m|m.1219	1-309[+]	.	ZN436_PONAB^ZN436_PONAB^Q:7-303,H:315-414^44%ID^E:8e-21^RecName: Full=Zinc finger protein 436;^Eukaryota; Metazoa; Chordata; Craniata; Vertebrata; Euteleostomi; Mammalia; Eutheria; Euarchontoglires; Primates; Haplorrhini; Catarrhini; Hominidae; Pongo`ZN436_PONAB^ZN436_PONAB^Q:7-303,H:203-302^41%ID^E:7e-19^RecName: Full=Zinc finger protein 436;^Eukaryota; Metazoa; Chordata; Craniata; Vertebrata; E…	ZN436_HUMAN^ZN436_HUMAN^Q:3-101,H:315-414^44%ID^E:6e-21^RecName: Full=Zinc finger protein 436;^Eukaryota; Metazoa; Chordata; Craniata; Vertebrata; Euteleostomi; Mammalia; Eutheria; Euarchontoglires; Primates; Haplorrhini; Catarrhini; Hominidae; Homo`ZN436_HUMAN^ZN436_HUMAN^Q:3-101,H:203-302^41%ID^E:5e-19^RecName: Full=Zinc finger protein 436;^Eukaryota; Metazoa; Chordata; Craniata; Vertebrata; Eu…	PF00096.25^zf-C2H2^Zinc finger, C2H2 type^22-44^E:0.00018	.	.	.	.	.	.	GO:0003676^molecular_function^nucleic acid binding	.	.
MSTRG.1219	transcript:Ocbimv22002124m	.	.	transcript:Ocbimv22002124m|m.1221	1-873[+]	.	SYT11_HUMAN^SYT11_HUMAN^Q:442-831,H:158-287^58.46%ID^E:1e-44^RecName: Full=Synaptotagmin-11;^Eukaryota; Metazoa; Chordata; Craniata; Vertebrata; Euteleostomi; Mammalia; Eutheria; Euarchontoglires; Primates; Haplorrhini; Catarrhini; Hominidae; Homo`SYT11_HUMAN^SYT11_HUMAN^Q:445-792,H:293-409^33.05%ID^E:4e-11^RecName: Full=Synaptotagmin-11;^Eukaryota; Metazoa; Chordata; Craniata; Vertebrata; Eutele…	SYT11_MOUSE^SYT11_MOUSE^Q:148-277,H:157-286^58.46%ID^E:8e-45^RecName: Full=Synaptotagmin-11;^Eukaryota; Metazoa; Chordata; Craniata; Vertebrata; Euteleostomi; Mammalia; Eutheria; Euarchontoglires; Glires; Rodentia; Myomorpha; Muroidea; Muridae; Murinae; Mus; Mus`SYT11_MOUSE^SYT11_MOUSE^Q:149-264,H:292-408^33.9%ID^E:3e-11^RecName: Full=Synaptotagmin-11;^Eukaryota; Metazoa; Chordata; Craniata; Vert…	PF00168.29^C2^C2 domain^164-263^E:1.2e-21	.	ExpAA=30.15^PredHel=1^Topology=o4-26i	.	.	.	.	.	.	.
MSTRG.1219	transcript:Ocbimv22002123m	.	.	transcript:Ocbimv22002123m|m.1228	1-1032[+]	.	SYT11_HUMAN^SYT11_HUMAN^Q:184-1029,H:150-430^55.99%ID^E:1e-100^RecName: Full=Synaptotagmin-11;^Eukaryota; Metazoa; Chordata; Craniata; Vertebrata; Euteleostomi; Mammalia; Eutheria; Euarchontoglires; Primates; Haplorrhini; Catarrhini; Hominidae; Homo	SYT11_HUMAN^SYT11_HUMAN^Q:62-343,H:150-430^55.99%ID^E:3e-102^RecName: Full=Synaptotagmin-11;^Eukaryota; Metazoa; Chordata; Craniata; Vertebrata; Euteleostomi; Mammalia; Eutheria; Euarchontoglires; Primates; Haplorrhini; Catarrhini; Hominidae; Homo	PF00168.29^C2^C2 domain^86-186^E:3.9e-20`PF00168.29^C2^C2 domain^221-325^E:1.3e-24	.	.	.	.	.	.	.	.	.
MSTRG.1220	transcript:Ocbimv22002125m	.	.	transcript:Ocbimv22002125m|m.1231	792-2324[+]	.	TIM44_RAT^TIM44_RAT^Q:1131-2321,H:57-453^58.69%ID^E:5e-162^RecName: Full=Mitochondrial import inner membrane translocase subunit TIM44;^Eukaryota; Metazoa; Chordata; Craniata; Vertebrata; Euteleostomi; Mammalia; Eutheria; Euarchontoglires; Glires; Rodentia; Myomorpha; Muroidea; Muridae; Murinae; Rattus	TIM44_RAT^TIM44_RAT^Q:114-510,H:57-453^58.69%ID^E:2e-177^RecName: Full=Mitochondrial import inner membrane translocase subunit TIM44;^Eukaryota; Metazoa; Chordata; Craniata; Vertebrata; Euteleostomi; Mammalia; Eutheria; Euarchontoglires; Glires; Rodentia; Myomorpha; Muroidea; Muridae; Murinae; Rattus	PF04280.14^Tim44^Tim44-like domain^355-502^E:4.2e-42	.	.	.	.	.	.	.	.	.
MSTRG.1225	transcript:Ocbimv22002129m	.	.	.	.	.	SPA5L_BOVIN^SPA5L_BOVIN^Q:6-251,H:671-753^43.37%ID^E:1e-09^RecName: Full=Spermatogenesis-associated protein 5-like protein 1;^Eukaryota; Metazoa; Chordata; Craniata; Vertebrata; Euteleostomi; Mammalia; Eutheria; Laurasiatheria; Cetartiodactyla; Ruminantia; Pecora; Bovidae; Bovinae; Bos	.	.	.	.	.	.	.	.	.	.	.
MSTRG.1230	transcript:Ocbimv22002135m	.	.	transcript:Ocbimv22002135m|m.1236	37-1098[+]	.	FGL1_HUMAN^FGL1_HUMAN^Q:448-1086,H:82-304^46.7%ID^E:1e-56^RecName: Full=Fibrinogen-like protein 1;^Eukaryota; Metazoa; Chordata; Craniata; Vertebrata; Euteleostomi; Mammalia; Eutheria; Euarchontoglires; Primates; Haplorrhini; Catarrhini; Hominidae; Homo	FGL1_HUMAN^FGL1_HUMAN^Q:138-350,H:82-304^46.7%ID^E:4e-58^RecName: Full=Fibrinogen-like protein 1;^Eukaryota; Metazoa; Chordata; Craniata; Vertebrata; Euteleostomi; Mammalia; Eutheria; Euarchontoglires; Primates; Haplorrhini; Catarrhini; Hominidae; Homo	PF00147.17^Fibrinogen_C^Fibrinogen beta and gamma chains, C-terminal globular domain^136-351^E:4.9e-69	.	.	.	.	.	.	.	.	.
MSTRG.1241	transcript:Ocbimv22002191m	.	.	transcript:Ocbimv22002191m|m.1239	1-2946[+]	.	PKHM3_HUMAN^PKHM3_HUMAN^Q:2248-2892,H:511-725^32.26%ID^E:2e-28^RecName: Full=Pleckstrin homology domain-containing family M member 3;^Eukaryota; Metazoa; Chordata; Craniata; Vertebrata; Euteleostomi; Mammalia; Eutheria; Euarchontoglires; Primates; Haplorrhini; Catarrhini; Hominidae; Homo	PKHM3_HUMAN^PKHM3_HUMAN^Q:750-964,H:511-725^32.26%ID^E:2e-28^RecName: Full=Pleckstrin homology domain-containing family M member 3;^Eukaryota; Metazoa; Chordata; Craniata; Vertebrata; Euteleostomi; Mammalia; Eutheria; Euarchontoglires; Primates; Haplorrhini; Catarrhini; Hominidae; Homo	PF13901.5^zf-RING_9^Putative zinc-RING and/or ribbon^770-965^E:3.2e-44	.	.	.	.	.	.	.	.	.
gene:Ocbimv22002339m.g	transcript:Ocbimv22002339m	.	.	transcript:Ocbimv22002339m|m.1244	1-417[+]	.	MNM2_CAEEL^MNM2_CAEEL^Q:154-402,H:164-246^69.88%ID^E:1e-36^RecName: Full=Zinc finger protein mnm-2 {ECO:0000305};^Eukaryota; Metazoa; Ecdysozoa; Nematoda; Chromadorea; Rhabditida; Rhabditoidea; Rhabditidae; Peloderinae; Caenorhabditis	MNM2_CAEEL^MNM2_CAEEL^Q:52-134,H:164-246^69.88%ID^E:5e-38^RecName: Full=Zinc finger protein mnm-2 {ECO:0000305};^Eukaryota; Metazoa; Ecdysozoa; Nematoda; Chromadorea; Rhabditida; Rhabditoidea; Rhabditidae; Peloderinae; Caenorhabditis	PF00096.25^zf-C2H2^Zinc finger, C2H2 type^56-78^E:0.00036`PF00096.25^zf-C2H2^Zinc finger, C2H2 type^84-106^E:0.00021`PF00096.25^zf-C2H2^Zinc finger, C2H2 type^112-134^E:1.6e-05`PF13912.5^zf-C2H2_6^C2H2-type zinc finger^112-137^E:0.0031`PF12874.6^zf-met^Zinc-finger of C2H2 type^112-134^E:0.00063	.	.	.	.	.	.	GO:0003676^molecular_function^nucleic acid binding	.	.
gene:Ocbimv22002337m.g	transcript:Ocbimv22002337m	.	.	transcript:Ocbimv22002337m|m.1248	1-1164[+]	.	GT2D2_BOVIN^GT2D2_BOVIN^Q:61-1158,H:437-815^26.02%ID^E:5e-43^RecName: Full=General transcription factor II-I repeat domain-containing protein 2;^Eukaryota; Metazoa; Chordata; Craniata; Vertebrata; Euteleostomi; Mammalia; Eutheria; Laurasiatheria; Cetartiodactyla; Ruminantia; Pecora; Bovidae; Bovinae; Bos	GT2D2_BOVIN^GT2D2_BOVIN^Q:21-386,H:437-815^26.02%ID^E:6e-43^RecName: Full=General transcription factor II-I repeat domain-containing protein 2;^Eukaryota; Metazoa; Chordata; Craniata; Vertebrata; Euteleostomi; Mammalia; Eutheria; Laurasiatheria; Cetartiodactyla; Ruminantia; Pecora; Bovidae; Bovinae; Bos	.	.	.	.	.	.	.	.	.	.
gene:Ocbimv22002338m.g	transcript:Ocbimv22002338m	.	.	transcript:Ocbimv22002338m|m.1249	1-735[+]	.	GRM5_MOUSE^GRM5_MOUSE^Q:1-720,H:31-223^27.24%ID^E:1e-09^RecName: Full=Metabotropic glutamate receptor 5;^Eukaryota; Metazoa; Chordata; Craniata; Vertebrata; Euteleostomi; Mammalia; Eutheria; Euarchontoglires; Glires; Rodentia; Myomorpha; Muroidea; Muridae; Murinae; Mus; Mus	GRM5_MOUSE^GRM5_MOUSE^Q:1-240,H:31-223^27.24%ID^E:2e-15^RecName: Full=Metabotropic glutamate receptor 5;^Eukaryota; Metazoa; Chordata; Craniata; Vertebrata; Euteleostomi; Mammalia; Eutheria; Euarchontoglires; Glires; Rodentia; Myomorpha; Muroidea; Muridae; Murinae; Mus; Mus	PF01094.27^ANF_receptor^Receptor family ligand binding region^34-243^E:8.1e-25	.	.	.	.	.	.	.	.	.
gene:Ocbimv22002379m.g	transcript:Ocbimv22002379m	.	.	transcript:Ocbimv22002379m|m.1260	1-471[+]	.	VF232_IIV3^VF232_IIV3^Q:187-453,H:543-631^32.58%ID^E:1e-07^RecName: Full=Putative ubiquitin thioesterase 232R;^Viruses; dsDNA viruses, no RNA stage; Iridoviridae; Betairidovirinae; Chloriridovirus	VF232_IIV3^VF232_IIV3^Q:63-151,H:543-631^32.58%ID^E:1e-07^RecName: Full=Putative ubiquitin thioesterase 232R;^Viruses; dsDNA viruses, no RNA stage; Iridoviridae; Betairidovirinae; Chloriridovirus	.	.	.	.	.	.	.	.	.	.
MSTRG.1251	transcript:Ocbimv22002374m	.	.	transcript:Ocbimv22002374m|m.1263	262-1239[+]	.	SDSL_MOUSE^SDSL_MOUSE^Q:295-1233,H:14-327^51.91%ID^E:2e-84^RecName: Full=Serine dehydratase-like;^Eukaryota; Metazoa; Chordata; Craniata; Vertebrata; Euteleostomi; Mammalia; Eutheria; Euarchontoglires; Glires; Rodentia; Myomorpha; Muroidea; Muridae; Murinae; Mus; Mus	SDSL_MOUSE^SDSL_MOUSE^Q:12-324,H:14-327^51.91%ID^E:1e-99^RecName: Full=Serine dehydratase-like;^Eukaryota; Metazoa; Chordata; Craniata; Vertebrata; Euteleostomi; Mammalia; Eutheria; Euarchontoglires; Glires; Rodentia; Myomorpha; Muroidea; Muridae; Murinae; Mus; Mus	PF00291.24^PALP^Pyridoxal-phosphate dependent enzyme^15-307^E:9.6e-68	.	.	.	.	.	.	.	.	.
MSTRG.1251	transcript:Ocbimv22002373m	.	.	transcript:Ocbimv22002373m|m.1265	186-1163[+]	.	SDSL_MOUSE^SDSL_MOUSE^Q:219-1157,H:14-327^51.91%ID^E:8e-85^RecName: Full=Serine dehydratase-like;^Eukaryota; Metazoa; Chordata; Craniata; Vertebrata; Euteleostomi; Mammalia; Eutheria; Euarchontoglires; Glires; Rodentia; Myomorpha; Muroidea; Muridae; Murinae; Mus; Mus	SDSL_MOUSE^SDSL_MOUSE^Q:12-324,H:14-327^51.91%ID^E:1e-99^RecName: Full=Serine dehydratase-like;^Eukaryota; Metazoa; Chordata; Craniata; Vertebrata; Euteleostomi; Mammalia; Eutheria; Euarchontoglires; Glires; Rodentia; Myomorpha; Muroidea; Muridae; Murinae; Mus; Mus	PF00291.24^PALP^Pyridoxal-phosphate dependent enzyme^15-307^E:9.6e-68	.	.	.	.	.	.	.	.	.
gene:Ocbimv22002562m.g	transcript:Ocbimv22002562m	.	.	transcript:Ocbimv22002562m|m.1271	1-534[+]	.	OPHN1_RAT^OPHN1_RAT^Q:31-528,H:386-563^30.94%ID^E:7e-18^RecName: Full=Oligophrenin-1;^Eukaryota; Metazoa; Chordata; Craniata; Vertebrata; Euteleostomi; Mammalia; Eutheria; Euarchontoglires; Glires; Rodentia; Myomorpha; Muroidea; Muridae; Murinae; Rattus	OPHN1_RAT^OPHN1_RAT^Q:3-176,H:378-563^30.16%ID^E:1e-19^RecName: Full=Oligophrenin-1;^Eukaryota; Metazoa; Chordata; Craniata; Vertebrata; Euteleostomi; Mammalia; Eutheria; Euarchontoglires; Glires; Rodentia; Myomorpha; Muroidea; Muridae; Murinae; Rattus	PF00620.26^RhoGAP^RhoGAP domain^15-154^E:1.8e-33	.	.	.	.	.	.	GO:0007165^biological_process^signal transduction	.	.
MSTRG.1255	transcript:Ocbimv22002559m	.	.	.	.	.	CFA65_HUMAN^CFA65_HUMAN^Q:7-153,H:1086-1134^38.78%ID^E:1e-05^RecName: Full=Cilia- and flagella-associated protein 65 {ECO:0000305};^Eukaryota; Metazoa; Chordata; Craniata; Vertebrata; Euteleostomi; Mammalia; Eutheria; Euarchontoglires; Primates; Haplorrhini; Catarrhini; Hominidae; Homo	.	.	.	.	.	.	.	.	.	.	.
MSTRG.1266	transcript:Ocbimv22002565m	.	.	.	.	.	XPP1_HUMAN^XPP1_HUMAN^Q:3-221,H:548-620^46.58%ID^E:4e-16^RecName: Full=Xaa-Pro aminopeptidase 1;^Eukaryota; Metazoa; Chordata; Craniata; Vertebrata; Euteleostomi; Mammalia; Eutheria; Euarchontoglires; Primates; Haplorrhini; Catarrhini; Hominidae; Homo	.	.	.	.	.	.	.	.	.	.	.
MSTRG.1265	transcript:Ocbimv22002564m	.	.	transcript:Ocbimv22002564m|m.1273	345-1916[+]	.	XPP1_BOVIN^XPP1_BOVIN^Q:492-1910,H:5-465^46.64%ID^E:6e-129^RecName: Full=Xaa-Pro aminopeptidase 1;^Eukaryota; Metazoa; Chordata; Craniata; Vertebrata; Euteleostomi; Mammalia; Eutheria; Laurasiatheria; Cetartiodactyla; Ruminantia; Pecora; Bovidae; Bovinae; Bos	XPP1_BOVIN^XPP1_BOVIN^Q:50-522,H:5-465^46.64%ID^E:3e-130^RecName: Full=Xaa-Pro aminopeptidase 1;^Eukaryota; Metazoa; Chordata; Craniata; Vertebrata; Euteleostomi; Mammalia; Eutheria; Laurasiatheria; Cetartiodactyla; Ruminantia; Pecora; Bovidae; Bovinae; Bos	PF01321.17^Creatinase_N^Creatinase/Prolidase N-terminal domain^70-190^E:2e-11`PF16189.4^Creatinase_N_2^Creatinase/Prolidase N-terminal domain^204-382^E:3.5e-45`PF00557.23^Peptidase_M24^Metallopeptidase family M24^386-509^E:2.9e-20	.	.	.	.	.	.	GO:0016787^molecular_function^hydrolase activity	.	.
MSTRG.1261	transcript:Ocbimv22002560m	.	.	transcript:Ocbimv22002560m|m.1278	1-555[+]	.	CFA65_CHICK^CFA65_CHICK^Q:187-465,H:39-131^40.86%ID^E:5e-16^RecName: Full=Cilia- and flagella-associated protein 65 {ECO:0000305};^Eukaryota; Metazoa; Chordata; Craniata; Vertebrata; Euteleostomi; Archelosauria; Archosauria; Dinosauria; Saurischia; Theropoda; Coelurosauria; Aves; Neognathae; Galloanserae; Galliformes; Phasianidae; Phasianinae; Gallus	CFA65_CHICK^CFA65_CHICK^Q:63-143,H:39-119^44.44%ID^E:6e-17^RecName: Full=Cilia- and flagella-associated protein 65 {ECO:0000305};^Eukaryota; Metazoa; Chordata; Craniata; Vertebrata; Euteleostomi; Archelosauria; Archosauria; Dinosauria; Saurischia; Theropoda; Coelurosauria; Aves; Neognathae; Galloanserae; Galliformes; Phasianidae; Phasianinae; Gallus	.	.	.	.	.	.	.	.	.	.
gene:Ocbimv22002558m.g	transcript:Ocbimv22002558m	.	.	.	.	.	CFA65_HUMAN^CFA65_HUMAN^Q:1-165,H:1230-1284^38.18%ID^E:1e-07^RecName: Full=Cilia- and flagella-associated protein 65 {ECO:0000305};^Eukaryota; Metazoa; Chordata; Craniata; Vertebrata; Euteleostomi; Mammalia; Eutheria; Euarchontoglires; Primates; Haplorrhini; Catarrhini; Hominidae; Homo	.	.	.	.	.	.	.	.	.	.	.
MSTRG.1263	transcript:Ocbimv22002563m	.	.	transcript:Ocbimv22002563m|m.1279	172-2709[+]	.	IFT88_MOUSE^IFT88_MOUSE^Q:199-2640,H:1-801^59.93%ID^E:0^RecName: Full=Intraflagellar transport protein 88 homolog;^Eukaryota; Metazoa; Chordata; Craniata; Vertebrata; Euteleostomi; Mammalia; Eutheria; Euarchontoglires; Glires; Rodentia; Myomorpha; Muroidea; Muridae; Murinae; Mus; Mus	IFT88_MOUSE^IFT88_MOUSE^Q:10-845,H:1-824^60.19%ID^E:0^RecName: Full=Intraflagellar transport protein 88 homolog;^Eukaryota; Metazoa; Chordata; Craniata; Vertebrata; Euteleostomi; Mammalia; Eutheria; Euarchontoglires; Glires; Rodentia; Myomorpha; Muroidea; Muridae; Murinae; Mus; Mus	PF13181.5^TPR_8^Tetratricopeptide repeat^250-275^E:0.14`PF13424.5^TPR_12^Tetratricopeptide repeat^251-312^E:5.2e-08`PF13176.5^TPR_7^Tetratricopeptide repeat^252-276^E:0.00063`PF00515.27^TPR_1^Tetratricopeptide repeat^253-276^E:1.4e-06`PF08238.11^Sel1^Sel1 repeat^262-277^E:28`PF09976.8^TPR_21^Tetratricopeptide repeat-like domain^418-531^E:7.4e-07`PF09986.8^DUF2225^Uncharacterized protein conserved…	.	.	.	.	.	.	GO:0005515^molecular_function^protein binding	.	.
MSTRG.1279	transcript:Ocbimv22002573m	.	.	transcript:Ocbimv22002573m|m.1283	1-4149[+]	.	RSBNL_HUMAN^RSBNL_HUMAN^Q:811-1899,H:333-694^63.64%ID^E:2e-156^RecName: Full=Round spermatid basic protein 1-like protein;^Eukaryota; Metazoa; Chordata; Craniata; Vertebrata; Euteleostomi; Mammalia; Eutheria; Euarchontoglires; Primates; Haplorrhini; Catarrhini; Hominidae; Homo	RSBNL_HUMAN^RSBNL_HUMAN^Q:271-633,H:333-694^63.64%ID^E:3e-161^RecName: Full=Round spermatid basic protein 1-like protein;^Eukaryota; Metazoa; Chordata; Craniata; Vertebrata; Euteleostomi; Mammalia; Eutheria; Euarchontoglires; Primates; Haplorrhini; Catarrhini; Hominidae; Homo	.	.	.	.	.	.	.	.	.	.
MSTRG.1289	transcript:Ocbimv22003100m	.	.	transcript:Ocbimv22003100m|m.1287	1-1044[+]	.	POPD1_MOUSE^POPD1_MOUSE^Q:328-1041,H:27-266^40.25%ID^E:3e-50^RecName: Full=Blood vessel epicardial substance {ECO:0000312|MGI:MGI:1346013};^Eukaryota; Metazoa; Chordata; Craniata; Vertebrata; Euteleostomi; Mammalia; Eutheria; Euarchontoglires; Glires; Rodentia; Myomorpha; Muroidea; Muridae; Murinae; Mus; Mus	POPD1_PIG^POPD1_PIG^Q:95-347,H:3-266^39.41%ID^E:3e-54^RecName: Full=Blood vessel epicardial substance;^Eukaryota; Metazoa; Chordata; Craniata; Vertebrata; Euteleostomi; Mammalia; Eutheria; Laurasiatheria; Cetartiodactyla; Suina; Suidae; Sus	PF04831.12^Popeye^Popeye protein conserved region^124-348^E:3.4e-48	.	ExpAA=50.46^PredHel=2^Topology=i148-170o175-194i	.	.	.	.	GO:0016020^cellular_component^membrane	.	.
MSTRG.1290	transcript:Ocbimv22003099m	.	.	transcript:Ocbimv22003099m|m.1292	1-1329[+]	.	GT2D2_BOVIN^GT2D2_BOVIN^Q:145-1320,H:492-905^33.97%ID^E:2e-69^RecName: Full=General transcription factor II-I repeat domain-containing protein 2;^Eukaryota; Metazoa; Chordata; Craniata; Vertebrata; Euteleostomi; Mammalia; Eutheria; Laurasiatheria; Cetartiodactyla; Ruminantia; Pecora; Bovidae; Bovinae; Bos	GT2D2_BOVIN^GT2D2_BOVIN^Q:49-440,H:492-905^33.97%ID^E:1e-69^RecName: Full=General transcription factor II-I repeat domain-containing protein 2;^Eukaryota; Metazoa; Chordata; Craniata; Vertebrata; Euteleostomi; Mammalia; Eutheria; Laurasiatheria; Cetartiodactyla; Ruminantia; Pecora; Bovidae; Bovinae; Bos	.	.	.	.	.	.	.	.	.	.
MSTRG.1302	transcript:Ocbimv22003850m	.	.	transcript:Ocbimv22003850m|m.1293	1-687[+]	.	SUP9_CAEEL^SUP9_CAEEL^Q:121-381,H:170-265^33.33%ID^E:3e-10^RecName: Full=Two pore potassium channel protein sup-9;^Eukaryota; Metazoa; Ecdysozoa; Nematoda; Chromadorea; Rhabditida; Rhabditoidea; Rhabditidae; Peloderinae; Caenorhabditis	SUP9_CAEEL^SUP9_CAEEL^Q:41-127,H:170-265^33.33%ID^E:1e-10^RecName: Full=Two pore potassium channel protein sup-9;^Eukaryota; Metazoa; Ecdysozoa; Nematoda; Chromadorea; Rhabditida; Rhabditoidea; Rhabditidae; Peloderinae; Caenorhabditis	PF07885.15^Ion_trans_2^Ion channel^35-109^E:1.4e-18	.	ExpAA=69.19^PredHel=3^Topology=o20-42i54-76o86-108i	.	.	.	.	.	.	.
MSTRG.1297	transcript:Ocbimv22003849m	.	.	transcript:Ocbimv22003849m|m.1303	1-768[+]	.	ZBED8_HUMAN^ZBED8_HUMAN^Q:1-687,H:30-273^30.36%ID^E:1e-27^RecName: Full=Protein ZBED8;^Eukaryota; Metazoa; Chordata; Craniata; Vertebrata; Euteleostomi; Mammalia; Eutheria; Euarchontoglires; Primates; Haplorrhini; Catarrhini; Hominidae; Homo	ZBED8_HUMAN^ZBED8_HUMAN^Q:1-229,H:30-273^30.36%ID^E:2e-29^RecName: Full=Protein ZBED8;^Eukaryota; Metazoa; Chordata; Craniata; Vertebrata; Euteleostomi; Mammalia; Eutheria; Euarchontoglires; Primates; Haplorrhini; Catarrhini; Hominidae; Homo	.	.	.	.	.	.	.	.	.	.
MSTRG.1296	transcript:Ocbimv22003848m	.	.	transcript:Ocbimv22003848m|m.1306	225-2063[+]	.	TM127_DANRE^TM127_DANRE^Q:1287-2060,H:29-237^31.97%ID^E:6e-24^RecName: Full=Transmembrane protein 127;^Eukaryota; Metazoa; Chordata; Craniata; Vertebrata; Euteleostomi; Actinopterygii; Neopterygii; Teleostei; Ostariophysi; Cypriniformes; Cyprinidae; Danio	TM127_DANRE^TM127_DANRE^Q:343-612,H:12-237^32.52%ID^E:3e-32^RecName: Full=Transmembrane protein 127;^Eukaryota; Metazoa; Chordata; Craniata; Vertebrata; Euteleostomi; Actinopterygii; Neopterygii; Teleostei; Ostariophysi; Cypriniformes; Cyprinidae; Danio	.	.	ExpAA=102.77^PredHel=4^Topology=i355-374o463-485i498-520o540-562i	.	.	.	.	.	.	.
MSTRG.1309	transcript:Ocbimv22003886m	.	.	transcript:Ocbimv22003886m|m.1307	1-1266[+]	.	KCNAB_DROME^KCNAB_DROME^Q:70-987,H:435-737^73.53%ID^E:2e-131^RecName: Full=Potassium voltage-gated channel protein Shab;^Eukaryota; Metazoa; Ecdysozoa; Arthropoda; Hexapoda; Insecta; Pterygota; Neoptera; Holometabola; Diptera; Brachycera; Muscomorpha; Ephydroidea; Drosophilidae; Drosophila; Sophophora	KCNAB_DROME^KCNAB_DROME^Q:24-329,H:435-737^73.53%ID^E:2e-153^RecName: Full=Potassium voltage-gated channel protein Shab;^Eukaryota; Metazoa; Ecdysozoa; Arthropoda; Hexapoda; Insecta; Pterygota; Neoptera; Holometabola; Diptera; Brachycera; Muscomorpha; Ephydroidea; Drosophilidae; Drosophila; Sophophora	PF00520.30^Ion_trans^Ion transport protein^24-258^E:6.5e-50`PF07885.15^Ion_trans_2^Ion channel^175-249^E:7.2e-12	.	ExpAA=108.76^PredHel=5^Topology=i21-43o63-85i166-188o203-225i227-249o	.	.	.	.	GO:0005216^molecular_function^ion channel activity`GO:0006811^biological_process^ion transport`GO:0055085^biological_process^transmembrane transport`GO:0016020^cellular_component^membrane	.	.
MSTRG.1309	transcript:Ocbimv22003885m	.	.	transcript:Ocbimv22003885m|m.1312	1-1218[+]	.	KCNAB_DROME^KCNAB_DROME^Q:517-1116,H:245-446^67.33%ID^E:7e-92^RecName: Full=Potassium voltage-gated channel protein Shab;^Eukaryota; Metazoa; Ecdysozoa; Arthropoda; Hexapoda; Insecta; Pterygota; Neoptera; Holometabola; Diptera; Brachycera; Muscomorpha; Ephydroidea; Drosophilidae; Drosophila; Sophophora	KCNAB_DROME^KCNAB_DROME^Q:163-385,H:235-454^62.33%ID^E:1e-92^RecName: Full=Potassium voltage-gated channel protein Shab;^Eukaryota; Metazoa; Ecdysozoa; Arthropoda; Hexapoda; Insecta; Pterygota; Neoptera; Holometabola; Diptera; Brachycera; Muscomorpha; Ephydroidea; Drosophilidae; Drosophila; Sophophora	PF02214.21^BTB_2^BTB/POZ domain^207-306^E:3e-31	.	ExpAA=23.15^PredHel=1^Topology=i367-389o	.	.	.	.	GO:0051260^biological_process^protein homooligomerization	.	.
MSTRG.1314	transcript:Ocbimv22003948m	.	.	transcript:Ocbimv22003948m|m.1316	202-3024[+]	.	HEX_VIBVL^HEX_VIBVL^Q:508-3021,H:5-847^34.88%ID^E:2e-154^RecName: Full=Beta-hexosaminidase;^Bacteria; Proteobacteria; Gammaproteobacteria; Vibrionales; Vibrionaceae; Vibrio	HEX_VIBVL^HEX_VIBVL^Q:103-940,H:5-847^34.88%ID^E:3e-159^RecName: Full=Beta-hexosaminidase;^Bacteria; Proteobacteria; Gammaproteobacteria; Vibrionales; Vibrionaceae; Vibrio	PF03173.12^CHB_HEX^Putative carbohydrate binding domain^116-255^E:3.5e-31`PF02838.14^Glyco_hydro_20b^Glycosyl hydrolase family 20, domain 2^287-415^E:8.6e-10`PF00728.21^Glyco_hydro_20^Glycosyl hydrolase family 20, catalytic domain^419-829^E:1.7e-95`PF03174.12^CHB_HEX_C^Chitobiase/beta-hexosaminidase C-terminal domain^857-934^E:2.4e-22	.	.	.	.	.	.	GO:0004553^molecular_function^hydrolase activity, hydrolyzing O-glycosyl compounds`GO:0005975^biological_process^carbohydrate metabolic process	.	.
MSTRG.1321	transcript:Ocbimv22004207m	.	.	transcript:Ocbimv22004207m|m.1319	160-1971[+]	.	MAOX_ANAPL^MAOX_ANAPL^Q:322-1968,H:3-550^60.91%ID^E:0^RecName: Full=NADP-dependent malic enzyme;^Eukaryota; Metazoa; Chordata; Craniata; Vertebrata; Euteleostomi; Archelosauria; Archosauria; Dinosauria; Saurischia; Theropoda; Coelurosauria; Aves; Neognathae; Galloanserae; Anseriformes; Anatidae; Anatinae; Anas	MAOX_ANAPL^MAOX_ANAPL^Q:55-603,H:3-550^60.91%ID^E:0^RecName: Full=NADP-dependent malic enzyme;^Eukaryota; Metazoa; Chordata; Craniata; Vertebrata; Euteleostomi; Archelosauria; Archosauria; Dinosauria; Saurischia; Theropoda; Coelurosauria; Aves; Neognathae; Galloanserae; Anseriformes; Anatidae; Anatinae; Anas	PF00390.18^malic^Malic enzyme, N-terminal domain^121-301^E:2.7e-79`PF03949.14^Malic_M^Malic enzyme, NAD binding domain^311-563^E:3.6e-96	.	.	.	.	.	.	GO:0004471^molecular_function^malate dehydrogenase (decarboxylating) (NAD+) activity`GO:0055114^biological_process^oxidation-reduction process`GO:0051287^molecular_function^NAD binding	.	.
gene:Ocbimv22004209m.g	transcript:Ocbimv22004209m	.	.	transcript:Ocbimv22004209m|m.1322	278-778[+]	.	KAD9_HUMAN^KAD9_HUMAN^Q:269-778,H:1672-1845^44.25%ID^E:2e-38^RecName: Full=Adenylate kinase 9;^Eukaryota; Metazoa; Chordata; Craniata; Vertebrata; Euteleostomi; Mammalia; Eutheria; Euarchontoglires; Primates; Haplorrhini; Catarrhini; Hominidae; Homo	KAD9_HUMAN^KAD9_HUMAN^Q:1-167,H:1675-1845^43.27%ID^E:1e-37^RecName: Full=Adenylate kinase 9;^Eukaryota; Metazoa; Chordata; Craniata; Vertebrata; Euteleostomi; Mammalia; Eutheria; Euarchontoglires; Primates; Haplorrhini; Catarrhini; Hominidae; Homo	.	.	.	.	.	.	.	.	.	.
MSTRG.1316	transcript:Ocbimv22004206m	.	.	transcript:Ocbimv22004206m|m.1323	1034-1855[+]	.	CCNC_CHICK^CCNC_CHICK^Q:1034-1804,H:1-257^70.04%ID^E:3e-132^RecName: Full=Cyclin-C;^Eukaryota; Metazoa; Chordata; Craniata; Vertebrata; Euteleostomi; Archelosauria; Archosauria; Dinosauria; Saurischia; Theropoda; Coelurosauria; Aves; Neognathae; Galloanserae; Galliformes; Phasianidae; Phasianinae; Gallus	CCNC_XENLA^CCNC_XENLA^Q:1-257,H:1-257^70.04%ID^E:2e-143^RecName: Full=Cyclin-C;^Eukaryota; Metazoa; Chordata; Craniata; Vertebrata; Euteleostomi; Amphibia; Batrachia; Anura; Pipoidea; Pipidae; Xenopodinae; Xenopus; Xenopus	PF00134.22^Cyclin_N^Cyclin, N-terminal domain^44-148^E:7.5e-14`PF16899.4^Cyclin_C_2^Cyclin C-terminal domain^154-205^E:3.2e-07	.	.	.	.	.	.	.	.	.
MSTRG.1315	transcript:Ocbimv22004205m	.	.	transcript:Ocbimv22004205m|m.1324	852-2825[+]	.	US6NL_MOUSE^US6NL_MOUSE^Q:864-1973,H:3-371^55.95%ID^E:2e-140^RecName: Full=USP6 N-terminal-like protein;^Eukaryota; Metazoa; Chordata; Craniata; Vertebrata; Euteleostomi; Mammalia; Eutheria; Euarchontoglires; Glires; Rodentia; Myomorpha; Muroidea; Muridae; Murinae; Mus; Mus	US6NL_MOUSE^US6NL_MOUSE^Q:5-374,H:3-371^55.95%ID^E:2e-151^RecName: Full=USP6 N-terminal-like protein;^Eukaryota; Metazoa; Chordata; Craniata; Vertebrata; Euteleostomi; Mammalia; Eutheria; Euarchontoglires; Glires; Rodentia; Myomorpha; Muroidea; Muridae; Murinae; Mus; Mus	PF00566.17^RabGAP-TBC^Rab-GTPase-TBC domain^107-314^E:2e-50	.	.	.	.	.	.	.	.	.
MSTRG.1322	transcript:Ocbimv22004208m	.	.	transcript:Ocbimv22004208m|m.1325	3-5285[+]	.	KAD9_HUMAN^KAD9_HUMAN^Q:3183-5234,H:925-1618^38.33%ID^E:1e-127^RecName: Full=Adenylate kinase 9;^Eukaryota; Metazoa; Chordata; Craniata; Vertebrata; Euteleostomi; Mammalia; Eutheria; Euarchontoglires; Primates; Haplorrhini; Catarrhini; Hominidae; Homo`KAD9_HUMAN^KAD9_HUMAN^Q:195-1181,H:14-358^34.78%ID^E:3e-54^RecName: Full=Adenylate kinase 9;^Eukaryota; Metazoa; Chordata; Craniata; Vertebrata; Eu…	KAD9_HUMAN^KAD9_HUMAN^Q:65-433,H:14-407^32.66%ID^E:9e-59^RecName: Full=Adenylate kinase 9;^Eukaryota; Metazoa; Chordata; Craniata; Vertebrata; Euteleostomi; Mammalia; Eutheria; Euarchontoglires; Primates; Haplorrhini; Catarrhini; Hominidae; Homo`KAD9_HUMAN^KAD9_HUMAN^Q:1420-1562,H:265-415^30.38%ID^E:4e-06^RecName: Full=Adenylate kinase 9;^Eukaryota; Metazoa; Chordata; Craniata; Vertebrata; Eutele…	PF00406.21^ADK^Adenylate kinase^86-292^E:7.7e-21`PF13207.5^AAA_17^AAA domain^87-212^E:7.7e-11`PF00406.21^ADK^Adenylate kinase^1543-1701^E:3e-16`PF13207.5^AAA_17^AAA domain^1544-1660^E:5.5e-10	.	ExpAA=45.99^PredHel=2^Topology=o503-525i532-554o	.	.	.	.	.	.	.
MSTRG.1322	transcript:Ocbimv22004208m	.	.	transcript:Ocbimv22004208m|m.1326	1349-1831[-]	.	KAD9_HUMAN^KAD9_HUMAN^Q:3183-5234,H:925-1618^38.33%ID^E:1e-127^RecName: Full=Adenylate kinase 9;^Eukaryota; Metazoa; Chordata; Craniata; Vertebrata; Euteleostomi; Mammalia; Eutheria; Euarchontoglires; Primates; Haplorrhini; Catarrhini; Hominidae; Homo`KAD9_HUMAN^KAD9_HUMAN^Q:195-1181,H:14-358^34.78%ID^E:3e-54^RecName: Full=Adenylate kinase 9;^Eukaryota; Metazoa; Chordata; Craniata; Vertebrata; Eu…	.	.	.	ExpAA=48.48^PredHel=1^Topology=i84-106o	.	.	.	.	.	.	.
gene:Ocbimv22004267m.g	transcript:Ocbimv22004267m	.	.	transcript:Ocbimv22004267m|m.1329	1-876[+]	.	ACTC_PLATR^ACTC_PLATR^Q:7-867,H:65-374^48.06%ID^E:3e-98^RecName: Full=Actin, cytoplasmic;^Eukaryota; Metazoa; Lophotrochozoa; Mollusca; Gastropoda; Heterobranchia; Euthyneura; Panpulmonata; Hygrophila; Planorboidea; Planorbidae; Planorbella	ACTC_PLATR^ACTC_PLATR^Q:3-289,H:65-374^48.06%ID^E:4e-98^RecName: Full=Actin, cytoplasmic;^Eukaryota; Metazoa; Lophotrochozoa; Mollusca; Gastropoda; Heterobranchia; Euthyneura; Panpulmonata; Hygrophila; Planorboidea; Planorbidae; Planorbella	PF00022.18^Actin^Actin^3-182^E:3.5e-44`PF00022.18^Actin^Actin^186-290^E:1.2e-33	.	.	.	.	.	.	.	.	.
MSTRG.1323	transcript:Ocbimv22004266m	.	.	transcript:Ocbimv22004266m|m.1330	1-1083[+]	.	ACT1_ACACA^ACT1_ACACA^Q:1-1065,H:1-366^48.91%ID^E:1e-115^RecName: Full=Actin-1;^Eukaryota; Amoebozoa; Discosea; Longamoebia; Centramoebida; Acanthamoebidae; Acanthamoeba	ACT1_ACACA^ACT1_ACACA^Q:1-355,H:1-366^49.45%ID^E:1e-117^RecName: Full=Actin-1;^Eukaryota; Amoebozoa; Discosea; Longamoebia; Centramoebida; Acanthamoebidae; Acanthamoeba	PF00022.18^Actin^Actin^5-355^E:3.9e-91	.	.	.	.	.	.	.	.	.
MSTRG.1324	transcript:Ocbimv22004268m	.	.	transcript:Ocbimv22004268m|m.1331	1-879[+]	.	ACTC_BIOAL^ACTC_BIOAL^Q:4-783,H:6-302^47.99%ID^E:3e-85^RecName: Full=Actin, cytoplasmic;^Eukaryota; Metazoa; Lophotrochozoa; Mollusca; Gastropoda; Heterobranchia; Euthyneura; Panpulmonata; Hygrophila; Planorboidea; Planorbidae; Biomphalaria	ACT1_SCHMA^ACT1_SCHMA^Q:2-261,H:6-302^47.99%ID^E:9e-87^RecName: Full=Actin-1;^Eukaryota; Metazoa; Platyhelminthes; Trematoda; Digenea; Strigeidida; Schistosomatoidea; Schistosomatidae; Schistosoma	PF00022.18^Actin^Actin^2-105^E:2e-23`PF00022.18^Actin^Actin^106-183^E:2.2e-12`PF00022.18^Actin^Actin^183-261^E:4.6e-11	.	.	.	.	.	.	.	.	.
gene:Ocbimv22004265m.g	transcript:Ocbimv22004265m	.	.	transcript:Ocbimv22004265m|m.1334	1-504[+]	.	Y132A_HAEIN^Y132A_HAEIN^Q:166-477,H:4-101^34.62%ID^E:9e-14^RecName: Full=Uncharacterized transposase-like protein HI_1328.1;^Bacteria; Proteobacteria; Gammaproteobacteria; Pasteurellales; Pasteurellaceae; Haemophilus	Y132A_HAEIN^Y132A_HAEIN^Q:56-159,H:4-101^34.62%ID^E:8e-14^RecName: Full=Uncharacterized transposase-like protein HI_1328.1;^Bacteria; Proteobacteria; Gammaproteobacteria; Pasteurellales; Pasteurellaceae; Haemophilus	PF12762.6^DDE_Tnp_IS1595^ISXO2-like transposase domain^21-160^E:9.3e-23	.	.	.	.	.	.	.	.	.
MSTRG.1327	transcript:Ocbimv22004371m	.	.	transcript:Ocbimv22004371m|m.1335	137-655[+]	.	PA2AA_DABSI^PA2AA_DABSI^Q:284-652,H:14-133^32.8%ID^E:8e-12^RecName: Full=Acidic phospholipase A2 daboiatoxin A chain;^Eukaryota; Metazoa; Chordata; Craniata; Vertebrata; Euteleostomi; Lepidosauria; Squamata; Bifurcata; Unidentata; Episquamata; Toxicofera; Serpentes; Colubroidea; Viperidae; Viperinae; Daboia	PA2AA_DABSI^PA2AA_DABSI^Q:50-172,H:14-133^36%ID^E:1e-15^RecName: Full=Acidic phospholipase A2 daboiatoxin A chain;^Eukaryota; Metazoa; Chordata; Craniata; Vertebrata; Euteleostomi; Lepidosauria; Squamata; Bifurcata; Unidentata; Episquamata; Toxicofera; Serpentes; Colubroidea; Viperidae; Viperinae; Daboia	PF00068.18^Phospholip_A2_1^Phospholipase A2^59-161^E:4.1e-21	.	ExpAA=21.87^PredHel=1^Topology=o15-37i	.	.	.	.	GO:0004623^molecular_function^phospholipase A2 activity`GO:0006644^biological_process^phospholipid metabolic process`GO:0050482^biological_process^arachidonic acid secretion	.	.
gene:Ocbimv22004367m.g	transcript:Ocbimv22004367m	.	.	transcript:Ocbimv22004367m|m.1336	1-669[+]	.	GT2D2_BOVIN^GT2D2_BOVIN^Q:25-663,H:446-623^27.15%ID^E:8e-15^RecName: Full=General transcription factor II-I repeat domain-containing protein 2;^Eukaryota; Metazoa; Chordata; Craniata; Vertebrata; Euteleostomi; Mammalia; Eutheria; Laurasiatheria; Cetartiodactyla; Ruminantia; Pecora; Bovidae; Bovinae; Bos	GT2D2_BOVIN^GT2D2_BOVIN^Q:9-221,H:446-623^27.15%ID^E:7e-15^RecName: Full=General transcription factor II-I repeat domain-containing protein 2;^Eukaryota; Metazoa; Chordata; Craniata; Vertebrata; Euteleostomi; Mammalia; Eutheria; Laurasiatheria; Cetartiodactyla; Ruminantia; Pecora; Bovidae; Bovinae; Bos	.	.	.	.	.	.	.	.	.	.
MSTRG.1328	transcript:Ocbimv22004375m	.	.	transcript:Ocbimv22004375m|m.1342	57-941[+]	.	DNAS1_HORSE^DNAS1_HORSE^Q:117-899,H:22-281^44.06%ID^E:1e-76^RecName: Full=Deoxyribonuclease-1;^Eukaryota; Metazoa; Chordata; Craniata; Vertebrata; Euteleostomi; Mammalia; Eutheria; Laurasiatheria; Perissodactyla; Equidae; Equus	DNAS1_HORSE^DNAS1_HORSE^Q:21-281,H:22-281^44.06%ID^E:2e-77^RecName: Full=Deoxyribonuclease-1;^Eukaryota; Metazoa; Chordata; Craniata; Vertebrata; Euteleostomi; Mammalia; Eutheria; Laurasiatheria; Perissodactyla; Equidae; Equus	PF03372.22^Exo_endo_phos^Endonuclease/Exonuclease/phosphatase family^25-196^E:1.1e-09	.	.	.	.	.	.	.	.	.
MSTRG.1332	transcript:Ocbimv22004376m	.	.	transcript:Ocbimv22004376m|m.1344	635-2143[+]	.	CRY1_MOUSE^CRY1_MOUSE^Q:650-1981,H:2-492^65.99%ID^E:0^RecName: Full=Cryptochrome-1;^Eukaryota; Metazoa; Chordata; Craniata; Vertebrata; Euteleostomi; Mammalia; Eutheria; Euarchontoglires; Glires; Rodentia; Myomorpha; Muroidea; Muridae; Murinae; Mus; Mus	CRY1_MOUSE^CRY1_MOUSE^Q:6-449,H:2-492^65.99%ID^E:0^RecName: Full=Cryptochrome-1;^Eukaryota; Metazoa; Chordata; Craniata; Vertebrata; Euteleostomi; Mammalia; Eutheria; Euarchontoglires; Glires; Rodentia; Myomorpha; Muroidea; Muridae; Murinae; Mus; Mus	PF00875.17^DNA_photolyase^DNA photolyase^9-169^E:3.1e-43`PF03441.13^FAD_binding_7^FAD binding domain of DNA photolyase^245-443^E:7.9e-78	.	.	.	.	.	.	.	.	.
MSTRG.1332	transcript:Ocbimv22004377m	.	.	transcript:Ocbimv22004377m|m.1345	635-2113[+]	.	CRY1_MOUSE^CRY1_MOUSE^Q:650-1981,H:2-492^65.99%ID^E:0^RecName: Full=Cryptochrome-1;^Eukaryota; Metazoa; Chordata; Craniata; Vertebrata; Euteleostomi; Mammalia; Eutheria; Euarchontoglires; Glires; Rodentia; Myomorpha; Muroidea; Muridae; Murinae; Mus; Mus	CRY1_MOUSE^CRY1_MOUSE^Q:6-449,H:2-492^65.99%ID^E:0^RecName: Full=Cryptochrome-1;^Eukaryota; Metazoa; Chordata; Craniata; Vertebrata; Euteleostomi; Mammalia; Eutheria; Euarchontoglires; Glires; Rodentia; Myomorpha; Muroidea; Muridae; Murinae; Mus; Mus	PF00875.17^DNA_photolyase^DNA photolyase^9-169^E:2.9e-43`PF03441.13^FAD_binding_7^FAD binding domain of DNA photolyase^245-443^E:7.5e-78	.	.	.	.	.	.	.	.	.
MSTRG.1351	transcript:Ocbimv22004420m	.	.	transcript:Ocbimv22004420m|m.1350	1-705[+]	.	CASP9_MOUSE^CASP9_MOUSE^Q:1-681,H:193-454^34.47%ID^E:5e-35^RecName: Full=Caspase-9;^Eukaryota; Metazoa; Chordata; Craniata; Vertebrata; Euteleostomi; Mammalia; Eutheria; Euarchontoglires; Glires; Rodentia; Myomorpha; Muroidea; Muridae; Murinae; Mus; Mus	CASP9_MOUSE^CASP9_MOUSE^Q:1-227,H:193-454^34.47%ID^E:4e-38^RecName: Full=Caspase-9;^Eukaryota; Metazoa; Chordata; Craniata; Vertebrata; Euteleostomi; Mammalia; Eutheria; Euarchontoglires; Glires; Rodentia; Myomorpha; Muroidea; Muridae; Murinae; Mus; Mus	PF00656.21^Peptidase_C14^Caspase domain^7-221^E:4.2e-31	.	.	.	.	.	.	.	.	.
MSTRG.1353	transcript:Ocbimv22004422m	.	.	transcript:Ocbimv22004422m|m.1354	154-1779[+]	.	TAB3_HUMAN^TAB3_HUMAN^Q:1147-1512,H:487-619^30.43%ID^E:5e-06^RecName: Full=TGF-beta-activated kinase 1 and MAP3K7-binding protein 3;^Eukaryota; Metazoa; Chordata; Craniata; Vertebrata; Euteleostomi; Mammalia; Eutheria; Euarchontoglires; Primates; Haplorrhini; Catarrhini; Hominidae; Homo	TAB3_HUMAN^TAB3_HUMAN^Q:332-453,H:487-619^30.43%ID^E:2e-06^RecName: Full=TGF-beta-activated kinase 1 and MAP3K7-binding protein 3;^Eukaryota; Metazoa; Chordata; Craniata; Vertebrata; Euteleostomi; Mammalia; Eutheria; Euarchontoglires; Primates; Haplorrhini; Catarrhini; Hominidae; Homo	.	.	.	.	.	.	.	.	.	.
MSTRG.1336	transcript:Ocbimv22004401m	.	.	transcript:Ocbimv22004401m|m.1357	1-813[+]	.	STO2_CAEEL^STO2_CAEEL^Q:73-714,H:115-335^75.11%ID^E:3e-104^RecName: Full=Stomatin-2;^Eukaryota; Metazoa; Ecdysozoa; Nematoda; Chromadorea; Rhabditida; Rhabditoidea; Rhabditidae; Peloderinae; Caenorhabditis	STO2_CAEEL^STO2_CAEEL^Q:25-238,H:115-335^75.11%ID^E:4e-106^RecName: Full=Stomatin-2;^Eukaryota; Metazoa; Ecdysozoa; Nematoda; Chromadorea; Rhabditida; Rhabditoidea; Rhabditidae; Peloderinae; Caenorhabditis	PF01145.24^Band_7^SPFH domain / Band 7 family^59-224^E:1.2e-27	.	ExpAA=24.65^PredHel=1^Topology=i29-51o	.	.	.	.	.	.	.
MSTRG.1358	transcript:Ocbimv22004423m	.	.	transcript:Ocbimv22004423m|m.1360	1003-2151[+]	.	OSCP1_BOVIN^OSCP1_BOVIN^Q:1003-2076,H:1-354^48.36%ID^E:8e-102^RecName: Full=Protein OSCP1;^Eukaryota; Metazoa; Chordata; Craniata; Vertebrata; Euteleostomi; Mammalia; Eutheria; Laurasiatheria; Cetartiodactyla; Ruminantia; Pecora; Bovidae; Bovinae; Bos	OSCP1_BOVIN^OSCP1_BOVIN^Q:1-379,H:1-377^47.04%ID^E:2e-112^RecName: Full=Protein OSCP1;^Eukaryota; Metazoa; Chordata; Craniata; Vertebrata; Euteleostomi; Mammalia; Eutheria; Laurasiatheria; Cetartiodactyla; Ruminantia; Pecora; Bovidae; Bovinae; Bos	PF10188.8^Oscp1^Organic solute transport protein 1^17-189^E:6.4e-70	.	.	.	.	.	.	.	.	.
MSTRG.1340	transcript:Ocbimv22004407m	.	.	transcript:Ocbimv22004407m|m.1363	1-1098[+]	.	HXK1_PONAB^HXK1_PONAB^Q:55-1044,H:511-837^38.32%ID^E:9e-65^RecName: Full=Hexokinase-1;^Eukaryota; Metazoa; Chordata; Craniata; Vertebrata; Euteleostomi; Mammalia; Eutheria; Euarchontoglires; Primates; Haplorrhini; Catarrhini; Hominidae; Pongo`HXK1_PONAB^HXK1_PONAB^Q:1-1041,H:47-388^35.33%ID^E:1e-58^RecName: Full=Hexokinase-1;^Eukaryota; Metazoa; Chordata; Craniata; Vertebrata; Euteleostomi; Mamma…	HXK1_PONAB^HXK1_PONAB^Q:19-348,H:511-837^38.32%ID^E:5e-65^RecName: Full=Hexokinase-1;^Eukaryota; Metazoa; Chordata; Craniata; Vertebrata; Euteleostomi; Mammalia; Eutheria; Euarchontoglires; Primates; Haplorrhini; Catarrhini; Hominidae; Pongo`HXK1_PONAB^HXK1_PONAB^Q:1-347,H:47-388^35.33%ID^E:1e-58^RecName: Full=Hexokinase-1;^Eukaryota; Metazoa; Chordata; Craniata; Vertebrata; Euteleostomi; Mammali…	PF00349.20^Hexokinase_1^Hexokinase^15-172^E:9.9e-38`PF03727.15^Hexokinase_2^Hexokinase^179-348^E:2.8e-51	.	.	.	.	.	.	GO:0005524^molecular_function^ATP binding`GO:0016773^molecular_function^phosphotransferase activity, alcohol group as acceptor`GO:0005975^biological_process^carbohydrate metabolic process	.	.
MSTRG.1348	transcript:Ocbimv22004415m	.	.	transcript:Ocbimv22004415m|m.1366	357-1301[+]	.	IP3KH_CAEEL^IP3KH_CAEEL^Q:453-1262,H:197-470^46.01%ID^E:5e-78^RecName: Full=Inositol-trisphosphate 3-kinase homolog {ECO:0000305};^Eukaryota; Metazoa; Ecdysozoa; Nematoda; Chromadorea; Rhabditida; Rhabditoidea; Rhabditidae; Peloderinae; Caenorhabditis	IP3KH_CAEEL^IP3KH_CAEEL^Q:33-302,H:197-470^46.01%ID^E:1e-80^RecName: Full=Inositol-trisphosphate 3-kinase homolog {ECO:0000305};^Eukaryota; Metazoa; Ecdysozoa; Nematoda; Chromadorea; Rhabditida; Rhabditoidea; Rhabditidae; Peloderinae; Caenorhabditis	PF03770.15^IPK^Inositol polyphosphate kinase^92-298^E:1.8e-33	.	.	.	.	.	.	GO:0016301^molecular_function^kinase activity`GO:0032958^biological_process^inositol phosphate biosynthetic process	.	.
MSTRG.1348	transcript:Ocbimv22004416m	.	.	transcript:Ocbimv22004416m|m.1368	801-1745[+]	.	IP3KH_CAEEL^IP3KH_CAEEL^Q:897-1706,H:197-470^46.01%ID^E:2e-76^RecName: Full=Inositol-trisphosphate 3-kinase homolog {ECO:0000305};^Eukaryota; Metazoa; Ecdysozoa; Nematoda; Chromadorea; Rhabditida; Rhabditoidea; Rhabditidae; Peloderinae; Caenorhabditis	IP3KH_CAEEL^IP3KH_CAEEL^Q:33-302,H:197-470^46.01%ID^E:1e-80^RecName: Full=Inositol-trisphosphate 3-kinase homolog {ECO:0000305};^Eukaryota; Metazoa; Ecdysozoa; Nematoda; Chromadorea; Rhabditida; Rhabditoidea; Rhabditidae; Peloderinae; Caenorhabditis	PF03770.15^IPK^Inositol polyphosphate kinase^92-298^E:1.8e-33	.	.	.	.	.	.	GO:0016301^molecular_function^kinase activity`GO:0032958^biological_process^inositol phosphate biosynthetic process	.	.
MSTRG.1348	transcript:Ocbimv22004417m	.	.	transcript:Ocbimv22004417m|m.1370	435-1388[+]	.	IP3KH_CAEEL^IP3KH_CAEEL^Q:540-1349,H:197-470^46.01%ID^E:9e-78^RecName: Full=Inositol-trisphosphate 3-kinase homolog {ECO:0000305};^Eukaryota; Metazoa; Ecdysozoa; Nematoda; Chromadorea; Rhabditida; Rhabditoidea; Rhabditidae; Peloderinae; Caenorhabditis	IP3KH_CAEEL^IP3KH_CAEEL^Q:36-305,H:197-470^46.01%ID^E:7e-81^RecName: Full=Inositol-trisphosphate 3-kinase homolog {ECO:0000305};^Eukaryota; Metazoa; Ecdysozoa; Nematoda; Chromadorea; Rhabditida; Rhabditoidea; Rhabditidae; Peloderinae; Caenorhabditis	PF03770.15^IPK^Inositol polyphosphate kinase^95-301^E:1.8e-33	.	.	.	.	.	.	GO:0016301^molecular_function^kinase activity`GO:0032958^biological_process^inositol phosphate biosynthetic process	.	.
MSTRG.1348	transcript:Ocbimv22004417m	.	.	transcript:Ocbimv22004417m|m.1371	265-663[+]	.	IP3KH_CAEEL^IP3KH_CAEEL^Q:540-1349,H:197-470^46.01%ID^E:9e-78^RecName: Full=Inositol-trisphosphate 3-kinase homolog {ECO:0000305};^Eukaryota; Metazoa; Ecdysozoa; Nematoda; Chromadorea; Rhabditida; Rhabditoidea; Rhabditidae; Peloderinae; Caenorhabditis	.	.	.	.	.	.	.	.	.	.	.
MSTRG.1337	transcript:Ocbimv22004402m	.	.	transcript:Ocbimv22004402m|m.1372	361-2664[+]	.	POMT1_DROME^POMT1_DROME^Q:433-2646,H:144-879^46.84%ID^E:0^RecName: Full=Protein O-mannosyltransferase 1;^Eukaryota; Metazoa; Ecdysozoa; Arthropoda; Hexapoda; Insecta; Pterygota; Neoptera; Holometabola; Diptera; Brachycera; Muscomorpha; Ephydroidea; Drosophilidae; Drosophila; Sophophora	POMT1_DROME^POMT1_DROME^Q:25-762,H:144-879^46.84%ID^E:0^RecName: Full=Protein O-mannosyltransferase 1;^Eukaryota; Metazoa; Ecdysozoa; Arthropoda; Hexapoda; Insecta; Pterygota; Neoptera; Holometabola; Diptera; Brachycera; Muscomorpha; Ephydroidea; Drosophilidae; Drosophila; Sophophora	PF02366.17^PMT^Dolichyl-phosphate-mannose-protein mannosyltransferase^61-303^E:3.3e-74`PF02815.18^MIR^MIR domain^358-520^E:1.6e-15`PF16192.4^PMT_4TMC^C-terminal four TMM region of protein-O-mannosyltransferase^559-758^E:1.3e-50	.	ExpAA=197.81^PredHel=7^Topology=i190-209o224-256i277-299o614-636i653-671o686-708i715-737o	.	.	.	.	GO:0000030^molecular_function^mannosyltransferase activity`GO:0006493^biological_process^protein O-linked glycosylation`GO:0016020^cellular_component^membrane	.	.
MSTRG.1338	transcript:Ocbimv22004405m	.	.	transcript:Ocbimv22004405m|m.1374	4201-5166[+]	.	ADPRM_BOVIN^ADPRM_BOVIN^Q:4216-5154,H:17-337^35.29%ID^E:3e-61^RecName: Full=Manganese-dependent ADP-ribose/CDP-alcohol diphosphatase;^Eukaryota; Metazoa; Chordata; Craniata; Vertebrata; Euteleostomi; Mammalia; Eutheria; Laurasiatheria; Cetartiodactyla; Ruminantia; Pecora; Bovidae; Bovinae; Bos	ADPRM_BOVIN^ADPRM_BOVIN^Q:6-318,H:17-337^35.91%ID^E:2e-71^RecName: Full=Manganese-dependent ADP-ribose/CDP-alcohol diphosphatase;^Eukaryota; Metazoa; Chordata; Craniata; Vertebrata; Euteleostomi; Mammalia; Eutheria; Laurasiatheria; Cetartiodactyla; Ruminantia; Pecora; Bovidae; Bovinae; Bos	PF00149.27^Metallophos^Calcineurin-like phosphoesterase^8-262^E:4e-13	.	.	.	.	.	.	GO:0016787^molecular_function^hydrolase activity	.	.
MSTRG.1338	transcript:Ocbimv22004403m	.	.	transcript:Ocbimv22004403m|m.1376	442-1407[+]	.	ADPRM_BOVIN^ADPRM_BOVIN^Q:409-1395,H:3-337^35.1%ID^E:3e-66^RecName: Full=Manganese-dependent ADP-ribose/CDP-alcohol diphosphatase;^Eukaryota; Metazoa; Chordata; Craniata; Vertebrata; Euteleostomi; Mammalia; Eutheria; Laurasiatheria; Cetartiodactyla; Ruminantia; Pecora; Bovidae; Bovinae; Bos	ADPRM_BOVIN^ADPRM_BOVIN^Q:6-318,H:17-337^35.91%ID^E:2e-71^RecName: Full=Manganese-dependent ADP-ribose/CDP-alcohol diphosphatase;^Eukaryota; Metazoa; Chordata; Craniata; Vertebrata; Euteleostomi; Mammalia; Eutheria; Laurasiatheria; Cetartiodactyla; Ruminantia; Pecora; Bovidae; Bovinae; Bos	PF00149.27^Metallophos^Calcineurin-like phosphoesterase^8-262^E:4e-13	.	.	.	.	.	.	GO:0016787^molecular_function^hydrolase activity	.	.
MSTRG.1338	transcript:Ocbimv22004404m	.	.	transcript:Ocbimv22004404m|m.1377	381-1337[+]	.	ADPRM_BOVIN^ADPRM_BOVIN^Q:387-1325,H:17-337^35.29%ID^E:2e-65^RecName: Full=Manganese-dependent ADP-ribose/CDP-alcohol diphosphatase;^Eukaryota; Metazoa; Chordata; Craniata; Vertebrata; Euteleostomi; Mammalia; Eutheria; Laurasiatheria; Cetartiodactyla; Ruminantia; Pecora; Bovidae; Bovinae; Bos	ADPRM_BOVIN^ADPRM_BOVIN^Q:3-315,H:17-337^35.91%ID^E:2e-71^RecName: Full=Manganese-dependent ADP-ribose/CDP-alcohol diphosphatase;^Eukaryota; Metazoa; Chordata; Craniata; Vertebrata; Euteleostomi; Mammalia; Eutheria; Laurasiatheria; Cetartiodactyla; Ruminantia; Pecora; Bovidae; Bovinae; Bos	PF00149.27^Metallophos^Calcineurin-like phosphoesterase^5-259^E:3.9e-13	.	.	.	.	.	.	GO:0016787^molecular_function^hydrolase activity	.	.
MSTRG.1338	transcript:Ocbimv22004406m	.	.	transcript:Ocbimv22004406m|m.1378	4169-5236[+]	.	ADPRM_BOVIN^ADPRM_BOVIN^Q:4238-5224,H:3-337^35.1%ID^E:3e-62^RecName: Full=Manganese-dependent ADP-ribose/CDP-alcohol diphosphatase;^Eukaryota; Metazoa; Chordata; Craniata; Vertebrata; Euteleostomi; Mammalia; Eutheria; Laurasiatheria; Cetartiodactyla; Ruminantia; Pecora; Bovidae; Bovinae; Bos	ADPRM_BOVIN^ADPRM_BOVIN^Q:24-352,H:3-337^35.69%ID^E:3e-72^RecName: Full=Manganese-dependent ADP-ribose/CDP-alcohol diphosphatase;^Eukaryota; Metazoa; Chordata; Craniata; Vertebrata; Euteleostomi; Mammalia; Eutheria; Laurasiatheria; Cetartiodactyla; Ruminantia; Pecora; Bovidae; Bovinae; Bos	PF00149.27^Metallophos^Calcineurin-like phosphoesterase^42-296^E:5.5e-13	.	.	.	.	.	.	GO:0016787^molecular_function^hydrolase activity	.	.
MSTRG.1344	transcript:Ocbimv22004409m	.	.	transcript:Ocbimv22004409m|m.1380	477-1814[+]	.	FADS2_MOUSE^FADS2_MOUSE^Q:477-1793,H:1-441^54.5%ID^E:0^RecName: Full=Fatty acid desaturase 2;^Eukaryota; Metazoa; Chordata; Craniata; Vertebrata; Euteleostomi; Mammalia; Eutheria; Euarchontoglires; Glires; Rodentia; Myomorpha; Muroidea; Muridae; Murinae; Mus; Mus	FADS2_MOUSE^FADS2_MOUSE^Q:1-439,H:1-441^54.5%ID^E:0^RecName: Full=Fatty acid desaturase 2;^Eukaryota; Metazoa; Chordata; Craniata; Vertebrata; Euteleostomi; Mammalia; Eutheria; Euarchontoglires; Glires; Rodentia; Myomorpha; Muroidea; Muridae; Murinae; Mus; Mus	PF00173.27^Cyt-b5^Cytochrome b5-like Heme/Steroid binding domain^25-97^E:8.1e-23`PF00487.23^FA_desaturase^Fatty acid desaturase^155-413^E:2.2e-37	.	ExpAA=97.95^PredHel=4^Topology=i126-148o152-169i264-286o296-318i	.	.	.	.	GO:0006629^biological_process^lipid metabolic process	.	.
MSTRG.1346	transcript:Ocbimv22004413m	.	.	transcript:Ocbimv22004413m|m.1382	481-3111[+]	.	IMB1_MOUSE^IMB1_MOUSE^Q:481-3102,H:1-874^71.23%ID^E:0^RecName: Full=Importin subunit beta-1;^Eukaryota; Metazoa; Chordata; Craniata; Vertebrata; Euteleostomi; Mammalia; Eutheria; Euarchontoglires; Glires; Rodentia; Myomorpha; Muroidea; Muridae; Murinae; Mus; Mus	IMB1_MOUSE^IMB1_MOUSE^Q:1-874,H:1-874^71.58%ID^E:0^RecName: Full=Importin subunit beta-1;^Eukaryota; Metazoa; Chordata; Craniata; Vertebrata; Euteleostomi; Mammalia; Eutheria; Euarchontoglires; Glires; Rodentia; Myomorpha; Muroidea; Muridae; Murinae; Mus; Mus	PF03810.18^IBN_N^Importin-beta N-terminal domain^21-101^E:9.6e-09`PF13513.5^HEAT_EZ^HEAT-like repeat^379-433^E:3.7e-10`PF02985.21^HEAT^HEAT repeat^409-437^E:0.00025	.	.	.	.	.	.	GO:0008536^molecular_function^Ran GTPase binding`GO:0006886^biological_process^intracellular protein transport`GO:0005515^molecular_function^protein binding	.	.
MSTRG.1350	transcript:Ocbimv22004418m	.	.	transcript:Ocbimv22004418m|m.1386	5402-5746[+]	.	CNDD3_HUMAN^CNDD3_HUMAN^Q:103-3927,H:16-1259^35.62%ID^E:0^RecName: Full=Condensin-2 complex subunit D3;^Eukaryota; Metazoa; Chordata; Craniata; Vertebrata; Euteleostomi; Mammalia; Eutheria; Euarchontoglires; Primates; Haplorrhini; Catarrhini; Hominidae; Homo	.	.	.	.	.	.	.	.	.	.	.
MSTRG.1350	transcript:Ocbimv22004418m	.	.	transcript:Ocbimv22004418m|m.1385	1-4668[+]	.	CNDD3_HUMAN^CNDD3_HUMAN^Q:103-3927,H:16-1259^35.62%ID^E:0^RecName: Full=Condensin-2 complex subunit D3;^Eukaryota; Metazoa; Chordata; Craniata; Vertebrata; Euteleostomi; Mammalia; Eutheria; Euarchontoglires; Primates; Haplorrhini; Catarrhini; Hominidae; Homo	CNDD3_HUMAN^CNDD3_HUMAN^Q:35-1530,H:16-1495^33.53%ID^E:0^RecName: Full=Condensin-2 complex subunit D3;^Eukaryota; Metazoa; Chordata; Craniata; Vertebrata; Euteleostomi; Mammalia; Eutheria; Euarchontoglires; Primates; Haplorrhini; Catarrhini; Hominidae; Homo	PF12765.6^Cohesin_HEAT^HEAT repeat associated with sister chromatid cohesion^575-605^E:0.063`PF12717.6^Cnd1^non-SMC mitotic condensation complex subunit 1^1009-1175^E:3.2e-16	.	.	.	.	.	.	.	.	.
MSTRG.1347	transcript:Ocbimv22004414m	.	.	transcript:Ocbimv22004414m|m.1388	167-1126[+]	.	PRI1_HUMAN^PRI1_HUMAN^Q:176-1123,H:88-420^53.89%ID^E:5e-101^RecName: Full=DNA primase small subunit;^Eukaryota; Metazoa; Chordata; Craniata; Vertebrata; Euteleostomi; Mammalia; Eutheria; Euarchontoglires; Primates; Haplorrhini; Catarrhini; Hominidae; Homo	PRI1_HUMAN^PRI1_HUMAN^Q:4-319,H:88-420^53.89%ID^E:1e-118^RecName: Full=DNA primase small subunit;^Eukaryota; Metazoa; Chordata; Craniata; Vertebrata; Euteleostomi; Mammalia; Eutheria; Euarchontoglires; Primates; Haplorrhini; Catarrhini; Hominidae; Homo	PF01896.18^DNA_primase_S^DNA primase small subunit^24-245^E:6.9e-59	.	.	.	.	.	.	GO:0003896^molecular_function^DNA primase activity`GO:0006269^biological_process^DNA replication, synthesis of RNA primer	.	.
MSTRG.1363	transcript:Ocbimv22004427m	.	.	transcript:Ocbimv22004427m|m.1390	1-381[+]	.	GLT1_SCHPO^GLT1_SCHPO^Q:1-372,H:1942-2065^49.19%ID^E:5e-37^RecName: Full=Putative glutamate synthase [NADPH];^Eukaryota; Fungi; Dikarya; Ascomycota; Taphrinomycotina; Schizosaccharomycetes; Schizosaccharomycetales; Schizosaccharomycetaceae; Schizosaccharomyces	GLT1_SCHPO^GLT1_SCHPO^Q:1-124,H:1942-2065^49.19%ID^E:3e-37^RecName: Full=Putative glutamate synthase [NADPH];^Eukaryota; Fungi; Dikarya; Ascomycota; Taphrinomycotina; Schizosaccharomycetes; Schizosaccharomycetales; Schizosaccharomycetaceae; Schizosaccharomyces	PF07992.13^Pyr_redox_2^Pyridine nucleotide-disulphide oxidoreductase^53-124^E:1.2e-06	.	.	.	.	.	.	GO:0016491^molecular_function^oxidoreductase activity`GO:0055114^biological_process^oxidation-reduction process	.	.
gene:Ocbimv22004421m.g	transcript:Ocbimv22004421m	.	.	transcript:Ocbimv22004421m|m.1391	852-1934[+]	.	PRD12_HUMAN^PRD12_HUMAN^Q:858-1769,H:28-316^46.88%ID^E:3e-88^RecName: Full=PR domain zinc finger protein 12;^Eukaryota; Metazoa; Chordata; Craniata; Vertebrata; Euteleostomi; Mammalia; Eutheria; Euarchontoglires; Primates; Haplorrhini; Catarrhini; Hominidae; Homo	PRD12_HUMAN^PRD12_HUMAN^Q:3-317,H:28-327^48.04%ID^E:9e-102^RecName: Full=PR domain zinc finger protein 12;^Eukaryota; Metazoa; Chordata; Craniata; Vertebrata; Euteleostomi; Mammalia; Eutheria; Euarchontoglires; Primates; Haplorrhini; Catarrhini; Hominidae; Homo	PF00856.27^SET^SET domain^114-162^E:9.9e-05`PF12874.6^zf-met^Zinc-finger of C2H2 type^234-255^E:0.00011`PF00096.25^zf-C2H2^Zinc finger, C2H2 type^235-255^E:0.00052`PF00096.25^zf-C2H2^Zinc finger, C2H2 type^261-283^E:4.8e-05`PF12874.6^zf-met^Zinc-finger of C2H2 type^261-281^E:0.032`PF13913.5^zf-C2HC_2^zinc-finger of a C2HC-type^263-274^E:0.66	.	.	.	.	.	.	GO:0005515^molecular_function^protein binding`GO:0003676^molecular_function^nucleic acid binding	.	.
MSTRG.1345	transcript:Ocbimv22004412m	.	.	transcript:Ocbimv22004412m|m.1394	134-1492[+]	.	JMJD4_DANRE^JMJD4_DANRE^Q:227-1207,H:29-354^53.66%ID^E:3e-117^RecName: Full=JmjC domain-containing protein 4;^Eukaryota; Metazoa; Chordata; Craniata; Vertebrata; Euteleostomi; Actinopterygii; Neopterygii; Teleostei; Ostariophysi; Cypriniformes; Cyprinidae; Danio	JMJD4_DANRE^JMJD4_DANRE^Q:32-358,H:29-354^53.66%ID^E:1e-127^RecName: Full=JmjC domain-containing protein 4;^Eukaryota; Metazoa; Chordata; Craniata; Vertebrata; Euteleostomi; Actinopterygii; Neopterygii; Teleostei; Ostariophysi; Cypriniformes; Cyprinidae; Danio	PF13621.5^Cupin_8^Cupin-like domain^42-286^E:4.6e-21`PF02373.21^JmjC^JmjC domain, hydroxylase^179-286^E:4.4e-21	.	.	.	.	.	.	.	.	.
MSTRG.1345	transcript:Ocbimv22004412m	.	.	transcript:Ocbimv22004412m|m.1396	579-899[+]	.	JMJD4_DANRE^JMJD4_DANRE^Q:227-1207,H:29-354^53.66%ID^E:3e-117^RecName: Full=JmjC domain-containing protein 4;^Eukaryota; Metazoa; Chordata; Craniata; Vertebrata; Euteleostomi; Actinopterygii; Neopterygii; Teleostei; Ostariophysi; Cypriniformes; Cyprinidae; Danio	.	.	.	.	.	.	.	.	.	.	.
MSTRG.1360	transcript:Ocbimv22004426m	.	.	transcript:Ocbimv22004426m|m.1397	1-6258[+]	.	SPG17_MOUSE^SPG17_MOUSE^Q:3415-5010,H:1238-1849^24.2%ID^E:2e-30^RecName: Full=Sperm-associated antigen 17;^Eukaryota; Metazoa; Chordata; Craniata; Vertebrata; Euteleostomi; Mammalia; Eutheria; Euarchontoglires; Glires; Rodentia; Myomorpha; Muroidea; Muridae; Murinae; Mus; Mus`SPG17_MOUSE^SPG17_MOUSE^Q:94-1374,H:31-495^26.61%ID^E:7e-23^RecName: Full=Sperm-associated antigen 17;^Eukaryota; Metazoa;…	SPG17_HUMAN^SPG17_HUMAN^Q:32-458,H:32-495^28.12%ID^E:1e-47^RecName: Full=Sperm-associated antigen 17;^Eukaryota; Metazoa; Chordata; Craniata; Vertebrata; Euteleostomi; Mammalia; Eutheria; Euarchontoglires; Primates; Haplorrhini; Catarrhini; Hominidae; Homo`SPG17_HUMAN^SPG17_HUMAN^Q:1144-1670,H:1222-1830^23.4%ID^E:9e-31^RecName: Full=Sperm-associated antigen 17;^Eukaryota; Metazoa; Chordata; Crani…	PF14874.5^PapD-like^Flagellar-associated PapD-like^1974-2029^E:3.4e-05	.	ExpAA=45.80^PredHel=2^Topology=o1890-1912i1917-1939o	.	.	.	.	.	.	.
gene:Ocbimv22004410m.g	transcript:Ocbimv22004411m	.	.	transcript:Ocbimv22004411m|m.1404	149-1852[+]	.	CN37_RAT^CN37_RAT^Q:194-1048,H:30-316^26.97%ID^E:1e-25^RecName: Full=2',3'-cyclic-nucleotide 3'-phosphodiesterase;^Eukaryota; Metazoa; Chordata; Craniata; Vertebrata; Euteleostomi; Mammalia; Eutheria; Euarchontoglires; Glires; Rodentia; Myomorpha; Muroidea; Muridae; Murinae; Rattus	CN37_RAT^CN37_RAT^Q:16-304,H:30-320^26.95%ID^E:1e-25^RecName: Full=2',3'-cyclic-nucleotide 3'-phosphodiesterase;^Eukaryota; Metazoa; Chordata; Craniata; Vertebrata; Euteleostomi; Mammalia; Eutheria; Euarchontoglires; Glires; Rodentia; Myomorpha; Muroidea; Muridae; Murinae; Rattus	PF13671.5^AAA_33^AAA domain^40-154^E:5e-10`PF05881.11^CNPase^2',3'-cyclic nucleotide 3'-phosphodiesterase (CNP or CNPase)^176-293^E:1.3e-10	.	.	.	.	.	.	GO:0004113^molecular_function^2',3'-cyclic-nucleotide 3'-phosphodiesterase activity`GO:0009214^biological_process^cyclic nucleotide catabolic process`GO:0016020^cellular_component^membrane	.	.
gene:Ocbimv22004410m.g	transcript:Ocbimv22004410m	.	.	transcript:Ocbimv22004410m|m.1405	495-2198[+]	.	CN37_RAT^CN37_RAT^Q:540-1394,H:30-316^26.97%ID^E:1e-25^RecName: Full=2',3'-cyclic-nucleotide 3'-phosphodiesterase;^Eukaryota; Metazoa; Chordata; Craniata; Vertebrata; Euteleostomi; Mammalia; Eutheria; Euarchontoglires; Glires; Rodentia; Myomorpha; Muroidea; Muridae; Murinae; Rattus	CN37_RAT^CN37_RAT^Q:16-304,H:30-320^26.95%ID^E:1e-25^RecName: Full=2',3'-cyclic-nucleotide 3'-phosphodiesterase;^Eukaryota; Metazoa; Chordata; Craniata; Vertebrata; Euteleostomi; Mammalia; Eutheria; Euarchontoglires; Glires; Rodentia; Myomorpha; Muroidea; Muridae; Murinae; Rattus	PF13671.5^AAA_33^AAA domain^40-154^E:5e-10`PF05881.11^CNPase^2',3'-cyclic nucleotide 3'-phosphodiesterase (CNP or CNPase)^176-293^E:1.3e-10	.	.	.	.	.	.	GO:0004113^molecular_function^2',3'-cyclic-nucleotide 3'-phosphodiesterase activity`GO:0009214^biological_process^cyclic nucleotide catabolic process`GO:0016020^cellular_component^membrane	.	.
MSTRG.1359	transcript:Ocbimv22004425m	.	.	transcript:Ocbimv22004425m|m.1408	3-1151[+]	.	MECR_HUMAN^MECR_HUMAN^Q:141-1133,H:45-373^54.52%ID^E:3e-122^RecName: Full=Enoyl-[acyl-carrier-protein] reductase, mitochondrial {ECO:0000305};^Eukaryota; Metazoa; Chordata; Craniata; Vertebrata; Euteleostomi; Mammalia; Eutheria; Euarchontoglires; Primates; Haplorrhini; Catarrhini; Hominidae; Homo	MECR_HUMAN^MECR_HUMAN^Q:47-377,H:45-373^54.52%ID^E:8e-123^RecName: Full=Enoyl-[acyl-carrier-protein] reductase, mitochondrial {ECO:0000305};^Eukaryota; Metazoa; Chordata; Craniata; Vertebrata; Euteleostomi; Mammalia; Eutheria; Euarchontoglires; Primates; Haplorrhini; Catarrhini; Hominidae; Homo	PF08240.11^ADH_N^Alcohol dehydrogenase GroES-like domain^74-132^E:4.1e-09`PF00107.25^ADH_zinc_N^Zinc-binding dehydrogenase^198-321^E:4.3e-17	.	.	.	.	.	.	GO:0055114^biological_process^oxidation-reduction process	.	.
MSTRG.1374	transcript:Ocbimv22004528m	.	.	transcript:Ocbimv22004528m|m.1409	1-963[+]	.	RHO_APLCA^RHO_APLCA^Q:1-543,H:1-181^93.37%ID^E:1e-121^RecName: Full=Ras-like GTP-binding protein RHO;^Eukaryota; Metazoa; Lophotrochozoa; Mollusca; Gastropoda; Heterobranchia; Euthyneura; Euopisthobranchia; Aplysiomorpha; Aplysioidea; Aplysiidae; Aplysia`RHO_APLCA^RHO_APLCA^Q:538-960,H:52-192^95.04%ID^E:4e-88^RecName: Full=Ras-like GTP-binding protein RHO;^Eukaryota; Metazoa; Lophotrochozoa; Moll…	RHO_APLCA^RHO_APLCA^Q:1-181,H:1-181^93.37%ID^E:4e-122^RecName: Full=Ras-like GTP-binding protein RHO;^Eukaryota; Metazoa; Lophotrochozoa; Mollusca; Gastropoda; Heterobranchia; Euthyneura; Euopisthobranchia; Aplysiomorpha; Aplysioidea; Aplysiidae; Aplysia`RHO_APLCA^RHO_APLCA^Q:180-320,H:52-192^95.04%ID^E:2e-88^RecName: Full=Ras-like GTP-binding protein RHO;^Eukaryota; Metazoa; Lophotrochozoa; Moll…	PF00071.21^Ras^Ras family^7-179^E:2.1e-57`PF08477.12^Roc^Ras of Complex, Roc, domain of DAPkinase^7-120^E:6.9e-23`PF00025.20^Arf^ADP-ribosylation factor family^7-173^E:1.5e-09`PF08477.12^Roc^Ras of Complex, Roc, domain of DAPkinase^172-248^E:6.8e-14`PF00071.21^Ras^Ras family^180-307^E:4.4e-37	.	.	.	.	.	.	GO:0003924^molecular_function^GTPase activity`GO:0005525^molecular_function^GTP binding	.	.
gene:Ocbimv22004622m.g	transcript:Ocbimv22004622m	.	.	transcript:Ocbimv22004622m|m.1437	1-723[+]	.	PIF1_XENLA^PIF1_XENLA^Q:196-675,H:422-594^30.11%ID^E:7e-10^RecName: Full=ATP-dependent DNA helicase PIF1 {ECO:0000255|HAMAP-Rule:MF_03176};^Eukaryota; Metazoa; Chordata; Craniata; Vertebrata; Euteleostomi; Amphibia; Batrachia; Anura; Pipoidea; Pipidae; Xenopodinae; Xenopus; Xenopus	PIF1_XENLA^PIF1_XENLA^Q:66-225,H:422-594^31.72%ID^E:2e-11^RecName: Full=ATP-dependent DNA helicase PIF1 {ECO:0000255|HAMAP-Rule:MF_03176};^Eukaryota; Metazoa; Chordata; Craniata; Vertebrata; Euteleostomi; Amphibia; Batrachia; Anura; Pipoidea; Pipidae; Xenopodinae; Xenopus; Xenopus	PF05970.13^PIF1^PIF1-like helicase^11-158^E:4.3e-31	.	.	.	.	.	.	GO:0003678^molecular_function^DNA helicase activity`GO:0000723^biological_process^telomere maintenance`GO:0006281^biological_process^DNA repair	.	.
MSTRG.1431	transcript:Ocbimv22004623m	.	.	transcript:Ocbimv22004623m|m.1438	1-1716[+]	.	KGP1_DROME^KGP1_DROME^Q:1-1713,H:201-768^49%ID^E:9e-179^RecName: Full=cGMP-dependent protein kinase, isozyme 1;^Eukaryota; Metazoa; Ecdysozoa; Arthropoda; Hexapoda; Insecta; Pterygota; Neoptera; Holometabola; Diptera; Brachycera; Muscomorpha; Ephydroidea; Drosophilidae; Drosophila; Sophophora	KGP1_DROME^KGP1_DROME^Q:1-571,H:201-768^49%ID^E:0^RecName: Full=cGMP-dependent protein kinase, isozyme 1;^Eukaryota; Metazoa; Ecdysozoa; Arthropoda; Hexapoda; Insecta; Pterygota; Neoptera; Holometabola; Diptera; Brachycera; Muscomorpha; Ephydroidea; Drosophilidae; Drosophila; Sophophora	PF00027.28^cNMP_binding^Cyclic nucleotide-binding domain^4-85^E:6.2e-18`PF00027.28^cNMP_binding^Cyclic nucleotide-binding domain^172-232^E:1.1e-08`PF00069.24^Pkinase^Protein kinase domain^286-418^E:2.7e-31`PF07714.16^Pkinase_Tyr^Protein tyrosine kinase^287-417^E:1.4e-14	.	.	.	.	.	.	GO:0004672^molecular_function^protein kinase activity`GO:0005524^molecular_function^ATP binding`GO:0006468^biological_process^protein phosphorylation	.	.
MSTRG.1432	transcript:Ocbimv22004677m	.	.	transcript:Ocbimv22004677m|m.1450	985-1821[+]	.	TM39A_MOUSE^TM39A_MOUSE^Q:1084-1821,H:47-306^36.92%ID^E:1e-45^RecName: Full=Transmembrane protein 39A;^Eukaryota; Metazoa; Chordata; Craniata; Vertebrata; Euteleostomi; Mammalia; Eutheria; Euarchontoglires; Glires; Rodentia; Myomorpha; Muroidea; Muridae; Murinae; Mus; Mus	T39AA_XENLA^T39AA_XENLA^Q:1-279,H:1-308^35.39%ID^E:6e-53^RecName: Full=Transmembrane protein 39A-A;^Eukaryota; Metazoa; Chordata; Craniata; Vertebrata; Euteleostomi; Amphibia; Batrachia; Anura; Pipoidea; Pipidae; Xenopodinae; Xenopus; Xenopus	PF10271.8^Tmp39^Putative transmembrane protein^36-279^E:8.1e-73	.	ExpAA=106.23^PredHel=5^Topology=i58-80o90-112i133-155o165-187i259-278o	.	.	.	.	.	.	.
MSTRG.1444	transcript:Ocbimv22004852m	.	.	transcript:Ocbimv22004852m|m.1455	3-1118[+]	.	TRPA1_DROME^TRPA1_DROME^Q:51-1118,H:58-415^37.15%ID^E:5e-67^RecName: Full=Transient receptor potential cation channel subfamily A member 1;^Eukaryota; Metazoa; Ecdysozoa; Arthropoda; Hexapoda; Insecta; Pterygota; Neoptera; Holometabola; Diptera; Brachycera; Muscomorpha; Ephydroidea; Drosophilidae; Drosophila; Sophophora`TRPA1_DROME^TRPA1_DROME^Q:30-1103,H:261-586^25.14%ID^E:3e-15^RecName: Full=Tr…	TRPA1_DROME^TRPA1_DROME^Q:17-372,H:58-415^37.15%ID^E:1e-68^RecName: Full=Transient receptor potential cation channel subfamily A member 1;^Eukaryota; Metazoa; Ecdysozoa; Arthropoda; Hexapoda; Insecta; Pterygota; Neoptera; Holometabola; Diptera; Brachycera; Muscomorpha; Ephydroidea; Drosophilidae; Drosophila; Sophophora`TRPA1_DROME^TRPA1_DROME^Q:30-367,H:240-586^24.65%ID^E:3e-17^RecName: Full=Tran…	PF13857.5^Ank_5^Ankyrin repeats (many copies)^39-89^E:8.9e-08`PF12796.6^Ank_2^Ankyrin repeats (3 copies)^40-110^E:4e-11`PF00023.29^Ank^Ankyrin repeat^50-80^E:0.028`PF13637.5^Ank_4^Ankyrin repeats (many copies)^51-102^E:2.1e-09`PF13606.5^Ank_3^Ankyrin repeat^82-110^E:0.0017`PF00023.29^Ank^Ankyrin repeat^82-110^E:8.4e-05`PF12796.6^Ank_2^Ankyrin repeats (3 copies)^105-177^E:2.1e-08`PF13637.5^Ank_4^A…	.	.	.	.	.	.	GO:0005515^molecular_function^protein binding	.	.
MSTRG.1448	transcript:Ocbimv22004855m	.	.	transcript:Ocbimv22004855m|m.1456	1-720[+]	.	TRPA1_DROME^TRPA1_DROME^Q:91-624,H:971-1158^41.36%ID^E:3e-27^RecName: Full=Transient receptor potential cation channel subfamily A member 1;^Eukaryota; Metazoa; Ecdysozoa; Arthropoda; Hexapoda; Insecta; Pterygota; Neoptera; Holometabola; Diptera; Brachycera; Muscomorpha; Ephydroidea; Drosophilidae; Drosophila; Sophophora	TRPA1_DROME^TRPA1_DROME^Q:24-231,H:964-1180^39.73%ID^E:1e-34^RecName: Full=Transient receptor potential cation channel subfamily A member 1;^Eukaryota; Metazoa; Ecdysozoa; Arthropoda; Hexapoda; Insecta; Pterygota; Neoptera; Holometabola; Diptera; Brachycera; Muscomorpha; Ephydroidea; Drosophilidae; Drosophila; Sophophora	PF00520.30^Ion_trans^Ion transport protein^4-95^E:2.8e-06	.	ExpAA=28.41^PredHel=1^Topology=o62-84i	.	.	.	.	GO:0005216^molecular_function^ion channel activity`GO:0006811^biological_process^ion transport`GO:0055085^biological_process^transmembrane transport`GO:0016020^cellular_component^membrane	.	.
MSTRG.1450	transcript:Ocbimv22004856m	.	.	transcript:Ocbimv22004856m|m.1462	57-3359[+]	.	BUB1B_HUMAN^BUB1B_HUMAN^Q:51-1217,H:19-427^34.71%ID^E:8e-56^RecName: Full=Mitotic checkpoint serine/threonine-protein kinase BUB1 beta;^Eukaryota; Metazoa; Chordata; Craniata; Vertebrata; Euteleostomi; Mammalia; Eutheria; Euarchontoglires; Primates; Haplorrhini; Catarrhini; Hominidae; Homo`BUB1B_HUMAN^BUB1B_HUMAN^Q:2334-3344,H:721-1036^24.5%ID^E:6e-19^RecName: Full=Mitotic checkpoint serine/threo…	BUB1B_MOUSE^BUB1B_MOUSE^Q:2-422,H:14-454^33.7%ID^E:5e-58^RecName: Full=Mitotic checkpoint serine/threonine-protein kinase BUB1 beta;^Eukaryota; Metazoa; Chordata; Craniata; Vertebrata; Euteleostomi; Mammalia; Eutheria; Euarchontoglires; Glires; Rodentia; Myomorpha; Muroidea; Muridae; Murinae; Mus; Mus`BUB1B_MOUSE^BUB1B_MOUSE^Q:849-1096,H:792-1026^21.6%ID^E:1e-14^RecName: Full=Mitotic checkpoint s…	PF08311.11^Mad3_BUB1_I^Mad3/BUB1 homology region 1^39-158^E:2.7e-39`PF07714.16^Pkinase_Tyr^Protein tyrosine kinase^808-1014^E:3.3e-05`PF00069.24^Pkinase^Protein kinase domain^884-1028^E:4.9e-10	.	.	.	.	.	.	GO:0004672^molecular_function^protein kinase activity`GO:0006468^biological_process^protein phosphorylation`GO:0005524^molecular_function^ATP binding	.	.
MSTRG.1476	transcript:Ocbimv22005007m	.	.	transcript:Ocbimv22005007m|m.1468	120-425[+]	.	CH10_ORYLA^CH10_ORYLA^Q:129-416,H:2-97^65.62%ID^E:9e-36^RecName: Full=10 kDa heat shock protein, mitochondrial;^Eukaryota; Metazoa; Chordata; Craniata; Vertebrata; Euteleostomi; Actinopterygii; Neopterygii; Teleostei; Neoteleostei; Acanthomorphata; Ovalentaria; Atherinomorphae; Beloniformes; Adrianichthyidae; Oryziinae; Oryzias	CH10_ORYLA^CH10_ORYLA^Q:4-99,H:2-97^65.62%ID^E:6e-39^RecName: Full=10 kDa heat shock protein, mitochondrial;^Eukaryota; Metazoa; Chordata; Craniata; Vertebrata; Euteleostomi; Actinopterygii; Neopterygii; Teleostei; Neoteleostei; Acanthomorphata; Ovalentaria; Atherinomorphae; Beloniformes; Adrianichthyidae; Oryziinae; Oryzias	PF00166.20^Cpn10^Chaperonin 10 Kd subunit^8-98^E:4.7e-27	.	.	.	.	.	.	GO:0006457^biological_process^protein folding`GO:0005737^cellular_component^cytoplasm	.	.
MSTRG.1462	transcript:Ocbimv22004997m	.	.	transcript:Ocbimv22004997m|m.1470	1-1593[+]	.	NOP58_HUMAN^NOP58_HUMAN^Q:85-1389,H:1-435^62.93%ID^E:2e-180^RecName: Full=Nucleolar protein 58;^Eukaryota; Metazoa; Chordata; Craniata; Vertebrata; Euteleostomi; Mammalia; Eutheria; Euarchontoglires; Primates; Haplorrhini; Catarrhini; Hominidae; Homo	NOP58_HUMAN^NOP58_HUMAN^Q:29-476,H:1-448^62.44%ID^E:0^RecName: Full=Nucleolar protein 58;^Eukaryota; Metazoa; Chordata; Craniata; Vertebrata; Euteleostomi; Mammalia; Eutheria; Euarchontoglires; Primates; Haplorrhini; Catarrhini; Hominidae; Homo	PF08156.12^NOP5NT^NOP5NT (NUC127) domain^30-93^E:9.9e-16`PF01798.17^Nop^snoRNA binding domain, fibrillarin^197-425^E:4.2e-83	.	.	.	.	.	.	.	.	.
MSTRG.1454	transcript:Ocbimv22004994m	.	.	transcript:Ocbimv22004994m|m.1473	496-2457[+]	.	NKRF_MOUSE^NKRF_MOUSE^Q:1375-2400,H:378-677^30.09%ID^E:4e-20^RecName: Full=NF-kappa-B-repressing factor;^Eukaryota; Metazoa; Chordata; Craniata; Vertebrata; Euteleostomi; Mammalia; Eutheria; Euarchontoglires; Glires; Rodentia; Myomorpha; Muroidea; Muridae; Murinae; Mus; Mus	NKRF_MOUSE^NKRF_MOUSE^Q:294-647,H:378-688^29.53%ID^E:2e-27^RecName: Full=NF-kappa-B-repressing factor;^Eukaryota; Metazoa; Chordata; Craniata; Vertebrata; Euteleostomi; Mammalia; Eutheria; Euarchontoglires; Glires; Rodentia; Myomorpha; Muroidea; Muridae; Murinae; Mus; Mus	PF11952.7^XTBD^XRN-Two Binding Domain, XTBD^3-72^E:1.9e-22`PF00035.25^dsrm^Double-stranded RNA binding motif^289-326^E:2e-05`PF12656.6^G-patch_2^G-patch domain^501-553^E:9.3e-05`PF01585.22^G-patch^G-patch domain^510-552^E:2.6e-09`PF01424.21^R3H^R3H domain^562-620^E:1.3e-08	.	.	.	.	.	.	GO:0003676^molecular_function^nucleic acid binding	.	.
MSTRG.1475	transcript:Ocbimv22005005m	.	.	transcript:Ocbimv22005005m|m.1479	228-2225[+]	.	MINY4_MOUSE^MINY4_MOUSE^Q:1068-2222,H:361-744^49.62%ID^E:5e-121^RecName: Full=Probable ubiquitin carboxyl-terminal hydrolase MINDY-4;^Eukaryota; Metazoa; Chordata; Craniata; Vertebrata; Euteleostomi; Mammalia; Eutheria; Euarchontoglires; Glires; Rodentia; Myomorpha; Muroidea; Muridae; Murinae; Mus; Mus`MINY4_MOUSE^MINY4_MOUSE^Q:231-470,H:1-80^52.5%ID^E:9e-16^RecName: Full=Probable ubiquitin carbo…	MINY4_MOUSE^MINY4_MOUSE^Q:281-665,H:361-744^49.62%ID^E:2e-122^RecName: Full=Probable ubiquitin carboxyl-terminal hydrolase MINDY-4;^Eukaryota; Metazoa; Chordata; Craniata; Vertebrata; Euteleostomi; Mammalia; Eutheria; Euarchontoglires; Glires; Rodentia; Myomorpha; Muroidea; Muridae; Murinae; Mus; Mus`MINY4_MOUSE^MINY4_MOUSE^Q:2-81,H:1-80^52.5%ID^E:7e-16^RecName: Full=Probable ubiquitin carboxyl-t…	PF13898.5^DUF4205^Domain of unknown function (DUF4205)^324-659^E:1.8e-120	.	.	.	.	.	.	.	.	.
MSTRG.1475	transcript:Ocbimv22005006m	.	.	transcript:Ocbimv22005006m|m.1480	228-2117[+]	.	MINY4_MOUSE^MINY4_MOUSE^Q:1068-2111,H:361-708^49.72%ID^E:2e-105^RecName: Full=Probable ubiquitin carboxyl-terminal hydrolase MINDY-4;^Eukaryota; Metazoa; Chordata; Craniata; Vertebrata; Euteleostomi; Mammalia; Eutheria; Euarchontoglires; Glires; Rodentia; Myomorpha; Muroidea; Muridae; Murinae; Mus; Mus`MINY4_MOUSE^MINY4_MOUSE^Q:231-470,H:1-80^52.5%ID^E:9e-16^RecName: Full=Probable ubiquitin carbo…	MINY4_MOUSE^MINY4_MOUSE^Q:281-628,H:361-708^49.72%ID^E:2e-107^RecName: Full=Probable ubiquitin carboxyl-terminal hydrolase MINDY-4;^Eukaryota; Metazoa; Chordata; Craniata; Vertebrata; Euteleostomi; Mammalia; Eutheria; Euarchontoglires; Glires; Rodentia; Myomorpha; Muroidea; Muridae; Murinae; Mus; Mus`MINY4_MOUSE^MINY4_MOUSE^Q:2-81,H:1-80^52.5%ID^E:5e-16^RecName: Full=Probable ubiquitin carboxyl-t…	PF13898.5^DUF4205^Domain of unknown function (DUF4205)^324-626^E:1.4e-108	.	.	.	.	.	.	.	.	.
MSTRG.1463	transcript:Ocbimv22004998m	.	.	transcript:Ocbimv22004998m|m.1481	195-1175[+]	.	NMRL1_HUMAN^NMRL1_HUMAN^Q:246-1121,H:5-293^41.89%ID^E:4e-66^RecName: Full=NmrA-like family domain-containing protein 1;^Eukaryota; Metazoa; Chordata; Craniata; Vertebrata; Euteleostomi; Mammalia; Eutheria; Euarchontoglires; Primates; Haplorrhini; Catarrhini; Hominidae; Homo	NMRL1_HUMAN^NMRL1_HUMAN^Q:16-309,H:3-293^41.61%ID^E:5e-68^RecName: Full=NmrA-like family domain-containing protein 1;^Eukaryota; Metazoa; Chordata; Craniata; Vertebrata; Euteleostomi; Mammalia; Eutheria; Euarchontoglires; Primates; Haplorrhini; Catarrhini; Hominidae; Homo	PF05368.12^NmrA^NmrA-like family^20-243^E:6.1e-42`PF01073.18^3Beta_HSD^3-beta hydroxysteroid dehydrogenase/isomerase family^22-127^E:3.3e-05`PF13460.5^NAD_binding_10^NAD(P)H-binding^24-171^E:6.9e-14	.	.	.	.	.	.	GO:0003854^molecular_function^3-beta-hydroxy-delta5-steroid dehydrogenase activity`GO:0016616^molecular_function^oxidoreductase activity, acting on the CH-OH group of donors, NAD or NADP as acceptor`GO:0006694^biological_process^steroid biosynthetic process`GO:0055114^biological_process^oxidation-reduction process	.	.
MSTRG.1467	transcript:Ocbimv22005001m	.	.	.	.	.	PTH1R_PIG^PTH1R_PIG^Q:13-219,H:398-467^50%ID^E:2e-16^RecName: Full=Parathyroid hormone/parathyroid hormone-related peptide receptor;^Eukaryota; Metazoa; Chordata; Craniata; Vertebrata; Euteleostomi; Mammalia; Eutheria; Laurasiatheria; Cetartiodactyla; Suina; Suidae; Sus	.	.	.	.	.	.	.	.	.	.	.
MSTRG.1477	transcript:Ocbimv22005008m	.	.	transcript:Ocbimv22005008m|m.1487	85-1815[+]	.	CH60_CRIGR^CH60_CRIGR^Q:85-1737,H:1-553^75.23%ID^E:0^RecName: Full=60 kDa heat shock protein, mitochondrial;^Eukaryota; Metazoa; Chordata; Craniata; Vertebrata; Euteleostomi; Mammalia; Eutheria; Euarchontoglires; Glires; Rodentia; Myomorpha; Muroidea; Cricetidae; Cricetinae; Cricetulus	CH60_CRIGR^CH60_CRIGR^Q:1-551,H:1-553^75.23%ID^E:0^RecName: Full=60 kDa heat shock protein, mitochondrial;^Eukaryota; Metazoa; Chordata; Craniata; Vertebrata; Euteleostomi; Mammalia; Eutheria; Euarchontoglires; Glires; Rodentia; Myomorpha; Muroidea; Cricetidae; Cricetinae; Cricetulus	PF00118.23^Cpn60_TCP1^TCP-1/cpn60 chaperonin family^45-546^E:6.9e-82	.	.	.	.	.	.	GO:0005524^molecular_function^ATP binding	.	.
MSTRG.1483	transcript:Ocbimv22005044m	.	.	transcript:Ocbimv22005044m|m.1497	3-905[+]	.	JUN_CHICK^JUN_CHICK^Q:15-887,H:3-309^46.95%ID^E:7e-61^RecName: Full=Transcription factor AP-1;^Eukaryota; Metazoa; Chordata; Craniata; Vertebrata; Euteleostomi; Archelosauria; Archosauria; Dinosauria; Saurischia; Theropoda; Coelurosauria; Aves; Neognathae; Galloanserae; Galliformes; Phasianidae; Phasianinae; Gallus	JUN_CHICK^JUN_CHICK^Q:5-295,H:3-309^46.95%ID^E:6e-73^RecName: Full=Transcription factor AP-1;^Eukaryota; Metazoa; Chordata; Craniata; Vertebrata; Euteleostomi; Archelosauria; Archosauria; Dinosauria; Saurischia; Theropoda; Coelurosauria; Aves; Neognathae; Galloanserae; Galliformes; Phasianidae; Phasianinae; Gallus	PF03957.12^Jun^Jun-like transcription factor^7-210^E:1e-35`PF03131.16^bZIP_Maf^bZIP Maf transcription factor^217-276^E:1.6e-06`PF00170.20^bZIP_1^bZIP transcription factor^219-281^E:6.7e-16`PF07716.14^bZIP_2^Basic region leucine zipper^225-271^E:1.7e-10	.	.	.	.	.	.	GO:0003677^molecular_function^DNA binding`GO:0006355^biological_process^regulation of transcription, DNA-templated`GO:0005634^cellular_component^nucleus`GO:0003700^molecular_function^DNA-binding transcription factor activity	.	.
MSTRG.1515	transcript:Ocbimv22005124m	.	.	transcript:Ocbimv22005124m|m.1500	2-1891[+]	.	TM9S4_HUMAN^TM9S4_HUMAN^Q:23-1888,H:10-642^63.07%ID^E:0^RecName: Full=Transmembrane 9 superfamily member 4;^Eukaryota; Metazoa; Chordata; Craniata; Vertebrata; Euteleostomi; Mammalia; Eutheria; Euarchontoglires; Primates; Haplorrhini; Catarrhini; Hominidae; Homo	TM9S4_HUMAN^TM9S4_HUMAN^Q:5-629,H:7-642^62.77%ID^E:0^RecName: Full=Transmembrane 9 superfamily member 4;^Eukaryota; Metazoa; Chordata; Craniata; Vertebrata; Euteleostomi; Mammalia; Eutheria; Euarchontoglires; Primates; Haplorrhini; Catarrhini; Hominidae; Homo	PF02990.15^EMP70^Endomembrane protein 70^53-586^E:3.8e-194	.	ExpAA=239.80^PredHel=11^Topology=i5-27o262-284i326-348o358-380i400-419o429-451i458-480o490-512i519-541o556-578i591-613o	.	.	.	.	GO:0016021^cellular_component^integral component of membrane	.	.
MSTRG.1520	transcript:Ocbimv22005132m	.	.	transcript:Ocbimv22005132m|m.1501	1-2274[+]	.	AGRL3_HUMAN^AGRL3_HUMAN^Q:271-2160,H:477-1116^33.44%ID^E:6e-111^RecName: Full=Adhesion G protein-coupled receptor L3 {ECO:0000312|HGNC:HGNC:20974};^Eukaryota; Metazoa; Chordata; Craniata; Vertebrata; Euteleostomi; Mammalia; Eutheria; Euarchontoglires; Primates; Haplorrhini; Catarrhini; Hominidae; Homo	AGRL3_HUMAN^AGRL3_HUMAN^Q:123-735,H:506-1129^34.02%ID^E:5e-115^RecName: Full=Adhesion G protein-coupled receptor L3 {ECO:0000312|HGNC:HGNC:20974};^Eukaryota; Metazoa; Chordata; Craniata; Vertebrata; Euteleostomi; Mammalia; Eutheria; Euarchontoglires; Primates; Haplorrhini; Catarrhini; Hominidae; Homo	PF16489.4^GAIN^GPCR-Autoproteolysis INducing (GAIN) domain^192-383^E:5.1e-18`PF01825.20^GPS^GPCR proteolysis site, GPS, motif^410-453^E:1.6e-14`PF00002.23^7tm_2^7 transmembrane receptor (Secretin family)^468-701^E:8.1e-55	.	ExpAA=153.50^PredHel=7^Topology=o471-493i506-523o538-560i573-595o615-637i654-676o686-708i	.	.	.	.	GO:0004930^molecular_function^G protein-coupled receptor activity`GO:0007186^biological_process^G protein-coupled receptor signaling pathway`GO:0016021^cellular_component^integral component of membrane	.	.
MSTRG.1525	transcript:Ocbimv22005138m	.	.	transcript:Ocbimv22005138m|m.1502	1-414[+]	.	CBWD1_MOUSE^CBWD1_MOUSE^Q:34-408,H:253-378^44.44%ID^E:2e-31^RecName: Full=COBW domain-containing protein 1;^Eukaryota; Metazoa; Chordata; Craniata; Vertebrata; Euteleostomi; Mammalia; Eutheria; Euarchontoglires; Glires; Rodentia; Myomorpha; Muroidea; Muridae; Murinae; Mus; Mus	CBWD1_MOUSE^CBWD1_MOUSE^Q:12-137,H:253-379^44.09%ID^E:2e-31^RecName: Full=COBW domain-containing protein 1;^Eukaryota; Metazoa; Chordata; Craniata; Vertebrata; Euteleostomi; Mammalia; Eutheria; Euarchontoglires; Glires; Rodentia; Myomorpha; Muroidea; Muridae; Murinae; Mus; Mus	PF07683.13^CobW_C^Cobalamin synthesis protein cobW C-terminal domain^30-130^E:1.7e-15	.	.	.	.	.	.	.	.	.
MSTRG.1525	transcript:Ocbimv22005135m	.	.	transcript:Ocbimv22005135m|m.1503	179-820[+]	.	CBWD1_RAT^CBWD1_RAT^Q:203-817,H:19-235^66.82%ID^E:2e-99^RecName: Full=COBW domain-containing protein 1;^Eukaryota; Metazoa; Chordata; Craniata; Vertebrata; Euteleostomi; Mammalia; Eutheria; Euarchontoglires; Glires; Rodentia; Myomorpha; Muroidea; Muridae; Murinae; Rattus	CBWD1_RAT^CBWD1_RAT^Q:9-213,H:19-235^66.82%ID^E:1e-100^RecName: Full=COBW domain-containing protein 1;^Eukaryota; Metazoa; Chordata; Craniata; Vertebrata; Euteleostomi; Mammalia; Eutheria; Euarchontoglires; Glires; Rodentia; Myomorpha; Muroidea; Muridae; Murinae; Rattus	PF02492.18^cobW^CobW/HypB/UreG, nucleotide-binding domain^20-207^E:1.9e-52	.	.	.	.	.	.	.	.	.
MSTRG.1525	transcript:Ocbimv22005139m	.	.	transcript:Ocbimv22005139m|m.1504	304-747[-]	.	CBWD1_MOUSE^CBWD1_MOUSE^Q:7-438,H:240-379^41.38%ID^E:6e-29^RecName: Full=COBW domain-containing protein 1;^Eukaryota; Metazoa; Chordata; Craniata; Vertebrata; Euteleostomi; Mammalia; Eutheria; Euarchontoglires; Glires; Rodentia; Myomorpha; Muroidea; Muridae; Murinae; Mus; Mus	.	.	.	ExpAA=49.01^PredHel=3^Topology=o5-27i47-69o73-95i	.	.	.	.	.	.	.
MSTRG.1525	transcript:Ocbimv22005139m	.	.	transcript:Ocbimv22005139m|m.1505	1-441[+]	.	CBWD1_MOUSE^CBWD1_MOUSE^Q:7-438,H:240-379^41.38%ID^E:6e-29^RecName: Full=COBW domain-containing protein 1;^Eukaryota; Metazoa; Chordata; Craniata; Vertebrata; Euteleostomi; Mammalia; Eutheria; Euarchontoglires; Glires; Rodentia; Myomorpha; Muroidea; Muridae; Murinae; Mus; Mus	CBWD1_MOUSE^CBWD1_MOUSE^Q:3-146,H:240-379^41.38%ID^E:3e-32^RecName: Full=COBW domain-containing protein 1;^Eukaryota; Metazoa; Chordata; Craniata; Vertebrata; Euteleostomi; Mammalia; Eutheria; Euarchontoglires; Glires; Rodentia; Myomorpha; Muroidea; Muridae; Murinae; Mus; Mus	PF07683.13^CobW_C^Cobalamin synthesis protein cobW C-terminal domain^39-139^E:2.1e-15	.	.	.	.	.	.	.	.	.
MSTRG.1525	transcript:Ocbimv22005134m	.	.	transcript:Ocbimv22005134m|m.1507	769-1410[+]	.	CBWD1_RAT^CBWD1_RAT^Q:793-1407,H:19-235^66.82%ID^E:1e-96^RecName: Full=COBW domain-containing protein 1;^Eukaryota; Metazoa; Chordata; Craniata; Vertebrata; Euteleostomi; Mammalia; Eutheria; Euarchontoglires; Glires; Rodentia; Myomorpha; Muroidea; Muridae; Murinae; Rattus	CBWD1_RAT^CBWD1_RAT^Q:9-213,H:19-235^66.82%ID^E:1e-100^RecName: Full=COBW domain-containing protein 1;^Eukaryota; Metazoa; Chordata; Craniata; Vertebrata; Euteleostomi; Mammalia; Eutheria; Euarchontoglires; Glires; Rodentia; Myomorpha; Muroidea; Muridae; Murinae; Rattus	PF02492.18^cobW^CobW/HypB/UreG, nucleotide-binding domain^20-207^E:1.9e-52	.	.	.	.	.	.	.	.	.
MSTRG.1525	transcript:Ocbimv22005136m	.	.	transcript:Ocbimv22005136m|m.1508	230-871[+]	.	CBWD1_RAT^CBWD1_RAT^Q:254-868,H:19-235^66.82%ID^E:3e-99^RecName: Full=COBW domain-containing protein 1;^Eukaryota; Metazoa; Chordata; Craniata; Vertebrata; Euteleostomi; Mammalia; Eutheria; Euarchontoglires; Glires; Rodentia; Myomorpha; Muroidea; Muridae; Murinae; Rattus	CBWD1_RAT^CBWD1_RAT^Q:9-213,H:19-235^66.82%ID^E:1e-100^RecName: Full=COBW domain-containing protein 1;^Eukaryota; Metazoa; Chordata; Craniata; Vertebrata; Euteleostomi; Mammalia; Eutheria; Euarchontoglires; Glires; Rodentia; Myomorpha; Muroidea; Muridae; Murinae; Rattus	PF02492.18^cobW^CobW/HypB/UreG, nucleotide-binding domain^20-207^E:1.9e-52	.	.	.	.	.	.	.	.	.
MSTRG.1523	transcript:Ocbimv22005133m	.	.	transcript:Ocbimv22005133m|m.1509	359-1345[+]	.	TSAP1_HUMAN^TSAP1_HUMAN^Q:374-1231,H:2-283^49.13%ID^E:1e-79^RecName: Full=tRNA selenocysteine 1-associated protein 1;^Eukaryota; Metazoa; Chordata; Craniata; Vertebrata; Euteleostomi; Mammalia; Eutheria; Euarchontoglires; Primates; Haplorrhini; Catarrhini; Hominidae; Homo	TSAP1_HUMAN^TSAP1_HUMAN^Q:7-287,H:3-279^50.87%ID^E:2e-86^RecName: Full=tRNA selenocysteine 1-associated protein 1;^Eukaryota; Metazoa; Chordata; Craniata; Vertebrata; Euteleostomi; Mammalia; Eutheria; Euarchontoglires; Primates; Haplorrhini; Catarrhini; Hominidae; Homo	PF00076.21^RRM_1^RNA recognition motif. (a.k.a. RRM, RBD, or RNP domain)^9-76^E:1.1e-11`PF00076.21^RRM_1^RNA recognition motif. (a.k.a. RRM, RBD, or RNP domain)^102-172^E:2.9e-13	.	.	.	.	.	.	GO:0003676^molecular_function^nucleic acid binding	.	.
MSTRG.1523	transcript:Ocbimv22005133m	.	.	transcript:Ocbimv22005133m|m.1510	912-1211[+]	.	TSAP1_HUMAN^TSAP1_HUMAN^Q:374-1231,H:2-283^49.13%ID^E:1e-79^RecName: Full=tRNA selenocysteine 1-associated protein 1;^Eukaryota; Metazoa; Chordata; Craniata; Vertebrata; Euteleostomi; Mammalia; Eutheria; Euarchontoglires; Primates; Haplorrhini; Catarrhini; Hominidae; Homo	.	.	.	ExpAA=22.21^PredHel=1^Topology=o33-55i	.	.	.	.	.	.	.
MSTRG.1498	transcript:Ocbimv22005110m	.	.	transcript:Ocbimv22005110m|m.1511	101-568[+]	.	SODC_CHICK^SODC_CHICK^Q:104-556,H:4-153^68.21%ID^E:2e-64^RecName: Full=Superoxide dismutase [Cu-Zn];^Eukaryota; Metazoa; Chordata; Craniata; Vertebrata; Euteleostomi; Archelosauria; Archosauria; Dinosauria; Saurischia; Theropoda; Coelurosauria; Aves; Neognathae; Galloanserae; Galliformes; Phasianidae; Phasianinae; Gallus	SODC_CHICK^SODC_CHICK^Q:2-152,H:4-153^68.21%ID^E:1e-65^RecName: Full=Superoxide dismutase [Cu-Zn];^Eukaryota; Metazoa; Chordata; Craniata; Vertebrata; Euteleostomi; Archelosauria; Archosauria; Dinosauria; Saurischia; Theropoda; Coelurosauria; Aves; Neognathae; Galloanserae; Galliformes; Phasianidae; Phasianinae; Gallus	PF00080.19^Sod_Cu^Copper/zinc superoxide dismutase (SODC)^12-148^E:4.6e-47	.	.	.	.	.	.	GO:0046872^molecular_function^metal ion binding`GO:0006801^biological_process^superoxide metabolic process	.	.
MSTRG.1491	transcript:Ocbimv22005103m	.	.	transcript:Ocbimv22005103m|m.1514	3-1577[+]	.	FR1OP_MACFA^FR1OP_MACFA^Q:66-440,H:11-134^52%ID^E:7e-26^RecName: Full=FGFR1 oncogene partner;^Eukaryota; Metazoa; Chordata; Craniata; Vertebrata; Euteleostomi; Mammalia; Eutheria; Euarchontoglires; Primates; Haplorrhini; Catarrhini; Cercopithecidae; Cercopithecinae; Macaca	FR1OP_MACFA^FR1OP_MACFA^Q:22-146,H:11-134^52%ID^E:7e-28^RecName: Full=FGFR1 oncogene partner;^Eukaryota; Metazoa; Chordata; Craniata; Vertebrata; Euteleostomi; Mammalia; Eutheria; Euarchontoglires; Primates; Haplorrhini; Catarrhini; Cercopithecidae; Cercopithecinae; Macaca	PF09398.9^FOP_dimer^FOP N terminal dimerisation domain^65-146^E:5e-18	.	.	.	.	.	.	GO:0034453^biological_process^microtubule anchoring`GO:0005815^cellular_component^microtubule organizing center	.	.
MSTRG.1491	transcript:Ocbimv22005102m	.	.	transcript:Ocbimv22005102m|m.1515	3-1553[+]	.	FR1OP_MACFA^FR1OP_MACFA^Q:66-440,H:11-134^52%ID^E:7e-26^RecName: Full=FGFR1 oncogene partner;^Eukaryota; Metazoa; Chordata; Craniata; Vertebrata; Euteleostomi; Mammalia; Eutheria; Euarchontoglires; Primates; Haplorrhini; Catarrhini; Cercopithecidae; Cercopithecinae; Macaca	FR1OP_MACFA^FR1OP_MACFA^Q:22-146,H:11-134^52%ID^E:7e-28^RecName: Full=FGFR1 oncogene partner;^Eukaryota; Metazoa; Chordata; Craniata; Vertebrata; Euteleostomi; Mammalia; Eutheria; Euarchontoglires; Primates; Haplorrhini; Catarrhini; Cercopithecidae; Cercopithecinae; Macaca	PF09398.9^FOP_dimer^FOP N terminal dimerisation domain^65-146^E:4.9e-18	.	.	.	.	.	.	GO:0034453^biological_process^microtubule anchoring`GO:0005815^cellular_component^microtubule organizing center	.	.
MSTRG.1513	transcript:Ocbimv22005122m	.	.	transcript:Ocbimv22005122m|m.1519	54-10316[+]	.	CPLN1_MOUSE^CPLN1_MOUSE^Q:66-3953,H:1-1329^26.28%ID^E:1e-100^RecName: Full=Ciliogenesis and planar polarity effector 1 {ECO:0000305};^Eukaryota; Metazoa; Chordata; Craniata; Vertebrata; Euteleostomi; Mammalia; Eutheria; Euarchontoglires; Glires; Rodentia; Myomorpha; Muroidea; Muridae; Murinae; Mus; Mus	CPLN1_MOUSE^CPLN1_MOUSE^Q:5-1371,H:1-1400^26.22%ID^E:3e-119^RecName: Full=Ciliogenesis and planar polarity effector 1 {ECO:0000305};^Eukaryota; Metazoa; Chordata; Craniata; Vertebrata; Euteleostomi; Mammalia; Eutheria; Euarchontoglires; Glires; Rodentia; Myomorpha; Muroidea; Muridae; Murinae; Mus; Mus	.	.	.	.	.	.	.	.	.	.
MSTRG.1506	transcript:Ocbimv22005117m	.	.	transcript:Ocbimv22005117m|m.1521	178-1047[+]	.	T2EB_MOUSE^T2EB_MOUSE^Q:178-1032,H:1-289^56.01%ID^E:5e-105^RecName: Full=General transcription factor IIE subunit 2;^Eukaryota; Metazoa; Chordata; Craniata; Vertebrata; Euteleostomi; Mammalia; Eutheria; Euarchontoglires; Glires; Rodentia; Myomorpha; Muroidea; Muridae; Murinae; Mus; Mus	T2EB_MOUSE^T2EB_MOUSE^Q:1-285,H:1-289^56.7%ID^E:3e-107^RecName: Full=General transcription factor IIE subunit 2;^Eukaryota; Metazoa; Chordata; Craniata; Vertebrata; Euteleostomi; Mammalia; Eutheria; Euarchontoglires; Glires; Rodentia; Myomorpha; Muroidea; Muridae; Murinae; Mus; Mus	PF02186.14^TFIIE_beta^TFIIE beta subunit core domain^70-142^E:3.8e-22	.	.	.	.	.	.	GO:0006367^biological_process^transcription initiation from RNA polymerase II promoter	.	.
MSTRG.1512	transcript:Ocbimv22005121m	.	.	transcript:Ocbimv22005121m|m.1522	374-3058[+]	.	WDR36_HUMAN^WDR36_HUMAN^Q:377-3049,H:65-949^48.32%ID^E:0^RecName: Full=WD repeat-containing protein 36;^Eukaryota; Metazoa; Chordata; Craniata; Vertebrata; Euteleostomi; Mammalia; Eutheria; Euarchontoglires; Primates; Haplorrhini; Catarrhini; Hominidae; Homo	WDR36_HUMAN^WDR36_HUMAN^Q:2-892,H:65-949^48.88%ID^E:0^RecName: Full=WD repeat-containing protein 36;^Eukaryota; Metazoa; Chordata; Craniata; Vertebrata; Euteleostomi; Mammalia; Eutheria; Euarchontoglires; Primates; Haplorrhini; Catarrhini; Hominidae; Homo	PF00400.31^WD40^WD domain, G-beta repeat^267-297^E:0.062`PF00400.31^WD40^WD domain, G-beta repeat^476-507^E:0.04`PF00400.31^WD40^WD domain, G-beta repeat^554-590^E:6.3e-06`PF04192.11^Utp21^Utp21 specific WD40 associated putative domain^671-890^E:2.3e-63	.	.	.	.	.	.	GO:0005515^molecular_function^protein binding`GO:0006364^biological_process^rRNA processing`GO:0032040^cellular_component^small-subunit processome	.	.
MSTRG.1503	transcript:Ocbimv22005114m	.	.	transcript:Ocbimv22005114m|m.1524	1-2292[+]	.	DMDE_DROME^DMDE_DROME^Q:145-1602,H:427-940^34.59%ID^E:2e-74^RecName: Full=Dystrophin, isoform E {ECO:0000303|PubMed:10731132, ECO:0000303|PubMed:17543506};^Eukaryota; Metazoa; Ecdysozoa; Arthropoda; Hexapoda; Insecta; Pterygota; Neoptera; Holometabola; Diptera; Brachycera; Muscomorpha; Ephydroidea; Drosophilidae; Drosophila; Sophophora	DMDE_DROME^DMDE_DROME^Q:49-534,H:427-940^35.07%ID^E:8e-87^RecName: Full=Dystrophin, isoform E {ECO:0000303|PubMed:10731132, ECO:0000303|PubMed:17543506};^Eukaryota; Metazoa; Ecdysozoa; Arthropoda; Hexapoda; Insecta; Pterygota; Neoptera; Holometabola; Diptera; Brachycera; Muscomorpha; Ephydroidea; Drosophilidae; Drosophila; Sophophora	PF09068.10^EF-hand_2^EF hand^60-178^E:8.3e-33`PF09069.10^EF-hand_3^EF-hand^182-272^E:3.3e-21`PF00569.16^ZZ^Zinc finger, ZZ type^279-322^E:8.1e-15	.	.	.	.	.	.	GO:0008270^molecular_function^zinc ion binding	.	.
MSTRG.1503	transcript:Ocbimv22005113m	.	.	transcript:Ocbimv22005113m|m.1536	1-2220[+]	.	DMDE_DROME^DMDE_DROME^Q:19-1530,H:409-940^34.55%ID^E:8e-80^RecName: Full=Dystrophin, isoform E {ECO:0000303|PubMed:10731132, ECO:0000303|PubMed:17543506};^Eukaryota; Metazoa; Ecdysozoa; Arthropoda; Hexapoda; Insecta; Pterygota; Neoptera; Holometabola; Diptera; Brachycera; Muscomorpha; Ephydroidea; Drosophilidae; Drosophila; Sophophora	DMDE_DROME^DMDE_DROME^Q:7-510,H:409-940^35.02%ID^E:3e-93^RecName: Full=Dystrophin, isoform E {ECO:0000303|PubMed:10731132, ECO:0000303|PubMed:17543506};^Eukaryota; Metazoa; Ecdysozoa; Arthropoda; Hexapoda; Insecta; Pterygota; Neoptera; Holometabola; Diptera; Brachycera; Muscomorpha; Ephydroidea; Drosophilidae; Drosophila; Sophophora	PF09068.10^EF-hand_2^EF hand^36-154^E:7.9e-33`PF09069.10^EF-hand_3^EF-hand^158-248^E:3.2e-21`PF00569.16^ZZ^Zinc finger, ZZ type^255-298^E:7.8e-15	.	.	.	.	.	.	GO:0008270^molecular_function^zinc ion binding	.	.
MSTRG.1503	transcript:Ocbimv22005112m	.	.	transcript:Ocbimv22005112m|m.1539	1-2220[+]	.	DMDE_DROME^DMDE_DROME^Q:19-1530,H:409-940^34.55%ID^E:8e-80^RecName: Full=Dystrophin, isoform E {ECO:0000303|PubMed:10731132, ECO:0000303|PubMed:17543506};^Eukaryota; Metazoa; Ecdysozoa; Arthropoda; Hexapoda; Insecta; Pterygota; Neoptera; Holometabola; Diptera; Brachycera; Muscomorpha; Ephydroidea; Drosophilidae; Drosophila; Sophophora	DMDE_DROME^DMDE_DROME^Q:7-510,H:409-940^35.02%ID^E:6e-93^RecName: Full=Dystrophin, isoform E {ECO:0000303|PubMed:10731132, ECO:0000303|PubMed:17543506};^Eukaryota; Metazoa; Ecdysozoa; Arthropoda; Hexapoda; Insecta; Pterygota; Neoptera; Holometabola; Diptera; Brachycera; Muscomorpha; Ephydroidea; Drosophilidae; Drosophila; Sophophora	PF09068.10^EF-hand_2^EF hand^36-154^E:7.9e-33`PF09069.10^EF-hand_3^EF-hand^158-248^E:3.2e-21`PF00569.16^ZZ^Zinc finger, ZZ type^255-298^E:7.8e-15	.	.	.	.	.	.	GO:0008270^molecular_function^zinc ion binding	.	.
MSTRG.1503	transcript:Ocbimv22005115m	.	.	transcript:Ocbimv22005115m|m.1542	1-2292[+]	.	DMDE_DROME^DMDE_DROME^Q:145-1602,H:427-940^34.59%ID^E:2e-74^RecName: Full=Dystrophin, isoform E {ECO:0000303|PubMed:10731132, ECO:0000303|PubMed:17543506};^Eukaryota; Metazoa; Ecdysozoa; Arthropoda; Hexapoda; Insecta; Pterygota; Neoptera; Holometabola; Diptera; Brachycera; Muscomorpha; Ephydroidea; Drosophilidae; Drosophila; Sophophora	DMDE_DROME^DMDE_DROME^Q:49-534,H:427-940^35.07%ID^E:1e-86^RecName: Full=Dystrophin, isoform E {ECO:0000303|PubMed:10731132, ECO:0000303|PubMed:17543506};^Eukaryota; Metazoa; Ecdysozoa; Arthropoda; Hexapoda; Insecta; Pterygota; Neoptera; Holometabola; Diptera; Brachycera; Muscomorpha; Ephydroidea; Drosophilidae; Drosophila; Sophophora	PF09068.10^EF-hand_2^EF hand^60-178^E:8.3e-33`PF09069.10^EF-hand_3^EF-hand^182-272^E:3.3e-21`PF00569.16^ZZ^Zinc finger, ZZ type^279-322^E:8.1e-15	.	.	.	.	.	.	GO:0008270^molecular_function^zinc ion binding	.	.
MSTRG.1514	transcript:Ocbimv22005123m	.	.	transcript:Ocbimv22005123m|m.1548	104-466[+]	.	RS20_RAT^RS20_RAT^Q:119-463,H:4-119^92.24%ID^E:2e-69^RecName: Full=40S ribosomal protein S20;^Eukaryota; Metazoa; Chordata; Craniata; Vertebrata; Euteleostomi; Mammalia; Eutheria; Euarchontoglires; Glires; Rodentia; Myomorpha; Muroidea; Muridae; Murinae; Rattus	RS20_RAT^RS20_RAT^Q:6-120,H:4-119^92.24%ID^E:2e-70^RecName: Full=40S ribosomal protein S20;^Eukaryota; Metazoa; Chordata; Craniata; Vertebrata; Euteleostomi; Mammalia; Eutheria; Euarchontoglires; Glires; Rodentia; Myomorpha; Muroidea; Muridae; Murinae; Rattus	PF00338.21^Ribosomal_S10^Ribosomal protein S10p/S20e^22-116^E:7.1e-30	.	.	.	.	.	.	.	.	.
MSTRG.1495	transcript:Ocbimv22005104m	.	.	transcript:Ocbimv22005104m|m.1580	165-1718[+]	.	IMA1_HUMAN^IMA1_HUMAN^Q:186-1715,H:13-529^58.8%ID^E:0^RecName: Full=Importin subunit alpha-1 {ECO:0000305};^Eukaryota; Metazoa; Chordata; Craniata; Vertebrata; Euteleostomi; Mammalia; Eutheria; Euarchontoglires; Primates; Haplorrhini; Catarrhini; Hominidae; Homo	IMA1_HUMAN^IMA1_HUMAN^Q:8-517,H:13-529^58.8%ID^E:0^RecName: Full=Importin subunit alpha-1 {ECO:0000305};^Eukaryota; Metazoa; Chordata; Craniata; Vertebrata; Euteleostomi; Mammalia; Eutheria; Euarchontoglires; Primates; Haplorrhini; Catarrhini; Hominidae; Homo	PF01749.19^IBB^Importin beta binding domain^8-92^E:1.6e-23`PF00514.22^Arm^Armadillo/beta-catenin-like repeat^103-143^E:1.6e-10`PF13513.5^HEAT_EZ^HEAT-like repeat^128-183^E:2.4e-08`PF00514.22^Arm^Armadillo/beta-catenin-like repeat^145-184^E:1e-11`PF00514.22^Arm^Armadillo/beta-catenin-like repeat^188-228^E:3e-08`PF00514.22^Arm^Armadillo/beta-catenin-like repeat^237-269^E:3.4e-05`PF00514.22^Arm^Arma…	.	.	.	.	.	.	GO:0061608^molecular_function^nuclear import signal receptor activity`GO:0006606^biological_process^protein import into nucleus`GO:0005515^molecular_function^protein binding	.	.
MSTRG.1511	transcript:Ocbimv22005119m	.	.	transcript:Ocbimv22005119m|m.1584	131-1996[+]	.	MED26_XENLA^MED26_XENLA^Q:137-385,H:6-88^63.86%ID^E:2e-26^RecName: Full=Mediator of RNA polymerase II transcription subunit 26;^Eukaryota; Metazoa; Chordata; Craniata; Vertebrata; Euteleostomi; Amphibia; Batrachia; Anura; Pipoidea; Pipidae; Xenopodinae; Xenopus; Xenopus`MED26_XENLA^MED26_XENLA^Q:1826-1993,H:541-597^43.86%ID^E:7e-08^RecName: Full=Mediator of RNA polymerase II transcription subunit…	MED26_XENLA^MED26_XENLA^Q:3-85,H:6-88^63.86%ID^E:2e-26^RecName: Full=Mediator of RNA polymerase II transcription subunit 26;^Eukaryota; Metazoa; Chordata; Craniata; Vertebrata; Euteleostomi; Amphibia; Batrachia; Anura; Pipoidea; Pipidae; Xenopodinae; Xenopus; Xenopus`MED26_XENLA^MED26_XENLA^Q:566-621,H:541-597^43.86%ID^E:2e-08^RecName: Full=Mediator of RNA polymerase II transcription subunit 26;^…	PF08711.10^Med26^TFIIS helical bundle-like domain^31-81^E:2.3e-13`PF15693.4^Med26_C^Mediator complex subunit 26 C-terminal^556-618^E:8.8e-12	.	.	.	.	.	.	GO:0005634^cellular_component^nucleus	.	.
MSTRG.1511	transcript:Ocbimv22005120m	.	.	transcript:Ocbimv22005120m|m.1585	423-1979[+]	.	MED26_XENLA^MED26_XENLA^Q:177-368,H:25-88^67.19%ID^E:5e-20^RecName: Full=Mediator of RNA polymerase II transcription subunit 26;^Eukaryota; Metazoa; Chordata; Craniata; Vertebrata; Euteleostomi; Amphibia; Batrachia; Anura; Pipoidea; Pipidae; Xenopodinae; Xenopus; Xenopus`MED26_XENLA^MED26_XENLA^Q:1809-1976,H:541-597^43.86%ID^E:7e-08^RecName: Full=Mediator of RNA polymerase II transcription subuni…	MED26_DANRE^MED26_DANRE^Q:466-518,H:536-589^46.3%ID^E:2e-09^RecName: Full=Mediator of RNA polymerase II transcription subunit 26;^Eukaryota; Metazoa; Chordata; Craniata; Vertebrata; Euteleostomi; Actinopterygii; Neopterygii; Teleostei; Ostariophysi; Cypriniformes; Cyprinidae; Danio	PF15693.4^Med26_C^Mediator complex subunit 26 C-terminal^453-515^E:9.5e-12	.	.	.	.	.	.	.	.	.
MSTRG.1496	transcript:Ocbimv22005105m	.	.	transcript:Ocbimv22005105m|m.1586	3-1052[+]	.	COQ3_MOUSE^COQ3_MOUSE^Q:303-1040,H:89-333^51.63%ID^E:2e-74^RecName: Full=Ubiquinone biosynthesis O-methyltransferase, mitochondrial {ECO:0000255|HAMAP-Rule:MF_03190};^Eukaryota; Metazoa; Chordata; Craniata; Vertebrata; Euteleostomi; Mammalia; Eutheria; Euarchontoglires; Glires; Rodentia; Myomorpha; Muroidea; Muridae; Murinae; Mus; Mus	COQ3_MOUSE^COQ3_MOUSE^Q:101-346,H:89-333^51.63%ID^E:4e-87^RecName: Full=Ubiquinone biosynthesis O-methyltransferase, mitochondrial {ECO:0000255|HAMAP-Rule:MF_03190};^Eukaryota; Metazoa; Chordata; Craniata; Vertebrata; Euteleostomi; Mammalia; Eutheria; Euarchontoglires; Glires; Rodentia; Myomorpha; Muroidea; Muridae; Murinae; Mus; Mus	PF01209.17^Ubie_methyltran^ubiE/COQ5 methyltransferase family^157-269^E:3.2e-09`PF13489.5^Methyltransf_23^Methyltransferase domain^160-313^E:1.7e-20`PF13847.5^Methyltransf_31^Methyltransferase domain^160-270^E:6.8e-17`PF02353.19^CMAS^Mycolic acid cyclopropane synthetase^160-270^E:1.5e-10`PF06325.12^PrmA^Ribosomal protein L11 methyltransferase (PrmA)^160-267^E:1e-07`PF05175.13^MTS^Methyltransferas…	.	.	.	.	.	.	GO:0008168^molecular_function^methyltransferase activity`GO:0008757^molecular_function^S-adenosylmethionine-dependent methyltransferase activity`GO:0009312^biological_process^oligosaccharide biosynthetic process`GO:0009877^biological_process^nodulation	.	.
MSTRG.1526	transcript:Ocbimv22005137m	.	.	transcript:Ocbimv22005137m|m.1588	1-1149[+]	.	ZD16A_DANRE^ZD16A_DANRE^Q:82-1122,H:37-383^40.4%ID^E:3e-82^RecName: Full=Palmitoyltransferase ZDHHC16A {ECO:0000305};^Eukaryota; Metazoa; Chordata; Craniata; Vertebrata; Euteleostomi; Actinopterygii; Neopterygii; Teleostei; Ostariophysi; Cypriniformes; Cyprinidae; Danio	ZD16A_DANRE^ZD16A_DANRE^Q:28-374,H:37-383^40.4%ID^E:4e-82^RecName: Full=Palmitoyltransferase ZDHHC16A {ECO:0000305};^Eukaryota; Metazoa; Chordata; Craniata; Vertebrata; Euteleostomi; Actinopterygii; Neopterygii; Teleostei; Ostariophysi; Cypriniformes; Cyprinidae; Danio	PF01529.19^DHHC^DHHC palmitoyltransferase^139-307^E:2e-32	.	ExpAA=104.84^PredHel=5^Topology=i67-89o99-121i183-205o215-232i272-294o	.	.	.	.	.	.	.
gene:Ocbimv22005125m.g	transcript:Ocbimv22005125m	.	.	transcript:Ocbimv22005125m|m.1591	1-927[+]	.	CCNT1_MOUSE^CCNT1_MOUSE^Q:127-861,H:12-254^34.01%ID^E:6e-44^RecName: Full=Cyclin-T1;^Eukaryota; Metazoa; Chordata; Craniata; Vertebrata; Euteleostomi; Mammalia; Eutheria; Euarchontoglires; Glires; Rodentia; Myomorpha; Muroidea; Muridae; Murinae; Mus; Mus	CCNT1_MOUSE^CCNT1_MOUSE^Q:43-287,H:12-254^34.01%ID^E:2e-44^RecName: Full=Cyclin-T1;^Eukaryota; Metazoa; Chordata; Craniata; Vertebrata; Euteleostomi; Mammalia; Eutheria; Euarchontoglires; Glires; Rodentia; Myomorpha; Muroidea; Muridae; Murinae; Mus; Mus	PF00134.22^Cyclin_N^Cyclin, N-terminal domain^66-181^E:1.7e-13	.	.	.	.	.	.	.	.	.
MSTRG.1564	transcript:Ocbimv22005269m	.	.	transcript:Ocbimv22005269m|m.1592	1-2493[+]	.	NALD2_MOUSE^NALD2_MOUSE^Q:766-2472,H:161-740^34.81%ID^E:8e-110^RecName: Full=N-acetylated-alpha-linked acidic dipeptidase 2;^Eukaryota; Metazoa; Chordata; Craniata; Vertebrata; Euteleostomi; Mammalia; Eutheria; Euarchontoglires; Glires; Rodentia; Myomorpha; Muroidea; Muridae; Murinae; Mus; Mus	NALD2_MOUSE^NALD2_MOUSE^Q:256-824,H:161-740^34.81%ID^E:1e-109^RecName: Full=N-acetylated-alpha-linked acidic dipeptidase 2;^Eukaryota; Metazoa; Chordata; Craniata; Vertebrata; Euteleostomi; Mammalia; Eutheria; Euarchontoglires; Glires; Rodentia; Myomorpha; Muroidea; Muridae; Murinae; Mus; Mus	PF00098.22^zf-CCHC^Zinc knuckle^11-27^E:0.0012`PF02225.21^PA^PA domain^258-330^E:1.5e-08`PF04389.16^Peptidase_M28^Peptidase family M28^434-640^E:5e-21`PF04253.14^TFR_dimer^Transferrin receptor-like dimerisation domain^703-820^E:7.7e-16	.	.	.	.	.	.	GO:0003676^molecular_function^nucleic acid binding`GO:0008270^molecular_function^zinc ion binding	.	.
MSTRG.1581	transcript:Ocbimv22005419m	.	.	transcript:Ocbimv22005419m|m.1608	1-4161[+]	.	AGRIN_MOUSE^AGRIN_MOUSE^Q:2068-4149,H:1215-1934^33.24%ID^E:2e-113^RecName: Full=Agrin;^Eukaryota; Metazoa; Chordata; Craniata; Vertebrata; Euteleostomi; Mammalia; Eutheria; Euarchontoglires; Glires; Rodentia; Myomorpha; Muroidea; Muridae; Murinae; Mus; Mus`AGRIN_MOUSE^AGRIN_MOUSE^Q:13-1767,H:290-868^37.98%ID^E:2e-102^RecName: Full=Agrin;^Eukaryota; Metazoa; Chordata; Craniata; Vertebrata; Euteleo…	AGRIN_CHICK^AGRIN_CHICK^Q:681-1383,H:1340-2065^34.18%ID^E:2e-118^RecName: Full=Agrin;^Eukaryota; Metazoa; Chordata; Craniata; Vertebrata; Euteleostomi; Archelosauria; Archosauria; Dinosauria; Saurischia; Theropoda; Coelurosauria; Aves; Neognathae; Galloanserae; Galliformes; Phasianidae; Phasianinae; Gallus`AGRIN_CHICK^AGRIN_CHICK^Q:10-588,H:410-972^39.97%ID^E:1e-110^RecName: Full=Agrin;^Eukaryota…	PF07648.14^Kazal_2^Kazal-type serine protease inhibitor domain^27-71^E:3.9e-09`PF00050.20^Kazal_1^Kazal-type serine protease inhibitor domain^30-71^E:5e-07`PF07648.14^Kazal_2^Kazal-type serine protease inhibitor domain^96-142^E:1.7e-11`PF00050.20^Kazal_1^Kazal-type serine protease inhibitor domain^101-142^E:1.1e-07`PF07648.14^Kazal_2^Kazal-type serine protease inhibitor domain^167-211^E:4.4e-07`P…	.	.	.	.	.	.	GO:0005515^molecular_function^protein binding	.	.
MSTRG.1581	transcript:Ocbimv22005418m	.	.	transcript:Ocbimv22005418m|m.1612	1-4164[+]	.	AGRIN_MOUSE^AGRIN_MOUSE^Q:2071-4152,H:1215-1934^33.24%ID^E:2e-113^RecName: Full=Agrin;^Eukaryota; Metazoa; Chordata; Craniata; Vertebrata; Euteleostomi; Mammalia; Eutheria; Euarchontoglires; Glires; Rodentia; Myomorpha; Muroidea; Muridae; Murinae; Mus; Mus`AGRIN_MOUSE^AGRIN_MOUSE^Q:13-1755,H:290-864^38.07%ID^E:1e-102^RecName: Full=Agrin;^Eukaryota; Metazoa; Chordata; Craniata; Vertebrata; Euteleo…	AGRIN_CHICK^AGRIN_CHICK^Q:682-1384,H:1340-2065^34.18%ID^E:2e-118^RecName: Full=Agrin;^Eukaryota; Metazoa; Chordata; Craniata; Vertebrata; Euteleostomi; Archelosauria; Archosauria; Dinosauria; Saurischia; Theropoda; Coelurosauria; Aves; Neognathae; Galloanserae; Galliformes; Phasianidae; Phasianinae; Gallus`AGRIN_CHICK^AGRIN_CHICK^Q:10-585,H:410-969^40%ID^E:1e-110^RecName: Full=Agrin;^Eukaryota; M…	PF07648.14^Kazal_2^Kazal-type serine protease inhibitor domain^27-71^E:3.9e-09`PF00050.20^Kazal_1^Kazal-type serine protease inhibitor domain^30-71^E:5e-07`PF07648.14^Kazal_2^Kazal-type serine protease inhibitor domain^96-142^E:1.7e-11`PF00050.20^Kazal_1^Kazal-type serine protease inhibitor domain^101-142^E:1.1e-07`PF07648.14^Kazal_2^Kazal-type serine protease inhibitor domain^167-211^E:4.4e-07`P…	.	.	.	.	.	.	GO:0005515^molecular_function^protein binding	.	.
MSTRG.1641	transcript:Ocbimv22005753m	.	.	transcript:Ocbimv22005753m|m.1625	1-699[+]	.	S20AB_DANRE^S20AB_DANRE^Q:181-678,H:495-660^69.28%ID^E:1e-64^RecName: Full=Sodium-dependent phosphate transporter 1-B;^Eukaryota; Metazoa; Chordata; Craniata; Vertebrata; Euteleostomi; Actinopterygii; Neopterygii; Teleostei; Ostariophysi; Cypriniformes; Cyprinidae; Danio	S20AB_DANRE^S20AB_DANRE^Q:61-226,H:495-660^69.28%ID^E:6e-76^RecName: Full=Sodium-dependent phosphate transporter 1-B;^Eukaryota; Metazoa; Chordata; Craniata; Vertebrata; Euteleostomi; Actinopterygii; Neopterygii; Teleostei; Ostariophysi; Cypriniformes; Cyprinidae; Danio`S20AB_DANRE^S20AB_DANRE^Q:81-225,H:41-184^28.39%ID^E:5e-06^RecName: Full=Sodium-dependent phosphate transporter 1-B;^Eukaryota; …	PF01384.19^PHO4^Phosphate transporter family^59-219^E:5.3e-67	.	ExpAA=70.54^PredHel=3^Topology=o111-133i154-176o204-226i	.	.	.	.	GO:0005315^molecular_function^inorganic phosphate transmembrane transporter activity`GO:0006817^biological_process^phosphate ion transport`GO:0016020^cellular_component^membrane	.	.
MSTRG.1641	transcript:Ocbimv22005753m	.	.	transcript:Ocbimv22005753m|m.1626	360-680[-]	.	S20AB_DANRE^S20AB_DANRE^Q:181-678,H:495-660^69.28%ID^E:1e-64^RecName: Full=Sodium-dependent phosphate transporter 1-B;^Eukaryota; Metazoa; Chordata; Craniata; Vertebrata; Euteleostomi; Actinopterygii; Neopterygii; Teleostei; Ostariophysi; Cypriniformes; Cyprinidae; Danio	.	.	.	.	.	.	.	.	.	.	.
MSTRG.1628	transcript:Ocbimv22005751m	.	.	transcript:Ocbimv22005751m|m.1629	472-963[+]	.	TC3A_CAEEL^TC3A_CAEEL^Q:1716-2168,H:179-329^27.81%ID^E:1e-13^RecName: Full=Transposable element Tc3 transposase;^Eukaryota; Metazoa; Ecdysozoa; Nematoda; Chromadorea; Rhabditida; Rhabditoidea; Rhabditidae; Peloderinae; Caenorhabditis`TC3A_CAEEL^TC3A_CAEEL^Q:1427-1708,H:75-168^27.84%ID^E:1e-13^RecName: Full=Transposable element Tc3 transposase;^Eukaryota; Metazoa; Ecdysozoa; Nematoda; Chromadorea;…	.	.	.	.	.	.	.	.	.	.	.
MSTRG.1628	transcript:Ocbimv22005751m	.	.	transcript:Ocbimv22005751m|m.1630	1866-2186[+]	.	TC3A_CAEEL^TC3A_CAEEL^Q:1716-2168,H:179-329^27.81%ID^E:1e-13^RecName: Full=Transposable element Tc3 transposase;^Eukaryota; Metazoa; Ecdysozoa; Nematoda; Chromadorea; Rhabditida; Rhabditoidea; Rhabditidae; Peloderinae; Caenorhabditis`TC3A_CAEEL^TC3A_CAEEL^Q:1427-1708,H:75-168^27.84%ID^E:1e-13^RecName: Full=Transposable element Tc3 transposase;^Eukaryota; Metazoa; Ecdysozoa; Nematoda; Chromadorea;…	TCB2_CAEBR^TCB2_CAEBR^Q:2-101,H:176-273^37%ID^E:2e-14^RecName: Full=Transposable element Tcb2 transposase;^Eukaryota; Metazoa; Ecdysozoa; Nematoda; Chromadorea; Rhabditida; Rhabditoidea; Rhabditidae; Peloderinae; Caenorhabditis	PF13358.5^DDE_3^DDE superfamily endonuclease^3-56^E:1e-08	.	.	.	.	.	.	.	.	.
MSTRG.1670	transcript:Ocbimv22005792m	.	.	transcript:Ocbimv22005792m|m.1635	1-657[+]	.	MARH8_MOUSE^MARH8_MOUSE^Q:100-588,H:64-230^69.46%ID^E:2e-84^RecName: Full=E3 ubiquitin-protein ligase MARCH8;^Eukaryota; Metazoa; Chordata; Craniata; Vertebrata; Euteleostomi; Mammalia; Eutheria; Euarchontoglires; Glires; Rodentia; Myomorpha; Muroidea; Muridae; Murinae; Mus; Mus	MARH8_MOUSE^MARH8_MOUSE^Q:34-196,H:64-230^69.46%ID^E:9e-85^RecName: Full=E3 ubiquitin-protein ligase MARCH8;^Eukaryota; Metazoa; Chordata; Craniata; Vertebrata; Euteleostomi; Mammalia; Eutheria; Euarchontoglires; Glires; Rodentia; Myomorpha; Muroidea; Muridae; Murinae; Mus; Mus	PF12906.6^RINGv^RING-variant domain^46-92^E:1.8e-15	.	ExpAA=44.94^PredHel=2^Topology=i121-143o158-180i	.	.	.	.	GO:0008270^molecular_function^zinc ion binding	.	.
MSTRG.1676	transcript:Ocbimv22005795m	.	.	transcript:Ocbimv22005795m|m.1637	195-1865[+]	.	NOVA1_RAT^NOVA1_RAT^Q:261-872,H:39-249^49.29%ID^E:5e-46^RecName: Full=RNA-binding protein Nova-1;^Eukaryota; Metazoa; Chordata; Craniata; Vertebrata; Euteleostomi; Mammalia; Eutheria; Euarchontoglires; Glires; Rodentia; Myomorpha; Muroidea; Muridae; Murinae; Rattus`NOVA1_RAT^NOVA1_RAT^Q:1617-1796,H:400-459^68.33%ID^E:6e-15^RecName: Full=RNA-binding protein Nova-1;^Eukaryota; Metazoa; Chordata; Cr…	NOVA1_RAT^NOVA1_RAT^Q:23-224,H:39-247^49.76%ID^E:2e-57^RecName: Full=RNA-binding protein Nova-1;^Eukaryota; Metazoa; Chordata; Craniata; Vertebrata; Euteleostomi; Mammalia; Eutheria; Euarchontoglires; Glires; Rodentia; Myomorpha; Muroidea; Muridae; Murinae; Rattus`NOVA1_RAT^NOVA1_RAT^Q:475-549,H:400-474^64%ID^E:1e-19^RecName: Full=RNA-binding protein Nova-1;^Eukaryota; Metazoa; Chordata; Craniata…	PF00013.28^KH_1^KH domain^35-101^E:2.5e-13`PF07650.16^KH_2^KH domain^95-158^E:7.6e-05`PF00013.28^KH_1^KH domain^126-190^E:2.2e-13`PF00013.28^KH_1^KH domain^475-540^E:1.5e-12	.	.	.	.	.	.	GO:0003723^molecular_function^RNA binding	.	.
MSTRG.1673	transcript:Ocbimv22005794m	.	.	transcript:Ocbimv22005794m|m.1639	904-1644[+]	.	ARV1_MOUSE^ARV1_MOUSE^Q:919-1512,H:27-223^32.68%ID^E:1e-17^RecName: Full=Protein ARV1;^Eukaryota; Metazoa; Chordata; Craniata; Vertebrata; Euteleostomi; Mammalia; Eutheria; Euarchontoglires; Glires; Rodentia; Myomorpha; Muroidea; Muridae; Murinae; Mus; Mus	ARV1_MOUSE^ARV1_MOUSE^Q:6-203,H:27-223^32.68%ID^E:5e-19^RecName: Full=Protein ARV1;^Eukaryota; Metazoa; Chordata; Craniata; Vertebrata; Euteleostomi; Mammalia; Eutheria; Euarchontoglires; Glires; Rodentia; Myomorpha; Muroidea; Muridae; Murinae; Mus; Mus	PF04161.12^Arv1^Arv1-like family^7-196^E:1.5e-30	.	ExpAA=70.87^PredHel=3^Topology=i114-136o156-175i195-217o	.	.	.	.	.	.	.
MSTRG.1680	transcript:Ocbimv22005798m	.	.	transcript:Ocbimv22005798m|m.1642	1-1020[+]	.	KPSH1_PINFU^KPSH1_PINFU^Q:1-990,H:1-316^61.52%ID^E:5e-141^RecName: Full=Serine/threonine-protein kinase H1 homolog;^Eukaryota; Metazoa; Lophotrochozoa; Mollusca; Bivalvia; Pteriomorphia; Pterioida; Pterioidea; Pteriidae; Pinctada	KPSH1_PINFU^KPSH1_PINFU^Q:1-330,H:1-316^61.52%ID^E:3e-142^RecName: Full=Serine/threonine-protein kinase H1 homolog;^Eukaryota; Metazoa; Lophotrochozoa; Mollusca; Bivalvia; Pteriomorphia; Pterioida; Pterioidea; Pteriidae; Pinctada	PF00069.24^Pkinase^Protein kinase domain^89-320^E:4.5e-62`PF07714.16^Pkinase_Tyr^Protein tyrosine kinase^92-311^E:1.9e-34`PF06293.13^Kdo^Lipopolysaccharide kinase (Kdo/WaaP) family^109-243^E:1.3e-05	.	.	.	.	.	.	GO:0004672^molecular_function^protein kinase activity`GO:0005524^molecular_function^ATP binding`GO:0006468^biological_process^protein phosphorylation	.	.
MSTRG.1665	transcript:Ocbimv22005790m	.	.	transcript:Ocbimv22005790m|m.1645	389-2482[+]	.	IKKB_HUMAN^IKKB_HUMAN^Q:419-2137,H:10-596^32.72%ID^E:1e-86^RecName: Full=Inhibitor of nuclear factor kappa-B kinase subunit beta;^Eukaryota; Metazoa; Chordata; Craniata; Vertebrata; Euteleostomi; Mammalia; Eutheria; Euarchontoglires; Primates; Haplorrhini; Catarrhini; Hominidae; Homo	IKKB_HUMAN^IKKB_HUMAN^Q:11-583,H:10-596^32.72%ID^E:4e-92^RecName: Full=Inhibitor of nuclear factor kappa-B kinase subunit beta;^Eukaryota; Metazoa; Chordata; Craniata; Vertebrata; Euteleostomi; Mammalia; Eutheria; Euarchontoglires; Primates; Haplorrhini; Catarrhini; Hominidae; Homo	PF00069.24^Pkinase^Protein kinase domain^17-286^E:7.8e-51`PF07714.16^Pkinase_Tyr^Protein tyrosine kinase^19-247^E:1.1e-32`PF14531.5^Kinase-like^Kinase-like^132-223^E:4.3e-07	.	.	.	.	.	.	GO:0004672^molecular_function^protein kinase activity`GO:0005524^molecular_function^ATP binding`GO:0006468^biological_process^protein phosphorylation	.	.
MSTRG.1642	transcript:Ocbimv22005776m	.	.	transcript:Ocbimv22005776m|m.1646	204-3866[+]	.	SC31A_HUMAN^SC31A_HUMAN^Q:144-2576,H:37-812^46.14%ID^E:0^RecName: Full=Protein transport protein Sec31A;^Eukaryota; Metazoa; Chordata; Craniata; Vertebrata; Euteleostomi; Mammalia; Eutheria; Euarchontoglires; Primates; Haplorrhini; Catarrhini; Hominidae; Homo`SC31A_HUMAN^SC31A_HUMAN^Q:3183-3860,H:1005-1220^36.28%ID^E:6e-27^RecName: Full=Protein transport protein Sec31A;^Eukaryota; Metazoa; Chorda…	SC31A_HUMAN^SC31A_HUMAN^Q:1-810,H:57-830^46.2%ID^E:0^RecName: Full=Protein transport protein Sec31A;^Eukaryota; Metazoa; Chordata; Craniata; Vertebrata; Euteleostomi; Mammalia; Eutheria; Euarchontoglires; Primates; Haplorrhini; Catarrhini; Hominidae; Homo	PF00400.31^WD40^WD domain, G-beta repeat^194-232^E:0.04`PF12931.6^Sec16_C^Sec23-binding domain of Sec16^554-750^E:5.1e-06	.	.	.	.	.	.	GO:0005515^molecular_function^protein binding	.	.
MSTRG.1642	transcript:Ocbimv22005775m	.	.	transcript:Ocbimv22005775m|m.1647	204-3914[+]	.	SC31A_HUMAN^SC31A_HUMAN^Q:144-2576,H:37-812^46.14%ID^E:0^RecName: Full=Protein transport protein Sec31A;^Eukaryota; Metazoa; Chordata; Craniata; Vertebrata; Euteleostomi; Mammalia; Eutheria; Euarchontoglires; Primates; Haplorrhini; Catarrhini; Hominidae; Homo`SC31A_HUMAN^SC31A_HUMAN^Q:3219-3908,H:971-1220^34.5%ID^E:3e-28^RecName: Full=Protein transport protein Sec31A;^Eukaryota; Metazoa; Chordata…	SC31A_HUMAN^SC31A_HUMAN^Q:1-810,H:57-830^46.2%ID^E:0^RecName: Full=Protein transport protein Sec31A;^Eukaryota; Metazoa; Chordata; Craniata; Vertebrata; Euteleostomi; Mammalia; Eutheria; Euarchontoglires; Primates; Haplorrhini; Catarrhini; Hominidae; Homo	PF00400.31^WD40^WD domain, G-beta repeat^194-232^E:0.041`PF12931.6^Sec16_C^Sec23-binding domain of Sec16^554-750^E:5.2e-06	.	.	.	.	.	.	GO:0005515^molecular_function^protein binding	.	.
MSTRG.1697	transcript:Ocbimv22005807m	.	.	transcript:Ocbimv22005807m|m.1654	1428-1745[-]	.	TADA3_XENTR^TADA3_XENTR^Q:236-1585,H:5-432^44.4%ID^E:9e-108^RecName: Full=Transcriptional adapter 3;^Eukaryota; Metazoa; Chordata; Craniata; Vertebrata; Euteleostomi; Amphibia; Batrachia; Anura; Pipoidea; Pipidae; Xenopodinae; Xenopus; Silurana	.	.	.	.	.	.	.	.	.	.	.
MSTRG.1697	transcript:Ocbimv22005807m	.	.	transcript:Ocbimv22005807m|m.1653	203-1588[+]	.	TADA3_XENTR^TADA3_XENTR^Q:236-1585,H:5-432^44.4%ID^E:9e-108^RecName: Full=Transcriptional adapter 3;^Eukaryota; Metazoa; Chordata; Craniata; Vertebrata; Euteleostomi; Amphibia; Batrachia; Anura; Pipoidea; Pipidae; Xenopodinae; Xenopus; Silurana	TADA3_XENTR^TADA3_XENTR^Q:8-461,H:1-432^44.23%ID^E:1e-114^RecName: Full=Transcriptional adapter 3;^Eukaryota; Metazoa; Chordata; Craniata; Vertebrata; Euteleostomi; Amphibia; Batrachia; Anura; Pipoidea; Pipidae; Xenopodinae; Xenopus; Silurana	PF10198.8^Ada3^Histone acetyltransferases subunit 3^339-444^E:3.2e-22	.	.	.	.	.	.	.	.	.
MSTRG.1697	transcript:Ocbimv22005808m	.	.	transcript:Ocbimv22005808m|m.1658	203-1558[+]	.	TADA3_XENTR^TADA3_XENTR^Q:236-1555,H:5-432^45.37%ID^E:1e-109^RecName: Full=Transcriptional adapter 3;^Eukaryota; Metazoa; Chordata; Craniata; Vertebrata; Euteleostomi; Amphibia; Batrachia; Anura; Pipoidea; Pipidae; Xenopodinae; Xenopus; Silurana	TADA3_XENTR^TADA3_XENTR^Q:12-451,H:5-432^45.59%ID^E:1e-116^RecName: Full=Transcriptional adapter 3;^Eukaryota; Metazoa; Chordata; Craniata; Vertebrata; Euteleostomi; Amphibia; Batrachia; Anura; Pipoidea; Pipidae; Xenopodinae; Xenopus; Silurana	PF10198.8^Ada3^Histone acetyltransferases subunit 3^329-434^E:3.1e-22	.	.	.	.	.	.	.	.	.
MSTRG.1697	transcript:Ocbimv22005808m	.	.	transcript:Ocbimv22005808m|m.1659	1398-1715[-]	.	TADA3_XENTR^TADA3_XENTR^Q:236-1555,H:5-432^45.37%ID^E:1e-109^RecName: Full=Transcriptional adapter 3;^Eukaryota; Metazoa; Chordata; Craniata; Vertebrata; Euteleostomi; Amphibia; Batrachia; Anura; Pipoidea; Pipidae; Xenopodinae; Xenopus; Silurana	.	.	.	.	.	.	.	.	.	.	.
MSTRG.1697	transcript:Ocbimv22005809m	.	.	transcript:Ocbimv22005809m|m.1660	203-1564[+]	.	TADA3_XENTR^TADA3_XENTR^Q:236-1561,H:5-432^45.37%ID^E:3e-109^RecName: Full=Transcriptional adapter 3;^Eukaryota; Metazoa; Chordata; Craniata; Vertebrata; Euteleostomi; Amphibia; Batrachia; Anura; Pipoidea; Pipidae; Xenopodinae; Xenopus; Silurana	TADA3_XENTR^TADA3_XENTR^Q:12-453,H:5-432^45.59%ID^E:2e-116^RecName: Full=Transcriptional adapter 3;^Eukaryota; Metazoa; Chordata; Craniata; Vertebrata; Euteleostomi; Amphibia; Batrachia; Anura; Pipoidea; Pipidae; Xenopodinae; Xenopus; Silurana	PF10198.8^Ada3^Histone acetyltransferases subunit 3^331-436^E:3.1e-22	.	.	.	.	.	.	.	.	.
MSTRG.1697	transcript:Ocbimv22005809m	.	.	transcript:Ocbimv22005809m|m.1661	1404-1721[-]	.	TADA3_XENTR^TADA3_XENTR^Q:236-1561,H:5-432^45.37%ID^E:3e-109^RecName: Full=Transcriptional adapter 3;^Eukaryota; Metazoa; Chordata; Craniata; Vertebrata; Euteleostomi; Amphibia; Batrachia; Anura; Pipoidea; Pipidae; Xenopodinae; Xenopus; Silurana	.	.	.	.	.	.	.	.	.	.	.
MSTRG.1697	transcript:Ocbimv22005810m	.	.	transcript:Ocbimv22005810m|m.1663	1434-1751[-]	.	TADA3_XENTR^TADA3_XENTR^Q:236-1591,H:5-432^44.4%ID^E:2e-107^RecName: Full=Transcriptional adapter 3;^Eukaryota; Metazoa; Chordata; Craniata; Vertebrata; Euteleostomi; Amphibia; Batrachia; Anura; Pipoidea; Pipidae; Xenopodinae; Xenopus; Silurana	.	.	.	.	.	.	.	.	.	.	.
MSTRG.1697	transcript:Ocbimv22005810m	.	.	transcript:Ocbimv22005810m|m.1662	203-1594[+]	.	TADA3_XENTR^TADA3_XENTR^Q:236-1591,H:5-432^44.4%ID^E:2e-107^RecName: Full=Transcriptional adapter 3;^Eukaryota; Metazoa; Chordata; Craniata; Vertebrata; Euteleostomi; Amphibia; Batrachia; Anura; Pipoidea; Pipidae; Xenopodinae; Xenopus; Silurana	TADA3_XENTR^TADA3_XENTR^Q:8-463,H:1-432^44.23%ID^E:2e-114^RecName: Full=Transcriptional adapter 3;^Eukaryota; Metazoa; Chordata; Craniata; Vertebrata; Euteleostomi; Amphibia; Batrachia; Anura; Pipoidea; Pipidae; Xenopodinae; Xenopus; Silurana	PF10198.8^Ada3^Histone acetyltransferases subunit 3^341-446^E:3.2e-22	.	.	.	.	.	.	.	.	.
MSTRG.1688	transcript:Ocbimv22005803m	.	.	transcript:Ocbimv22005803m|m.1664	1055-2242[+]	.	IKZF5_XENTR^IKZF5_XENTR^Q:1295-2221,H:112-411^25.98%ID^E:2e-12^RecName: Full=Zinc finger protein Pegasus;^Eukaryota; Metazoa; Chordata; Craniata; Vertebrata; Euteleostomi; Amphibia; Batrachia; Anura; Pipoidea; Pipidae; Xenopodinae; Xenopus; Silurana	IKZF5_XENTR^IKZF5_XENTR^Q:81-389,H:112-411^25.98%ID^E:5e-16^RecName: Full=Zinc finger protein Pegasus;^Eukaryota; Metazoa; Chordata; Craniata; Vertebrata; Euteleostomi; Amphibia; Batrachia; Anura; Pipoidea; Pipidae; Xenopodinae; Xenopus; Silurana	PF00096.25^zf-C2H2^Zinc finger, C2H2 type^107-130^E:0.021	.	.	.	.	.	.	GO:0003676^molecular_function^nucleic acid binding	.	.
MSTRG.1692	transcript:Ocbimv22005805m	.	.	transcript:Ocbimv22005805m|m.1668	1-1230[+]	.	PPARG_CRIGR^PPARG_CRIGR^Q:262-1218,H:109-470^25.82%ID^E:8e-21^RecName: Full=Peroxisome proliferator-activated receptor gamma;^Eukaryota; Metazoa; Chordata; Craniata; Vertebrata; Euteleostomi; Mammalia; Eutheria; Euarchontoglires; Glires; Rodentia; Myomorpha; Muroidea; Cricetidae; Cricetinae; Cricetulus	PPARG_CRIGR^PPARG_CRIGR^Q:88-406,H:109-470^25.82%ID^E:8e-22^RecName: Full=Peroxisome proliferator-activated receptor gamma;^Eukaryota; Metazoa; Chordata; Craniata; Vertebrata; Euteleostomi; Mammalia; Eutheria; Euarchontoglires; Glires; Rodentia; Myomorpha; Muroidea; Cricetidae; Cricetinae; Cricetulus	PF16087.4^DUF4817^Domain of unknown function (DUF4817)^14-61^E:5.1e-11`PF00105.17^zf-C4^Zinc finger, C4 type (two domains)^87-116^E:1.3e-06`PF00104.29^Hormone_recep^Ligand-binding domain of nuclear hormone receptor^222-383^E:4.5e-13	.	.	.	.	.	.	GO:0003700^molecular_function^DNA-binding transcription factor activity`GO:0008270^molecular_function^zinc ion binding`GO:0043565^molecular_function^sequence-specific DNA binding`GO:0006355^biological_process^regulation of transcription, DNA-templated`GO:0005634^cellular_component^nucleus	.	.
MSTRG.1672	transcript:Ocbimv22005793m	.	.	transcript:Ocbimv22005793m|m.1669	237-1871[+]	.	DHE3_CHAAC^DHE3_CHAAC^Q:375-1865,H:8-503^74.85%ID^E:0^RecName: Full=Glutamate dehydrogenase, mitochondrial;^Eukaryota; Metazoa; Chordata; Craniata; Vertebrata; Euteleostomi; Actinopterygii; Neopterygii; Teleostei; Neoteleostei; Acanthomorphata; Eupercaria; Perciformes; Notothenioidei; Channichthyidae; Chaenocephalus	DHE3_CHAAC^DHE3_CHAAC^Q:47-543,H:8-503^74.85%ID^E:0^RecName: Full=Glutamate dehydrogenase, mitochondrial;^Eukaryota; Metazoa; Chordata; Craniata; Vertebrata; Euteleostomi; Actinopterygii; Neopterygii; Teleostei; Neoteleostei; Acanthomorphata; Eupercaria; Perciformes; Notothenioidei; Channichthyidae; Chaenocephalus	PF02812.17^ELFV_dehydrog_N^Glu/Leu/Phe/Val dehydrogenase, dimerisation domain^99-226^E:2e-58`PF00208.20^ELFV_dehydrog^Glutamate/Leucine/Phenylalanine/Valine dehydrogenase^248-439^E:2.6e-48	.	.	.	.	.	.	GO:0016491^molecular_function^oxidoreductase activity`GO:0006520^biological_process^cellular amino acid metabolic process`GO:0055114^biological_process^oxidation-reduction process	.	.
MSTRG.1658	transcript:Ocbimv22005785m	.	.	transcript:Ocbimv22005785m|m.1670	600-2219[+]	.	SETMR_HUMAN^SETMR_HUMAN^Q:3919-4335,H:546-684^32.37%ID^E:4e-14^RecName: Full=Histone-lysine N-methyltransferase SETMAR {ECO:0000305};^Eukaryota; Metazoa; Chordata; Craniata; Vertebrata; Euteleostomi; Mammalia; Eutheria; Euarchontoglires; Primates; Haplorrhini; Catarrhini; Hominidae; Homo	.	.	.	ExpAA=22.82^PredHel=1^Topology=i210-232o	.	.	.	.	.	.	.
MSTRG.1682	transcript:Ocbimv22005799m	.	.	transcript:Ocbimv22005799m|m.1672	3-2138[+]	.	DDX27_HUMAN^DDX27_HUMAN^Q:528-2024,H:207-709^63.29%ID^E:0^RecName: Full=Probable ATP-dependent RNA helicase DDX27;^Eukaryota; Metazoa; Chordata; Craniata; Vertebrata; Euteleostomi; Mammalia; Eutheria; Euarchontoglires; Primates; Haplorrhini; Catarrhini; Hominidae; Homo	DDX27_HUMAN^DDX27_HUMAN^Q:16-679,H:24-714^53.35%ID^E:0^RecName: Full=Probable ATP-dependent RNA helicase DDX27;^Eukaryota; Metazoa; Chordata; Craniata; Vertebrata; Euteleostomi; Mammalia; Eutheria; Euarchontoglires; Primates; Haplorrhini; Catarrhini; Hominidae; Homo	PF00270.28^DEAD^DEAD/DEAH box helicase^212-381^E:1.3e-46`PF00271.30^Helicase_C^Helicase conserved C-terminal domain^429-527^E:1.7e-26	.	.	.	.	.	.	GO:0003676^molecular_function^nucleic acid binding`GO:0005524^molecular_function^ATP binding	.	.
MSTRG.1646	transcript:Ocbimv22005779m	.	.	transcript:Ocbimv22005779m|m.1679	24-551[+]	.	ARF6_CHICK^ARF6_CHICK^Q:24-548,H:1-175^96%ID^E:3e-121^RecName: Full=ADP-ribosylation factor 6;^Eukaryota; Metazoa; Chordata; Craniata; Vertebrata; Euteleostomi; Archelosauria; Archosauria; Dinosauria; Saurischia; Theropoda; Coelurosauria; Aves; Neognathae; Galloanserae; Galliformes; Phasianidae; Phasianinae; Gallus	ARF6_CHICK^ARF6_CHICK^Q:1-175,H:1-175^96%ID^E:1e-124^RecName: Full=ADP-ribosylation factor 6;^Eukaryota; Metazoa; Chordata; Craniata; Vertebrata; Euteleostomi; Archelosauria; Archosauria; Dinosauria; Saurischia; Theropoda; Coelurosauria; Aves; Neognathae; Galloanserae; Galliformes; Phasianidae; Phasianinae; Gallus	PF00025.20^Arf^ADP-ribosylation factor family^2-172^E:2.5e-78`PF09439.9^SRPRB^Signal recognition particle receptor beta subunit^12-139^E:4e-13`PF08477.12^Roc^Ras of Complex, Roc, domain of DAPkinase^15-125^E:1e-14`PF04670.11^Gtr1_RagA^Gtr1/RagA G protein conserved region^15-138^E:8.9e-10`PF00071.21^Ras^Ras family^16-136^E:2.8e-14	.	.	.	.	.	.	GO:0005525^molecular_function^GTP binding`GO:0003924^molecular_function^GTPase activity	.	.
MSTRG.1683	transcript:Ocbimv22005800m	.	.	transcript:Ocbimv22005800m|m.1683	177-1355[+]	.	FEN1_NEMVE^FEN1_NEMVE^Q:177-1307,H:1-361^72.41%ID^E:0^RecName: Full=Flap endonuclease 1 {ECO:0000255|HAMAP-Rule:MF_03140};^Eukaryota; Metazoa; Cnidaria; Anthozoa; Hexacorallia; Actiniaria; Edwardsiidae; Nematostella	FEN1_NEMVE^FEN1_NEMVE^Q:1-392,H:1-377^71.25%ID^E:0^RecName: Full=Flap endonuclease 1 {ECO:0000255|HAMAP-Rule:MF_03140};^Eukaryota; Metazoa; Cnidaria; Anthozoa; Hexacorallia; Actiniaria; Edwardsiidae; Nematostella	PF00752.16^XPG_N^XPG N-terminal domain^1-107^E:8.9e-35`PF00867.17^XPG_I^XPG I-region^147-233^E:4.4e-31	.	.	.	.	.	.	GO:0004518^molecular_function^nuclease activity`GO:0006281^biological_process^DNA repair	.	.
MSTRG.1685	transcript:Ocbimv22005801m	.	.	transcript:Ocbimv22005801m|m.1687	81-701[+]	.	CEBPG_HUMAN^CEBPG_HUMAN^Q:462-680,H:64-136^50.68%ID^E:1e-05^RecName: Full=CCAAT/enhancer-binding protein gamma;^Eukaryota; Metazoa; Chordata; Craniata; Vertebrata; Euteleostomi; Mammalia; Eutheria; Euarchontoglires; Primates; Haplorrhini; Catarrhini; Hominidae; Homo	CEBPG_HUMAN^CEBPG_HUMAN^Q:128-200,H:64-136^50.68%ID^E:4e-15^RecName: Full=CCAAT/enhancer-binding protein gamma;^Eukaryota; Metazoa; Chordata; Craniata; Vertebrata; Euteleostomi; Mammalia; Eutheria; Euarchontoglires; Primates; Haplorrhini; Catarrhini; Hominidae; Homo	PF07716.14^bZIP_2^Basic region leucine zipper^126-178^E:4.5e-13	.	.	.	.	.	.	GO:0003700^molecular_function^DNA-binding transcription factor activity`GO:0006355^biological_process^regulation of transcription, DNA-templated	.	.
MSTRG.1698	transcript:Ocbimv22005811m	.	.	transcript:Ocbimv22005811m|m.1695	125-1612[+]	.	PIGV_MOUSE^PIGV_MOUSE^Q:125-1609,H:4-493^36.24%ID^E:6e-88^RecName: Full=GPI mannosyltransferase 2;^Eukaryota; Metazoa; Chordata; Craniata; Vertebrata; Euteleostomi; Mammalia; Eutheria; Euarchontoglires; Glires; Rodentia; Myomorpha; Muroidea; Muridae; Murinae; Mus; Mus	PIGV_MOUSE^PIGV_MOUSE^Q:1-495,H:4-493^36.24%ID^E:1e-96^RecName: Full=GPI mannosyltransferase 2;^Eukaryota; Metazoa; Chordata; Craniata; Vertebrata; Euteleostomi; Mammalia; Eutheria; Euarchontoglires; Glires; Rodentia; Myomorpha; Muroidea; Muridae; Murinae; Mus; Mus	PF04188.12^Mannosyl_trans2^Mannosyltransferase (PIG-V)^6-495^E:1.2e-93	.	ExpAA=210.83^PredHel=8^Topology=i82-104o114-136i149-171o191-213i240-262o334-356i392-414o472-494i	.	.	.	.	GO:0004584^molecular_function^dolichyl-phosphate-mannose-glycolipid alpha-mannosyltransferase activity`GO:0006506^biological_process^GPI anchor biosynthetic process	.	.
MSTRG.1713	transcript:Ocbimv22005898m	.	.	transcript:Ocbimv22005898m|m.1702	332-1930[+]	.	NOL11_CHICK^NOL11_CHICK^Q:164-1912,H:42-688^23%ID^E:3e-34^RecName: Full=Nucleolar protein 11;^Eukaryota; Metazoa; Chordata; Craniata; Vertebrata; Euteleostomi; Archelosauria; Archosauria; Dinosauria; Saurischia; Theropoda; Coelurosauria; Aves; Neognathae; Galloanserae; Galliformes; Phasianidae; Phasianinae; Gallus	NOL11_CHICK^NOL11_CHICK^Q:1-527,H:98-688^21.98%ID^E:5e-23^RecName: Full=Nucleolar protein 11;^Eukaryota; Metazoa; Chordata; Craniata; Vertebrata; Euteleostomi; Archelosauria; Archosauria; Dinosauria; Saurischia; Theropoda; Coelurosauria; Aves; Neognathae; Galloanserae; Galliformes; Phasianidae; Phasianinae; Gallus	.	.	.	.	.	.	.	.	.	.
MSTRG.1713	transcript:Ocbimv22005897m	.	.	transcript:Ocbimv22005897m|m.1704	1-1893[+]	.	NOL11_CHICK^NOL11_CHICK^Q:22-1875,H:1-688^23.5%ID^E:1e-39^RecName: Full=Nucleolar protein 11;^Eukaryota; Metazoa; Chordata; Craniata; Vertebrata; Euteleostomi; Archelosauria; Archosauria; Dinosauria; Saurischia; Theropoda; Coelurosauria; Aves; Neognathae; Galloanserae; Galliformes; Phasianidae; Phasianinae; Gallus	NOL11_CHICK^NOL11_CHICK^Q:8-625,H:1-688^23.5%ID^E:4e-41^RecName: Full=Nucleolar protein 11;^Eukaryota; Metazoa; Chordata; Craniata; Vertebrata; Euteleostomi; Archelosauria; Archosauria; Dinosauria; Saurischia; Theropoda; Coelurosauria; Aves; Neognathae; Galloanserae; Galliformes; Phasianidae; Phasianinae; Gallus	.	.	.	.	.	.	.	.	.	.
MSTRG.1720	transcript:Ocbimv22005989m	.	.	transcript:Ocbimv22005989m|m.1710	1-1191[+]	.	YAS2_SCHPO^YAS2_SCHPO^Q:223-789,H:123-316^28.22%ID^E:1e-13^RecName: Full=CRAL-TRIO domain-containing protein C3H8.02;^Eukaryota; Fungi; Dikarya; Ascomycota; Taphrinomycotina; Schizosaccharomycetes; Schizosaccharomycetales; Schizosaccharomycetaceae; Schizosaccharomyces	YAS2_SCHPO^YAS2_SCHPO^Q:75-263,H:123-316^28.22%ID^E:2e-14^RecName: Full=CRAL-TRIO domain-containing protein C3H8.02;^Eukaryota; Fungi; Dikarya; Ascomycota; Taphrinomycotina; Schizosaccharomycetes; Schizosaccharomycetales; Schizosaccharomycetaceae; Schizosaccharomyces	PF00650.19^CRAL_TRIO^CRAL/TRIO domain^130-263^E:8.4e-23	.	.	.	.	.	.	.	.	.
MSTRG.1721	transcript:Ocbimv22005990m	.	.	transcript:Ocbimv22005990m|m.1711	185-682[+]	.	MGDP1_MOUSE^MGDP1_MOUSE^Q:182-664,H:2-161^46.3%ID^E:2e-46^RecName: Full=Magnesium-dependent phosphatase 1;^Eukaryota; Metazoa; Chordata; Craniata; Vertebrata; Euteleostomi; Mammalia; Eutheria; Euarchontoglires; Glires; Rodentia; Myomorpha; Muroidea; Muridae; Murinae; Mus; Mus	MGDP1_MOUSE^MGDP1_MOUSE^Q:5-160,H:7-161^47.13%ID^E:2e-47^RecName: Full=Magnesium-dependent phosphatase 1;^Eukaryota; Metazoa; Chordata; Craniata; Vertebrata; Euteleostomi; Mammalia; Eutheria; Euarchontoglires; Glires; Rodentia; Myomorpha; Muroidea; Muridae; Murinae; Mus; Mus	PF12689.6^Acid_PPase^Acid Phosphatase^11-158^E:5.2e-45`PF13419.5^HAD_2^Haloacid dehalogenase-like hydrolase^28-137^E:7.4e-08	.	.	.	.	.	.	GO:0016791^molecular_function^phosphatase activity	.	.
MSTRG.1723	transcript:Ocbimv22005991m	.	.	transcript:Ocbimv22005991m|m.1716	2-3844[+]	.	ZN276_HUMAN^ZN276_HUMAN^Q:3416-3790,H:419-546^36.15%ID^E:5e-18^RecName: Full=Zinc finger protein 276;^Eukaryota; Metazoa; Chordata; Craniata; Vertebrata; Euteleostomi; Mammalia; Eutheria; Euarchontoglires; Primates; Haplorrhini; Catarrhini; Hominidae; Homo	ZN808_HUMAN^ZN808_HUMAN^Q:1004-1246,H:648-880^29.03%ID^E:5e-15^RecName: Full=Zinc finger protein 808;^Eukaryota; Metazoa; Chordata; Craniata; Vertebrata; Euteleostomi; Mammalia; Eutheria; Euarchontoglires; Primates; Haplorrhini; Catarrhini; Hominidae; Homo`ZN808_HUMAN^ZN808_HUMAN^Q:1007-1269,H:371-624^29.52%ID^E:2e-12^RecName: Full=Zinc finger protein 808;^Eukaryota; Metazoa; Chordata; Craniata; …	PF13912.5^zf-C2H2_6^C2H2-type zinc finger^1121-1145^E:0.0067	.	.	.	.	.	.	.	.	.
MSTRG.1726	transcript:Ocbimv22006483m	.	.	transcript:Ocbimv22006483m|m.1726	1-882[+]	.	MKX_MOUSE^MKX_MOUSE^Q:25-687,H:70-274^40.43%ID^E:2e-37^RecName: Full=Homeobox protein Mohawk;^Eukaryota; Metazoa; Chordata; Craniata; Vertebrata; Euteleostomi; Mammalia; Eutheria; Euarchontoglires; Glires; Rodentia; Myomorpha; Muroidea; Muridae; Murinae; Mus; Mus	MKX_MOUSE^MKX_MOUSE^Q:9-229,H:70-274^43.56%ID^E:4e-44^RecName: Full=Homeobox protein Mohawk;^Eukaryota; Metazoa; Chordata; Craniata; Vertebrata; Euteleostomi; Mammalia; Eutheria; Euarchontoglires; Glires; Rodentia; Myomorpha; Muroidea; Muridae; Murinae; Mus; Mus	PF05920.10^Homeobox_KN^Homeobox KN domain^27-66^E:6.5e-15`PF00046.28^Homeobox^Homeobox domain^33-68^E:1.2e-06	.	.	.	.	.	.	GO:0003677^molecular_function^DNA binding`GO:0006355^biological_process^regulation of transcription, DNA-templated	.	.
MSTRG.1745	transcript:Ocbimv22006673m	.	.	transcript:Ocbimv22006673m|m.1748	1-783[+]	.	CF299_XENLA^CF299_XENLA^Q:100-777,H:8-232^73.45%ID^E:1e-102^RecName: Full=Cilia- and flagella-associated protein 299 {ECO:0000305};^Eukaryota; Metazoa; Chordata; Craniata; Vertebrata; Euteleostomi; Amphibia; Batrachia; Anura; Pipoidea; Pipidae; Xenopodinae; Xenopus; Xenopus	CF299_XENLA^CF299_XENLA^Q:34-259,H:8-232^73.45%ID^E:2e-120^RecName: Full=Cilia- and flagella-associated protein 299 {ECO:0000305};^Eukaryota; Metazoa; Chordata; Craniata; Vertebrata; Euteleostomi; Amphibia; Batrachia; Anura; Pipoidea; Pipidae; Xenopodinae; Xenopus; Xenopus	PF14713.5^DUF4464^Domain of unknown function (DUF4464)^40-259^E:5.3e-98	.	.	.	.	.	.	.	.	.
MSTRG.1745	transcript:Ocbimv22006673m	.	.	transcript:Ocbimv22006673m|m.1751	1390-1839[+]	.	CF299_XENLA^CF299_XENLA^Q:100-777,H:8-232^73.45%ID^E:1e-102^RecName: Full=Cilia- and flagella-associated protein 299 {ECO:0000305};^Eukaryota; Metazoa; Chordata; Craniata; Vertebrata; Euteleostomi; Amphibia; Batrachia; Anura; Pipoidea; Pipidae; Xenopodinae; Xenopus; Xenopus	.	.	.	.	.	.	.	.	.	.	.
MSTRG.1745	transcript:Ocbimv22006673m	.	.	transcript:Ocbimv22006673m|m.1752	2040-2432[+]	.	CF299_XENLA^CF299_XENLA^Q:100-777,H:8-232^73.45%ID^E:1e-102^RecName: Full=Cilia- and flagella-associated protein 299 {ECO:0000305};^Eukaryota; Metazoa; Chordata; Craniata; Vertebrata; Euteleostomi; Amphibia; Batrachia; Anura; Pipoidea; Pipidae; Xenopodinae; Xenopus; Xenopus	.	.	.	.	.	.	.	.	.	.	.
MSTRG.1746	transcript:Ocbimv22006675m	.	.	transcript:Ocbimv22006675m|m.1756	64-1173[+]	.	MTNA_AEDAE^MTNA_AEDAE^Q:76-1146,H:3-356^58.94%ID^E:3e-129^RecName: Full=Methylthioribose-1-phosphate isomerase {ECO:0000255|HAMAP-Rule:MF_03119};^Eukaryota; Metazoa; Ecdysozoa; Arthropoda; Hexapoda; Insecta; Pterygota; Neoptera; Holometabola; Diptera; Nematocera; Culicoidea; Culicidae; Culicinae; Aedini; Aedes; Stegomyia	MTNA_AEDAE^MTNA_AEDAE^Q:5-364,H:3-359^58.73%ID^E:7e-146^RecName: Full=Methylthioribose-1-phosphate isomerase {ECO:0000255|HAMAP-Rule:MF_03119};^Eukaryota; Metazoa; Ecdysozoa; Arthropoda; Hexapoda; Insecta; Pterygota; Neoptera; Holometabola; Diptera; Nematocera; Culicoidea; Culicidae; Culicinae; Aedini; Aedes; Stegomyia	PF01008.16^IF-2B^Initiation factor 2 subunit family^46-348^E:2.6e-78	.	.	.	.	.	.	GO:0044237^biological_process^cellular metabolic process	.	.
MSTRG.1746	transcript:Ocbimv22006674m	.	.	transcript:Ocbimv22006674m|m.1758	157-1233[+]	.	MTNA_DANRE^MTNA_DANRE^Q:184-1203,H:19-351^56.47%ID^E:2e-112^RecName: Full=Methylthioribose-1-phosphate isomerase {ECO:0000255|HAMAP-Rule:MF_03119};^Eukaryota; Metazoa; Chordata; Craniata; Vertebrata; Euteleostomi; Actinopterygii; Neopterygii; Teleostei; Ostariophysi; Cypriniformes; Cyprinidae; Danio	MTNA_AEDAE^MTNA_AEDAE^Q:36-353,H:45-359^59.56%ID^E:1e-128^RecName: Full=Methylthioribose-1-phosphate isomerase {ECO:0000255|HAMAP-Rule:MF_03119};^Eukaryota; Metazoa; Ecdysozoa; Arthropoda; Hexapoda; Insecta; Pterygota; Neoptera; Holometabola; Diptera; Nematocera; Culicoidea; Culicidae; Culicinae; Aedini; Aedes; Stegomyia	PF01008.16^IF-2B^Initiation factor 2 subunit family^36-337^E:4e-78	.	.	.	.	.	.	GO:0044237^biological_process^cellular metabolic process	.	.
MSTRG.1750	transcript:Ocbimv22006718m	.	.	transcript:Ocbimv22006718m|m.1774	289-2604[+]	.	LETM1_XENTR^LETM1_XENTR^Q:658-2442,H:144-730^45.28%ID^E:3e-104^RecName: Full=Mitochondrial proton/calcium exchanger protein {ECO:0000305};^Eukaryota; Metazoa; Chordata; Craniata; Vertebrata; Euteleostomi; Amphibia; Batrachia; Anura; Pipoidea; Pipidae; Xenopodinae; Xenopus; Silurana	LETM1_CHICK^LETM1_CHICK^Q:74-719,H:96-724^48.05%ID^E:2e-179^RecName: Full=Mitochondrial proton/calcium exchanger protein {ECO:0000305};^Eukaryota; Metazoa; Chordata; Craniata; Vertebrata; Euteleostomi; Archelosauria; Archosauria; Dinosauria; Saurischia; Theropoda; Coelurosauria; Aves; Neognathae; Galloanserae; Galliformes; Phasianidae; Phasianinae; Gallus	PF07766.12^LETM1^LETM1-like protein^136-402^E:6.1e-107	.	ExpAA=22.21^PredHel=1^Topology=i188-210o	.	.	.	.	.	.	.
MSTRG.1760	transcript:Ocbimv22006723m	.	.	transcript:Ocbimv22006723m|m.1778	636-953[-]	.	TM246_RAT^TM246_RAT^Q:255-1451,H:25-395^34.31%ID^E:4e-45^RecName: Full=Transmembrane protein 246;^Eukaryota; Metazoa; Chordata; Craniata; Vertebrata; Euteleostomi; Mammalia; Eutheria; Euarchontoglires; Glires; Rodentia; Myomorpha; Muroidea; Muridae; Murinae; Rattus	.	.	.	ExpAA=27.93^PredHel=1^Topology=o34-56i	.	.	.	.	.	.	.
MSTRG.1760	transcript:Ocbimv22006723m	.	.	transcript:Ocbimv22006723m|m.1777	171-1481[+]	.	TM246_RAT^TM246_RAT^Q:255-1451,H:25-395^34.31%ID^E:4e-45^RecName: Full=Transmembrane protein 246;^Eukaryota; Metazoa; Chordata; Craniata; Vertebrata; Euteleostomi; Mammalia; Eutheria; Euarchontoglires; Glires; Rodentia; Myomorpha; Muroidea; Muridae; Murinae; Rattus	TM246_PONAB^TM246_PONAB^Q:29-427,H:25-395^35.37%ID^E:3e-55^RecName: Full=Transmembrane protein 246;^Eukaryota; Metazoa; Chordata; Craniata; Vertebrata; Euteleostomi; Mammalia; Eutheria; Euarchontoglires; Primates; Haplorrhini; Catarrhini; Hominidae; Pongo	.	.	ExpAA=54.91^PredHel=2^Topology=o292-314i319-341o	.	.	.	.	.	.	.
MSTRG.1760	transcript:Ocbimv22006724m	.	.	transcript:Ocbimv22006724m|m.1781	596-913[-]	.	TM246_RAT^TM246_RAT^Q:215-1411,H:25-395^34.31%ID^E:4e-45^RecName: Full=Transmembrane protein 246;^Eukaryota; Metazoa; Chordata; Craniata; Vertebrata; Euteleostomi; Mammalia; Eutheria; Euarchontoglires; Glires; Rodentia; Myomorpha; Muroidea; Muridae; Murinae; Rattus	.	.	.	ExpAA=27.93^PredHel=1^Topology=o34-56i	.	.	.	.	.	.	.
MSTRG.1760	transcript:Ocbimv22006724m	.	.	transcript:Ocbimv22006724m|m.1780	131-1441[+]	.	TM246_RAT^TM246_RAT^Q:215-1411,H:25-395^34.31%ID^E:4e-45^RecName: Full=Transmembrane protein 246;^Eukaryota; Metazoa; Chordata; Craniata; Vertebrata; Euteleostomi; Mammalia; Eutheria; Euarchontoglires; Glires; Rodentia; Myomorpha; Muroidea; Muridae; Murinae; Rattus	TM246_PONAB^TM246_PONAB^Q:29-427,H:25-395^35.37%ID^E:3e-55^RecName: Full=Transmembrane protein 246;^Eukaryota; Metazoa; Chordata; Craniata; Vertebrata; Euteleostomi; Mammalia; Eutheria; Euarchontoglires; Primates; Haplorrhini; Catarrhini; Hominidae; Pongo	.	.	ExpAA=54.91^PredHel=2^Topology=o292-314i319-341o	.	.	.	.	.	.	.
MSTRG.1753	transcript:Ocbimv22006719m	.	.	transcript:Ocbimv22006719m|m.1783	1-555[+]	.	S29A1_RAT^S29A1_RAT^Q:1-435,H:289-436^29.53%ID^E:2e-12^RecName: Full=Equilibrative nucleoside transporter 1;^Eukaryota; Metazoa; Chordata; Craniata; Vertebrata; Euteleostomi; Mammalia; Eutheria; Euarchontoglires; Glires; Rodentia; Myomorpha; Muroidea; Muridae; Murinae; Rattus	S29A1_RAT^S29A1_RAT^Q:1-166,H:289-457^31.76%ID^E:8e-18^RecName: Full=Equilibrative nucleoside transporter 1;^Eukaryota; Metazoa; Chordata; Craniata; Vertebrata; Euteleostomi; Mammalia; Eutheria; Euarchontoglires; Glires; Rodentia; Myomorpha; Muroidea; Muridae; Murinae; Rattus	PF01733.17^Nucleoside_tran^Nucleoside transporter^1-162^E:6.2e-32	.	ExpAA=95.37^PredHel=4^Topology=i36-58o68-90i103-125o140-162i	.	.	.	.	GO:0005337^molecular_function^nucleoside transmembrane transporter activity`GO:1901642^biological_process^nucleoside transmembrane transport`GO:0016021^cellular_component^integral component of membrane	.	.
MSTRG.1755	transcript:Ocbimv22006720m	.	.	transcript:Ocbimv22006720m|m.1786	463-774[-]	.	S29A1_MOUSE^S29A1_MOUSE^Q:1180-1722,H:22-201^28.5%ID^E:1e-10^RecName: Full=Equilibrative nucleoside transporter 1;^Eukaryota; Metazoa; Chordata; Craniata; Vertebrata; Euteleostomi; Mammalia; Eutheria; Euarchontoglires; Glires; Rodentia; Myomorpha; Muroidea; Muridae; Murinae; Mus; Mus	.	PF00098.22^zf-CCHC^Zinc knuckle^26-41^E:3.4e-05`PF14392.5^zf-CCHC_4^Zinc knuckle^26-41^E:0.12	.	.	.	.	.	.	GO:0003676^molecular_function^nucleic acid binding`GO:0008270^molecular_function^zinc ion binding	.	.
MSTRG.1755	transcript:Ocbimv22006720m	.	.	transcript:Ocbimv22006720m|m.1785	1-2010[+]	.	S29A1_MOUSE^S29A1_MOUSE^Q:1180-1722,H:22-201^28.5%ID^E:1e-10^RecName: Full=Equilibrative nucleoside transporter 1;^Eukaryota; Metazoa; Chordata; Craniata; Vertebrata; Euteleostomi; Mammalia; Eutheria; Euarchontoglires; Glires; Rodentia; Myomorpha; Muroidea; Muridae; Murinae; Mus; Mus	S29A3_HUMAN^S29A3_HUMAN^Q:330-572,H:6-224^26.1%ID^E:4e-16^RecName: Full=Equilibrative nucleoside transporter 3;^Eukaryota; Metazoa; Chordata; Craniata; Vertebrata; Euteleostomi; Mammalia; Eutheria; Euarchontoglires; Primates; Haplorrhini; Catarrhini; Hominidae; Homo	PF01733.17^Nucleoside_tran^Nucleoside transporter^523-574^E:1.9e-10	.	ExpAA=151.58^PredHel=5^Topology=o383-405i431-453o463-485i490-512o645-667i	.	.	.	.	GO:0005337^molecular_function^nucleoside transmembrane transporter activity`GO:1901642^biological_process^nucleoside transmembrane transport`GO:0016021^cellular_component^integral component of membrane	.	.
MSTRG.1773	transcript:Ocbimv22007157m	.	.	transcript:Ocbimv22007157m|m.1793	1390-2412[+]	.	RB6I2_RAT^RB6I2_RAT^Q:2149-2379,H:147-223^51.95%ID^E:1e-12^RecName: Full=ELKS/Rab6-interacting/CAST family member 1;^Eukaryota; Metazoa; Chordata; Craniata; Vertebrata; Euteleostomi; Mammalia; Eutheria; Euarchontoglires; Glires; Rodentia; Myomorpha; Muroidea; Muridae; Murinae; Rattus	RB6I2_RAT^RB6I2_RAT^Q:254-330,H:147-223^51.95%ID^E:6e-14^RecName: Full=ELKS/Rab6-interacting/CAST family member 1;^Eukaryota; Metazoa; Chordata; Craniata; Vertebrata; Euteleostomi; Mammalia; Eutheria; Euarchontoglires; Glires; Rodentia; Myomorpha; Muroidea; Muridae; Murinae; Rattus	PF10174.8^Cast^RIM-binding protein of the cytomatrix active zone^261-330^E:5.9e-17	.	.	.	.	.	.	GO:0048786^cellular_component^presynaptic active zone	.	.
MSTRG.1773	transcript:Ocbimv22007158m	.	.	transcript:Ocbimv22007158m|m.1795	1-498[+]	.	ERC2_RAT^ERC2_RAT^Q:184-387,H:258-325^64.71%ID^E:2e-17^RecName: Full=ERC protein 2;^Eukaryota; Metazoa; Chordata; Craniata; Vertebrata; Euteleostomi; Mammalia; Eutheria; Euarchontoglires; Glires; Rodentia; Myomorpha; Muroidea; Muridae; Murinae; Rattus	ERC2_HUMAN^ERC2_HUMAN^Q:62-160,H:258-352^55.56%ID^E:3e-19^RecName: Full=ERC protein 2;^Eukaryota; Metazoa; Chordata; Craniata; Vertebrata; Euteleostomi; Mammalia; Eutheria; Euarchontoglires; Primates; Haplorrhini; Catarrhini; Hominidae; Homo	PF10174.8^Cast^RIM-binding protein of the cytomatrix active zone^46-162^E:2.4e-22	.	.	.	.	.	.	GO:0048786^cellular_component^presynaptic active zone	.	.
MSTRG.1789	transcript:Ocbimv22007343m	.	.	.	.	.	CALM_SPIOL^CALM_SPIOL^Q:276-560,H:49-146^38.38%ID^E:5e-11^RecName: Full=Calmodulin;^Eukaryota; Viridiplantae; Streptophyta; Embryophyta; Tracheophyta; Spermatophyta; Magnoliophyta; eudicotyledons; Gunneridae; Pentapetalae; Caryophyllales; Chenopodiaceae; Chenopodioideae; Anserineae; Spinacia	.	.	.	.	.	.	.	.	.	.	.
MSTRG.1798	transcript:Ocbimv22007349m	.	.	transcript:Ocbimv22007349m|m.1803	1-1044[+]	.	OXSR1_PIG^OXSR1_PIG^Q:727-1017,H:433-529^59.79%ID^E:8e-32^RecName: Full=Serine/threonine-protein kinase OSR1;^Eukaryota; Metazoa; Chordata; Craniata; Vertebrata; Euteleostomi; Mammalia; Eutheria; Laurasiatheria; Cetartiodactyla; Suina; Suidae; Sus	OXSR1_PIG^OXSR1_PIG^Q:243-338,H:433-528^60.42%ID^E:3e-35^RecName: Full=Serine/threonine-protein kinase OSR1;^Eukaryota; Metazoa; Chordata; Craniata; Vertebrata; Euteleostomi; Mammalia; Eutheria; Laurasiatheria; Cetartiodactyla; Suina; Suidae; Sus	PF12202.7^OSR1_C^Oxidative-stress-responsive kinase 1 C-terminal domain^246-302^E:3.6e-17	.	.	.	.	.	.	GO:0004674^molecular_function^protein serine/threonine kinase activity`GO:0005524^molecular_function^ATP binding	.	.
gene:Ocbimv22007345m.g	transcript:Ocbimv22007345m	.	.	transcript:Ocbimv22007345m|m.1809	1-387[+]	.	CFDP2_TRAJA^CFDP2_TRAJA^Q:7-387,H:346-472^30.47%ID^E:4e-10^RecName: Full=Craniofacial development protein 2;^Eukaryota; Metazoa; Chordata; Craniata; Vertebrata; Euteleostomi; Mammalia; Eutheria; Laurasiatheria; Cetartiodactyla; Ruminantia; Tragulina; Tragulidae; Tragulus	CFDP2_BOVIN^CFDP2_BOVIN^Q:3-129,H:352-478^30.47%ID^E:5e-14^RecName: Full=Craniofacial development protein 2;^Eukaryota; Metazoa; Chordata; Craniata; Vertebrata; Euteleostomi; Mammalia; Eutheria; Laurasiatheria; Cetartiodactyla; Ruminantia; Pecora; Bovidae; Bovinae; Bos	.	.	.	.	.	.	.	.	.	.
MSTRG.1807	transcript:Ocbimv22007451m	.	.	transcript:Ocbimv22007451m|m.1814	244-630[+]	.	RL40_DROME^RL40_DROME^Q:244-612,H:1-123^64.23%ID^E:1e-53^RecName: Full=Ubiquitin-60S ribosomal protein L40;^Eukaryota; Metazoa; Ecdysozoa; Arthropoda; Hexapoda; Insecta; Pterygota; Neoptera; Holometabola; Diptera; Brachycera; Muscomorpha; Ephydroidea; Drosophilidae; Drosophila; Sophophora	RL40_DROME^RL40_DROME^Q:1-128,H:1-128^65.62%ID^E:3e-58^RecName: Full=Ubiquitin-60S ribosomal protein L40;^Eukaryota; Metazoa; Ecdysozoa; Arthropoda; Hexapoda; Insecta; Pterygota; Neoptera; Holometabola; Diptera; Brachycera; Muscomorpha; Ephydroidea; Drosophilidae; Drosophila; Sophophora	PF11976.7^Rad60-SLD^Ubiquitin-2 like Rad60 SUMO-like^1-70^E:5.3e-08`PF00240.22^ubiquitin^Ubiquitin family^3-73^E:3e-18`PF01020.16^Ribosomal_L40e^Ribosomal L40e family^78-127^E:2.1e-31	.	.	.	.	.	.	GO:0005515^molecular_function^protein binding`GO:0003735^molecular_function^structural constituent of ribosome`GO:0006412^biological_process^translation`GO:0005840^cellular_component^ribosome	.	.
MSTRG.1817	transcript:Ocbimv22007490m	.	.	transcript:Ocbimv22007490m|m.1816	3-815[+]	.	SRPRB_HUMAN^SRPRB_HUMAN^Q:183-812,H:60-271^44.86%ID^E:2e-49^RecName: Full=Signal recognition particle receptor subunit beta;^Eukaryota; Metazoa; Chordata; Craniata; Vertebrata; Euteleostomi; Mammalia; Eutheria; Euarchontoglires; Primates; Haplorrhini; Catarrhini; Hominidae; Homo	SRPRB_HUMAN^SRPRB_HUMAN^Q:61-270,H:60-271^44.86%ID^E:7e-51^RecName: Full=Signal recognition particle receptor subunit beta;^Eukaryota; Metazoa; Chordata; Craniata; Vertebrata; Euteleostomi; Mammalia; Eutheria; Euarchontoglires; Primates; Haplorrhini; Catarrhini; Hominidae; Homo	PF00025.20^Arf^ADP-ribosylation factor family^60-200^E:1.2e-17`PF09439.9^SRPRB^Signal recognition particle receptor beta subunit^65-238^E:3.3e-50`PF00071.21^Ras^Ras family^68-262^E:1.3e-07`PF08477.12^Roc^Ras of Complex, Roc, domain of DAPkinase^68-182^E:2.2e-07`PF01926.22^MMR_HSR1^50S ribosome-binding GTPase^68-179^E:3.3e-06`PF02421.17^FeoB_N^Ferrous iron transport protein B^68-203^E:0.00012	.	ExpAA=41.79^PredHel=1^Topology=i38-60o	.	.	.	.	GO:0005525^molecular_function^GTP binding`GO:0003924^molecular_function^GTPase activity	.	.
MSTRG.1821	transcript:Ocbimv22007494m	.	.	transcript:Ocbimv22007494m|m.1817	394-1218[+]	.	SKA2_DANRE^SKA2_DANRE^Q:415-1140,H:3-202^24.1%ID^E:1e-08^RecName: Full=Spindle and kinetochore-associated protein 2;^Eukaryota; Metazoa; Chordata; Craniata; Vertebrata; Euteleostomi; Actinopterygii; Neopterygii; Teleostei; Ostariophysi; Cypriniformes; Cyprinidae; Danio	SKA2_SALSA^SKA2_SALSA^Q:5-274,H:1-227^29.2%ID^E:1e-17^RecName: Full=Spindle and kinetochore-associated protein 2;^Eukaryota; Metazoa; Chordata; Craniata; Vertebrata; Euteleostomi; Actinopterygii; Neopterygii; Teleostei; Protacanthopterygii; Salmoniformes; Salmonidae; Salmoninae; Salmo	PF16740.4^SKA2^Spindle and kinetochore-associated protein 2^6-101^E:7.7e-20`PF11362.7^DUF3161^Protein of unknown function (DUF3161)^188-263^E:4.2e-12	.	.	.	.	.	.	GO:0008017^molecular_function^microtubule binding`GO:0007059^biological_process^chromosome segregation`GO:0051301^biological_process^cell division`GO:0000940^cellular_component^condensed chromosome outer kinetochore`GO:0005876^cellular_component^spindle microtubule	.	.
gene:Ocbimv22007486m.g	transcript:Ocbimv22007486m	.	.	.	.	.	YD023_HUMAN^YD023_HUMAN^Q:197-3,H:56-120^41.54%ID^E:2e-12^RecName: Full=Putative uncharacterized protein FLJ45035;^Eukaryota; Metazoa; Chordata; Craniata; Vertebrata; Euteleostomi; Mammalia; Eutheria; Euarchontoglires; Primates; Haplorrhini; Catarrhini; Hominidae; Homo`YD023_HUMAN^YD023_HUMAN^Q:197-3,H:66-130^41.54%ID^E:2e-12^RecName: Full=Putative uncharacterized protein FLJ45035;^Eukaryota; Met…	.	.	.	.	.	.	.	.	.	.	.
MSTRG.1815	transcript:Ocbimv22007488m	.	.	transcript:Ocbimv22007488m|m.1825	1-633[+]	.	CP3AL_CALJA^CP3AL_CALJA^Q:1-621,H:289-496^44.23%ID^E:3e-53^RecName: Full=Cytochrome P450 3A21;^Eukaryota; Metazoa; Chordata; Craniata; Vertebrata; Euteleostomi; Mammalia; Eutheria; Euarchontoglires; Primates; Haplorrhini; Platyrrhini; Cebidae; Callitrichinae; Callithrix; Callithrix	CP3AL_CALJA^CP3AL_CALJA^Q:1-207,H:289-496^44.23%ID^E:6e-57^RecName: Full=Cytochrome P450 3A21;^Eukaryota; Metazoa; Chordata; Craniata; Vertebrata; Euteleostomi; Mammalia; Eutheria; Euarchontoglires; Primates; Haplorrhini; Platyrrhini; Cebidae; Callitrichinae; Callithrix; Callithrix	PF00067.21^p450^Cytochrome P450^2-198^E:4.9e-66	.	ExpAA=20.01^PredHel=1^Topology=i7-29o	.	.	.	.	GO:0005506^molecular_function^iron ion binding`GO:0016705^molecular_function^oxidoreductase activity, acting on paired donors, with incorporation or reduction of molecular oxygen`GO:0020037^molecular_function^heme binding`GO:0055114^biological_process^oxidation-reduction process	.	.
MSTRG.1813	transcript:Ocbimv22007479m	.	.	transcript:Ocbimv22007479m|m.1828	1-3078[+]	.	ROR1_HUMAN^ROR1_HUMAN^Q:1306-2490,H:313-748^51.02%ID^E:5e-135^RecName: Full=Inactive tyrosine-protein kinase transmembrane receptor ROR1 {ECO:0000305};^Eukaryota; Metazoa; Chordata; Craniata; Vertebrata; Euteleostomi; Mammalia; Eutheria; Euarchontoglires; Primates; Haplorrhini; Catarrhini; Hominidae; Homo`ROR1_HUMAN^ROR1_HUMAN^Q:193-1266,H:43-394^41.29%ID^E:5e-83^RecName: Full=Inactive tyrosine-p…	ROR1_HUMAN^ROR1_HUMAN^Q:436-911,H:313-822^45.71%ID^E:1e-142^RecName: Full=Inactive tyrosine-protein kinase transmembrane receptor ROR1 {ECO:0000305};^Eukaryota; Metazoa; Chordata; Craniata; Vertebrata; Euteleostomi; Mammalia; Eutheria; Euarchontoglires; Primates; Haplorrhini; Catarrhini; Hominidae; Homo`ROR1_HUMAN^ROR1_HUMAN^Q:65-422,H:43-394^41.29%ID^E:6e-84^RecName: Full=Inactive tyrosine-prote…	PF00051.17^Kringle^Kringle domain^3-80^E:4.5e-21`PF07679.15^I-set^Immunoglobulin I-set domain^86-162^E:9e-11`PF13927.5^Ig_3^Immunoglobulin domain^89-149^E:1.3e-10`PF00047.24^ig^Immunoglobulin domain^91-156^E:6.8e-05`PF13895.5^Ig_2^Immunoglobulin domain^94-152^E:3.4e-09`PF01392.21^Fz^Fz domain^201-316^E:5.5e-08`PF00051.17^Kringle^Kringle domain^342-419^E:1.3e-22`PF00051.17^Kringle^Kringle domain^4…	.	ExpAA=28.18^PredHel=1^Topology=o492-514i	.	.	.	.	GO:0005515^molecular_function^protein binding`GO:0004672^molecular_function^protein kinase activity`GO:0006468^biological_process^protein phosphorylation`GO:0005524^molecular_function^ATP binding	.	.
MSTRG.1813	transcript:Ocbimv22007483m	.	.	transcript:Ocbimv22007483m|m.1829	2-2698[+]	.	ROR1_HUMAN^ROR1_HUMAN^Q:926-2110,H:313-748^51.02%ID^E:1e-136^RecName: Full=Inactive tyrosine-protein kinase transmembrane receptor ROR1 {ECO:0000305};^Eukaryota; Metazoa; Chordata; Craniata; Vertebrata; Euteleostomi; Mammalia; Eutheria; Euarchontoglires; Primates; Haplorrhini; Catarrhini; Hominidae; Homo`ROR1_HUMAN^ROR1_HUMAN^Q:2-886,H:114-394^44.97%ID^E:2e-72^RecName: Full=Inactive tyrosine-prot…	ROR1_HUMAN^ROR1_HUMAN^Q:309-784,H:313-822^45.71%ID^E:3e-144^RecName: Full=Inactive tyrosine-protein kinase transmembrane receptor ROR1 {ECO:0000305};^Eukaryota; Metazoa; Chordata; Craniata; Vertebrata; Euteleostomi; Mammalia; Eutheria; Euarchontoglires; Primates; Haplorrhini; Catarrhini; Hominidae; Homo`ROR1_HUMAN^ROR1_HUMAN^Q:1-295,H:114-394^44.97%ID^E:2e-73^RecName: Full=Inactive tyrosine-prote…	PF01392.21^Fz^Fz domain^74-189^E:4.5e-08`PF00051.17^Kringle^Kringle domain^215-292^E:1.1e-22`PF00051.17^Kringle^Kringle domain^309-346^E:1.5e-07`PF07714.16^Pkinase_Tyr^Protein tyrosine kinase^431-700^E:1.7e-96`PF00069.24^Pkinase^Protein kinase domain^432-698^E:9.8e-46	.	ExpAA=28.34^PredHel=1^Topology=o365-387i	.	.	.	.	GO:0005515^molecular_function^protein binding`GO:0004672^molecular_function^protein kinase activity`GO:0006468^biological_process^protein phosphorylation`GO:0005524^molecular_function^ATP binding	.	.
MSTRG.1813	transcript:Ocbimv22007484m	.	.	transcript:Ocbimv22007484m|m.1830	2-2770[+]	.	ROR1_HUMAN^ROR1_HUMAN^Q:857-2182,H:298-748^53.73%ID^E:7e-158^RecName: Full=Inactive tyrosine-protein kinase transmembrane receptor ROR1 {ECO:0000305};^Eukaryota; Metazoa; Chordata; Craniata; Vertebrata; Euteleostomi; Mammalia; Eutheria; Euarchontoglires; Primates; Haplorrhini; Catarrhini; Hominidae; Homo`ROR1_HUMAN^ROR1_HUMAN^Q:2-880,H:114-392^45.27%ID^E:8e-72^RecName: Full=Inactive tyrosine-prot…	ROR1_HUMAN^ROR1_HUMAN^Q:286-808,H:298-822^48.15%ID^E:9e-166^RecName: Full=Inactive tyrosine-protein kinase transmembrane receptor ROR1 {ECO:0000305};^Eukaryota; Metazoa; Chordata; Craniata; Vertebrata; Euteleostomi; Mammalia; Eutheria; Euarchontoglires; Primates; Haplorrhini; Catarrhini; Hominidae; Homo`ROR1_HUMAN^ROR1_HUMAN^Q:1-293,H:114-392^45.27%ID^E:1e-72^RecName: Full=Inactive tyrosine-prote…	PF01392.21^Fz^Fz domain^74-189^E:4.7e-08`PF00051.17^Kringle^Kringle domain^215-292^E:1.1e-22`PF00051.17^Kringle^Kringle domain^298-376^E:1.9e-20`PF07714.16^Pkinase_Tyr^Protein tyrosine kinase^455-724^E:1.8e-96`PF00069.24^Pkinase^Protein kinase domain^456-722^E:1e-45	.	ExpAA=28.44^PredHel=1^Topology=o389-411i	.	.	.	.	GO:0005515^molecular_function^protein binding`GO:0004672^molecular_function^protein kinase activity`GO:0006468^biological_process^protein phosphorylation`GO:0005524^molecular_function^ATP binding	.	.
MSTRG.1813	transcript:Ocbimv22007480m	.	.	transcript:Ocbimv22007480m|m.1831	1-3126[+]	.	ROR1_HUMAN^ROR1_HUMAN^Q:1213-2538,H:298-748^53.73%ID^E:5e-156^RecName: Full=Inactive tyrosine-protein kinase transmembrane receptor ROR1 {ECO:0000305};^Eukaryota; Metazoa; Chordata; Craniata; Vertebrata; Euteleostomi; Mammalia; Eutheria; Euarchontoglires; Primates; Haplorrhini; Catarrhini; Hominidae; Homo`ROR1_HUMAN^ROR1_HUMAN^Q:169-1236,H:43-392^41.51%ID^E:2e-82^RecName: Full=Inactive tyrosine-p…	ROR1_HUMAN^ROR1_HUMAN^Q:405-927,H:298-822^48.15%ID^E:8e-164^RecName: Full=Inactive tyrosine-protein kinase transmembrane receptor ROR1 {ECO:0000305};^Eukaryota; Metazoa; Chordata; Craniata; Vertebrata; Euteleostomi; Mammalia; Eutheria; Euarchontoglires; Primates; Haplorrhini; Catarrhini; Hominidae; Homo`ROR1_HUMAN^ROR1_HUMAN^Q:57-412,H:43-392^41.51%ID^E:3e-83^RecName: Full=Inactive tyrosine-prote…	PF00051.17^Kringle^Kringle domain^2-72^E:2.6e-18`PF07679.15^I-set^Immunoglobulin I-set domain^78-154^E:9.2e-11`PF13927.5^Ig_3^Immunoglobulin domain^81-141^E:1.4e-10`PF00047.24^ig^Immunoglobulin domain^83-148^E:6.9e-05`PF13895.5^Ig_2^Immunoglobulin domain^86-144^E:3.5e-09`PF01392.21^Fz^Fz domain^193-308^E:5.6e-08`PF00051.17^Kringle^Kringle domain^334-411^E:1.3e-22`PF00051.17^Kringle^Kringle domain…	.	ExpAA=28.51^PredHel=1^Topology=o508-530i	.	.	.	.	GO:0005515^molecular_function^protein binding`GO:0004672^molecular_function^protein kinase activity`GO:0006468^biological_process^protein phosphorylation`GO:0005524^molecular_function^ATP binding	.	.
MSTRG.1813	transcript:Ocbimv22007481m	.	.	transcript:Ocbimv22007481m|m.1832	1-3159[+]	.	ROR1_HUMAN^ROR1_HUMAN^Q:1282-2571,H:313-748^54.2%ID^E:1e-155^RecName: Full=Inactive tyrosine-protein kinase transmembrane receptor ROR1 {ECO:0000305};^Eukaryota; Metazoa; Chordata; Craniata; Vertebrata; Euteleostomi; Mammalia; Eutheria; Euarchontoglires; Primates; Haplorrhini; Catarrhini; Hominidae; Homo`ROR1_HUMAN^ROR1_HUMAN^Q:169-1242,H:43-394^41.29%ID^E:8e-83^RecName: Full=Inactive tyrosine-pr…	ROR1_HUMAN^ROR1_HUMAN^Q:428-938,H:313-822^48.38%ID^E:5e-163^RecName: Full=Inactive tyrosine-protein kinase transmembrane receptor ROR1 {ECO:0000305};^Eukaryota; Metazoa; Chordata; Craniata; Vertebrata; Euteleostomi; Mammalia; Eutheria; Euarchontoglires; Primates; Haplorrhini; Catarrhini; Hominidae; Homo`ROR1_HUMAN^ROR1_HUMAN^Q:57-414,H:43-394^41.29%ID^E:2e-83^RecName: Full=Inactive tyrosine-prote…	PF00051.17^Kringle^Kringle domain^2-72^E:2.6e-18`PF07679.15^I-set^Immunoglobulin I-set domain^78-154^E:9.3e-11`PF13927.5^Ig_3^Immunoglobulin domain^81-141^E:1.4e-10`PF00047.24^ig^Immunoglobulin domain^83-148^E:7e-05`PF13895.5^Ig_2^Immunoglobulin domain^86-144^E:3.5e-09`PF01392.21^Fz^Fz domain^193-308^E:5.7e-08`PF00051.17^Kringle^Kringle domain^334-411^E:1.3e-22`PF00051.17^Kringle^Kringle domain^4…	.	ExpAA=28.54^PredHel=1^Topology=o519-541i	.	.	.	.	GO:0005515^molecular_function^protein binding`GO:0004672^molecular_function^protein kinase activity`GO:0006468^biological_process^protein phosphorylation`GO:0005524^molecular_function^ATP binding	.	.
MSTRG.1813	transcript:Ocbimv22007482m	.	.	transcript:Ocbimv22007482m|m.1833	2-2803[+]	.	ROR1_HUMAN^ROR1_HUMAN^Q:926-2215,H:313-748^54.2%ID^E:3e-157^RecName: Full=Inactive tyrosine-protein kinase transmembrane receptor ROR1 {ECO:0000305};^Eukaryota; Metazoa; Chordata; Craniata; Vertebrata; Euteleostomi; Mammalia; Eutheria; Euarchontoglires; Primates; Haplorrhini; Catarrhini; Hominidae; Homo`ROR1_HUMAN^ROR1_HUMAN^Q:2-886,H:114-394^44.97%ID^E:3e-72^RecName: Full=Inactive tyrosine-prote…	ROR1_HUMAN^ROR1_HUMAN^Q:309-819,H:313-822^48.38%ID^E:6e-165^RecName: Full=Inactive tyrosine-protein kinase transmembrane receptor ROR1 {ECO:0000305};^Eukaryota; Metazoa; Chordata; Craniata; Vertebrata; Euteleostomi; Mammalia; Eutheria; Euarchontoglires; Primates; Haplorrhini; Catarrhini; Hominidae; Homo`ROR1_HUMAN^ROR1_HUMAN^Q:1-295,H:114-394^44.97%ID^E:6e-73^RecName: Full=Inactive tyrosine-prote…	PF01392.21^Fz^Fz domain^74-189^E:4.8e-08`PF00051.17^Kringle^Kringle domain^215-292^E:1.1e-22`PF00051.17^Kringle^Kringle domain^309-387^E:1.9e-20`PF07714.16^Pkinase_Tyr^Protein tyrosine kinase^466-735^E:1.8e-96`PF00069.24^Pkinase^Protein kinase domain^467-733^E:1.1e-45	.	ExpAA=28.48^PredHel=1^Topology=o400-422i	.	.	.	.	GO:0005515^molecular_function^protein binding`GO:0004672^molecular_function^protein kinase activity`GO:0006468^biological_process^protein phosphorylation`GO:0005524^molecular_function^ATP binding	.	.
MSTRG.1823	transcript:Ocbimv22007495m	.	.	.	.	.	VP37B_MOUSE^VP37B_MOUSE^Q:7-198,H:98-161^46.88%ID^E:1e-12^RecName: Full=Vacuolar protein sorting-associated protein 37B;^Eukaryota; Metazoa; Chordata; Craniata; Vertebrata; Euteleostomi; Mammalia; Eutheria; Euarchontoglires; Glires; Rodentia; Myomorpha; Muroidea; Muridae; Murinae; Mus; Mus	.	.	.	.	.	.	.	.	.	.	.
MSTRG.1826	transcript:Ocbimv22007496m	.	.	transcript:Ocbimv22007496m|m.1836	300-1607[+]	.	MNN9_SCHPO^MNN9_SCHPO^Q:831-1604,H:66-334^33.82%ID^E:1e-33^RecName: Full=Mannan polymerase complex subunit mnn9;^Eukaryota; Fungi; Dikarya; Ascomycota; Taphrinomycotina; Schizosaccharomycetes; Schizosaccharomycetales; Schizosaccharomycetaceae; Schizosaccharomyces	MNN9_SCHPO^MNN9_SCHPO^Q:178-435,H:66-334^33.82%ID^E:3e-39^RecName: Full=Mannan polymerase complex subunit mnn9;^Eukaryota; Fungi; Dikarya; Ascomycota; Taphrinomycotina; Schizosaccharomycetes; Schizosaccharomycetales; Schizosaccharomycetaceae; Schizosaccharomyces	PF03452.13^Anp1^Anp1^174-401^E:4.8e-52	.	ExpAA=21.52^PredHel=1^Topology=i13-35o	.	.	.	.	.	.	.
MSTRG.1818	transcript:Ocbimv22007492m	.	.	.	.	.	WDR75_MOUSE^WDR75_MOUSE^Q:172-429,H:8-93^48.84%ID^E:2e-19^RecName: Full=WD repeat-containing protein 75;^Eukaryota; Metazoa; Chordata; Craniata; Vertebrata; Euteleostomi; Mammalia; Eutheria; Euarchontoglires; Glires; Rodentia; Myomorpha; Muroidea; Muridae; Murinae; Mus; Mus	.	.	.	.	.	.	.	.	.	.	.
MSTRG.1819	transcript:Ocbimv22007493m	.	.	transcript:Ocbimv22007493m|m.1837	1-1914[+]	.	WDR75_HUMAN^WDR75_HUMAN^Q:1-1911,H:127-761^35.26%ID^E:6e-116^RecName: Full=WD repeat-containing protein 75;^Eukaryota; Metazoa; Chordata; Craniata; Vertebrata; Euteleostomi; Mammalia; Eutheria; Euarchontoglires; Primates; Haplorrhini; Catarrhini; Hominidae; Homo	WDR75_HUMAN^WDR75_HUMAN^Q:1-637,H:127-761^35.26%ID^E:2e-117^RecName: Full=WD repeat-containing protein 75;^Eukaryota; Metazoa; Chordata; Craniata; Vertebrata; Euteleostomi; Mammalia; Eutheria; Euarchontoglires; Primates; Haplorrhini; Catarrhini; Hominidae; Homo	PF00400.31^WD40^WD domain, G-beta repeat^59-94^E:0.0022`PF00400.31^WD40^WD domain, G-beta repeat^314-355^E:0.14	.	.	.	.	.	.	GO:0005515^molecular_function^protein binding	.	.
gene:Ocbimv22007491m.g	transcript:Ocbimv22007491m	.	.	transcript:Ocbimv22007491m|m.1840	1056-2762[+]	.	CTR2_CHICK^CTR2_CHICK^Q:1116-2756,H:26-593^44.13%ID^E:5e-127^RecName: Full=Cationic amino acid transporter 2;^Eukaryota; Metazoa; Chordata; Craniata; Vertebrata; Euteleostomi; Archelosauria; Archosauria; Dinosauria; Saurischia; Theropoda; Coelurosauria; Aves; Neognathae; Galloanserae; Galliformes; Phasianidae; Phasianinae; Gallus	CTR2_CHICK^CTR2_CHICK^Q:5-567,H:11-593^43.95%ID^E:1e-154^RecName: Full=Cationic amino acid transporter 2;^Eukaryota; Metazoa; Chordata; Craniata; Vertebrata; Euteleostomi; Archelosauria; Archosauria; Dinosauria; Saurischia; Theropoda; Coelurosauria; Aves; Neognathae; Galloanserae; Galliformes; Phasianidae; Phasianinae; Gallus	PF13520.5^AA_permease_2^Amino acid permease^29-421^E:3.1e-43`PF00324.20^AA_permease^Amino acid permease^33-410^E:1.5e-33`PF13906.5^AA_permease_C^C-terminus of AA_permease^529-568^E:8.6e-10	.	ExpAA=270.74^PredHel=12^Topology=i27-49o59-81i93-115o154-176i183-205o225-247i267-289o316-338i365-382o387-409i466-488o498-517i	.	.	.	.	GO:0022857^molecular_function^transmembrane transporter activity`GO:0055085^biological_process^transmembrane transport`GO:0016020^cellular_component^membrane	.	.
MSTRG.1833	transcript:Ocbimv22007604m	.	.	.	.	.	KLFL_DROME^KLFL_DROME^Q:73-243,H:513-569^92.98%ID^E:2e-34^RecName: Full=Krueppel-like factor luna {ECO:0000303|PubMed:14527717, ECO:0000303|PubMed:24915236};^Eukaryota; Metazoa; Ecdysozoa; Arthropoda; Hexapoda; Insecta; Pterygota; Neoptera; Holometabola; Diptera; Brachycera; Muscomorpha; Ephydroidea; Drosophilidae; Drosophila; Sophophora	.	.	.	.	.	.	.	.	.	.	.
MSTRG.1833	transcript:Ocbimv22007603m	.	.	transcript:Ocbimv22007603m|m.1846	1-549[+]	.	KLF6_HUMAN^KLF6_HUMAN^Q:367-549,H:171-225^54.84%ID^E:1e-10^RecName: Full=Krueppel-like factor 6;^Eukaryota; Metazoa; Chordata; Craniata; Vertebrata; Euteleostomi; Mammalia; Eutheria; Euarchontoglires; Primates; Haplorrhini; Catarrhini; Hominidae; Homo	KLF6_HUMAN^KLF6_HUMAN^Q:123-183,H:171-225^54.84%ID^E:1e-10^RecName: Full=Krueppel-like factor 6;^Eukaryota; Metazoa; Chordata; Craniata; Vertebrata; Euteleostomi; Mammalia; Eutheria; Euarchontoglires; Primates; Haplorrhini; Catarrhini; Hominidae; Homo	PF00096.25^zf-C2H2^Zinc finger, C2H2 type^158-182^E:0.0012	.	.	.	.	.	.	GO:0003676^molecular_function^nucleic acid binding	.	.
MSTRG.1830	transcript:Ocbimv22007600m	.	.	transcript:Ocbimv22007600m|m.1847	1-441[+]	.	UBCD2_DROME^UBCD2_DROME^Q:7-432,H:91-232^94.37%ID^E:4e-99^RecName: Full=Ubiquitin-conjugating enzyme E2-24 kDa;^Eukaryota; Metazoa; Ecdysozoa; Arthropoda; Hexapoda; Insecta; Pterygota; Neoptera; Holometabola; Diptera; Brachycera; Muscomorpha; Ephydroidea; Drosophilidae; Drosophila; Sophophora	UBCD2_DROME^UBCD2_DROME^Q:3-144,H:91-232^94.37%ID^E:4e-99^RecName: Full=Ubiquitin-conjugating enzyme E2-24 kDa;^Eukaryota; Metazoa; Ecdysozoa; Arthropoda; Hexapoda; Insecta; Pterygota; Neoptera; Holometabola; Diptera; Brachycera; Muscomorpha; Ephydroidea; Drosophilidae; Drosophila; Sophophora	PF00179.25^UQ_con^Ubiquitin-conjugating enzyme^3-136^E:2.1e-46	.	.	.	.	.	.	.	.	.
MSTRG.1849	transcript:Ocbimv22007638m	.	.	transcript:Ocbimv22007638m|m.1852	4048-4641[-]	.	PHF3_HUMAN^PHF3_HUMAN^Q:5654-7063,H:925-1351^34.69%ID^E:4e-77^RecName: Full=PHD finger protein 3;^Eukaryota; Metazoa; Chordata; Craniata; Vertebrata; Euteleostomi; Mammalia; Eutheria; Euarchontoglires; Primates; Haplorrhini; Catarrhini; Hominidae; Homo	.	.	.	ExpAA=95.87^PredHel=4^Topology=o20-42i54-76o102-124i129-151o	.	.	.	.	.	.	.
MSTRG.1849	transcript:Ocbimv22007638m	.	.	transcript:Ocbimv22007638m|m.1849	2-12268[+]	.	PHF3_HUMAN^PHF3_HUMAN^Q:5654-7063,H:925-1351^34.69%ID^E:4e-77^RecName: Full=PHD finger protein 3;^Eukaryota; Metazoa; Chordata; Craniata; Vertebrata; Euteleostomi; Mammalia; Eutheria; Euarchontoglires; Primates; Haplorrhini; Catarrhini; Hominidae; Homo	PHF3_HUMAN^PHF3_HUMAN^Q:1885-2354,H:925-1351^35.29%ID^E:5e-79^RecName: Full=PHD finger protein 3;^Eukaryota; Metazoa; Chordata; Craniata; Vertebrata; Euteleostomi; Mammalia; Eutheria; Euarchontoglires; Primates; Haplorrhini; Catarrhini; Hominidae; Homo	PF07533.15^BRK^BRK domain^1797-1835^E:5.5e-11`PF07500.13^TFIIS_M^Transcription factor S-II (TFIIS), central domain^1885-1998^E:5.7e-29`PF07744.12^SPOC^SPOC domain^2206-2352^E:1.3e-23	.	.	.	.	.	.	GO:0005515^molecular_function^protein binding`GO:0016817^molecular_function^hydrolase activity, acting on acid anhydrides`GO:0006351^biological_process^transcription, DNA-templated	.	.
MSTRG.1849	transcript:Ocbimv22007638m	.	.	transcript:Ocbimv22007638m|m.1850	2392-3135[-]	.	PHF3_HUMAN^PHF3_HUMAN^Q:5654-7063,H:925-1351^34.69%ID^E:4e-77^RecName: Full=PHD finger protein 3;^Eukaryota; Metazoa; Chordata; Craniata; Vertebrata; Euteleostomi; Mammalia; Eutheria; Euarchontoglires; Primates; Haplorrhini; Catarrhini; Hominidae; Homo	.	.	.	.	.	.	.	.	.	.	.
MSTRG.1849	transcript:Ocbimv22007638m	.	.	transcript:Ocbimv22007638m|m.1853	11826-12284[+]	.	PHF3_HUMAN^PHF3_HUMAN^Q:5654-7063,H:925-1351^34.69%ID^E:4e-77^RecName: Full=PHD finger protein 3;^Eukaryota; Metazoa; Chordata; Craniata; Vertebrata; Euteleostomi; Mammalia; Eutheria; Euarchontoglires; Primates; Haplorrhini; Catarrhini; Hominidae; Homo	.	.	.	.	.	.	.	.	.	.	.
MSTRG.1843	transcript:Ocbimv22007631m	.	.	transcript:Ocbimv22007631m|m.1865	422-2518[+]	.	LMLN2_HUMAN^LMLN2_HUMAN^Q:488-1990,H:21-612^30.67%ID^E:2e-76^RecName: Full=Leishmanolysin-like peptidase 2 {ECO:0000305};^Eukaryota; Metazoa; Chordata; Craniata; Vertebrata; Euteleostomi; Mammalia; Eutheria; Euarchontoglires; Primates; Haplorrhini; Catarrhini; Hominidae; Homo	LMLN2_HUMAN^LMLN2_HUMAN^Q:23-523,H:21-612^31.01%ID^E:2e-81^RecName: Full=Leishmanolysin-like peptidase 2 {ECO:0000305};^Eukaryota; Metazoa; Chordata; Craniata; Vertebrata; Euteleostomi; Mammalia; Eutheria; Euarchontoglires; Primates; Haplorrhini; Catarrhini; Hominidae; Homo	PF01457.15^Peptidase_M8^Leishmanolysin^167-387^E:3.4e-32`PF01457.15^Peptidase_M8^Leishmanolysin^405-512^E:3.7e-11	.	ExpAA=37.89^PredHel=2^Topology=i2-19o667-689i	.	.	.	.	GO:0004222^molecular_function^metalloendopeptidase activity`GO:0006508^biological_process^proteolysis`GO:0007155^biological_process^cell adhesion`GO:0016020^cellular_component^membrane	.	.
MSTRG.1843	transcript:Ocbimv22007631m	.	.	transcript:Ocbimv22007631m|m.1866	304-609[-]	.	LMLN2_HUMAN^LMLN2_HUMAN^Q:488-1990,H:21-612^30.67%ID^E:2e-76^RecName: Full=Leishmanolysin-like peptidase 2 {ECO:0000305};^Eukaryota; Metazoa; Chordata; Craniata; Vertebrata; Euteleostomi; Mammalia; Eutheria; Euarchontoglires; Primates; Haplorrhini; Catarrhini; Hominidae; Homo	.	.	.	.	.	.	.	.	.	.	.
MSTRG.1843	transcript:Ocbimv22007630m	.	.	transcript:Ocbimv22007630m|m.1868	539-844[-]	.	LMLN2_HUMAN^LMLN2_HUMAN^Q:723-2225,H:21-612^30.67%ID^E:5e-76^RecName: Full=Leishmanolysin-like peptidase 2 {ECO:0000305};^Eukaryota; Metazoa; Chordata; Craniata; Vertebrata; Euteleostomi; Mammalia; Eutheria; Euarchontoglires; Primates; Haplorrhini; Catarrhini; Hominidae; Homo	.	.	.	.	.	.	.	.	.	.	.
MSTRG.1843	transcript:Ocbimv22007630m	.	.	transcript:Ocbimv22007630m|m.1867	657-2753[+]	.	LMLN2_HUMAN^LMLN2_HUMAN^Q:723-2225,H:21-612^30.67%ID^E:5e-76^RecName: Full=Leishmanolysin-like peptidase 2 {ECO:0000305};^Eukaryota; Metazoa; Chordata; Craniata; Vertebrata; Euteleostomi; Mammalia; Eutheria; Euarchontoglires; Primates; Haplorrhini; Catarrhini; Hominidae; Homo	LMLN2_HUMAN^LMLN2_HUMAN^Q:23-523,H:21-612^31.01%ID^E:2e-81^RecName: Full=Leishmanolysin-like peptidase 2 {ECO:0000305};^Eukaryota; Metazoa; Chordata; Craniata; Vertebrata; Euteleostomi; Mammalia; Eutheria; Euarchontoglires; Primates; Haplorrhini; Catarrhini; Hominidae; Homo	PF01457.15^Peptidase_M8^Leishmanolysin^167-387^E:3.4e-32`PF01457.15^Peptidase_M8^Leishmanolysin^405-512^E:3.7e-11	.	ExpAA=37.89^PredHel=2^Topology=i2-19o667-689i	.	.	.	.	GO:0004222^molecular_function^metalloendopeptidase activity`GO:0006508^biological_process^proteolysis`GO:0007155^biological_process^cell adhesion`GO:0016020^cellular_component^membrane	.	.
MSTRG.1843	transcript:Ocbimv22007632m	.	.	transcript:Ocbimv22007632m|m.1870	159-464[-]	.	LMLN2_HUMAN^LMLN2_HUMAN^Q:343-1845,H:21-612^30.67%ID^E:2e-76^RecName: Full=Leishmanolysin-like peptidase 2 {ECO:0000305};^Eukaryota; Metazoa; Chordata; Craniata; Vertebrata; Euteleostomi; Mammalia; Eutheria; Euarchontoglires; Primates; Haplorrhini; Catarrhini; Hominidae; Homo	.	.	.	.	.	.	.	.	.	.	.
MSTRG.1843	transcript:Ocbimv22007632m	.	.	transcript:Ocbimv22007632m|m.1869	277-2373[+]	.	LMLN2_HUMAN^LMLN2_HUMAN^Q:343-1845,H:21-612^30.67%ID^E:2e-76^RecName: Full=Leishmanolysin-like peptidase 2 {ECO:0000305};^Eukaryota; Metazoa; Chordata; Craniata; Vertebrata; Euteleostomi; Mammalia; Eutheria; Euarchontoglires; Primates; Haplorrhini; Catarrhini; Hominidae; Homo	LMLN2_HUMAN^LMLN2_HUMAN^Q:23-523,H:21-612^31.01%ID^E:2e-81^RecName: Full=Leishmanolysin-like peptidase 2 {ECO:0000305};^Eukaryota; Metazoa; Chordata; Craniata; Vertebrata; Euteleostomi; Mammalia; Eutheria; Euarchontoglires; Primates; Haplorrhini; Catarrhini; Hominidae; Homo	PF01457.15^Peptidase_M8^Leishmanolysin^167-387^E:3.4e-32`PF01457.15^Peptidase_M8^Leishmanolysin^405-512^E:3.7e-11	.	ExpAA=37.89^PredHel=2^Topology=i2-19o667-689i	.	.	.	.	GO:0004222^molecular_function^metalloendopeptidase activity`GO:0006508^biological_process^proteolysis`GO:0007155^biological_process^cell adhesion`GO:0016020^cellular_component^membrane	.	.
MSTRG.1841	transcript:Ocbimv22007627m	.	.	transcript:Ocbimv22007627m|m.1876	169-975[+]	.	ZFPL1_XENTR^ZFPL1_XENTR^Q:169-972,H:1-259^51.27%ID^E:1e-78^RecName: Full=Zinc finger protein-like 1;^Eukaryota; Metazoa; Chordata; Craniata; Vertebrata; Euteleostomi; Amphibia; Batrachia; Anura; Pipoidea; Pipidae; Xenopodinae; Xenopus; Silurana`ZFPL1_XENTR^ZFPL1_XENTR^Q:980-1162,H:260-320^40.98%ID^E:1e-78^RecName: Full=Zinc finger protein-like 1;^Eukaryota; Metazoa; Chordata; Craniata; Vertebrata…	ZFPL1_XENTR^ZFPL1_XENTR^Q:1-268,H:1-259^52.11%ID^E:3e-85^RecName: Full=Zinc finger protein-like 1;^Eukaryota; Metazoa; Chordata; Craniata; Vertebrata; Euteleostomi; Amphibia; Batrachia; Anura; Pipoidea; Pipidae; Xenopodinae; Xenopus; Silurana	.	.	.	.	.	.	.	.	.	.
MSTRG.1841	transcript:Ocbimv22007626m	.	.	transcript:Ocbimv22007626m|m.1877	169-1209[+]	.	ZFPL1_XENTR^ZFPL1_XENTR^Q:169-1158,H:1-320^48.66%ID^E:2e-94^RecName: Full=Zinc finger protein-like 1;^Eukaryota; Metazoa; Chordata; Craniata; Vertebrata; Euteleostomi; Amphibia; Batrachia; Anura; Pipoidea; Pipidae; Xenopodinae; Xenopus; Silurana	ZFPL1_XENTR^ZFPL1_XENTR^Q:1-330,H:1-320^49.42%ID^E:3e-106^RecName: Full=Zinc finger protein-like 1;^Eukaryota; Metazoa; Chordata; Craniata; Vertebrata; Euteleostomi; Amphibia; Batrachia; Anura; Pipoidea; Pipidae; Xenopodinae; Xenopus; Silurana	.	.	ExpAA=22.35^PredHel=1^Topology=i285-307o	.	.	.	.	.	.	.
MSTRG.1845	transcript:Ocbimv22007637m	.	.	transcript:Ocbimv22007637m|m.1879	1-1251[+]	.	CHIT1_HUMAN^CHIT1_HUMAN^Q:28-1221,H:77-465^38.06%ID^E:2e-92^RecName: Full=Chitotriosidase-1;^Eukaryota; Metazoa; Chordata; Craniata; Vertebrata; Euteleostomi; Mammalia; Eutheria; Euarchontoglires; Primates; Haplorrhini; Catarrhini; Hominidae; Homo	CHIT1_HUMAN^CHIT1_HUMAN^Q:10-407,H:77-465^38.06%ID^E:2e-95^RecName: Full=Chitotriosidase-1;^Eukaryota; Metazoa; Chordata; Craniata; Vertebrata; Euteleostomi; Mammalia; Eutheria; Euarchontoglires; Primates; Haplorrhini; Catarrhini; Hominidae; Homo	PF00704.27^Glyco_hydro_18^Glycosyl hydrolases family 18^9-308^E:6.4e-66`PF01607.23^CBM_14^Chitin binding Peritrophin-A domain^362-414^E:2.7e-10	.	.	.	.	.	.	GO:0005975^biological_process^carbohydrate metabolic process`GO:0008061^molecular_function^chitin binding`GO:0006030^biological_process^chitin metabolic process`GO:0005576^cellular_component^extracellular region	.	.
MSTRG.1857	transcript:Ocbimv22007683m	.	.	transcript:Ocbimv22007683m|m.1881	1-3891[+]	.	RPAP1_HUMAN^RPAP1_HUMAN^Q:169-3885,H:102-1371^31.31%ID^E:2e-168^RecName: Full=RNA polymerase II-associated protein 1;^Eukaryota; Metazoa; Chordata; Craniata; Vertebrata; Euteleostomi; Mammalia; Eutheria; Euarchontoglires; Primates; Haplorrhini; Catarrhini; Hominidae; Homo	RPAP1_HUMAN^RPAP1_HUMAN^Q:20-1295,H:65-1371^31.15%ID^E:2e-180^RecName: Full=RNA polymerase II-associated protein 1;^Eukaryota; Metazoa; Chordata; Craniata; Vertebrata; Euteleostomi; Mammalia; Eutheria; Euarchontoglires; Primates; Haplorrhini; Catarrhini; Hominidae; Homo	PF08621.9^RPAP1_N^RPAP1-like, N-terminal^166-207^E:1.6e-14`PF08620.9^RPAP1_C^RPAP1-like, C-terminal^279-343^E:1.1e-23	.	.	.	.	.	.	.	.	.
MSTRG.1861	transcript:Ocbimv22007688m	.	.	transcript:Ocbimv22007688m|m.1882	20-520[+]	.	MIA40_HUMAN^MIA40_HUMAN^Q:86-397,H:1-106^72.64%ID^E:1e-46^RecName: Full=Mitochondrial intermembrane space import and assembly protein 40;^Eukaryota; Metazoa; Chordata; Craniata; Vertebrata; Euteleostomi; Mammalia; Eutheria; Euarchontoglires; Primates; Haplorrhini; Catarrhini; Hominidae; Homo	MIA40_HUMAN^MIA40_HUMAN^Q:23-126,H:1-106^72.64%ID^E:2e-48^RecName: Full=Mitochondrial intermembrane space import and assembly protein 40;^Eukaryota; Metazoa; Chordata; Craniata; Vertebrata; Euteleostomi; Mammalia; Eutheria; Euarchontoglires; Primates; Haplorrhini; Catarrhini; Hominidae; Homo	PF06747.12^CHCH^CHCH domain^84-119^E:1.6e-06	.	.	.	.	.	.	.	.	.
gene:Ocbimv22007697m.g	transcript:Ocbimv22007697m	.	.	transcript:Ocbimv22007697m|m.1883	1-702[+]	.	ZBED5_BOVIN^ZBED5_BOVIN^Q:64-693,H:205-420^37.04%ID^E:1e-37^RecName: Full=Zinc finger BED domain-containing protein 5;^Eukaryota; Metazoa; Chordata; Craniata; Vertebrata; Euteleostomi; Mammalia; Eutheria; Laurasiatheria; Cetartiodactyla; Ruminantia; Pecora; Bovidae; Bovinae; Bos	ZBED5_BOVIN^ZBED5_BOVIN^Q:22-231,H:205-420^37.04%ID^E:1e-37^RecName: Full=Zinc finger BED domain-containing protein 5;^Eukaryota; Metazoa; Chordata; Craniata; Vertebrata; Euteleostomi; Mammalia; Eutheria; Laurasiatheria; Cetartiodactyla; Ruminantia; Pecora; Bovidae; Bovinae; Bos	.	.	.	.	.	.	.	.	.	.
gene:Ocbimv22007698m.g	transcript:Ocbimv22007698m	.	.	transcript:Ocbimv22007698m|m.1890	486-797[+]	.	YRD6_CAEEL^YRD6_CAEEL^Q:76-849,H:713-1008^27.09%ID^E:1e-23^RecName: Full=Uncharacterized protein K02A2.6;^Eukaryota; Metazoa; Ecdysozoa; Nematoda; Chromadorea; Rhabditida; Rhabditoidea; Rhabditidae; Peloderinae; Caenorhabditis	.	PF15626.5^mono-CXXC^single CXXC unit^45-86^E:0.11	.	.	.	.	.	.	.	.	.
gene:Ocbimv22007698m.g	transcript:Ocbimv22007698m	.	.	transcript:Ocbimv22007698m|m.1889	1-1008[+]	.	YRD6_CAEEL^YRD6_CAEEL^Q:76-849,H:713-1008^27.09%ID^E:1e-23^RecName: Full=Uncharacterized protein K02A2.6;^Eukaryota; Metazoa; Ecdysozoa; Nematoda; Chromadorea; Rhabditida; Rhabditoidea; Rhabditidae; Peloderinae; Caenorhabditis	YRD6_CAEEL^YRD6_CAEEL^Q:26-283,H:713-1008^28.15%ID^E:8e-24^RecName: Full=Uncharacterized protein K02A2.6;^Eukaryota; Metazoa; Ecdysozoa; Nematoda; Chromadorea; Rhabditida; Rhabditoidea; Rhabditidae; Peloderinae; Caenorhabditis	.	.	.	.	.	.	.	.	.	.
MSTRG.1860	transcript:Ocbimv22007686m	.	.	transcript:Ocbimv22007686m|m.1891	302-2236[+]	.	ANM7_CHICK^ANM7_CHICK^Q:68-2233,H:1-686^39.35%ID^E:4e-176^RecName: Full=Protein arginine N-methyltransferase 7;^Eukaryota; Metazoa; Chordata; Craniata; Vertebrata; Euteleostomi; Archelosauria; Archosauria; Dinosauria; Saurischia; Theropoda; Coelurosauria; Aves; Neognathae; Galloanserae; Galliformes; Phasianidae; Phasianinae; Gallus	ANM7_DROSI^ANM7_DROSI^Q:1-644,H:53-700^41.02%ID^E:8e-169^RecName: Full=Protein arginine N-methyltransferase 7;^Eukaryota; Metazoa; Ecdysozoa; Arthropoda; Hexapoda; Insecta; Pterygota; Neoptera; Holometabola; Diptera; Brachycera; Muscomorpha; Ephydroidea; Drosophilidae; Drosophila; Sophophora	PF06325.12^PrmA^Ribosomal protein L11 methyltransferase (PrmA)^18-105^E:5.9e-08	.	.	.	.	.	.	.	.	.
MSTRG.1860	transcript:Ocbimv22007687m	.	.	transcript:Ocbimv22007687m|m.1894	2-2113[+]	.	ANM7_CHICK^ANM7_CHICK^Q:68-2110,H:1-686^41.65%ID^E:0^RecName: Full=Protein arginine N-methyltransferase 7;^Eukaryota; Metazoa; Chordata; Craniata; Vertebrata; Euteleostomi; Archelosauria; Archosauria; Dinosauria; Saurischia; Theropoda; Coelurosauria; Aves; Neognathae; Galloanserae; Galliformes; Phasianidae; Phasianinae; Gallus	ANM7_CHICK^ANM7_CHICK^Q:23-703,H:1-686^41.65%ID^E:0^RecName: Full=Protein arginine N-methyltransferase 7;^Eukaryota; Metazoa; Chordata; Craniata; Vertebrata; Euteleostomi; Archelosauria; Archosauria; Dinosauria; Saurischia; Theropoda; Coelurosauria; Aves; Neognathae; Galloanserae; Galliformes; Phasianidae; Phasianinae; Gallus	PF06325.12^PrmA^Ribosomal protein L11 methyltransferase (PrmA)^77-164^E:6.6e-08	.	.	.	.	.	.	.	.	.
MSTRG.1859	transcript:Ocbimv22007685m	.	.	transcript:Ocbimv22007685m|m.1898	314-814[+]	.	TI17A_HUMAN^TI17A_HUMAN^Q:314-811,H:1-169^67.65%ID^E:1e-72^RecName: Full=Mitochondrial import inner membrane translocase subunit Tim17-A;^Eukaryota; Metazoa; Chordata; Craniata; Vertebrata; Euteleostomi; Mammalia; Eutheria; Euarchontoglires; Primates; Haplorrhini; Catarrhini; Hominidae; Homo	TI17B_HUMAN^TI17B_HUMAN^Q:1-158,H:1-157^72.15%ID^E:2e-75^RecName: Full=Mitochondrial import inner membrane translocase subunit Tim17-B;^Eukaryota; Metazoa; Chordata; Craniata; Vertebrata; Euteleostomi; Mammalia; Eutheria; Euarchontoglires; Primates; Haplorrhini; Catarrhini; Hominidae; Homo	PF02466.18^Tim17^Tim17/Tim22/Tim23/Pmp24 family^14-122^E:1.8e-27	.	ExpAA=45.22^PredHel=2^Topology=i61-83o111-133i	.	.	.	.	.	.	.
MSTRG.1855	transcript:Ocbimv22007681m	.	.	transcript:Ocbimv22007681m|m.1904	46-1359[+]	.	TBA3_HOMAM^TBA3_HOMAM^Q:4-1317,H:2-439^87.9%ID^E:0^RecName: Full=Tubulin alpha-3 chain;^Eukaryota; Metazoa; Ecdysozoa; Arthropoda; Crustacea; Multicrustacea; Malacostraca; Eumalacostraca; Eucarida; Decapoda; Pleocyemata; Astacidea; Nephropoidea; Nephropidae; Homarus	TBA3_HOMAM^TBA3_HOMAM^Q:1-426,H:16-441^87.56%ID^E:0^RecName: Full=Tubulin alpha-3 chain;^Eukaryota; Metazoa; Ecdysozoa; Arthropoda; Crustacea; Multicrustacea; Malacostraca; Eumalacostraca; Eucarida; Decapoda; Pleocyemata; Astacidea; Nephropoidea; Nephropidae; Homarus	PF00091.24^Tubulin^Tubulin/FtsZ family, GTPase domain^1-198^E:5.8e-60`PF03953.16^Tubulin_C^Tubulin C-terminal domain^248-376^E:1.9e-48	.	.	.	.	.	.	GO:0003924^molecular_function^GTPase activity	.	.
MSTRG.1851	transcript:Ocbimv22007677m	.	.	transcript:Ocbimv22007677m|m.1909	723-1139[+]	.	TPC1_MOUSE^TPC1_MOUSE^Q:1142-2764,H:156-699^49.36%ID^E:2e-147^RecName: Full=Two pore calcium channel protein 1;^Eukaryota; Metazoa; Chordata; Craniata; Vertebrata; Euteleostomi; Mammalia; Eutheria; Euarchontoglires; Glires; Rodentia; Myomorpha; Muroidea; Muridae; Murinae; Mus; Mus`TPC1_MOUSE^TPC1_MOUSE^Q:918-1124,H:68-136^57.97%ID^E:4e-13^RecName: Full=Two pore calcium channel protein 1;^Eukaryot…	TPC1_MOUSE^TPC1_MOUSE^Q:47-134,H:49-136^50%ID^E:1e-17^RecName: Full=Two pore calcium channel protein 1;^Eukaryota; Metazoa; Chordata; Craniata; Vertebrata; Euteleostomi; Mammalia; Eutheria; Euarchontoglires; Glires; Rodentia; Myomorpha; Muroidea; Muridae; Murinae; Mus; Mus	.	.	.	.	.	.	.	.	.	.
[truncated: 23,401 more rows]
