# Supplementary material for: Epigenetic machinery is functionally conserved in cephalopods
Source: BMC Biol. 2022 Sep 14;20:202. doi: 10.1186/s12915-022-01404-1 (PMC9476566; doi:10.1186/s12915-022-01404-1)
Supplement: Supplementary file 4 — Additional file 4: Table S3. Table of Ensembl transcript IDs contained in each tissue specific cluster. [file 12915_2022_1404_MOESM4_ESM.xlsx]

## Sheet: heatmap_cluster1
cluster	transcript_ID
cluster1	Ocbimv22004486m
cluster1	Ocbimv22037396m
cluster1	Ocbimv22037409m
cluster1	Ocbimv22037419m
cluster1	Ocbimv22037650m
cluster1	Ocbimv22037651m
cluster1	Ocbimv22037656m
cluster1	Ocbimv22037663m
cluster1	Ocbimv22006132m
cluster1	Ocbimv22006145m
cluster1	Ocbimv22015005m
cluster1	Ocbimv22015037m
cluster1	Ocbimv22015064m
cluster1	Ocbimv22015069m
cluster1	Ocbimv22015074m
cluster1	Ocbimv22005372m
cluster1	Ocbimv22005377m
cluster1	Ocbimv22005399m
cluster1	Ocbimv22005412m
cluster1	Ocbimv22036809m
cluster1	Ocbimv22036073m
cluster1	Ocbimv22036078m
cluster1	Ocbimv22028255m
cluster1	Ocbimv22028256m
cluster1	Ocbimv22028272m
cluster1	Ocbimv22036965m
cluster1	Ocbimv22002975m
cluster1	Ocbimv22029824m
cluster1	Ocbimv22029851m
cluster1	Ocbimv22029861m
cluster1	Ocbimv22029865m
cluster1	ENSRNA022760972-T1
cluster1	Ocbimv22028912m
cluster1	Ocbimv22002418m
cluster1	Ocbimv22008132m
cluster1	Ocbimv22008167m
cluster1	Ocbimv22009830m
cluster1	Ocbimv22009848m
cluster1	Ocbimv22021354m
cluster1	Ocbimv22021355m
cluster1	Ocbimv22021356m
cluster1	Ocbimv22008328m
cluster1	Ocbimv22023314m
cluster1	Ocbimv22023315m
cluster1	Ocbimv22010394m
cluster1	Ocbimv22010397m
cluster1	Ocbimv22035945m
cluster1	Ocbimv22001630m
cluster1	Ocbimv22001631m
cluster1	Ocbimv22002603m
cluster1	Ocbimv22020000m
cluster1	Ocbimv22030516m
cluster1	Ocbimv22030917m
cluster1	Ocbimv22030923m
cluster1	Ocbimv22012504m
cluster1	Ocbimv22012519m
cluster1	Ocbimv22024500m
cluster1	Ocbimv22027528m
cluster1	Ocbimv22016361m
cluster1	Ocbimv22003016m
cluster1	ENSRNA022758138-T1
cluster1	Ocbimv22003039m
cluster1	Ocbimv22009493m
cluster1	Ocbimv22009501m
cluster1	Ocbimv22009510m
cluster1	Ocbimv22009513m
cluster1	Ocbimv22009526m
cluster1	Ocbimv22009528m
cluster1	Ocbimv22009541m
cluster1	Ocbimv22009558m
cluster1	Ocbimv22002618m
cluster1	Ocbimv22002626m
cluster1	Ocbimv22002630m
cluster1	Ocbimv22002640m
cluster1	Ocbimv22002645m
cluster1	Ocbimv22012602m
cluster1	Ocbimv22012610m
cluster1	Ocbimv22002561m
cluster1	Ocbimv22033159m
cluster1	Ocbimv22024290m
cluster1	Ocbimv22011425m
cluster1	Ocbimv22034240m
cluster1	Ocbimv22034251m
cluster1	Ocbimv22034262m
cluster1	Ocbimv22034279m
cluster1	Ocbimv22034287m
cluster1	Ocbimv22034296m
cluster1	Ocbimv22005105m
cluster1	Ocbimv22005118m
cluster1	Ocbimv22015926m
cluster1	Ocbimv22015935m
cluster1	Ocbimv22015938m
cluster1	Ocbimv22015945m
cluster1	Ocbimv22009272m
cluster1	Ocbimv22032310m
cluster1	Ocbimv22032313m
cluster1	Ocbimv22032314m
cluster1	Ocbimv22032322m
cluster1	Ocbimv22032328m
cluster1	Ocbimv22032334m
cluster1	Ocbimv22009420m
cluster1	Ocbimv22024094m
cluster1	Ocbimv22003405m
cluster1	Ocbimv22003409m
cluster1	Ocbimv22002001m
cluster1	Ocbimv22024602m
cluster1	Ocbimv22026796m
cluster1	Ocbimv22011820m
cluster1	Ocbimv22011831m
cluster1	Ocbimv22021835m
cluster1	Ocbimv22021850m
cluster1	Ocbimv22021851m
cluster1	Ocbimv22021852m
cluster1	Ocbimv22021853m
cluster1	Ocbimv22021855m
cluster1	Ocbimv22038349m
cluster1	Ocbimv22038350m
cluster1	Ocbimv22038351m
cluster1	Ocbimv22038353m
cluster1	Ocbimv22023775m
cluster1	Ocbimv22023779m
cluster1	Ocbimv22039402m
cluster1	Ocbimv22039407m
cluster1	Ocbimv22038888m
cluster1	Ocbimv22001888m
cluster1	Ocbimv22024616m
cluster1	Ocbimv22011943m
cluster1	Ocbimv22031279m
cluster1	Ocbimv22031284m
cluster1	Ocbimv22031294m
cluster1	Ocbimv22031297m
cluster1	Ocbimv22007162m
cluster1	Ocbimv22027814m
cluster1	Ocbimv22027820m
cluster1	Ocbimv22027677m
cluster1	Ocbimv22013132m
cluster1	Ocbimv22020521m
cluster1	Ocbimv22020527m
cluster1	Ocbimv22012810m
cluster1	Ocbimv22025714m
cluster1	Ocbimv22038789m
cluster1	Ocbimv22012851m
cluster1	Ocbimv22030613m
cluster1	Ocbimv22027146m
cluster1	Ocbimv22011357m
cluster1	Ocbimv22011375m
cluster1	Ocbimv22011398m
cluster1	Ocbimv22005782m
cluster1	Ocbimv22005794m
cluster1	Ocbimv22005807m
cluster1	Ocbimv22005811m
cluster1	Ocbimv22007079m
cluster1	Ocbimv22026211m
cluster1	Ocbimv22026213m
cluster1	Ocbimv22026222m
cluster1	Ocbimv22009264m
cluster1	Ocbimv22009268m
cluster1	Ocbimv22008372m
cluster1	Ocbimv22011785m
cluster1	Ocbimv22006557m
cluster1	Ocbimv22006568m
cluster1	Ocbimv22003452m
cluster1	Ocbimv22003464m
cluster1	Ocbimv22000737m
cluster1	Ocbimv22039105m
cluster1	Ocbimv22039122m
cluster1	Ocbimv22003245m
cluster1	Ocbimv22034547m
cluster1	Ocbimv22027930m
cluster1	Ocbimv22013379m
cluster1	Ocbimv22032481m
cluster1	Ocbimv22037032m
cluster1	Ocbimv22037033m
cluster1	Ocbimv22037036m
cluster1	Ocbimv22010480m
cluster1	Ocbimv22036262m
cluster1	Ocbimv22036266m
cluster1	Ocbimv22031958m
cluster1	Ocbimv22019027m
cluster1	Ocbimv22019050m
cluster1	Ocbimv22011016m
cluster1	Ocbimv22026666m
cluster1	Ocbimv22026676m
cluster1	Ocbimv22026677m
cluster1	Ocbimv22026678m
cluster1	Ocbimv22026685m
cluster1	Ocbimv22035022m
cluster1	Ocbimv22028392m
cluster1	Ocbimv22028399m
cluster1	Ocbimv22026894m
cluster1	Ocbimv22022167m
cluster1	Ocbimv22022169m
cluster1	Ocbimv22022171m
cluster1	Ocbimv22015117m
cluster1	Ocbimv22037624m
cluster1	Ocbimv22025888m
cluster1	Ocbimv22029021m
cluster1	Ocbimv22036225m
cluster1	Ocbimv22036229m
cluster1	Ocbimv22038003m
cluster1	Ocbimv22038026m
cluster1	Ocbimv22038028m
cluster1	Ocbimv22038637m
cluster1	Ocbimv22038643m
cluster1	Ocbimv22038644m
cluster1	Ocbimv22038646m
cluster1	Ocbimv22029721m
cluster1	Ocbimv22029725m
cluster1	Ocbimv22024332m
cluster1	Ocbimv22024339m
cluster1	Ocbimv22024334m
cluster1	Ocbimv22024340m
cluster1	Ocbimv22024351m
cluster1	Ocbimv22030875m
cluster1	Ocbimv22026878m
cluster1	Ocbimv22016975m
cluster1	Ocbimv22016982m
cluster1	Ocbimv22016987m
cluster1	Ocbimv22016988m
cluster1	Ocbimv22016989m
cluster1	Ocbimv22016995m
cluster1	Ocbimv22016996m
cluster1	Ocbimv22016997m
cluster1	Ocbimv22022728m
cluster1	Ocbimv22022733m
cluster1	Ocbimv22022735m
cluster1	Ocbimv22022742m
cluster1	Ocbimv22022744m
cluster1	Ocbimv22033443m
cluster1	Ocbimv22033444m
cluster1	Ocbimv22012444m
cluster1	Ocbimv22012446m
cluster1	Ocbimv22012445m
cluster1	Ocbimv22034932m
cluster1	Ocbimv22003776m
cluster1	Ocbimv22018602m
cluster1	Ocbimv22025742m
cluster1	Ocbimv22034043m
cluster1	Ocbimv22034050m
cluster1	Ocbimv22017807m
cluster1	Ocbimv22032008m
cluster1	Ocbimv22032009m
cluster1	Ocbimv22011218m
cluster1	Ocbimv22001977m
cluster1	Ocbimv22001979m
cluster1	Ocbimv22001980m
cluster1	Ocbimv22037761m
cluster1	Ocbimv22011706m
cluster1	Ocbimv22007572m
cluster1	Ocbimv22012153m
cluster1	Ocbimv22012154m
cluster1	Ocbimv22021409m
cluster1	Ocbimv22029542m
cluster1	Ocbimv22036041m
cluster1	ENSRNA022758040-T1
cluster1	Ocbimv22008575m
cluster1	Ocbimv22008602m
cluster1	Ocbimv22008608m
cluster1	Ocbimv22008620m
cluster1	Ocbimv22019075m
cluster1	Ocbimv22032206m
cluster1	ENSRNA022761136-T1
cluster1	Ocbimv22002125m
cluster1	Ocbimv22002126m
cluster1	Ocbimv22003143m
cluster1	Ocbimv22007745m
cluster1	Ocbimv22007759m
cluster1	Ocbimv22015587m
cluster1	Ocbimv22015604m
cluster1	Ocbimv22031675m
cluster1	Ocbimv22031688m
cluster1	Ocbimv22023719m
cluster1	Ocbimv22038759m
cluster1	Ocbimv22038778m
cluster1	Ocbimv22031502m
cluster1	Ocbimv22026076m
cluster1	Ocbimv22026090m
cluster1	Ocbimv22026097m
cluster1	Ocbimv22023931m
cluster1	Ocbimv22023188m
cluster1	Ocbimv22023200m
cluster1	Ocbimv22023118m
cluster1	Ocbimv22020656m
cluster1	Ocbimv22031808m
cluster1	Ocbimv22031811m
cluster1	Ocbimv22002792m
cluster1	Ocbimv22028512m
cluster1	Ocbimv22024653m
cluster1	Ocbimv22026462m
cluster1	Ocbimv22027395m
cluster1	Ocbimv22027400m
cluster1	Ocbimv22033481m
cluster1	Ocbimv22033489m
cluster1	Ocbimv22033501m
cluster1	Ocbimv22033384m
cluster1	Ocbimv22033393m
cluster1	Ocbimv22005608m
cluster1	Ocbimv22029618m
cluster1	Ocbimv22000320m
cluster1	Ocbimv22037489m
cluster1	Ocbimv22006831m
cluster1	Ocbimv22006850m
cluster1	Ocbimv22022565m
cluster1	Ocbimv22022567m
cluster1	Ocbimv22029332m
cluster1	Ocbimv22037807m
cluster1	Ocbimv22037835m
cluster1	Ocbimv22037836m
cluster1	Ocbimv22037848m
cluster1	Ocbimv22037849m
cluster1	Ocbimv22007820m
cluster1	Ocbimv22035873m
cluster1	Ocbimv22017450m
cluster1	Ocbimv22017461m
cluster1	Ocbimv22017462m
cluster1	Ocbimv22013096m
cluster1	Ocbimv22024172m
cluster1	Ocbimv22035688m
cluster1	Ocbimv22030168m
cluster1	Ocbimv22029471m
cluster1	Ocbimv22008500m
cluster1	Ocbimv22008515m
cluster1	Ocbimv22018086m
cluster1	Ocbimv22015517m
cluster1	Ocbimv22010028m
cluster1	Ocbimv22019540m
cluster1	Ocbimv22019545m
cluster1	Ocbimv22025612m
cluster1	Ocbimv22017248m
cluster1	Ocbimv22018244m
cluster1	Ocbimv22018245m
cluster1	Ocbimv22018247m
cluster1	Ocbimv22019961m
cluster1	Ocbimv22027454m
cluster1	Ocbimv22028997m
cluster1	Ocbimv22038836m
cluster1	Ocbimv22006466m
cluster1	Ocbimv22006468m
cluster1	Ocbimv22031567m
cluster1	Ocbimv22009873m
cluster1	Ocbimv22009878m
cluster1	Ocbimv22009879m
cluster1	Ocbimv22009888m
cluster1	Ocbimv22016567m
cluster1	Ocbimv22013615m
cluster1	Ocbimv22013622m
cluster1	Ocbimv22013626m
cluster1	Ocbimv22029516m
cluster1	Ocbimv22022287m
cluster1	Ocbimv22022293m
cluster1	Ocbimv22027600m
cluster1	Ocbimv22031821m
cluster1	Ocbimv22028099m
cluster1	Ocbimv22027504m
cluster1	Ocbimv22027506m
cluster1	Ocbimv22014757m
cluster1	Ocbimv22014758m
cluster1	Ocbimv22014759m
cluster1	Ocbimv22032796m
cluster1	Ocbimv22018433m
cluster1	Ocbimv22018443m
cluster1	Ocbimv22018447m
cluster1	Ocbimv22018448m
cluster1	Ocbimv22018449m
cluster1	Ocbimv22018943m
cluster1	Ocbimv22018946m
cluster1	Ocbimv22018951m
cluster1	Ocbimv22037300m
cluster1	Ocbimv22037301m
cluster1	Ocbimv22034002m
cluster1	Ocbimv22009630m
cluster1	Ocbimv22009666m
cluster1	Ocbimv22009665m
cluster1	Ocbimv22009667m
cluster1	Ocbimv22032674m
cluster1	Ocbimv22019361m
cluster1	Ocbimv22025197m
cluster1	Ocbimv22009048m
cluster1	Ocbimv22001429m
cluster1	Ocbimv22001449m
cluster1	Ocbimv22026838m
cluster1	Ocbimv22031042m
cluster1	Ocbimv22038845m
cluster1	Ocbimv22011499m
cluster1	Ocbimv22027007m
cluster1	Ocbimv22027015m
cluster1	Ocbimv22018642m
cluster1	Ocbimv22013559m
cluster1	Ocbimv22013560m
cluster1	Ocbimv22013569m
cluster1	Ocbimv22013575m
cluster1	Ocbimv22013579m
cluster1	Ocbimv22013584m
cluster1	Ocbimv22013586m
cluster1	Ocbimv22013593m
cluster1	Ocbimv22013596m
cluster1	Ocbimv22013597m
cluster1	Ocbimv22032748m
cluster1	Ocbimv22033903m
cluster1	Ocbimv22033913m
cluster1	Ocbimv22033919m
cluster1	Ocbimv22014349m
cluster1	Ocbimv22014351m
cluster1	Ocbimv22014353m
cluster1	Ocbimv22014356m
cluster1	Ocbimv22027035m
cluster1	Ocbimv22027703m
cluster1	Ocbimv22027705m
cluster1	Ocbimv22010185m
cluster1	Ocbimv22010187m
cluster1	Ocbimv22018398m
cluster1	Ocbimv22018399m
cluster1	Ocbimv22018411m
cluster1	Ocbimv22018418m
cluster1	Ocbimv22017868m
cluster1	Ocbimv22022804m
cluster1	Ocbimv22020864m
cluster1	Ocbimv22020874m
cluster1	Ocbimv22023427m
cluster1	Ocbimv22023435m
cluster1	Ocbimv22008444m
cluster1	Ocbimv22008469m
cluster1	Ocbimv22026623m
cluster1	Ocbimv22016089m
cluster1	Ocbimv22010887m
cluster1	Ocbimv22001014m
cluster1	Ocbimv22001017m
cluster1	Ocbimv22001025m
cluster1	Ocbimv22016654m
cluster1	Ocbimv22005460m
cluster1	Ocbimv22005462m
cluster1	Ocbimv22005465m
cluster1	Ocbimv22025677m
cluster1	Ocbimv22025678m
cluster1	Ocbimv22025682m
cluster1	Ocbimv22029348m
cluster1	Ocbimv22016118m
cluster1	Ocbimv22014904m
cluster1	Ocbimv22014914m
cluster1	Ocbimv22038939m
cluster1	Ocbimv22000694m
cluster1	Ocbimv22000695m
cluster1	Ocbimv22033698m
cluster1	Ocbimv22033700m
cluster1	Ocbimv22033701m
cluster1	Ocbimv22033703m
cluster1	Ocbimv22024414m
cluster1	Ocbimv22026069m
cluster1	Ocbimv22024394m
cluster1	Ocbimv22022913m
cluster1	Ocbimv22008266m
cluster1	Ocbimv22008272m
cluster1	Ocbimv22016552m
cluster1	Ocbimv22016557m
cluster1	Ocbimv22009145m
cluster1	Ocbimv22022912m
cluster1	Ocbimv22006085m
cluster1	Ocbimv22033079m
cluster1	Ocbimv22012389m
cluster1	Ocbimv22012393m
cluster1	Ocbimv22026642m
cluster1	Ocbimv22026649m
cluster1	Ocbimv22028328m
cluster1	Ocbimv22028329m
cluster1	Ocbimv22008189m
cluster1	Ocbimv22027382m
cluster1	Ocbimv22016007m
cluster1	Ocbimv22015142m
cluster1	Ocbimv22033721m
cluster1	Ocbimv22033729m
cluster1	Ocbimv22035296m
cluster1	ENSRNA022757895-T1
cluster1	ENSRNA022757893-T1
cluster1	Ocbimv22035322m
cluster1	Ocbimv22038110m
cluster1	Ocbimv22038128m
cluster1	Ocbimv22038143m
cluster1	Ocbimv22039476m
cluster1	Ocbimv22025212m
cluster1	Ocbimv22037269m
cluster1	Ocbimv22029995m
cluster1	Ocbimv22029996m
cluster1	Ocbimv22034211m
cluster1	Ocbimv22001661m
cluster1	Ocbimv22022119m
cluster1	Ocbimv22022129m
cluster1	Ocbimv22001550m
cluster1	Ocbimv22035712m
cluster1	Ocbimv22035728m
cluster1	Ocbimv22035732m
cluster1	Ocbimv22035742m
cluster1	Ocbimv22028519m
cluster1	Ocbimv22028521m
cluster1	Ocbimv22009922m
cluster1	Ocbimv22007607m
cluster1	Ocbimv22007608m
cluster1	Ocbimv22016216m
cluster1	Ocbimv22016217m
cluster1	Ocbimv22016605m
cluster1	Ocbimv22020177m
cluster1	Ocbimv22026264m
cluster1	Ocbimv22026265m
cluster1	Ocbimv22026274m
cluster1	Ocbimv22000014m
cluster1	Ocbimv22031431m
cluster1	Ocbimv22029166m
cluster1	Ocbimv22029170m
cluster1	Ocbimv22029173m
cluster1	Ocbimv22032454m
cluster1	Ocbimv22035997m
cluster1	Ocbimv22036000m
cluster1	Ocbimv22016323m
cluster1	Ocbimv22016324m
cluster1	Ocbimv22012672m
cluster1	Ocbimv22012124m
cluster1	Ocbimv22012132m
cluster1	Ocbimv22012133m
cluster1	Ocbimv22012777m
cluster1	Ocbimv22039558m
cluster1	Ocbimv22019605m
cluster1	Ocbimv22014023m
cluster1	Ocbimv22010845m
cluster1	Ocbimv22010853m
cluster1	Ocbimv22010856m
cluster1	Ocbimv22011904m
cluster1	Ocbimv22011907m
cluster1	Ocbimv22011924m
cluster1	Ocbimv22011926m
cluster1	Ocbimv22011929m
cluster1	Ocbimv22005659m
cluster1	Ocbimv22005661m
cluster1	Ocbimv22013920m
cluster1	Ocbimv22013921m
cluster1	Ocbimv22020429m
cluster1	Ocbimv22020434m
cluster1	Ocbimv22011482m
cluster1	Ocbimv22019176m
cluster1	Ocbimv22007005m
cluster1	Ocbimv22007012m
cluster1	Ocbimv22007029m
cluster1	Ocbimv22012231m
cluster1	Ocbimv22012233m
cluster1	Ocbimv22014689m
cluster1	Ocbimv22014690m
cluster1	Ocbimv22014705m
cluster1	Ocbimv22004170m
cluster1	Ocbimv22004185m
cluster1	Ocbimv22006392m
cluster1	Ocbimv22006399m
cluster1	Ocbimv22010672m
cluster1	Ocbimv22010673m
cluster1	Ocbimv22010656m
cluster1	Ocbimv22020191m
cluster1	Ocbimv22020197m
cluster1	Ocbimv22020208m
cluster1	Ocbimv22026290m
cluster1	Ocbimv22026292m
cluster1	Ocbimv22026293m
cluster1	Ocbimv22026309m
cluster1	Ocbimv22022678m
cluster1	Ocbimv22031238m
cluster1	Ocbimv22028341m
cluster1	Ocbimv22028367m
cluster1	Ocbimv22028368m
cluster1	Ocbimv22031633m
cluster1	Ocbimv22037008m
cluster1	Ocbimv22020711m
cluster1	Ocbimv22002881m
cluster1	Ocbimv22001705m
cluster1	Ocbimv22039894m
cluster1	Ocbimv22039896m
cluster1	Ocbimv22039909m
cluster1	Ocbimv22005335m
cluster1	Ocbimv22034018m
cluster1	Ocbimv22003265m
cluster1	Ocbimv22003266m
cluster1	Ocbimv22014151m
cluster1	Ocbimv22014153m
cluster1	Ocbimv22026575m
cluster1	Ocbimv22026579m
cluster1	Ocbimv22002287m
cluster1	Ocbimv22006718m
cluster1	Ocbimv22025524m
cluster1	Ocbimv22025532m
cluster1	Ocbimv22001216m
cluster1	Ocbimv22001217m
cluster1	Ocbimv22001218m
cluster1	Ocbimv22007780m
cluster1	Ocbimv22007794m
cluster1	Ocbimv22007795m
cluster1	Ocbimv22018517m
cluster1	ENSRNA022761321-T1
cluster1	Ocbimv22023860m
cluster1	Ocbimv22023861m
cluster1	Ocbimv22000646m
cluster1	Ocbimv22038048m
cluster1	Ocbimv22000544m
cluster1	Ocbimv22000552m
cluster1	Ocbimv22000559m
cluster1	Ocbimv22013324m
cluster1	Ocbimv22013335m
cluster1	Ocbimv22014810m
cluster1	Ocbimv22014825m
cluster1	Ocbimv22014829m
cluster1	Ocbimv22003646m
cluster1	Ocbimv22003648m
cluster1	Ocbimv22019820m
cluster1	Ocbimv22019821m
cluster1	Ocbimv22019828m
cluster1	Ocbimv22007264m
cluster1	Ocbimv22007267m
cluster1	Ocbimv22034349m
cluster1	Ocbimv22021814m
cluster1	Ocbimv22021815m
cluster1	Ocbimv22021816m
cluster1	Ocbimv22006738m
cluster1	Ocbimv22006692m
cluster1	Ocbimv22006706m
cluster1	Ocbimv22033894m
cluster1	Ocbimv22038660m
cluster1	Ocbimv22020373m
cluster1	Ocbimv22010555m
cluster1	Ocbimv22010560m
cluster1	Ocbimv22010569m
cluster1	Ocbimv22000747m
cluster1	Ocbimv22035884m
cluster1	Ocbimv22035893m
cluster1	Ocbimv22035896m
cluster1	Ocbimv22014962m
cluster1	Ocbimv22000370m
cluster1	Ocbimv22000371m
cluster1	Ocbimv22017793m
cluster1	Ocbimv22005704m
cluster1	Ocbimv22009341m
cluster1	Ocbimv22000267m
cluster1	Ocbimv22000270m
cluster1	Ocbimv22010951m
cluster1	Ocbimv22010952m
cluster1	Ocbimv22021714m
cluster1	Ocbimv22025241m
cluster1	Ocbimv22013762m
cluster1	Ocbimv22033014m
cluster1	Ocbimv22036895m
cluster1	Ocbimv22036897m
cluster1	Ocbimv22036904m
cluster1	Ocbimv22036915m
cluster1	Ocbimv22036019m
cluster1	Ocbimv22027038m
cluster1	Ocbimv22004245m
cluster1	Ocbimv22032598m
cluster1	Ocbimv22018102m
cluster1	Ocbimv22018109m
cluster1	Ocbimv22018112m
cluster1	Ocbimv22018123m
cluster1	Ocbimv22011433m
cluster1	Ocbimv22011434m
cluster1	Ocbimv22030747m
cluster1	Ocbimv22035502m
cluster1	Ocbimv22036215m
cluster1	Ocbimv22037323m
cluster1	Ocbimv22037326m
cluster1	Ocbimv22032286m
cluster1	Ocbimv22030299m
cluster1	Ocbimv22030306m
cluster1	Ocbimv22000771m
cluster1	Ocbimv22017713m
cluster1	Ocbimv22017716m
cluster1	Ocbimv22032037m
cluster1	Ocbimv22032038m
cluster1	Ocbimv22031728m
cluster1	Ocbimv22021479m
cluster1	Ocbimv22021486m
cluster1	Ocbimv22027360m
cluster1	Ocbimv22027361m
cluster1	Ocbimv22005627m
cluster1	Ocbimv22005628m
cluster1	Ocbimv22005631m
cluster1	Ocbimv22005632m
cluster1	Ocbimv22021194m
cluster1	Ocbimv22007837m
cluster1	Ocbimv22007839m
cluster1	Ocbimv22001695m
cluster1	Ocbimv22027771m
cluster1	Ocbimv22036570m
cluster1	Ocbimv22036584m
cluster1	Ocbimv22003665m
cluster1	Ocbimv22026601m
cluster1	Ocbimv22037210m
cluster1	Ocbimv22002303m
cluster1	Ocbimv22002305m
cluster1	Ocbimv22002306m
cluster1	ENSRNA022761405-T1
cluster1	Ocbimv22020670m
cluster1	Ocbimv22020673m
cluster1	Ocbimv22020674m
cluster1	Ocbimv22020676m
cluster1	Ocbimv22029194m
cluster1	Ocbimv22002155m
cluster1	Ocbimv22010075m
cluster1	Ocbimv22010080m
cluster1	Ocbimv22010082m
cluster1	Ocbimv22010083m
cluster1	Ocbimv22010084m
cluster1	Ocbimv22017646m
cluster1	Ocbimv22017647m
cluster1	Ocbimv22024939m
cluster1	Ocbimv22037744m
cluster1	Ocbimv22022439m
cluster1	Ocbimv22022440m
cluster1	Ocbimv22022444m
cluster1	Ocbimv22013647m
cluster1	Ocbimv22004559m
cluster1	Ocbimv22004560m
cluster1	Ocbimv22004563m
cluster1	Ocbimv22004564m
cluster1	Ocbimv22031396m
cluster1	Ocbimv22017441m
cluster1	Ocbimv22033786m
cluster1	Ocbimv22033793m
cluster1	Ocbimv22025903m
cluster1	Ocbimv22017427m
cluster1	Ocbimv22017430m
cluster1	Ocbimv22017431m
cluster1	Ocbimv22017433m
cluster1	Ocbimv22031485m
cluster1	Ocbimv22002873m
cluster1	Ocbimv22023011m
cluster1	Ocbimv22023014m
cluster1	Ocbimv22023015m
cluster1	Ocbimv22030686m
cluster1	Ocbimv22030687m
cluster1	Ocbimv22022959m
cluster1	Ocbimv22022963m
cluster1	Ocbimv22022966m
cluster1	Ocbimv22022967m
cluster1	Ocbimv22021659m
cluster1	Ocbimv22021667m
cluster1	Ocbimv22021670m
cluster1	Ocbimv22026728m
cluster1	Ocbimv22026734m
cluster1	Ocbimv22026741m
cluster1	Ocbimv22026743m
cluster1	Ocbimv22033771m
cluster1	Ocbimv22013234m
cluster1	Ocbimv22013237m
cluster1	Ocbimv22013245m
cluster1	Ocbimv22007242m
cluster1	Ocbimv22035254m
cluster1	Ocbimv22003816m
cluster1	Ocbimv22027946m
cluster1	Ocbimv22039372m
cluster1	Ocbimv22004402m
cluster1	Ocbimv22004411m
cluster1	Ocbimv22036448m
cluster1	Ocbimv22022396m
cluster1	Ocbimv22017175m
cluster1	Ocbimv22034391m
cluster1	Ocbimv22034392m
cluster1	Ocbimv22039086m
cluster1	Ocbimv22011554m
cluster1	Ocbimv22011558m
cluster1	Ocbimv22010785m
cluster1	Ocbimv22030983m
cluster1	Ocbimv22018076m
cluster1	Ocbimv22006007m
cluster1	Ocbimv22039163m
cluster1	Ocbimv22016423m
cluster1	Ocbimv22003520m
cluster1	Ocbimv22012195m
cluster1	Ocbimv22017561m
cluster1	Ocbimv22038477m
cluster1	Ocbimv22038478m
cluster1	Ocbimv22034498m
cluster1	Ocbimv22028241m
cluster1	Ocbimv22002091m
cluster1	Ocbimv22002092m
cluster1	Ocbimv22000951m
cluster1	Ocbimv22000952m
cluster1	Ocbimv22010124m
cluster1	Ocbimv22010125m
cluster1	Ocbimv22020685m
cluster1	Ocbimv22013935m
cluster1	Ocbimv22013953m
cluster1	Ocbimv22013956m
cluster1	Ocbimv22013962m
cluster1	Ocbimv22030370m
cluster1	Ocbimv22033116m
cluster1	Ocbimv22033122m
cluster1	Ocbimv22026537m
cluster1	Ocbimv22026538m
cluster1	Ocbimv22000591m
cluster1	Ocbimv22000596m
cluster1	Ocbimv22024453m
cluster1	Ocbimv22024454m
cluster1	Ocbimv22016898m
cluster1	Ocbimv22035799m
cluster1	Ocbimv22009978m
cluster1	Ocbimv22030602m
cluster1	Ocbimv22027492m
cluster1	Ocbimv22027499m
cluster1	Ocbimv22003770m
cluster1	Ocbimv22003772m
cluster1	Ocbimv22013004m
cluster1	Ocbimv22013013m
cluster1	Ocbimv22013017m
cluster1	Ocbimv22035141m
cluster1	Ocbimv22017329m
cluster1	Ocbimv22017332m
cluster1	Ocbimv22017345m
cluster1	Ocbimv22038183m
cluster1	Ocbimv22038185m
cluster1	Ocbimv22038186m
cluster1	Ocbimv22038189m
cluster1	Ocbimv22026366m
cluster1	Ocbimv22026373m
cluster1	Ocbimv22006666m
cluster1	Ocbimv22023162m
cluster1	Ocbimv22023164m
cluster1	Ocbimv22023173m
cluster1	Ocbimv22012008m
cluster1	Ocbimv22030800m
cluster1	Ocbimv22031021m
cluster1	Ocbimv22031022m
cluster1	Ocbimv22008709m
cluster1	Ocbimv22034724m
cluster1	Ocbimv22018564m
cluster1	Ocbimv22018563m
cluster1	Ocbimv22036340m
cluster1	Ocbimv22036348m
cluster1	Ocbimv22009572m
cluster1	Ocbimv22006582m
cluster1	Ocbimv22022025m
cluster1	Ocbimv22022034m
cluster1	Ocbimv22028559m
cluster1	Ocbimv22004687m
cluster1	Ocbimv22004693m
cluster1	Ocbimv22004694m
cluster1	Ocbimv22004700m
cluster1	Ocbimv22026595m
cluster1	Ocbimv22022771m
cluster1	Ocbimv22010453m
cluster1	Ocbimv22018894m
cluster1	Ocbimv22018905m
cluster1	Ocbimv22018923m
cluster1	Ocbimv22033513m
cluster1	Ocbimv22033514m
cluster1	Ocbimv22033517m
cluster1	Ocbimv22008004m
cluster1	Ocbimv22017048m
cluster1	Ocbimv22017049m
cluster1	Ocbimv22038729m
cluster1	Ocbimv22038742m
cluster1	Ocbimv22038607m
cluster1	Ocbimv22029221m
cluster1	Ocbimv22024870m
cluster1	Ocbimv22035655m
cluster1	Ocbimv22035657m
cluster1	Ocbimv22016845m
cluster1	Ocbimv22016849m
cluster1	Ocbimv22016850m
cluster1	Ocbimv22016851m
cluster1	Ocbimv22016852m
cluster1	Ocbimv22016864m
cluster1	Ocbimv22016866m
cluster1	Ocbimv22036305m
cluster1	Ocbimv22036303m
cluster1	Ocbimv22036306m
cluster1	Ocbimv22030203m
cluster1	Ocbimv22030206m
cluster1	Ocbimv22005837m
cluster1	Ocbimv22005842m
cluster1	Ocbimv22005855m
cluster1	Ocbimv22005878m
cluster1	Ocbimv22030721m
cluster1	Ocbimv22032108m
cluster1	Ocbimv22032111m
cluster1	Ocbimv22031708m
cluster1	Ocbimv22031719m
cluster1	Ocbimv22016463m
cluster1	Ocbimv22025332m
cluster1	Ocbimv22029785m
cluster1	Ocbimv22029788m
cluster1	Ocbimv22019397m
cluster1	Ocbimv22003117m
cluster1	Ocbimv22010192m
cluster1	Ocbimv22038514m
cluster1	Ocbimv22036724m
cluster1	Ocbimv22036726m
cluster1	Ocbimv22000987m
cluster1	Ocbimv22000992m
cluster1	Ocbimv22010982m
cluster1	Ocbimv22010989m
cluster1	Ocbimv22010992m
cluster1	Ocbimv22031738m
cluster1	Ocbimv22023678m
cluster1	Ocbimv22021027m
cluster1	Ocbimv22013983m
cluster1	Ocbimv22013985m
cluster1	Ocbimv22002484m
cluster1	Ocbimv22019752m
cluster1	Ocbimv22025820m
cluster1	Ocbimv22025821m
cluster1	Ocbimv22022060m
cluster1	Ocbimv22013049m
cluster1	Ocbimv22013056m
cluster1	Ocbimv22013057m
cluster1	Ocbimv22008748m
cluster1	Ocbimv22013851m
cluster1	Ocbimv22013852m
cluster1	Ocbimv22039924m
cluster1	Ocbimv22000421m
cluster1	Ocbimv22037780m
cluster1	Ocbimv22024700m
cluster1	Ocbimv22010802m
cluster1	Ocbimv22022226m
cluster1	Ocbimv22021436m
cluster1	Ocbimv22021439m
cluster1	Ocbimv22021443m
cluster1	Ocbimv22021444m
cluster1	Ocbimv22028655m
cluster1	Ocbimv22032188m
cluster1	Ocbimv22029677m
cluster1	Ocbimv22029675m
cluster1	Ocbimv22029678m
cluster1	Ocbimv22016801m
cluster1	Ocbimv22016802m
cluster1	Ocbimv22037860m
cluster1	Ocbimv22037867m
cluster1	Ocbimv22037864m
cluster1	Ocbimv22014669m
cluster1	Ocbimv22038702m
cluster1	Ocbimv22032129m
cluster1	Ocbimv22032130m
cluster1	Ocbimv22032131m
cluster1	Ocbimv22033938m
cluster1	Ocbimv22033939m
cluster1	Ocbimv22001501m
cluster1	Ocbimv22001503m
cluster1	Ocbimv22001510m
cluster1	Ocbimv22010330m
cluster1	Ocbimv22010332m
cluster1	Ocbimv22039719m
cluster1	Ocbimv22015680m
cluster1	Ocbimv22015681m
cluster1	Ocbimv22015687m
cluster1	Ocbimv22032612m
cluster1	Ocbimv22029941m
cluster1	Ocbimv22008428m
cluster1	Ocbimv22004664m
cluster1	Ocbimv22004666m
cluster1	Ocbimv22018524m
cluster1	Ocbimv22018526m
cluster1	Ocbimv22032548m
cluster1	Ocbimv22031202m
cluster1	Ocbimv22031215m
cluster1	Ocbimv22004056m
cluster1	Ocbimv22004057m
cluster1	Ocbimv22004062m
cluster1	Ocbimv22035178m
cluster1	Ocbimv22036564m
cluster1	Ocbimv22028061m
cluster1	Ocbimv22030787m
cluster1	Ocbimv22012710m
cluster1	Ocbimv22012715m
cluster1	Ocbimv22016823m
cluster1	Ocbimv22016831m
cluster1	Ocbimv22007936m
cluster1	Ocbimv22007947m
cluster1	Ocbimv22013167m
cluster1	Ocbimv22029238m
cluster1	Ocbimv22000435m
cluster1	Ocbimv22002502m
cluster1	Ocbimv22002503m
cluster1	Ocbimv22028974m
cluster1	Ocbimv22018969m
cluster1	Ocbimv22018970m
cluster1	Ocbimv22000537m
cluster1	Ocbimv22004278m
cluster1	Ocbimv22003379m
cluster1	Ocbimv22003381m
cluster1	Ocbimv22025114m
cluster1	Ocbimv22001497m
cluster1	Ocbimv22001498m
cluster1	Ocbimv22010103m
cluster1	Ocbimv22037281m
cluster1	Ocbimv22026493m
cluster1	Ocbimv22007893m
cluster1	Ocbimv22000182m
cluster1	Ocbimv22030285m
cluster1	Ocbimv22030286m
cluster1	Ocbimv22030289m
cluster1	Ocbimv22007309m
cluster1	Ocbimv22036607m
cluster1	Ocbimv22036608m
cluster1	Ocbimv22034804m
cluster1	Ocbimv22012637m
cluster1	Ocbimv22012639m
cluster1	Ocbimv22016059m
cluster1	Ocbimv22016064m
cluster1	Ocbimv22014168m
cluster1	Ocbimv22017112m
cluster1	Ocbimv22003003m
cluster1	Ocbimv22003004m
cluster1	Ocbimv22007718m
cluster1	Ocbimv22025355m
cluster1	Ocbimv22025360m
cluster1	Ocbimv22025361m
cluster1	Ocbimv22025363m
cluster1	Ocbimv22022194m
cluster1	Ocbimv22005028m
cluster1	Ocbimv22005029m
cluster1	Ocbimv22005030m
cluster1	Ocbimv22025542m
cluster1	Ocbimv22035648m
cluster1	Ocbimv22020297m
cluster1	Ocbimv22023957m
cluster1	Ocbimv22028430m
cluster1	Ocbimv22030008m
cluster1	Ocbimv22030010m
cluster1	Ocbimv22030013m
cluster1	Ocbimv22030015m
cluster1	Ocbimv22028092m
cluster1	Ocbimv22015247m
cluster1	Ocbimv22003683m
cluster1	Ocbimv22039231m
cluster1	Ocbimv22001112m
cluster1	Ocbimv22001414m
cluster1	Ocbimv22027734m
cluster1	Ocbimv22015805m
cluster1	Ocbimv22015807m
cluster1	Ocbimv22024207m
cluster1	Ocbimv22002203m
cluster1	Ocbimv22020024m
cluster1	Ocbimv22039273m
cluster1	Ocbimv22001902m
cluster1	Ocbimv22013898m
cluster1	Ocbimv22013679m
cluster1	Ocbimv22020171m
cluster1	Ocbimv22001593m
cluster1	Ocbimv22001597m
cluster1	Ocbimv22034679m
cluster1	Ocbimv22034686m
cluster1	Ocbimv22034703m
cluster1	Ocbimv22023476m
cluster1	Ocbimv22023478m
cluster1	Ocbimv22023479m
cluster1	Ocbimv22001320m
cluster1	Ocbimv22018754m
cluster1	Ocbimv22000818m
cluster1	Ocbimv22005591m
cluster1	Ocbimv22039523m
cluster1	Ocbimv22029572m
cluster1	Ocbimv22029573m
cluster1	Ocbimv22029575m
cluster1	Ocbimv22033671m
cluster1	Ocbimv22033672m
cluster1	Ocbimv22033674m
cluster1	Ocbimv22033679m
cluster1	Ocbimv22025602m
cluster1	Ocbimv22025607m
cluster1	Ocbimv22025608m
cluster1	Ocbimv22034121m
cluster1	Ocbimv22034124m
cluster1	Ocbimv22034129m
cluster1	Ocbimv22034135m
cluster1	Ocbimv22034136m
cluster1	Ocbimv22030477m
cluster1	Ocbimv22004579m
cluster1	Ocbimv22004578m
cluster1	Ocbimv22020274m
cluster1	Ocbimv22030039m
cluster1	Ocbimv22030036m
cluster1	Ocbimv22030057m
cluster1	Ocbimv22030084m
cluster1	Ocbimv22012384m
cluster1	Ocbimv22002260m
cluster1	Ocbimv22018939m
cluster1	Ocbimv22033797m
cluster1	Ocbimv22004982m
cluster1	Ocbimv22029032m
cluster1	Ocbimv22038579m
cluster1	Ocbimv22023598m
cluster1	Ocbimv22015762m
cluster1	Ocbimv22029892m
cluster1	Ocbimv22013087m
cluster1	Ocbimv22012473m
cluster1	Ocbimv22032223m
cluster1	Ocbimv22000246m
cluster1	Ocbimv22000250m
cluster1	Ocbimv22000249m
cluster1	Ocbimv22018305m
cluster1	Ocbimv22019321m
cluster1	Ocbimv22000137m
cluster1	Ocbimv22030884m
cluster1	Ocbimv22006589m
cluster1	Ocbimv22000760m
cluster1	Ocbimv22034832m
cluster1	Ocbimv22026250m
cluster1	Ocbimv22017699m
cluster1	Ocbimv22014597m
cluster1	Ocbimv22023133m
cluster1	Ocbimv22013251m
cluster1	Ocbimv22013257m
cluster1	Ocbimv22013256m
cluster1	Ocbimv22013259m
cluster1	Ocbimv22013265m
cluster1	Ocbimv22030764m
cluster1	Ocbimv22030767m
cluster1	Ocbimv22023641m
cluster1	Ocbimv22026970m
cluster1	Ocbimv22004790m
cluster1	Ocbimv22039339m
cluster1	Ocbimv22021912m
cluster1	Ocbimv22010155m
cluster1	Ocbimv22002322m
cluster1	Ocbimv22002327m
cluster1	Ocbimv22002330m
cluster1	Ocbimv22028474m
cluster1	Ocbimv22032843m
cluster1	Ocbimv22008114m
cluster1	Ocbimv22035972m
cluster1	Ocbimv22020937m
cluster1	Ocbimv22012202m
cluster1	Ocbimv22012204m
cluster1	Ocbimv22006338m
cluster1	Ocbimv22006339m
cluster1	Ocbimv22013719m
cluster1	Ocbimv22007502m
cluster1	Ocbimv22037957m
cluster1	Ocbimv22035554m
cluster1	Ocbimv22035559m
cluster1	Ocbimv22031232m
cluster1	Ocbimv22014573m
cluster1	Ocbimv22014575m
cluster1	Ocbimv22014579m
cluster1	Ocbimv22014578m
cluster1	Ocbimv22036165m
cluster1	Ocbimv22039654m
cluster1	Ocbimv22032662m
cluster1	Ocbimv22014207m
cluster1	Ocbimv22014211m
cluster1	Ocbimv22014217m
cluster1	Ocbimv22015751m
cluster1	Ocbimv22004270m
cluster1	Ocbimv22005665m
cluster1	Ocbimv22026713m
cluster1	Ocbimv22018371m
cluster1	Ocbimv22009177m
cluster1	Ocbimv22009179m
cluster1	Ocbimv22009182m
cluster1	Ocbimv22010432m
cluster1	Ocbimv22035486m
cluster1	Ocbimv22023042m
cluster1	Ocbimv22031223m
cluster1	Ocbimv22031226m
cluster1	Ocbimv22039266m
cluster1	Ocbimv22037639m
cluster1	Ocbimv22001255m
cluster1	Ocbimv22006792m
cluster1	Ocbimv22003904m
cluster1	Ocbimv22039385m
cluster1	Ocbimv22034814m
cluster1	Ocbimv22025953m
cluster1	Ocbimv22024849m
cluster1	Ocbimv22002837m
cluster1	Ocbimv22019238m
cluster1	Ocbimv22028413m
cluster1	Ocbimv22034108m
cluster1	Ocbimv22016234m
cluster1	Ocbimv22016237m
cluster1	Ocbimv22026440m
cluster1	Ocbimv22026443m
cluster1	Ocbimv22002444m
cluster1	Ocbimv22036440m
cluster1	Ocbimv22023391m
cluster1	Ocbimv22023396m
cluster1	Ocbimv22023405m
cluster1	Ocbimv22038817m
cluster1	Ocbimv22027089m
cluster1	Ocbimv22037562m
cluster1	Ocbimv22028031m
cluster1	Ocbimv22028032m
cluster1	Ocbimv22004749m
cluster1	Ocbimv22017134m
cluster1	Ocbimv22038082m
cluster1	Ocbimv22038081m
cluster1	Ocbimv22038089m
cluster1	Ocbimv22008059m
cluster1	Ocbimv22027437m
cluster1	Ocbimv22038921m
cluster1	Ocbimv22038917m
cluster1	Ocbimv22038918m
cluster1	Ocbimv22038932m
cluster1	Ocbimv22003294m
cluster1	Ocbimv22008245m
cluster1	Ocbimv22019086m
cluster1	Ocbimv22002531m
cluster1	Ocbimv22014613m
cluster1	Ocbimv22024232m
cluster1	Ocbimv22033740m
cluster1	Ocbimv22033742m
cluster1	Ocbimv22033745m
cluster1	Ocbimv22001420m
cluster1	Ocbimv22026988m
cluster1	Ocbimv22039226m
cluster1	Ocbimv22005714m
cluster1	Ocbimv22005717m
cluster1	Ocbimv22002464m
cluster1	Ocbimv22008940m
cluster1	Ocbimv22025854m
cluster1	Ocbimv22025855m
cluster1	Ocbimv22025859m
cluster1	Ocbimv22025858m
cluster1	Ocbimv22025865m
cluster1	Ocbimv22014740m
cluster1	Ocbimv22027157m
cluster1	Ocbimv22014099m
cluster1	Ocbimv22015989m
cluster1	Ocbimv22032270m
cluster1	Ocbimv22015898m
cluster1	Ocbimv22002952m
cluster1	Ocbimv22002956m
cluster1	Ocbimv22004785m
cluster1	Ocbimv22003740m
cluster1	Ocbimv22025297m
cluster1	Ocbimv22015436m
cluster1	Ocbimv22015437m
cluster1	Ocbimv22039951m
cluster1	Ocbimv22035540m
cluster1	Ocbimv22015343m
cluster1	Ocbimv22025348m
cluster1	Ocbimv22007647m
cluster1	Ocbimv22025121m
cluster1	Ocbimv22026188m
cluster1	Ocbimv22012356m
cluster1	Ocbimv22007276m
cluster1	Ocbimv22031446m
cluster1	Ocbimv22026905m
cluster1	Ocbimv22010336m
cluster1	Ocbimv22024140m
cluster1	Ocbimv22024141m
cluster1	Ocbimv22024144m
cluster1	Ocbimv22013929m
cluster1	Ocbimv22004670m
cluster1	Ocbimv22004671m
cluster1	Ocbimv22000084m
cluster1	Ocbimv22035634m
cluster1	Ocbimv22028706m
cluster1	Ocbimv22021056m
cluster1	Ocbimv22028219m
cluster1	Ocbimv22000231m
cluster1	Ocbimv22022663m
cluster1	Ocbimv22022668m
cluster1	Ocbimv22024306m
cluster1	Ocbimv22025470m
cluster1	Ocbimv22006212m
cluster1	Ocbimv22035272m
cluster1	Ocbimv22031860m
cluster1	Ocbimv22025317m
cluster1	Ocbimv22033425m
cluster1	Ocbimv22016023m
cluster1	Ocbimv22025957m
cluster1	Ocbimv22025573m
cluster1	Ocbimv22025574m
cluster1	Ocbimv22025575m
cluster1	Ocbimv22025577m
cluster1	Ocbimv22021980m
cluster1	Ocbimv22021988m
cluster1	Ocbimv22021991m
cluster1	Ocbimv22014800m
cluster1	Ocbimv22007827m
cluster1	Ocbimv22008409m
cluster1	Ocbimv22007600m
cluster1	Ocbimv22016644m
cluster1	Ocbimv22002857m
cluster1	Ocbimv22005620m
cluster1	Ocbimv22013183m
cluster1	Ocbimv22008900m
cluster1	Ocbimv22006746m
cluster1	Ocbimv22025750m
cluster1	Ocbimv22029986m
cluster1	Ocbimv22030681m
cluster1	Ocbimv22010765m
cluster1	Ocbimv22010766m
cluster1	Ocbimv22000446m
cluster1	Ocbimv22000447m
cluster1	Ocbimv22039171m
cluster1	Ocbimv22026318m
cluster1	Ocbimv22026819m
cluster1	Ocbimv22022640m
cluster1	Ocbimv22001945m
cluster1	Ocbimv22002085m
cluster1	Ocbimv22002087m
cluster1	Ocbimv22002088m
cluster1	Ocbimv22002090m
cluster1	Ocbimv22023795m
cluster1	Ocbimv22033842m
cluster1	Ocbimv22037450m
cluster1	Ocbimv22025483m
cluster1	Ocbimv22020313m
cluster1	Ocbimv22001155m
cluster1	Ocbimv22001161m
cluster1	Ocbimv22001164m
cluster1	Ocbimv22001165m
cluster1	Ocbimv22027209m
cluster1	Ocbimv22034404m
cluster1	Ocbimv22034405m
cluster1	Ocbimv22035670m
cluster1	Ocbimv22035186m
cluster1	Ocbimv22035187m
cluster1	Ocbimv22010545m
cluster1	Ocbimv22029118m
cluster1	Ocbimv22039276m
cluster1	Ocbimv22039279m
cluster1	Ocbimv22039281m
cluster1	Ocbimv22026814m
cluster1	Ocbimv22021364m
cluster1	Ocbimv22028315m
cluster1	Ocbimv22030126m
cluster1	Ocbimv22000784m
cluster1	Ocbimv22039250m
cluster1	Ocbimv22016698m
cluster1	Ocbimv22004971m
cluster1	Ocbimv22033188m
cluster1	Ocbimv22009443m
cluster1	Ocbimv22027073m
cluster1	Ocbimv22017475m
cluster1	Ocbimv22000798m
cluster1	Ocbimv22010720m
cluster1	Ocbimv22010721m
cluster1	Ocbimv22031150m
cluster1	Ocbimv22002578m
cluster1	Ocbimv22000041m
cluster1	Ocbimv22013439m
cluster1	Ocbimv22019336m
cluster1	Ocbimv22005989m
cluster1	Ocbimv22005990m
cluster1	Ocbimv22036462m
cluster1	Ocbimv22031870m
cluster1	Ocbimv22007595m
cluster1	Ocbimv22013655m
cluster1	Ocbimv22036322m
cluster1	Ocbimv22027090m
cluster1	Ocbimv22038994m
cluster1	Ocbimv22038995m
cluster1	Ocbimv22038996m
cluster1	Ocbimv22039000m
cluster1	Ocbimv22001707m
cluster1	Ocbimv22010305m
cluster1	Ocbimv22037056m
cluster1	Ocbimv22037057m
cluster1	Ocbimv22037248m
cluster1	Ocbimv22011147m
cluster1	Ocbimv22018469m
cluster1	Ocbimv22018471m
cluster1	Ocbimv22018473m
cluster1	Ocbimv22018474m
cluster1	Ocbimv22018476m
cluster1	Ocbimv22018333m
cluster1	Ocbimv22018334m
cluster1	Ocbimv22018335m
cluster1	Ocbimv22018337m
cluster1	Ocbimv22018338m
cluster1	Ocbimv22001068m
cluster1	Ocbimv22022044m
cluster1	Ocbimv22013082m
cluster1	Ocbimv22013085m
cluster1	Ocbimv22034628m
cluster1	Ocbimv22005299m
cluster1	Ocbimv22039430m
cluster1	Ocbimv22014406m
cluster1	Ocbimv22009463m
cluster1	Ocbimv22010269m
cluster1	Ocbimv22028438m
cluster1	Ocbimv22014432m
cluster1	Ocbimv22000518m
cluster1	Ocbimv22038229m
cluster1	Ocbimv22003161m
cluster1	Ocbimv22003172m
cluster1	Ocbimv22032590m
cluster1	Ocbimv22032591m
cluster1	Ocbimv22032592m
cluster1	Ocbimv22032594m
cluster1	Ocbimv22027080m
cluster1	Ocbimv22027084m
cluster1	Ocbimv22012281m
cluster1	Ocbimv22012284m
cluster1	Ocbimv22013871m
cluster1	Ocbimv22013874m
cluster1	Ocbimv22038986m
cluster1	Ocbimv22010013m
cluster1	Ocbimv22033582m
cluster1	Ocbimv22005316m
cluster1	Ocbimv22019566m
cluster1	Ocbimv22019118m
cluster1	Ocbimv22011608m
cluster1	Ocbimv22038615m
cluster1	Ocbimv22036365m
cluster1	Ocbimv22037915m
cluster1	Ocbimv22006547m
cluster1	Ocbimv22006548m
cluster1	Ocbimv22014855m
cluster1	Ocbimv22022932m
cluster1	Ocbimv22022942m
cluster1	Ocbimv22022938m
cluster1	Ocbimv22022935m
cluster1	Ocbimv22022944m
cluster1	Ocbimv22022945m
cluster1	Ocbimv22018889m
cluster1	Ocbimv22034150m
cluster1	Ocbimv22001270m
cluster1	Ocbimv22007424m
cluster1	Ocbimv22038873m
cluster1	Ocbimv22005749m
cluster1	Ocbimv22008064m
cluster1	Ocbimv22008065m
cluster1	Ocbimv22031538m
cluster1	Ocbimv22011456m
cluster1	Ocbimv22020386m
cluster1	Ocbimv22009392m
cluster1	Ocbimv22013404m
cluster1	Ocbimv22034143m
cluster1	Ocbimv22002282m
cluster1	Ocbimv22022337m
cluster1	Ocbimv22024000m
cluster1	Ocbimv22010354m
cluster1	Ocbimv22030926m
cluster1	Ocbimv22023906m
cluster1	Ocbimv22023908m
cluster1	Ocbimv22030349m
cluster1	Ocbimv22003285m
cluster1	Ocbimv22007585m
cluster1	Ocbimv22004273m
cluster1	Ocbimv22028779m
cluster1	Ocbimv22033177m
cluster1	Ocbimv22021388m
cluster1	Ocbimv22021405m
cluster1	Ocbimv22021519m
cluster1	Ocbimv22014309m
cluster1	Ocbimv22021505m
cluster1	Ocbimv22021506m
cluster1	Ocbimv22031601m
cluster1	Ocbimv22004127m
cluster1	Ocbimv22033288m
cluster1	Ocbimv22028228m
cluster1	Ocbimv22007257m
cluster1	Ocbimv22002678m
cluster1	Ocbimv22002679m
cluster1	Ocbimv22002683m
cluster1	Ocbimv22002685m
cluster1	Ocbimv22015782m
cluster1	Ocbimv22034818m
cluster1	Ocbimv22023328m
cluster1	Ocbimv22007416m
cluster1	Ocbimv22007420m
cluster1	Ocbimv22002545m
cluster1	Ocbimv22014318m
cluster1	Ocbimv22033303m
cluster1	Ocbimv22033315m
cluster1	Ocbimv22031350m
cluster1	Ocbimv22018822m
cluster1	Ocbimv22034868m
cluster1	Ocbimv22007252m
cluster1	Ocbimv22034871m
cluster1	Ocbimv22032619m
cluster1	Ocbimv22032621m
cluster1	Ocbimv22009620m
cluster1	Ocbimv22008921m
cluster1	Ocbimv22008922m
cluster1	Ocbimv22000187m
cluster1	Ocbimv22016161m
cluster1	Ocbimv22020220m
cluster1	Ocbimv22020221m
cluster1	Ocbimv22020223m
cluster1	Ocbimv22020225m
cluster1	Ocbimv22012828m
cluster1	Ocbimv22035602m
cluster1	ENSRNA022761800-T1
cluster1	Ocbimv22021596m
cluster1	Ocbimv22039136m
cluster1	Ocbimv22039137m
cluster1	Ocbimv22008388m
cluster1	Ocbimv22010517m
cluster1	Ocbimv22036521m
cluster1	Ocbimv22019387m
cluster1	Ocbimv22007176m
cluster1	Ocbimv22000914m
cluster1	Ocbimv22000918m
cluster1	Ocbimv22009028m
cluster1	Ocbimv22019646m
cluster1	Ocbimv22019650m
cluster1	Ocbimv22019910m
cluster1	Ocbimv22037916m
cluster1	Ocbimv22017638m
cluster1	Ocbimv22017416m
cluster1	Ocbimv22000966m
cluster1	Ocbimv22000967m
cluster1	Ocbimv22004068m
cluster1	Ocbimv22019200m
cluster1	Ocbimv22024031m
cluster1	Ocbimv22006220m
cluster1	Ocbimv22017178m
cluster1	Ocbimv22014332m
cluster1	Ocbimv22036207m
cluster1	Ocbimv22024534m
cluster1	Ocbimv22009594m
cluster1	Ocbimv22025418m
cluster1	Ocbimv22025124m
cluster1	Ocbimv22012993m
cluster1	Ocbimv22012995m
cluster1	Ocbimv22016788m
cluster1	Ocbimv22031479m
cluster1	Ocbimv22033545m
cluster1	Ocbimv22033546m
cluster1	Ocbimv22007876m
cluster1	Ocbimv22009232m
cluster1	Ocbimv22011244m
cluster1	Ocbimv22038630m
cluster1	Ocbimv22017212m
cluster1	Ocbimv22029610m
cluster1	Ocbimv22003384m
cluster1	Ocbimv22035547m
cluster1	Ocbimv22035593m
cluster1	Ocbimv22035470m
cluster1	Ocbimv22035471m
cluster1	Ocbimv22038061m
cluster1	Ocbimv22013842m
cluster1	Ocbimv22013844m
cluster1	Ocbimv22013846m
cluster1	Ocbimv22028096m
cluster1	Ocbimv22018185m
cluster1	Ocbimv22010363m
cluster1	Ocbimv22034816m
cluster1	Ocbimv22030533m
cluster1	Ocbimv22032981m
cluster1	Ocbimv22004097m
cluster1	Ocbimv22017290m
cluster1	Ocbimv22017291m
cluster1	Ocbimv22017292m
cluster1	Ocbimv22017293m
cluster1	Ocbimv22017294m
cluster1	Ocbimv22005495m
cluster1	Ocbimv22018317m
cluster1	Ocbimv22018318m
cluster1	Ocbimv22018319m
cluster1	Ocbimv22039736m
cluster1	Ocbimv22004845m
cluster1	Ocbimv22001734m
cluster1	Ocbimv22007798m
cluster1	Ocbimv22007799m
cluster1	Ocbimv22037802m
cluster1	Ocbimv22022815m
cluster1	Ocbimv22014243m
cluster1	Ocbimv22007215m
cluster1	Ocbimv22007229m
cluster1	Ocbimv22017829m
cluster1	Ocbimv22023321m
cluster1	Ocbimv22016681m
cluster1	Ocbimv22036374m
cluster1	Ocbimv22023522m
cluster1	Ocbimv22008549m
cluster1	Ocbimv22016720m
cluster1	Ocbimv22022360m
cluster1	Ocbimv22012036m
cluster1	Ocbimv22024321m
cluster1	Ocbimv22024323m
cluster1	Ocbimv22023914m
cluster1	Ocbimv22008960m
cluster1	Ocbimv22021337m
cluster1	Ocbimv22001528m
cluster1	Ocbimv22039496m
cluster1	Ocbimv22009603m
cluster1	Ocbimv22009606m
cluster1	Ocbimv22014550m
cluster1	Ocbimv22025473m
cluster1	Ocbimv22034410m
cluster1	Ocbimv22011854m
cluster1	Ocbimv22011856m
cluster1	Ocbimv22000284m
cluster1	Ocbimv22038447m
cluster1	Ocbimv22029288m
cluster1	Ocbimv22007992m
cluster1	Ocbimv22033145m
cluster1	Ocbimv22027115m
cluster1	Ocbimv22016080m
cluster1	Ocbimv22037475m
cluster1	Ocbimv22021041m
cluster1	Ocbimv22035213m
cluster1	Ocbimv22035216m
cluster1	Ocbimv22030153m
cluster1	Ocbimv22030156m
cluster1	Ocbimv22025447m
cluster1	Ocbimv22025449m
cluster1	Ocbimv22027550m
cluster1	Ocbimv22014488m
cluster1	Ocbimv22001682m
cluster1	Ocbimv22009015m
cluster1	Ocbimv22019328m
cluster1	Ocbimv22030238m
cluster1	Ocbimv22033095m
cluster1	Ocbimv22004626m
cluster1	Ocbimv22004628m
cluster1	Ocbimv22011336m
cluster1	Ocbimv22022002m
cluster1	Ocbimv22020593m
cluster1	Ocbimv22002922m
cluster1	Ocbimv22036671m
cluster1	Ocbimv22019420m
cluster1	Ocbimv22038724m
cluster1	Ocbimv22010361m
cluster1	Ocbimv22031448m
cluster1	Ocbimv22003760m
cluster1	Ocbimv22033543m
cluster1	Ocbimv22016436m
cluster1	Ocbimv22030979m
cluster1	Ocbimv22024383m
cluster1	Ocbimv22017194m
cluster1	Ocbimv22007464m
cluster1	Ocbimv22007466m
cluster1	Ocbimv22005074m
cluster1	Ocbimv22039771m
cluster1	Ocbimv22018787m
cluster1	Ocbimv22009681m
cluster1	Ocbimv22015466m
cluster1	Ocbimv22037130m
cluster1	Ocbimv22015439m
cluster1	Ocbimv22027574m
cluster1	Ocbimv22027578m
cluster1	Ocbimv22025975m
cluster1	Ocbimv22025977m
cluster1	Ocbimv22025979m
cluster1	Ocbimv22010344m
cluster1	Ocbimv22031898m
cluster1	Ocbimv22011031m
cluster1	Ocbimv22004643m
cluster1	Ocbimv22021995m
cluster1	Ocbimv22023586m
cluster1	Ocbimv22023587m
cluster1	Ocbimv22005236m
cluster1	Ocbimv22021033m
cluster1	Ocbimv22015339m
cluster1	Ocbimv22037728m
cluster1	Ocbimv22035641m
cluster1	Ocbimv22016135m
cluster1	Ocbimv22027284m
cluster1	Ocbimv22009686m
cluster1	Ocbimv22000563m
cluster1	Ocbimv22000564m
cluster1	Ocbimv22017576m
cluster1	Ocbimv22039530m
cluster1	Ocbimv22008829m
cluster1	Ocbimv22031587m
cluster1	Ocbimv22036396m
cluster1	Ocbimv22005770m
cluster1	Ocbimv22004348m
cluster1	Ocbimv22015885m
cluster1	Ocbimv22032154m
cluster1	Ocbimv22029459m
cluster1	Ocbimv22032072m
cluster1	Ocbimv22008565m
cluster1	Ocbimv22028371m
cluster1	Ocbimv22030001m
cluster1	Ocbimv22007650m
cluster1	Ocbimv22002527m
cluster1	Ocbimv22002528m
cluster1	Ocbimv22010764m
cluster1	Ocbimv22002913m
cluster1	Ocbimv22009433m
cluster1	Ocbimv22039958m
cluster1	Ocbimv22024062m
cluster1	Ocbimv22034787m
cluster1	Ocbimv22034788m
cluster1	Ocbimv22033198m
cluster1	Ocbimv22033200m
cluster1	Ocbimv22017467m
cluster1	Ocbimv22009108m
cluster1	Ocbimv22019124m
cluster1	Ocbimv22002111m
cluster1	Ocbimv22037890m
cluster1	Ocbimv22037889m
cluster1	Ocbimv22005347m
cluster1	Ocbimv22017736m
cluster1	Ocbimv22022573m
cluster1	Ocbimv22011635m
cluster1	Ocbimv22039302m
cluster1	Ocbimv22039303m
cluster1	Ocbimv22000143m
cluster1	Ocbimv22027776m
cluster1	Ocbimv22008693m
cluster1	Ocbimv22008694m
cluster1	Ocbimv22016001m
cluster1	Ocbimv22031077m
cluster1	Ocbimv22002846m
cluster1	Ocbimv22031994m
cluster1	Ocbimv22023818m
cluster1	Ocbimv22033579m
cluster1	Ocbimv22008218m
cluster1	Ocbimv22023386m
cluster1	Ocbimv22009986m
cluster1	Ocbimv22019379m
cluster1	Ocbimv22034999m
cluster1	Ocbimv22015650m
cluster1	Ocbimv22018549m
cluster1	Ocbimv22018261m
cluster1	Ocbimv22018264m
cluster1	Ocbimv22013995m
cluster1	Ocbimv22013996m
cluster1	Ocbimv22017058m
cluster1	Ocbimv22030335m
cluster1	Ocbimv22001727m
cluster1	Ocbimv22009327m
cluster1	Ocbimv22000517m
cluster1	Ocbimv22039517m
cluster1	Ocbimv22002864m
cluster1	Ocbimv22009072m
cluster1	Ocbimv22015804m
cluster1	Ocbimv22013348m
cluster1	Ocbimv22001372m
cluster1	Ocbimv22003992m
cluster1	Ocbimv22030955m
cluster1	Ocbimv22025537m
cluster1	Ocbimv22001834m
cluster1	Ocbimv22032883m
cluster1	Ocbimv22038977m
cluster1	Ocbimv22012701m
cluster1	Ocbimv22012702m
cluster1	Ocbimv22029683m
cluster1	Ocbimv22029684m
cluster1	Ocbimv22004677m
cluster1	Ocbimv22004936m
cluster1	Ocbimv22004937m
cluster1	Ocbimv22004939m
cluster1	Ocbimv22001330m
cluster1	Ocbimv22001200m
cluster1	Ocbimv22003103m
cluster1	Ocbimv22012959m
cluster1	Ocbimv22008994m
cluster1	Ocbimv22016031m
cluster1	Ocbimv22030413m
cluster1	Ocbimv22013401m
cluster1	Ocbimv22028491m
cluster1	Ocbimv22003337m
cluster1	Ocbimv22003339m
cluster1	ENSRNA022762428-T1
cluster1	Ocbimv22012998m
cluster1	Ocbimv22021547m
cluster1	Ocbimv22021548m
cluster1	Ocbimv22021381m
cluster1	Ocbimv22011491m
cluster1	Ocbimv22003950m
cluster1	Ocbimv22006492m
cluster1	Ocbimv22034088m
cluster1	Ocbimv22036737m
cluster1	Ocbimv22001241m
cluster1	Ocbimv22010589m
cluster1	Ocbimv22024148m
cluster1	Ocbimv22021968m
cluster1	Ocbimv22004846m
cluster1	Ocbimv22010222m
cluster1	Ocbimv22035170m
cluster1	Ocbimv22004211m
cluster1	Ocbimv22019157m
cluster1	Ocbimv22022368m
cluster1	Ocbimv22030283m
cluster1	Ocbimv22003565m
cluster1	Ocbimv22035936m
cluster1	Ocbimv22002670m
cluster1	Ocbimv22024560m
cluster1	Ocbimv22015349m
cluster1	Ocbimv22021545m
cluster1	Ocbimv22013345m
cluster1	Ocbimv22018629m
cluster1	Ocbimv22037642m
cluster1	Ocbimv22015767m
cluster1	Ocbimv22008251m
cluster1	Ocbimv22018496m
cluster1	Ocbimv22019508m
cluster1	Ocbimv22020234m
cluster1	Ocbimv22011695m
cluster1	Ocbimv22007707m
cluster1	Ocbimv22025560m
cluster1	Ocbimv22011598m
cluster1	Ocbimv22006726m
cluster1	Ocbimv22019807m
cluster1	Ocbimv22024248m
cluster1	Ocbimv22021425m
cluster1	Ocbimv22020173m
cluster1	Ocbimv22011853m
cluster1	Ocbimv22007605m
cluster1	Ocbimv22008715m
cluster1	Ocbimv22039053m
cluster1	Ocbimv22011862m
cluster1	Ocbimv22011344m
cluster1	Ocbimv22012999m
cluster1	Ocbimv22009809m
cluster1	Ocbimv22030743m
cluster1	Ocbimv22001943m
cluster1	Ocbimv22026804m
cluster1	Ocbimv22018164m
cluster1	Ocbimv22006629m
cluster1	Ocbimv22023209m
cluster1	Ocbimv22019881m
cluster1	Ocbimv22014593m
cluster1	Ocbimv22015892m
cluster1	Ocbimv22000347m
cluster1	Ocbimv22024011m
cluster1	Ocbimv22030682m
cluster1	Ocbimv22020971m
cluster1	Ocbimv22001778m
cluster1	Ocbimv22016959m
cluster1	Ocbimv22021014m
cluster1	Ocbimv22006479m
cluster1	Ocbimv22007740m
cluster1	Ocbimv22022765m
cluster1	Ocbimv22010129m
cluster1	Ocbimv22014762m
cluster1	Ocbimv22023267m
cluster1	Ocbimv22019431m
cluster1	Ocbimv22016094m
cluster1	Ocbimv22014727m
cluster1	Ocbimv22035204m
cluster1	Ocbimv22020011m
cluster1	Ocbimv22029233m
cluster1	Ocbimv22022774m
cluster1	Ocbimv22022985m
cluster1	Ocbimv22025069m
cluster1	Ocbimv22020014m
cluster1	Ocbimv22006228m
cluster1	Ocbimv22024249m
cluster1	Ocbimv22007735m
cluster1	ENSRNA022762399-T1
cluster1	Ocbimv22019529m
cluster1	Ocbimv22015469m
cluster1	Ocbimv22023320m
cluster1	Ocbimv22010576m
cluster1	Ocbimv22006652m
cluster1	Ocbimv22007738m
cluster1	Ocbimv22018041m
cluster1	Ocbimv22023420m
cluster1	Ocbimv22016398m

## Sheet: heatmap_cluster2
cluster	transcript_ID
cluster2	Ocbimv22004487m
cluster2	Ocbimv22004490m
cluster2	Ocbimv22010616m
cluster2	Ocbimv22010617m
cluster2	Ocbimv22010618m
cluster2	Ocbimv22010619m
cluster2	Ocbimv22010620m
cluster2	Ocbimv22010632m
cluster2	Ocbimv22037386m
cluster2	Ocbimv22037389m
cluster2	Ocbimv22037394m
cluster2	Ocbimv22037659m
cluster2	Ocbimv22006119m
cluster2	Ocbimv22006131m
cluster2	Ocbimv22006144m
cluster2	Ocbimv22006146m
cluster2	Ocbimv22015016m
cluster2	Ocbimv22015026m
cluster2	Ocbimv22015027m
cluster2	Ocbimv22015062m
cluster2	Ocbimv22015079m
cluster2	Ocbimv22015080m
cluster2	Ocbimv22018193m
cluster2	Ocbimv22018201m
cluster2	Ocbimv22018204m
cluster2	Ocbimv22018214m
cluster2	Ocbimv22018215m
cluster2	Ocbimv22018227m
cluster2	Ocbimv22005393m
cluster2	Ocbimv22005416m
cluster2	Ocbimv22036810m
cluster2	Ocbimv22036074m
cluster2	Ocbimv22028249m
cluster2	Ocbimv22028260m
cluster2	Ocbimv22028268m
cluster2	Ocbimv22036933m
cluster2	Ocbimv22036935m
cluster2	Ocbimv22036946m
cluster2	Ocbimv22036948m
cluster2	Ocbimv22036953m
cluster2	Ocbimv22036954m
cluster2	Ocbimv22036959m
cluster2	Ocbimv22036962m
cluster2	Ocbimv22036961m
cluster2	Ocbimv22002964m
cluster2	Ocbimv22002980m
cluster2	Ocbimv22028011m
cluster2	Ocbimv22020896m
cluster2	Ocbimv22029814m
cluster2	Ocbimv22029832m
cluster2	Ocbimv22029841m
cluster2	Ocbimv22029843m
cluster2	Ocbimv22029845m
cluster2	Ocbimv22029867m
cluster2	Ocbimv22021467m
cluster2	ENSRNA022761085-T1
cluster2	Ocbimv22019000m
cluster2	Ocbimv22007680m
cluster2	Ocbimv22007681m
cluster2	Ocbimv22007682m
cluster2	Ocbimv22007968m
cluster2	Ocbimv22028898m
cluster2	Ocbimv22028900m
cluster2	Ocbimv22028924m
cluster2	Ocbimv22028929m
cluster2	Ocbimv22028930m
cluster2	Ocbimv22028931m
cluster2	Ocbimv22021072m
cluster2	Ocbimv22002417m
cluster2	Ocbimv22002419m
cluster2	Ocbimv22002426m
cluster2	ENSRNA022761692-T1
cluster2	Ocbimv22008160m
cluster2	Ocbimv22008165m
cluster2	Ocbimv22008171m
cluster2	Ocbimv22009844m
cluster2	Ocbimv22009849m
cluster2	Ocbimv22009853m
cluster2	Ocbimv22009854m
cluster2	Ocbimv22009857m
cluster2	Ocbimv22009865m
cluster2	Ocbimv22021345m
cluster2	ENSRNA022761057-T1
cluster2	Ocbimv22008327m
cluster2	Ocbimv22008343m
cluster2	Ocbimv22008349m
cluster2	Ocbimv22017306m
cluster2	Ocbimv22023297m
cluster2	Ocbimv22023295m
cluster2	Ocbimv22023307m
cluster2	Ocbimv22010404m
cluster2	Ocbimv22010406m
cluster2	Ocbimv22010405m
cluster2	Ocbimv22010409m
cluster2	Ocbimv22035946m
cluster2	Ocbimv22035947m
cluster2	Ocbimv22035948m
cluster2	Ocbimv22001633m
cluster2	Ocbimv22001634m
cluster2	Ocbimv22001641m
cluster2	Ocbimv22019979m
cluster2	Ocbimv22019999m
cluster2	Ocbimv22020002m
cluster2	Ocbimv22020004m
cluster2	Ocbimv22028728m
cluster2	Ocbimv22028731m
cluster2	Ocbimv22030888m
cluster2	Ocbimv22030890m
cluster2	Ocbimv22030904m
cluster2	Ocbimv22030908m
cluster2	Ocbimv22030915m
cluster2	Ocbimv22030924m
cluster2	Ocbimv22018673m
cluster2	Ocbimv22010367m
cluster2	Ocbimv22012495m
cluster2	Ocbimv22012505m
cluster2	Ocbimv22012518m
cluster2	Ocbimv22012520m
cluster2	Ocbimv22012524m
cluster2	Ocbimv22012535m
cluster2	Ocbimv22012544m
cluster2	Ocbimv22012556m
cluster2	Ocbimv22012574m
cluster2	Ocbimv22012576m
cluster2	Ocbimv22024496m
cluster2	Ocbimv22024498m
cluster2	Ocbimv22027544m
cluster2	Ocbimv22027545m
cluster2	Ocbimv22016364m
cluster2	Ocbimv22016377m
cluster2	Ocbimv22016383m
cluster2	Ocbimv22033217m
cluster2	Ocbimv22033242m
cluster2	Ocbimv22033243m
cluster2	Ocbimv22033246m
cluster2	Ocbimv22033254m
cluster2	Ocbimv22033255m
cluster2	Ocbimv22033263m
cluster2	Ocbimv22003030m
cluster2	Ocbimv22009487m
cluster2	Ocbimv22009490m
cluster2	Ocbimv22009491m
cluster2	Ocbimv22009492m
cluster2	Ocbimv22009529m
cluster2	Ocbimv22009543m
cluster2	Ocbimv22002613m
cluster2	Ocbimv22002615m
cluster2	Ocbimv22002634m
cluster2	Ocbimv22002636m
cluster2	Ocbimv22002637m
cluster2	Ocbimv22004303m
cluster2	Ocbimv22004313m
cluster2	Ocbimv22004314m
cluster2	Ocbimv22012617m
cluster2	Ocbimv22012624m
cluster2	Ocbimv22012627m
cluster2	Ocbimv22012626m
cluster2	Ocbimv22018838m
cluster2	Ocbimv22018839m
cluster2	Ocbimv22018848m
cluster2	Ocbimv22033157m
cluster2	Ocbimv22024293m
cluster2	Ocbimv22028546m
cluster2	Ocbimv22028547m
cluster2	Ocbimv22028548m
cluster2	Ocbimv22028552m
cluster2	Ocbimv22028124m
cluster2	Ocbimv22028141m
cluster2	Ocbimv22028146m
cluster2	Ocbimv22034253m
cluster2	Ocbimv22034271m
cluster2	Ocbimv22034311m
cluster2	Ocbimv22005110m
cluster2	Ocbimv22005113m
cluster2	ENSRNA022761011-T1
cluster2	Ocbimv22005134m
cluster2	Ocbimv22005138m
cluster2	ENSRNA022761012-T1
cluster2	Ocbimv22015913m
cluster2	Ocbimv22015923m
cluster2	Ocbimv22015933m
cluster2	Ocbimv22015943m
cluster2	Ocbimv22015944m
cluster2	Ocbimv22015947m
cluster2	Ocbimv22009274m
cluster2	Ocbimv22009275m
cluster2	Ocbimv22029398m
cluster2	Ocbimv22029399m
cluster2	Ocbimv22032321m
cluster2	Ocbimv22032323m
cluster2	Ocbimv22032324m
cluster2	Ocbimv22032343m
cluster2	Ocbimv22032348m
cluster2	Ocbimv22032349m
cluster2	Ocbimv22032350m
cluster2	Ocbimv22032351m
cluster2	Ocbimv22032356m
cluster2	Ocbimv22011265m
cluster2	Ocbimv22011270m
cluster2	Ocbimv22009403m
cluster2	Ocbimv22009417m
cluster2	Ocbimv22009429m
cluster2	Ocbimv22024078m
cluster2	Ocbimv22024097m
cluster2	Ocbimv22003415m
cluster2	Ocbimv22001997m
cluster2	Ocbimv22001998m
cluster2	Ocbimv22002000m
cluster2	Ocbimv22004992m
cluster2	Ocbimv22004995m
cluster2	Ocbimv22005000m
cluster2	Ocbimv22024582m
cluster2	Ocbimv22024589m
cluster2	Ocbimv22024590m
cluster2	Ocbimv22026797m
cluster2	Ocbimv22026799m
cluster2	Ocbimv22039618m
cluster2	Ocbimv22039619m
cluster2	Ocbimv22039620m
cluster2	Ocbimv22039621m
cluster2	Ocbimv22039640m
cluster2	Ocbimv22011816m
cluster2	Ocbimv22011834m
cluster2	Ocbimv22011835m
cluster2	Ocbimv22014772m
cluster2	Ocbimv22021821m
cluster2	Ocbimv22021828m
cluster2	Ocbimv22021829m
cluster2	Ocbimv22021839m
cluster2	Ocbimv22010286m
cluster2	Ocbimv22010287m
cluster2	Ocbimv22038343m
cluster2	Ocbimv22038344m
cluster2	Ocbimv22038347m
cluster2	Ocbimv22003423m
cluster2	Ocbimv22038899m
cluster2	Ocbimv22014513m
cluster2	Ocbimv22014526m
cluster2	Ocbimv22024611m
cluster2	Ocbimv22024612m
cluster2	ENSRNA022761235-T1
cluster2	Ocbimv22011954m
cluster2	Ocbimv22011958m
cluster2	Ocbimv22031282m
cluster2	Ocbimv22031291m
cluster2	Ocbimv22031298m
cluster2	Ocbimv22031303m
cluster2	Ocbimv22009466m
cluster2	Ocbimv22027817m
cluster2	Ocbimv22027818m
cluster2	Ocbimv22027834m
cluster2	Ocbimv22027843m
cluster2	Ocbimv22015258m
cluster2	ENSRNA022761314-T1
cluster2	Ocbimv22020525m
cluster2	Ocbimv22020529m
cluster2	Ocbimv22020537m
cluster2	Ocbimv22025692m
cluster2	Ocbimv22025719m
cluster2	Ocbimv22025720m
cluster2	Ocbimv22038790m
cluster2	Ocbimv22012837m
cluster2	Ocbimv22012852m
cluster2	Ocbimv22030605m
cluster2	Ocbimv22030608m
cluster2	Ocbimv22030625m
cluster2	Ocbimv22027144m
cluster2	Ocbimv22005203m
cluster2	Ocbimv22005205m
cluster2	Ocbimv22005209m
cluster2	Ocbimv22011367m
cluster2	Ocbimv22011364m
cluster2	Ocbimv22011377m
cluster2	Ocbimv22011378m
cluster2	Ocbimv22011379m
cluster2	Ocbimv22011380m
cluster2	Ocbimv22011383m
cluster2	Ocbimv22005775m
cluster2	Ocbimv22005799m
cluster2	Ocbimv22005803m
cluster2	Ocbimv22024631m
cluster2	Ocbimv22024637m
cluster2	Ocbimv22024645m
cluster2	Ocbimv22007074m
cluster2	Ocbimv22007075m
cluster2	Ocbimv22007076m
cluster2	Ocbimv22007084m
cluster2	Ocbimv22026214m
cluster2	Ocbimv22026221m
cluster2	Ocbimv22010872m
cluster2	Ocbimv22034115m
cluster2	Ocbimv22009246m
cluster2	Ocbimv22006472m
cluster2	Ocbimv22031922m
cluster2	Ocbimv22008355m
cluster2	Ocbimv22008369m
cluster2	Ocbimv22008373m
cluster2	Ocbimv22003448m
cluster2	Ocbimv22003455m
cluster2	Ocbimv22003457m
cluster2	Ocbimv22003459m
cluster2	Ocbimv22003468m
cluster2	Ocbimv22003476m
cluster2	Ocbimv22003478m
cluster2	Ocbimv22003481m
cluster2	Ocbimv22000719m
cluster2	Ocbimv22000725m
cluster2	Ocbimv22000728m
cluster2	Ocbimv22024722m
cluster2	Ocbimv22024724m
cluster2	Ocbimv22004602m
cluster2	Ocbimv22025941m
cluster2	Ocbimv22025943m
cluster2	Ocbimv22039887m
cluster2	Ocbimv22034184m
cluster2	Ocbimv22039097m
cluster2	Ocbimv22039115m
cluster2	Ocbimv22039118m
cluster2	Ocbimv22011767m
cluster2	Ocbimv22011768m
cluster2	Ocbimv22027923m
cluster2	Ocbimv22027926m
cluster2	Ocbimv22027929m
cluster2	Ocbimv22027928m
cluster2	Ocbimv22027338m
cluster2	Ocbimv22027339m
cluster2	Ocbimv22008021m
cluster2	Ocbimv22033059m
cluster2	Ocbimv22033062m
cluster2	Ocbimv22037025m
cluster2	Ocbimv22037028m
cluster2	Ocbimv22015625m
cluster2	Ocbimv22010472m
cluster2	Ocbimv22036259m
cluster2	Ocbimv22036265m
cluster2	Ocbimv22036270m
cluster2	Ocbimv22031950m
cluster2	Ocbimv22031957m
cluster2	Ocbimv22031960m
cluster2	Ocbimv22031962m
cluster2	Ocbimv22025030m
cluster2	Ocbimv22025038m
cluster2	ENSRNA022761014-T1
cluster2	Ocbimv22025053m
cluster2	Ocbimv22009347m
cluster2	Ocbimv22009348m
cluster2	Ocbimv22019044m
cluster2	ENSRNA022761125-T1
cluster2	ENSRNA022761128-T1
cluster2	Ocbimv22026683m
cluster2	Ocbimv22026686m
cluster2	Ocbimv22018809m
cluster2	Ocbimv22028378m
cluster2	Ocbimv22028383m
cluster2	Ocbimv22028384m
cluster2	Ocbimv22028388m
cluster2	Ocbimv22028389m
cluster2	Ocbimv22028397m
cluster2	Ocbimv22028398m
cluster2	Ocbimv22028404m
cluster2	Ocbimv22028407m
cluster2	Ocbimv22022162m
cluster2	Ocbimv22022163m
cluster2	Ocbimv22022164m
cluster2	Ocbimv22022172m
cluster2	Ocbimv22022173m
cluster2	Ocbimv22015133m
cluster2	Ocbimv22029132m
cluster2	Ocbimv22029134m
cluster2	Ocbimv22001840m
cluster2	Ocbimv22037621m
cluster2	Ocbimv22037623m
cluster2	Ocbimv22037633m
cluster2	Ocbimv22026506m
cluster2	Ocbimv22025894m
cluster2	Ocbimv22025900m
cluster2	Ocbimv22025901m
cluster2	Ocbimv22027796m
cluster2	Ocbimv22027798m
cluster2	Ocbimv22036102m
cluster2	Ocbimv22036223m
cluster2	Ocbimv22027321m
cluster2	Ocbimv22027325m
cluster2	Ocbimv22038002m
cluster2	Ocbimv22038008m
cluster2	Ocbimv22038012m
cluster2	Ocbimv22038016m
cluster2	Ocbimv22038018m
cluster2	Ocbimv22038019m
cluster2	Ocbimv22016146m
cluster2	Ocbimv22020272m
cluster2	Ocbimv22038642m
cluster2	Ocbimv22013498m
cluster2	Ocbimv22029727m
cluster2	Ocbimv22024346m
cluster2	Ocbimv22024347m
cluster2	Ocbimv22024370m
cluster2	Ocbimv22013997m
cluster2	Ocbimv22013998m
cluster2	Ocbimv22013999m
cluster2	Ocbimv22014001m
cluster2	Ocbimv22014003m
cluster2	Ocbimv22014004m
cluster2	Ocbimv22030861m
cluster2	Ocbimv22030874m
cluster2	Ocbimv22016974m
cluster2	Ocbimv22017000m
cluster2	Ocbimv22017003m
cluster2	Ocbimv22022734m
cluster2	Ocbimv22033452m
cluster2	Ocbimv22033453m
cluster2	Ocbimv22033454m
cluster2	Ocbimv22033455m
cluster2	Ocbimv22012309m
cluster2	Ocbimv22012311m
cluster2	Ocbimv22012327m
cluster2	Ocbimv22012328m
cluster2	Ocbimv22012329m
cluster2	Ocbimv22012333m
cluster2	Ocbimv22012334m
cluster2	Ocbimv22012342m
cluster2	Ocbimv22012344m
cluster2	Ocbimv22012416m
cluster2	Ocbimv22012417m
cluster2	Ocbimv22014290m
cluster2	Ocbimv22014298m
cluster2	Ocbimv22034936m
cluster2	Ocbimv22034937m
cluster2	Ocbimv22034938m
cluster2	Ocbimv22034939m
cluster2	Ocbimv22038950m
cluster2	Ocbimv22038957m
cluster2	Ocbimv22034586m
cluster2	Ocbimv22001929m
cluster2	Ocbimv22001932m
cluster2	Ocbimv22003781m
cluster2	Ocbimv22003795m
cluster2	Ocbimv22018606m
cluster2	Ocbimv22018614m
cluster2	Ocbimv22008967m
cluster2	Ocbimv22034036m
cluster2	Ocbimv22034047m
cluster2	Ocbimv22034068m
cluster2	Ocbimv22034069m
cluster2	Ocbimv22034076m
cluster2	Ocbimv22011059m
cluster2	Ocbimv22036800m
cluster2	Ocbimv22018155m
cluster2	Ocbimv22037603m
cluster2	Ocbimv22028614m
cluster2	Ocbimv22028622m
cluster2	Ocbimv22017805m
cluster2	Ocbimv22017809m
cluster2	Ocbimv22014632m
cluster2	Ocbimv22007286m
cluster2	Ocbimv22007287m
cluster2	Ocbimv22036854m
cluster2	Ocbimv22032967m
cluster2	Ocbimv22032968m
cluster2	Ocbimv22011208m
cluster2	Ocbimv22011217m
cluster2	Ocbimv22011219m
cluster2	Ocbimv22001981m
cluster2	Ocbimv22002240m
cluster2	Ocbimv22030738m
cluster2	Ocbimv22030740m
cluster2	Ocbimv22015658m
cluster2	Ocbimv22015571m
cluster2	Ocbimv22015581m
cluster2	ENSRNA022761005-T1
cluster2	Ocbimv22023841m
cluster2	Ocbimv22023842m
cluster2	Ocbimv22011701m
cluster2	Ocbimv22011703m
cluster2	Ocbimv22011704m
cluster2	Ocbimv22011705m
cluster2	Ocbimv22011711m
cluster2	Ocbimv22011716m
cluster2	Ocbimv22007574m
cluster2	Ocbimv22012143m
cluster2	Ocbimv22029537m
cluster2	Ocbimv22029538m
cluster2	Ocbimv22029545m
cluster2	Ocbimv22029548m
cluster2	Ocbimv22029563m
cluster2	Ocbimv22019884m
cluster2	Ocbimv22019898m
cluster2	Ocbimv22036036m
cluster2	Ocbimv22019772m
cluster2	Ocbimv22029776m
cluster2	Ocbimv22008578m
cluster2	Ocbimv22008587m
cluster2	Ocbimv22008596m
cluster2	Ocbimv22019078m
cluster2	Ocbimv22016185m
cluster2	Ocbimv22026853m
cluster2	Ocbimv22002124m
cluster2	Ocbimv22002129m
cluster2	Ocbimv22002139m
cluster2	Ocbimv22003135m
cluster2	Ocbimv22007752m
cluster2	Ocbimv22017755m
cluster2	Ocbimv22017759m
cluster2	Ocbimv22016627m
cluster2	Ocbimv22010758m
cluster2	Ocbimv22031686m
cluster2	Ocbimv22023718m
cluster2	Ocbimv22023721m
cluster2	Ocbimv22019835m
cluster2	Ocbimv22019848m
cluster2	Ocbimv22019850m
cluster2	Ocbimv22038774m
cluster2	Ocbimv22031504m
cluster2	Ocbimv22031505m
cluster2	Ocbimv22031507m
cluster2	Ocbimv22031516m
cluster2	Ocbimv22026078m
cluster2	Ocbimv22026093m
cluster2	Ocbimv22026104m
cluster2	Ocbimv22026114m
cluster2	Ocbimv22021775m
cluster2	Ocbimv22038375m
cluster2	Ocbimv22038376m
cluster2	Ocbimv22029649m
cluster2	Ocbimv22029650m
cluster2	Ocbimv22023191m
cluster2	Ocbimv22023199m
cluster2	Ocbimv22020635m
cluster2	Ocbimv22020636m
cluster2	Ocbimv22031810m
cluster2	Ocbimv22025172m
cluster2	Ocbimv22002793m
cluster2	Ocbimv22002801m
cluster2	Ocbimv22002802m
cluster2	Ocbimv22002804m
cluster2	Ocbimv22002806m
cluster2	Ocbimv22002808m
cluster2	Ocbimv22002814m
cluster2	Ocbimv22028516m
cluster2	Ocbimv22024656m
cluster2	Ocbimv22024658m
cluster2	Ocbimv22024659m
cluster2	Ocbimv22024662m
cluster2	Ocbimv22024666m
cluster2	Ocbimv22012173m
cluster2	Ocbimv22012175m
cluster2	Ocbimv22027389m
cluster2	Ocbimv22027403m
cluster2	Ocbimv22033504m
cluster2	Ocbimv22033401m
cluster2	Ocbimv22030576m
cluster2	ENSRNA022761508-T1
cluster2	Ocbimv22030583m
cluster2	Ocbimv22021304m
cluster2	Ocbimv22000312m
cluster2	Ocbimv22032997m
cluster2	Ocbimv22026484m
cluster2	Ocbimv22006822m
cluster2	Ocbimv22006826m
cluster2	Ocbimv22006830m
cluster2	Ocbimv22006837m
cluster2	Ocbimv22006848m
cluster2	Ocbimv22006849m
cluster2	Ocbimv22006854m
cluster2	Ocbimv22013312m
cluster2	Ocbimv22029264m
cluster2	Ocbimv22029271m
cluster2	Ocbimv22029277m
cluster2	Ocbimv22029281m
cluster2	Ocbimv22029282m
cluster2	Ocbimv22029285m
cluster2	Ocbimv22020735m
cluster2	Ocbimv22020737m
cluster2	Ocbimv22029333m
cluster2	Ocbimv22029336m
cluster2	Ocbimv22037809m
cluster2	Ocbimv22037831m
cluster2	Ocbimv22037851m
cluster2	Ocbimv22024902m
cluster2	Ocbimv22024909m
cluster2	Ocbimv22022144m
cluster2	Ocbimv22022145m
cluster2	Ocbimv22022146m
cluster2	Ocbimv22022151m
cluster2	Ocbimv22022152m
cluster2	Ocbimv22022155m
cluster2	Ocbimv22023255m
cluster2	Ocbimv22024121m
cluster2	Ocbimv22024122m
cluster2	Ocbimv22023525m
cluster2	Ocbimv22023534m
cluster2	Ocbimv22020721m
cluster2	Ocbimv22020722m
cluster2	Ocbimv22029057m
cluster2	Ocbimv22029059m
cluster2	Ocbimv22024165m
cluster2	Ocbimv22026044m
cluster2	Ocbimv22026046m
cluster2	Ocbimv22035691m
cluster2	Ocbimv22035693m
cluster2	Ocbimv22004607m
cluster2	Ocbimv22004616m
cluster2	Ocbimv22001824m
cluster2	Ocbimv22030173m
cluster2	Ocbimv22030174m
cluster2	Ocbimv22030175m
cluster2	Ocbimv22039301m
cluster2	Ocbimv22029470m
cluster2	Ocbimv22008496m
cluster2	Ocbimv22008497m
cluster2	Ocbimv22008508m
cluster2	Ocbimv22018080m
cluster2	Ocbimv22018084m
cluster2	Ocbimv22018085m
cluster2	Ocbimv22018095m
cluster2	Ocbimv22015514m
cluster2	Ocbimv22015525m
cluster2	Ocbimv22015526m
cluster2	Ocbimv22010031m
cluster2	Ocbimv22004902m
cluster2	Ocbimv22004915m
cluster2	Ocbimv22004917m
cluster2	Ocbimv22004919m
cluster2	Ocbimv22004920m
cluster2	Ocbimv22019534m
cluster2	Ocbimv22019537m
cluster2	Ocbimv22019544m
cluster2	Ocbimv22019558m
cluster2	ENSRNA022761372-T1
cluster2	Ocbimv22017219m
cluster2	Ocbimv22017231m
cluster2	Ocbimv22017233m
cluster2	Ocbimv22017235m
cluster2	Ocbimv22017241m
cluster2	Ocbimv22017242m
cluster2	Ocbimv22018246m
cluster2	Ocbimv22018254m
cluster2	Ocbimv22032161m
cluster2	Ocbimv22032170m
cluster2	Ocbimv22019962m
cluster2	Ocbimv22024788m
cluster2	Ocbimv22024797m
cluster2	Ocbimv22024799m
cluster2	Ocbimv22024791m
cluster2	Ocbimv22024792m
cluster2	Ocbimv22024795m
cluster2	Ocbimv22024805m
cluster2	Ocbimv22024808m
cluster2	Ocbimv22024821m
cluster2	Ocbimv22029014m
cluster2	ENSRNA022761377-T1
cluster2	Ocbimv22031569m
cluster2	Ocbimv22031570m
cluster2	Ocbimv22031571m
cluster2	Ocbimv22031573m
cluster2	Ocbimv22020514m
cluster2	Ocbimv22009871m
cluster2	Ocbimv22009889m
cluster2	Ocbimv22009895m
cluster2	Ocbimv22009897m
cluster2	Ocbimv22016577m
cluster2	Ocbimv22016578m
cluster2	Ocbimv22016579m
cluster2	Ocbimv22013603m
cluster2	Ocbimv22013625m
cluster2	Ocbimv22029507m
cluster2	Ocbimv22029509m
cluster2	Ocbimv22029508m
cluster2	Ocbimv22029510m
cluster2	Ocbimv22022275m
cluster2	Ocbimv22022278m
cluster2	Ocbimv22022277m
cluster2	Ocbimv22022283m
cluster2	Ocbimv22022295m
cluster2	Ocbimv22027591m
cluster2	Ocbimv22027592m
cluster2	Ocbimv22027593m
cluster2	Ocbimv22027598m
cluster2	Ocbimv22031827m
cluster2	Ocbimv22031832m
cluster2	Ocbimv22031837m
cluster2	Ocbimv22031838m
cluster2	Ocbimv22031842m
cluster2	Ocbimv22028105m
cluster2	Ocbimv22008925m
cluster2	Ocbimv22027513m
cluster2	Ocbimv22017375m
cluster2	Ocbimv22011089m
cluster2	Ocbimv22011096m
cluster2	Ocbimv22011097m
cluster2	Ocbimv22011099m
cluster2	ENSRNA022761511-T1
cluster2	Ocbimv22014747m
cluster2	Ocbimv22032788m
cluster2	Ocbimv22032791m
cluster2	Ocbimv22032792m
cluster2	Ocbimv22032793m
cluster2	Ocbimv22018456m
cluster2	Ocbimv22018950m
cluster2	Ocbimv22037298m
cluster2	Ocbimv22030161m
cluster2	Ocbimv22009638m
cluster2	Ocbimv22009640m
cluster2	Ocbimv22009641m
cluster2	Ocbimv22009642m
cluster2	Ocbimv22009648m
cluster2	Ocbimv22009656m
cluster2	Ocbimv22007526m
cluster2	Ocbimv22007529m
cluster2	Ocbimv22032672m
cluster2	Ocbimv22032675m
cluster2	Ocbimv22032682m
cluster2	ENSRNA022758006-T1
cluster2	Ocbimv22025196m
cluster2	Ocbimv22025205m
cluster2	Ocbimv22025206m
cluster2	Ocbimv22004133m
cluster2	Ocbimv22028940m
cluster2	Ocbimv22028942m
cluster2	Ocbimv22024319m
cluster2	Ocbimv22009039m
cluster2	Ocbimv22009045m
cluster2	Ocbimv22009047m
cluster2	Ocbimv22009050m
cluster2	Ocbimv22001442m
cluster2	Ocbimv22001455m
cluster2	Ocbimv22026830m
cluster2	Ocbimv22026837m
cluster2	Ocbimv22038847m
cluster2	Ocbimv22038849m
cluster2	Ocbimv22038859m
cluster2	Ocbimv22038860m
cluster2	Ocbimv22011506m
cluster2	Ocbimv22011515m
cluster2	Ocbimv22011518m
cluster2	Ocbimv22011519m
cluster2	Ocbimv22027011m
cluster2	Ocbimv22018651m
cluster2	Ocbimv22014180m
cluster2	Ocbimv22013562m
cluster2	Ocbimv22013568m
cluster2	Ocbimv22013573m
cluster2	Ocbimv22013589m
cluster2	Ocbimv22018346m
cluster2	Ocbimv22028761m
cluster2	Ocbimv22028759m
cluster2	Ocbimv22028768m
cluster2	Ocbimv22028769m
cluster2	Ocbimv22033898m
cluster2	Ocbimv22027028m
cluster2	Ocbimv22031757m
cluster2	Ocbimv22028716m
cluster2	Ocbimv22027699m
cluster2	Ocbimv22027704m
cluster2	Ocbimv22010188m
cluster2	Ocbimv22028594m
cluster2	Ocbimv22028868m
cluster2	Ocbimv22028872m
cluster2	Ocbimv22022370m
cluster2	Ocbimv22022371m
cluster2	Ocbimv22000870m
cluster2	Ocbimv22018396m
cluster2	Ocbimv22018404m
cluster2	Ocbimv22018413m
cluster2	Ocbimv22004369m
cluster2	Ocbimv22029424m
cluster2	Ocbimv22017874m
cluster2	Ocbimv22029386m
cluster2	Ocbimv22029389m
cluster2	Ocbimv22022810m
cluster2	Ocbimv22013288m
cluster2	Ocbimv22013289m
cluster2	Ocbimv22019280m
cluster2	Ocbimv22019281m
cluster2	Ocbimv22019282m
cluster2	Ocbimv22011192m
cluster2	Ocbimv22020867m
cluster2	Ocbimv22020872m
cluster2	Ocbimv22023434m
cluster2	Ocbimv22023437m
cluster2	Ocbimv22021329m
cluster2	Ocbimv22012757m
cluster2	Ocbimv22008445m
cluster2	Ocbimv22008447m
cluster2	Ocbimv22008461m
cluster2	Ocbimv22008470m
cluster2	Ocbimv22008473m
cluster2	Ocbimv22001015m
cluster2	Ocbimv22001019m
cluster2	Ocbimv22001018m
cluster2	Ocbimv22001029m
cluster2	Ocbimv22001034m
cluster2	Ocbimv22001032m
cluster2	Ocbimv22001033m
cluster2	Ocbimv22004644m
cluster2	Ocbimv22016650m
cluster2	Ocbimv22016657m
cluster2	Ocbimv22018830m
cluster2	Ocbimv22005473m
cluster2	Ocbimv22009696m
cluster2	Ocbimv22025675m
cluster2	ENSRNA022761556-T1
cluster2	ENSRNA022761555-T1
cluster2	Ocbimv22025592m
cluster2	Ocbimv22025594m
cluster2	Ocbimv22025271m
cluster2	Ocbimv22025272m
cluster2	Ocbimv22016113m
cluster2	Ocbimv22016114m
cluster2	Ocbimv22016116m
cluster2	Ocbimv22014901m
cluster2	Ocbimv22014907m
cluster2	Ocbimv22014915m
cluster2	Ocbimv22014925m
cluster2	Ocbimv22000677m
cluster2	Ocbimv22000688m
cluster2	Ocbimv22026822m
cluster2	Ocbimv22030972m
cluster2	Ocbimv22030973m
cluster2	Ocbimv22010909m
cluster2	Ocbimv22010913m
cluster2	Ocbimv22026194m
cluster2	Ocbimv22026195m
cluster2	Ocbimv22033695m
cluster2	Ocbimv22033699m
cluster2	Ocbimv22024413m
cluster2	Ocbimv22024416m
cluster2	Ocbimv22024417m
cluster2	Ocbimv22024436m
cluster2	Ocbimv22038466m
cluster2	Ocbimv22016260m
cluster2	Ocbimv22016261m
cluster2	Ocbimv22016262m
cluster2	Ocbimv22021168m
cluster2	Ocbimv22021171m
cluster2	Ocbimv22021177m
cluster2	ENSRNA022761213-T1
cluster2	Ocbimv22002480m
cluster2	Ocbimv22010195m
cluster2	Ocbimv22010196m
cluster2	Ocbimv22022918m
cluster2	Ocbimv22022919m
cluster2	Ocbimv22008262m
cluster2	Ocbimv22025464m
cluster2	Ocbimv22019127m
cluster2	Ocbimv22003995m
cluster2	Ocbimv22003998m
cluster2	Ocbimv22021235m
cluster2	Ocbimv22021240m
cluster2	Ocbimv22006081m
cluster2	Ocbimv22016531m
cluster2	Ocbimv22016532m
cluster2	Ocbimv22033086m
cluster2	Ocbimv22004730m
cluster2	Ocbimv22001240m
cluster2	Ocbimv22019504m
cluster2	Ocbimv22038179m
cluster2	Ocbimv22008863m
cluster2	Ocbimv22008864m
cluster2	Ocbimv22008870m
cluster2	Ocbimv22007914m
cluster2	Ocbimv22007915m
cluster2	Ocbimv22007916m
cluster2	Ocbimv22030344m
cluster2	Ocbimv22033575m
cluster2	Ocbimv22012388m
cluster2	Ocbimv22026643m
cluster2	Ocbimv22026647m
cluster2	Ocbimv22020494m
cluster2	Ocbimv22020496m
cluster2	Ocbimv22028336m
cluster2	Ocbimv22008190m
cluster2	Ocbimv22010110m
cluster2	Ocbimv22010111m
cluster2	Ocbimv22010113m
cluster2	Ocbimv22010116m
cluster2	Ocbimv22007630m
cluster2	Ocbimv22007631m
cluster2	Ocbimv22007632m
cluster2	Ocbimv22007633m
cluster2	Ocbimv22007635m
cluster2	Ocbimv22034954m
cluster2	Ocbimv22032630m
cluster2	Ocbimv22015141m
cluster2	Ocbimv22015149m
cluster2	Ocbimv22015152m
cluster2	Ocbimv22027372m
cluster2	Ocbimv22001086m
cluster2	Ocbimv22003356m
cluster2	Ocbimv22003358m
cluster2	Ocbimv22008295m
cluster2	Ocbimv22033724m
cluster2	Ocbimv22026948m
cluster2	Ocbimv22035300m
cluster2	Ocbimv22035304m
cluster2	Ocbimv22035313m
cluster2	Ocbimv22035314m
cluster2	Ocbimv22038117m
cluster2	Ocbimv22038127m
cluster2	Ocbimv22038134m
cluster2	Ocbimv22038145m
cluster2	Ocbimv22038147m
cluster2	Ocbimv22027650m
cluster2	Ocbimv22038202m
cluster2	Ocbimv22038222m
cluster2	Ocbimv22028862m
cluster2	Ocbimv22039488m
cluster2	Ocbimv22037272m
cluster2	Ocbimv22037273m
cluster2	Ocbimv22029994m
cluster2	Ocbimv22023225m
cluster2	Ocbimv22034217m
cluster2	Ocbimv22022141m
cluster2	Ocbimv22022143m
cluster2	Ocbimv22031380m
cluster2	Ocbimv22027998m
cluster2	Ocbimv22039819m
cluster2	Ocbimv22039822m
cluster2	Ocbimv22035766m
cluster2	Ocbimv22035718m
cluster2	Ocbimv22035721m
cluster2	Ocbimv22035723m
cluster2	Ocbimv22035726m
cluster2	Ocbimv22034607m
cluster2	Ocbimv22034611m
cluster2	Ocbimv22036472m
cluster2	Ocbimv22030553m
cluster2	Ocbimv22030554m
cluster2	Ocbimv22030564m
cluster2	Ocbimv22039973m
cluster2	Ocbimv22039974m
cluster2	Ocbimv22030243m
cluster2	Ocbimv22020156m
cluster2	Ocbimv22020158m
cluster2	Ocbimv22028531m
cluster2	Ocbimv22028534m
cluster2	Ocbimv22007618m
cluster2	Ocbimv22019936m
cluster2	Ocbimv22019938m
cluster2	Ocbimv22019944m
cluster2	Ocbimv22019945m
cluster2	Ocbimv22016215m
cluster2	Ocbimv22014934m
cluster2	Ocbimv22014945m
cluster2	Ocbimv22014950m
cluster2	Ocbimv22016604m
cluster2	Ocbimv22016620m
cluster2	Ocbimv22014162m
cluster2	Ocbimv22026273m
cluster2	Ocbimv22026281m
cluster2	Ocbimv22032700m
cluster2	Ocbimv22032702m
cluster2	Ocbimv22006889m
cluster2	Ocbimv22029161m
cluster2	Ocbimv22029167m
cluster2	Ocbimv22012652m
cluster2	Ocbimv22002745m
cluster2	Ocbimv22028582m
cluster2	Ocbimv22032455m
cluster2	Ocbimv22032461m
cluster2	Ocbimv22009325m
cluster2	ENSRNA022761383-T1
cluster2	Ocbimv22019165m
cluster2	Ocbimv22009174m
cluster2	Ocbimv22016309m
cluster2	Ocbimv22003951m
cluster2	Ocbimv22003952m
cluster2	ENSRNA022761472-T1
cluster2	Ocbimv22012137m
cluster2	Ocbimv22012139m
cluster2	Ocbimv22039554m
cluster2	Ocbimv22019589m
cluster2	Ocbimv22019642m
cluster2	Ocbimv22019644m
cluster2	Ocbimv22019645m
cluster2	Ocbimv22026133m
cluster2	Ocbimv22026135m
cluster2	Ocbimv22010840m
cluster2	Ocbimv22010847m
cluster2	Ocbimv22036538m
cluster2	Ocbimv22036542m
cluster2	Ocbimv22011918m
cluster2	Ocbimv22011923m
cluster2	Ocbimv22011489m
cluster2	ENSRNA022761416-T1
cluster2	Ocbimv22007008m
cluster2	Ocbimv22007019m
cluster2	Ocbimv22007038m
cluster2	Ocbimv22014679m
cluster2	Ocbimv22014693m
cluster2	Ocbimv22014707m
cluster2	Ocbimv22014708m
cluster2	ENSRNA022761417-T1
cluster2	Ocbimv22004159m
cluster2	Ocbimv22004164m
cluster2	Ocbimv22004175m
cluster2	Ocbimv22004178m
cluster2	Ocbimv22004193m
cluster2	Ocbimv22006394m
cluster2	Ocbimv22006404m
cluster2	Ocbimv22006405m
cluster2	Ocbimv22011656m
cluster2	Ocbimv22016692m
cluster2	Ocbimv22032578m
cluster2	Ocbimv22010677m
cluster2	Ocbimv22010649m
cluster2	Ocbimv22019143m
cluster2	Ocbimv22020214m
cluster2	Ocbimv22026291m
cluster2	Ocbimv22026294m
cluster2	Ocbimv22026296m
cluster2	Ocbimv22026306m
cluster2	Ocbimv22026307m
cluster2	Ocbimv22030496m
cluster2	Ocbimv22030500m
cluster2	Ocbimv22030501m
cluster2	Ocbimv22028794m
cluster2	Ocbimv22038534m
cluster2	Ocbimv22031236m
cluster2	Ocbimv22031234m
cluster2	Ocbimv22031233m
cluster2	Ocbimv22031240m
cluster2	Ocbimv22031256m
cluster2	Ocbimv22028351m
cluster2	Ocbimv22003819m
cluster2	Ocbimv22031626m
cluster2	Ocbimv22031630m
cluster2	Ocbimv22031647m
cluster2	Ocbimv22019402m
cluster2	Ocbimv22036992m
cluster2	Ocbimv22020697m
cluster2	Ocbimv22020698m
cluster2	Ocbimv22020714m
cluster2	Ocbimv22018312m
cluster2	Ocbimv22028158m
cluster2	Ocbimv22011972m
cluster2	Ocbimv22021133m
cluster2	Ocbimv22021158m
cluster2	Ocbimv22002883m
cluster2	Ocbimv22002884m
cluster2	Ocbimv22002885m
cluster2	Ocbimv22002889m
cluster2	Ocbimv22002893m
cluster2	Ocbimv22037226m
cluster2	Ocbimv22034790m
cluster2	Ocbimv22038558m
cluster2	Ocbimv22039899m
cluster2	Ocbimv22039903m
cluster2	Ocbimv22003871m
cluster2	Ocbimv22024687m
cluster2	Ocbimv22024695m
cluster2	Ocbimv22005338m
cluster2	Ocbimv22011468m
cluster2	Ocbimv22034372m
cluster2	Ocbimv22026563m
cluster2	Ocbimv22026571m
cluster2	Ocbimv22026574m
cluster2	Ocbimv22002292m
cluster2	Ocbimv22006719m
cluster2	Ocbimv22006720m
cluster2	Ocbimv22001203m
cluster2	Ocbimv22001219m
cluster2	Ocbimv22006251m
cluster2	Ocbimv22007775m
cluster2	Ocbimv22007783m
cluster2	Ocbimv22007791m
cluster2	Ocbimv22025255m
cluster2	Ocbimv22018520m
cluster2	Ocbimv22004329m
cluster2	Ocbimv22004331m
cluster2	Ocbimv22004337m
cluster2	Ocbimv22007040m
cluster2	Ocbimv22007045m
cluster2	Ocbimv22007049m
cluster2	Ocbimv22007051m
cluster2	Ocbimv22028072m
cluster2	Ocbimv22003083m
cluster2	Ocbimv22002341m
cluster2	Ocbimv22002342m
cluster2	Ocbimv22034556m
cluster2	Ocbimv22034560m
cluster2	Ocbimv22000551m
cluster2	Ocbimv22000560m
cluster2	Ocbimv22000900m
cluster2	Ocbimv22000901m
cluster2	Ocbimv22000903m
cluster2	Ocbimv22020968m
cluster2	Ocbimv22014815m
cluster2	Ocbimv22014822m
cluster2	Ocbimv22014823m
cluster2	Ocbimv22014827m
cluster2	Ocbimv22037966m
cluster2	Ocbimv22001385m
cluster2	Ocbimv22001393m
cluster2	Ocbimv22001394m
cluster2	Ocbimv22014873m
cluster2	Ocbimv22014877m
cluster2	Ocbimv22014881m
cluster2	Ocbimv22018274m
cluster2	Ocbimv22018278m
cluster2	Ocbimv22020131m
cluster2	Ocbimv22034763m
cluster2	Ocbimv22034764m
cluster2	Ocbimv22034344m
cluster2	Ocbimv22009576m
cluster2	Ocbimv22033642m
cluster2	Ocbimv22013794m
cluster2	Ocbimv22034892m
cluster2	Ocbimv22034893m
cluster2	Ocbimv22034894m
cluster2	Ocbimv22038661m
cluster2	Ocbimv22020367m
cluster2	Ocbimv22000974m
cluster2	Ocbimv22000973m
cluster2	Ocbimv22000975m
cluster2	Ocbimv22000976m
cluster2	Ocbimv22000978m
cluster2	Ocbimv22000979m
cluster2	Ocbimv22000980m
cluster2	Ocbimv22000981m
cluster2	Ocbimv22000983m
cluster2	Ocbimv22007146m
cluster2	Ocbimv22014894m
cluster2	Ocbimv22010564m
cluster2	Ocbimv22010565m
cluster2	Ocbimv22035883m
cluster2	Ocbimv22035895m
cluster2	Ocbimv22012111m
cluster2	Ocbimv22014953m
cluster2	Ocbimv22014958m
cluster2	Ocbimv22014972m
cluster2	Ocbimv22014973m
cluster2	Ocbimv22014975m
cluster2	Ocbimv22013206m
cluster2	Ocbimv22013212m
cluster2	Ocbimv22013213m
cluster2	Ocbimv22013214m
cluster2	Ocbimv22013218m
cluster2	Ocbimv22013225m
cluster2	Ocbimv22013226m
cluster2	Ocbimv22013227m
cluster2	Ocbimv22013230m
cluster2	Ocbimv22017791m
cluster2	Ocbimv22033320m
cluster2	Ocbimv22026000m
cluster2	Ocbimv22026005m
cluster2	Ocbimv22038292m
cluster2	Ocbimv22024976m
cluster2	Ocbimv22024977m
cluster2	Ocbimv22025873m
cluster2	Ocbimv22023019m
cluster2	Ocbimv22023023m
cluster2	Ocbimv22023026m
cluster2	Ocbimv22010242m
cluster2	Ocbimv22027281m
cluster2	Ocbimv22001854m
cluster2	Ocbimv22001855m
cluster2	Ocbimv22001857m
cluster2	Ocbimv22000262m
cluster2	Ocbimv22000263m
cluster2	Ocbimv22000264m
cluster2	Ocbimv22000269m
cluster2	Ocbimv22000271m
cluster2	Ocbimv22000274m
cluster2	Ocbimv22000275m
cluster2	Ocbimv22000277m
cluster2	ENSRNA022761309-T1
cluster2	Ocbimv22035337m
cluster2	ENSRNA022761310-T1
cluster2	Ocbimv22023877m
cluster2	Ocbimv22023885m
cluster2	Ocbimv22009083m
cluster2	Ocbimv22001324m
cluster2	Ocbimv22025237m
cluster2	Ocbimv22025242m
cluster2	Ocbimv22025246m
cluster2	Ocbimv22034603m
cluster2	Ocbimv22020080m
cluster2	Ocbimv22030458m
cluster2	ENSRNA022761271-T1
cluster2	Ocbimv22020413m
cluster2	Ocbimv22033010m
cluster2	Ocbimv22033013m
cluster2	Ocbimv22033018m
cluster2	Ocbimv22035030m
cluster2	Ocbimv22036893m
cluster2	Ocbimv22036905m
cluster2	Ocbimv22036906m
cluster2	Ocbimv22003832m
cluster2	Ocbimv22027039m
cluster2	Ocbimv22027041m
cluster2	Ocbimv22027042m
cluster2	Ocbimv22004237m
cluster2	Ocbimv22018099m
cluster2	Ocbimv22018110m
cluster2	Ocbimv22011438m
cluster2	Ocbimv22030748m
cluster2	ENSRNA022761246-T1
cluster2	Ocbimv22025667m
cluster2	Ocbimv22026712m
cluster2	Ocbimv22035493m
cluster2	Ocbimv22035497m
cluster2	Ocbimv22036405m
cluster2	Ocbimv22036209m
cluster2	Ocbimv22032769m
cluster2	Ocbimv22032775m
cluster2	Ocbimv22032776m
cluster2	Ocbimv22032293m
cluster2	Ocbimv22030298m
cluster2	Ocbimv22030304m
cluster2	Ocbimv22030305m
cluster2	Ocbimv22030307m
cluster2	Ocbimv22018815m
cluster2	Ocbimv22032017m
cluster2	Ocbimv22031729m
cluster2	Ocbimv22032307m
cluster2	Ocbimv22027465m
cluster2	Ocbimv22027363m
cluster2	Ocbimv22005633m
cluster2	Ocbimv22021186m
cluster2	Ocbimv22021196m
cluster2	Ocbimv22002989m
cluster2	Ocbimv22007838m
cluster2	Ocbimv22007840m
cluster2	Ocbimv22007842m
cluster2	Ocbimv22007845m
cluster2	Ocbimv22007847m
cluster2	Ocbimv22007850m
cluster2	Ocbimv22007854m
cluster2	Ocbimv22007862m
cluster2	Ocbimv22007861m
cluster2	Ocbimv22007863m
cluster2	Ocbimv22007864m
cluster2	Ocbimv22007866m
cluster2	Ocbimv22001692m
cluster2	Ocbimv22001694m
cluster2	Ocbimv22016475m
cluster2	Ocbimv22036580m
cluster2	Ocbimv22036590m
cluster2	Ocbimv22037206m
cluster2	Ocbimv22037212m
cluster2	Ocbimv22002301m
cluster2	Ocbimv22033861m
cluster2	Ocbimv22033862m
cluster2	Ocbimv22033871m
cluster2	Ocbimv22032382m
cluster2	Ocbimv22020671m
cluster2	Ocbimv22029185m
cluster2	Ocbimv22029189m
cluster2	Ocbimv22013823m
cluster2	Ocbimv22026157m
cluster2	ENSRNA022761725-T1
cluster2	Ocbimv22024827m
cluster2	Ocbimv22015858m
cluster2	Ocbimv22022526m
cluster2	Ocbimv22022532m
cluster2	Ocbimv22024934m
cluster2	Ocbimv22024936m
cluster2	Ocbimv22024944m
cluster2	Ocbimv22024946m
cluster2	Ocbimv22024947m
cluster2	Ocbimv22001005m
cluster2	Ocbimv22022420m
cluster2	Ocbimv22022443m
cluster2	Ocbimv22022448m
cluster2	Ocbimv22022449m
cluster2	Ocbimv22027221m
cluster2	Ocbimv22000068m
cluster2	Ocbimv22013641m
cluster2	Ocbimv22013644m
cluster2	Ocbimv22013645m
cluster2	Ocbimv22008730m
cluster2	Ocbimv22031399m
cluster2	Ocbimv22023596m
cluster2	Ocbimv22017434m
cluster2	Ocbimv22017435m
cluster2	Ocbimv22017436m
cluster2	Ocbimv22037159m
cluster2	Ocbimv22025906m
cluster2	Ocbimv22031326m
cluster2	Ocbimv22019929m
cluster2	Ocbimv22017426m
cluster2	Ocbimv22017428m
cluster2	Ocbimv22031491m
cluster2	Ocbimv22031490m
cluster2	Ocbimv22031488m
cluster2	Ocbimv22026764m
cluster2	Ocbimv22003711m
cluster2	Ocbimv22003712m
cluster2	Ocbimv22030685m
cluster2	Ocbimv22022958m
cluster2	Ocbimv22022972m
cluster2	Ocbimv22021668m
cluster2	Ocbimv22021672m
cluster2	Ocbimv22026731m
cluster2	Ocbimv22026739m
cluster2	Ocbimv22024488m
cluster2	Ocbimv22010919m
cluster2	Ocbimv22010920m
cluster2	Ocbimv22010927m
cluster2	Ocbimv22010928m
cluster2	Ocbimv22010930m
cluster2	Ocbimv22010931m
cluster2	Ocbimv22033757m
cluster2	Ocbimv22007236m
cluster2	Ocbimv22007239m
cluster2	Ocbimv22007240m
cluster2	Ocbimv22007547m
cluster2	Ocbimv22007549m
cluster2	Ocbimv22007550m
cluster2	Ocbimv22007551m
cluster2	Ocbimv22030726m
cluster2	Ocbimv22027949m
cluster2	Ocbimv22027950m
cluster2	Ocbimv22029412m
cluster2	Ocbimv22017523m
cluster2	Ocbimv22004401m
cluster2	Ocbimv22004412m
cluster2	Ocbimv22004415m
cluster2	Ocbimv22004417m
cluster2	Ocbimv22022398m
cluster2	Ocbimv22017166m
cluster2	Ocbimv22017169m
cluster2	Ocbimv22017170m
cluster2	Ocbimv22033101m
cluster2	Ocbimv22033102m
cluster2	Ocbimv22010781m
cluster2	Ocbimv22010783m
cluster2	Ocbimv22014564m
cluster2	Ocbimv22022875m
cluster2	Ocbimv22032256m
cluster2	Ocbimv22032257m
cluster2	Ocbimv22013041m
cluster2	Ocbimv22016756m
cluster2	Ocbimv22016757m
cluster2	Ocbimv22016764m
cluster2	Ocbimv22006006m
cluster2	Ocbimv22006010m
cluster2	Ocbimv22006014m
cluster2	Ocbimv22006018m
cluster2	Ocbimv22010250m
cluster2	Ocbimv22010251m
cluster2	Ocbimv22002509m
cluster2	Ocbimv22002515m
cluster2	Ocbimv22002524m
cluster2	Ocbimv22006675m
cluster2	Ocbimv22032297m
cluster2	Ocbimv22003521m
cluster2	Ocbimv22007317m
cluster2	Ocbimv22007318m
cluster2	Ocbimv22007319m
cluster2	Ocbimv22007320m
cluster2	Ocbimv22007321m
cluster2	Ocbimv22034492m
cluster2	Ocbimv22034499m
cluster2	Ocbimv22034502m
cluster2	Ocbimv22002093m
cluster2	Ocbimv22019470m
cluster2	ENSRNA022761394-T1
cluster2	Ocbimv22000954m
cluster2	Ocbimv22000953m
cluster2	Ocbimv22010120m
cluster2	Ocbimv22010121m
cluster2	Ocbimv22020691m
cluster2	Ocbimv22013964m
cluster2	Ocbimv22013965m
cluster2	Ocbimv22036244m
cluster2	Ocbimv22036247m
cluster2	Ocbimv22019153m
cluster2	Ocbimv22030372m
cluster2	Ocbimv22028628m
cluster2	Ocbimv22028629m
cluster2	Ocbimv22035424m
cluster2	Ocbimv22008230m
cluster2	Ocbimv22026407m
cluster2	Ocbimv22026417m
cluster2	Ocbimv22034972m
cluster2	Ocbimv22034973m
cluster2	Ocbimv22034976m
cluster2	Ocbimv22034977m
cluster2	Ocbimv22008237m
cluster2	Ocbimv22018468m
cluster2	Ocbimv22033111m
cluster2	Ocbimv22033118m
cluster2	Ocbimv22033128m
cluster2	Ocbimv22033129m
cluster2	Ocbimv22026534m
cluster2	Ocbimv22026541m
cluster2	Ocbimv22000587m
cluster2	Ocbimv22003054m
cluster2	Ocbimv22003055m
cluster2	Ocbimv22016891m
cluster2	Ocbimv22016892m
cluster2	Ocbimv22016895m
cluster2	Ocbimv22039054m
cluster2	Ocbimv22039055m
cluster2	Ocbimv22039056m
cluster2	Ocbimv22039057m
cluster2	Ocbimv22039058m
cluster2	Ocbimv22006874m
cluster2	Ocbimv22006875m
cluster2	Ocbimv22006880m
cluster2	Ocbimv22001192m
cluster2	Ocbimv22026017m
cluster2	Ocbimv22026024m
cluster2	Ocbimv22038148m
cluster2	Ocbimv22013009m
cluster2	Ocbimv22013011m
cluster2	Ocbimv22017597m
cluster2	Ocbimv22035144m
cluster2	Ocbimv22017322m
cluster2	Ocbimv22017324m
cluster2	Ocbimv22017346m
cluster2	Ocbimv22017349m
cluster2	Ocbimv22017348m
cluster2	Ocbimv22017352m
cluster2	Ocbimv22017353m
cluster2	Ocbimv22017354m
cluster2	Ocbimv22017284m
cluster2	Ocbimv22035440m
cluster2	Ocbimv22037291m
cluster2	Ocbimv22019205m
cluster2	Ocbimv22019206m
cluster2	Ocbimv22038182m
cluster2	Ocbimv22026345m
cluster2	Ocbimv22022089m
cluster2	Ocbimv22019434m
cluster2	Ocbimv22019443m
cluster2	Ocbimv22006054m
cluster2	Ocbimv22031034m
cluster2	Ocbimv22031039m
cluster2	Ocbimv22031038m
cluster2	Ocbimv22031027m
cluster2	Ocbimv22036347m
cluster2	Ocbimv22009570m
cluster2	Ocbimv22004795m
cluster2	Ocbimv22034591m
cluster2	Ocbimv22006586m
cluster2	Ocbimv22037116m
cluster2	Ocbimv22034362m
cluster2	Ocbimv22025426m
cluster2	Ocbimv22025427m
cluster2	Ocbimv22004699m
cluster2	Ocbimv22035445m
cluster2	Ocbimv22035446m
cluster2	Ocbimv22030379m
cluster2	Ocbimv22024517m
cluster2	Ocbimv22017384m
cluster2	Ocbimv22010454m
cluster2	Ocbimv22010458m
cluster2	Ocbimv22010459m
cluster2	Ocbimv22018896m
cluster2	Ocbimv22018899m
cluster2	Ocbimv22018902m
cluster2	Ocbimv22018913m
cluster2	Ocbimv22018914m
cluster2	Ocbimv22018915m
cluster2	Ocbimv22018916m
cluster2	Ocbimv22008014m
cluster2	Ocbimv22027446m
cluster2	Ocbimv22017043m
cluster2	Ocbimv22038739m
cluster2	Ocbimv22038740m
cluster2	Ocbimv22039206m
cluster2	Ocbimv22039212m
cluster2	Ocbimv22039213m
cluster2	Ocbimv22023543m
cluster2	Ocbimv22021251m
cluster2	Ocbimv22021252m
cluster2	Ocbimv22000624m
cluster2	Ocbimv22038172m
cluster2	Ocbimv22038610m
cluster2	Ocbimv22038611m
cluster2	Ocbimv22021563m
cluster2	Ocbimv22030931m
cluster2	Ocbimv22018138m
cluster2	Ocbimv22014127m
cluster2	Ocbimv22035653m
cluster2	Ocbimv22035659m
cluster2	Ocbimv22016853m
cluster2	Ocbimv22016854m
cluster2	Ocbimv22016856m
cluster2	Ocbimv22016863m
cluster2	Ocbimv22022986m
cluster2	Ocbimv22030200m
cluster2	Ocbimv22005820m
cluster2	Ocbimv22005828m
cluster2	Ocbimv22005839m
cluster2	Ocbimv22005843m
cluster2	Ocbimv22005845m
cluster2	Ocbimv22005852m
cluster2	Ocbimv22005864m
cluster2	Ocbimv22005868m
cluster2	Ocbimv22005869m
cluster2	Ocbimv22010042m
cluster2	Ocbimv22030718m
cluster2	Ocbimv22030720m
cluster2	Ocbimv22030719m
cluster2	Ocbimv22032866m
cluster2	Ocbimv22032867m
cluster2	Ocbimv22000107m
cluster2	Ocbimv22000110m
cluster2	Ocbimv22032110m
cluster2	Ocbimv22035513m
cluster2	Ocbimv22035515m
cluster2	Ocbimv22008680m
cluster2	Ocbimv22008683m
cluster2	Ocbimv22031091m
cluster2	Ocbimv22031092m
cluster2	Ocbimv22031093m
cluster2	Ocbimv22022216m
cluster2	Ocbimv22004717m
cluster2	Ocbimv22031710m
cluster2	Ocbimv22031711m
cluster2	Ocbimv22031722m
cluster2	Ocbimv22025331m
cluster2	Ocbimv22028879m
cluster2	Ocbimv22013630m
cluster2	Ocbimv22013634m
cluster2	Ocbimv22035987m
cluster2	Ocbimv22003108m
cluster2	Ocbimv22039752m
cluster2	Ocbimv22018299m
cluster2	Ocbimv22018300m
cluster2	Ocbimv22018301m
cluster2	Ocbimv22021863m
cluster2	Ocbimv22038523m
cluster2	Ocbimv22038526m
cluster2	Ocbimv22004832m
cluster2	Ocbimv22004842m
cluster2	ENSRNA022761581-T1
cluster2	Ocbimv22033340m
cluster2	Ocbimv22033341m
cluster2	Ocbimv22036727m
cluster2	Ocbimv22036731m
cluster2	Ocbimv22036732m
cluster2	Ocbimv22030263m
cluster2	Ocbimv22014861m
cluster2	Ocbimv22014865m
cluster2	Ocbimv22000882m
cluster2	Ocbimv22013703m
cluster2	Ocbimv22013706m
cluster2	Ocbimv22016403m
cluster2	Ocbimv22031740m
cluster2	Ocbimv22023672m
cluster2	Ocbimv22023682m
cluster2	Ocbimv22001276m
cluster2	Ocbimv22029654m
cluster2	Ocbimv22029657m
cluster2	Ocbimv22029658m
cluster2	Ocbimv22011036m
cluster2	Ocbimv22011037m
cluster2	Ocbimv22011040m
cluster2	Ocbimv22011042m
cluster2	Ocbimv22011047m
cluster2	Ocbimv22011051m
cluster2	Ocbimv22024154m
cluster2	Ocbimv22023819m
cluster2	Ocbimv22016920m
cluster2	Ocbimv22016640m
cluster2	Ocbimv22008487m
cluster2	Ocbimv22032886m
cluster2	Ocbimv22039873m
cluster2	Ocbimv22039874m
cluster2	Ocbimv22038441m
cluster2	Ocbimv22002485m
cluster2	Ocbimv22002486m
cluster2	Ocbimv22034667m
cluster2	Ocbimv22034668m
cluster2	Ocbimv22034669m
cluster2	Ocbimv22009362m
cluster2	Ocbimv22025816m
cluster2	Ocbimv22025817m
cluster2	Ocbimv22025822m
cluster2	ENSRNA022761568-T1
cluster2	Ocbimv22013053m
cluster2	Ocbimv22013054m
cluster2	Ocbimv22013055m
cluster2	Ocbimv22008751m
cluster2	Ocbimv22019353m
cluster2	Ocbimv22026750m
cluster2	Ocbimv22026751m
cluster2	Ocbimv22026752m
cluster2	Ocbimv22026759m
cluster2	Ocbimv22039925m
cluster2	Ocbimv22039929m
cluster2	Ocbimv22038963m
cluster2	Ocbimv22031459m
cluster2	Ocbimv22031462m
cluster2	Ocbimv22031472m
cluster2	Ocbimv22031473m
cluster2	Ocbimv22023571m
cluster2	Ocbimv22000415m
cluster2	Ocbimv22037789m
cluster2	Ocbimv22022778m
cluster2	Ocbimv22022780m
cluster2	Ocbimv22021447m
cluster2	Ocbimv22009625m
cluster2	Ocbimv22018059m
cluster2	Ocbimv22018061m
cluster2	Ocbimv22018062m
cluster2	Ocbimv22000257m
cluster2	Ocbimv22028648m
cluster2	Ocbimv22002699m
cluster2	Ocbimv22002701m
cluster2	Ocbimv22002702m
cluster2	Ocbimv22015737m
cluster2	Ocbimv22017658m
cluster2	Ocbimv22017666m
cluster2	Ocbimv22029094m
cluster2	Ocbimv22026548m
cluster2	Ocbimv22026549m
cluster2	Ocbimv22000010m
cluster2	Ocbimv22000012m
cluster2	Ocbimv22039964m
cluster2	Ocbimv22039965m
cluster2	Ocbimv22039966m
cluster2	Ocbimv22023351m
cluster2	Ocbimv22023362m
cluster2	Ocbimv22023377m
cluster2	Ocbimv22023383m
cluster2	Ocbimv22023978m
cluster2	Ocbimv22037866m
cluster2	Ocbimv22037870m
cluster2	Ocbimv22037874m
cluster2	Ocbimv22037876m
cluster2	Ocbimv22027754m
cluster2	Ocbimv22037440m
cluster2	Ocbimv22015215m
cluster2	Ocbimv22015217m
cluster2	Ocbimv22007349m
cluster2	Ocbimv22038705m
cluster2	Ocbimv22037552m
cluster2	Ocbimv22032128m
cluster2	Ocbimv22019284m
cluster2	Ocbimv22019289m
cluster2	Ocbimv22036659m
cluster2	Ocbimv22033935m
cluster2	Ocbimv22001502m
cluster2	Ocbimv22001504m
cluster2	Ocbimv22001508m
cluster2	Ocbimv22010331m
cluster2	Ocbimv22039722m
cluster2	Ocbimv22034714m
cluster2	Ocbimv22015682m
cluster2	Ocbimv22015686m
cluster2	Ocbimv22032611m
cluster2	Ocbimv22032617m
cluster2	Ocbimv22029946m
cluster2	Ocbimv22009306m
cluster2	Ocbimv22008432m
cluster2	Ocbimv22004658m
cluster2	Ocbimv22004659m
cluster2	Ocbimv22004662m
cluster2	Ocbimv22004661m
cluster2	Ocbimv22004667m
cluster2	Ocbimv22002384m
cluster2	Ocbimv22005364m
cluster2	Ocbimv22031205m
cluster2	Ocbimv22031207m
cluster2	Ocbimv22031213m
cluster2	Ocbimv22031219m
cluster2	Ocbimv22012018m
cluster2	Ocbimv22012020m
cluster2	Ocbimv22032412m
cluster2	Ocbimv22007384m
cluster2	Ocbimv22025964m
cluster2	Ocbimv22027722m
cluster2	Ocbimv22035174m
cluster2	Ocbimv22036565m
cluster2	Ocbimv22036566m
cluster2	Ocbimv22014363m
cluster2	Ocbimv22028056m
cluster2	Ocbimv22005064m
cluster2	Ocbimv22005065m
cluster2	Ocbimv22005069m
cluster2	Ocbimv22005071m
cluster2	Ocbimv22009214m
cluster2	Ocbimv22022631m
cluster2	Ocbimv22030781m
cluster2	Ocbimv22030782m
cluster2	Ocbimv22012709m
cluster2	ENSRNA022761659-T1
cluster2	Ocbimv22012719m
cluster2	Ocbimv22003239m
cluster2	Ocbimv22006809m
cluster2	Ocbimv22010700m
cluster2	Ocbimv22010701m
cluster2	Ocbimv22000168m
cluster2	Ocbimv22009799m
cluster2	Ocbimv22009804m
cluster2	Ocbimv22023789m
cluster2	Ocbimv22029241m
cluster2	Ocbimv22029243m
cluster2	Ocbimv22016673m
cluster2	Ocbimv22012460m
cluster2	Ocbimv22012469m
cluster2	Ocbimv22002500m
cluster2	Ocbimv22002501m
cluster2	Ocbimv22003818m
cluster2	Ocbimv22005169m
cluster2	Ocbimv22028979m
cluster2	Ocbimv22001462m
cluster2	Ocbimv22001463m
cluster2	Ocbimv22018968m
cluster2	Ocbimv22018972m
cluster2	Ocbimv22018974m
cluster2	Ocbimv22018973m
cluster2	Ocbimv22026629m
cluster2	Ocbimv22004275m
cluster2	Ocbimv22004281m
cluster2	Ocbimv22001788m
cluster2	Ocbimv22001789m
cluster2	Ocbimv22031263m
cluster2	Ocbimv22031264m
cluster2	Ocbimv22032888m
cluster2	Ocbimv22022775m
cluster2	Ocbimv22025116m
cluster2	Ocbimv22025117m
cluster2	Ocbimv22025118m
cluster2	Ocbimv22036774m
cluster2	Ocbimv22013248m
cluster2	Ocbimv22001577m
cluster2	Ocbimv22001494m
cluster2	Ocbimv22037282m
cluster2	Ocbimv22026492m
cluster2	Ocbimv22007895m
cluster2	Ocbimv22013073m
cluster2	Ocbimv22036132m
cluster2	Ocbimv22026747m
cluster2	Ocbimv22035563m
cluster2	Ocbimv22035566m
cluster2	Ocbimv22035567m
cluster2	Ocbimv22028489m
cluster2	Ocbimv22022342m
cluster2	Ocbimv22034794m
cluster2	Ocbimv22037494m
cluster2	Ocbimv22025452m
cluster2	Ocbimv22036605m
cluster2	Ocbimv22012644m
cluster2	Ocbimv22015113m
cluster2	Ocbimv22016099m
cluster2	Ocbimv22036611m
cluster2	Ocbimv22036612m
cluster2	Ocbimv22007588m
cluster2	Ocbimv22025358m
cluster2	Ocbimv22034782m
cluster2	Ocbimv22002714m
cluster2	Ocbimv22035342m
cluster2	Ocbimv22035347m
cluster2	Ocbimv22022195m
cluster2	Ocbimv22022199m
cluster2	Ocbimv22022200m
cluster2	Ocbimv22032096m
cluster2	Ocbimv22001312m
cluster2	Ocbimv22035362m
cluster2	Ocbimv22035365m
cluster2	Ocbimv22035371m
cluster2	Ocbimv22005026m
cluster2	Ocbimv22027173m
cluster2	Ocbimv22028431m
cluster2	Ocbimv22028434m
cluster2	Ocbimv22010862m
cluster2	Ocbimv22030007m
cluster2	Ocbimv22030012m
cluster2	Ocbimv22016666m
cluster2	Ocbimv22021207m
cluster2	Ocbimv22021208m
cluster2	Ocbimv22001748m
cluster2	Ocbimv22009059m
cluster2	Ocbimv22009060m
cluster2	Ocbimv22003690m
cluster2	Ocbimv22036490m
cluster2	Ocbimv22036500m
cluster2	Ocbimv22028576m
cluster2	Ocbimv22001101m
cluster2	Ocbimv22001412m
cluster2	Ocbimv22001416m
cluster2	Ocbimv22015806m
cluster2	Ocbimv22015811m
cluster2	Ocbimv22015813m
cluster2	Ocbimv22015822m
cluster2	Ocbimv22015831m
cluster2	Ocbimv22015835m
cluster2	Ocbimv22024216m
cluster2	Ocbimv22002194m
cluster2	Ocbimv22002198m
cluster2	Ocbimv22002199m
cluster2	Ocbimv22002201m
cluster2	Ocbimv22002204m
cluster2	Ocbimv22002034m
cluster2	Ocbimv22017275m
cluster2	Ocbimv22037113m
cluster2	Ocbimv22018130m
cluster2	Ocbimv22026138m
cluster2	Ocbimv22013893m
cluster2	Ocbimv22013894m
cluster2	Ocbimv22001595m
cluster2	Ocbimv22001604m
cluster2	Ocbimv22034708m
cluster2	Ocbimv22023480m
cluster2	Ocbimv22021265m
cluster2	Ocbimv22021269m
cluster2	Ocbimv22003329m
cluster2	Ocbimv22022357m
cluster2	Ocbimv22004977m
cluster2	Ocbimv22026526m
cluster2	Ocbimv22029578m
cluster2	Ocbimv22029579m
cluster2	Ocbimv22033663m
cluster2	Ocbimv22027959m
cluster2	Ocbimv22027962m
cluster2	Ocbimv22036695m
cluster2	Ocbimv22036697m
cluster2	Ocbimv22025597m
cluster2	Ocbimv22025600m
cluster2	Ocbimv22025606m
cluster2	Ocbimv22034131m
cluster2	Ocbimv22034133m
cluster2	Ocbimv22004582m
cluster2	Ocbimv22039358m
cluster2	Ocbimv22020275m
cluster2	Ocbimv22007150m
cluster2	Ocbimv22033804m
cluster2	Ocbimv22003920m
cluster2	Ocbimv22003921m
cluster2	Ocbimv22024955m
cluster2	Ocbimv22027353m
cluster2	Ocbimv22027354m
cluster2	Ocbimv22030440m
cluster2	Ocbimv22030027m
cluster2	Ocbimv22030081m
cluster2	Ocbimv22030075m
cluster2	Ocbimv22030048m
cluster2	Ocbimv22030059m
cluster2	Ocbimv22030066m
cluster2	Ocbimv22030050m
cluster2	Ocbimv22037254m
cluster2	Ocbimv22012382m
cluster2	Ocbimv22033798m
cluster2	ENSRNA022761820-T1
cluster2	Ocbimv22004979m
cluster2	ENSRNA022757209-T1
cluster2	ENSRNA022757203-T1
cluster2	Ocbimv22023602m
cluster2	Ocbimv22023603m
cluster2	Ocbimv22034660m
cluster2	Ocbimv22015244m
cluster2	ENSRNA022762028-T1
cluster2	Ocbimv22037773m
cluster2	Ocbimv22037774m
cluster2	Ocbimv22019739m
cluster2	Ocbimv22008088m
cluster2	Ocbimv22032235m
cluster2	Ocbimv22038689m
cluster2	Ocbimv22038690m
cluster2	Ocbimv22039514m
cluster2	Ocbimv22039515m
cluster2	Ocbimv22039516m
cluster2	Ocbimv22034140m
cluster2	Ocbimv22009708m
cluster2	Ocbimv22009713m
cluster2	Ocbimv22000245m
cluster2	Ocbimv22000251m
cluster2	Ocbimv22032583m
cluster2	Ocbimv22032584m
cluster2	Ocbimv22032586m
cluster2	Ocbimv22032587m
cluster2	Ocbimv22019314m
cluster2	Ocbimv22034882m
cluster2	Ocbimv22030877m
cluster2	Ocbimv22030882m
cluster2	Ocbimv22019114m
cluster2	Ocbimv22019117m
cluster2	Ocbimv22021455m
cluster2	Ocbimv22028989m
cluster2	Ocbimv22029072m
cluster2	Ocbimv22018778m
cluster2	Ocbimv22018329m
cluster2	Ocbimv22000776m
cluster2	Ocbimv22000777m
cluster2	Ocbimv22000778m
cluster2	Ocbimv22036778m
cluster2	Ocbimv22036779m
cluster2	Ocbimv22000759m
cluster2	Ocbimv22005294m
cluster2	Ocbimv22034834m
cluster2	Ocbimv22026248m
cluster2	Ocbimv22026249m
cluster2	Ocbimv22017700m
cluster2	Ocbimv22017701m
cluster2	Ocbimv22006282m
cluster2	Ocbimv22006283m
cluster2	Ocbimv22006284m
cluster2	Ocbimv22020254m
cluster2	Ocbimv22020255m
cluster2	Ocbimv22007485m
cluster2	Ocbimv22007487m
cluster2	Ocbimv22007486m
cluster2	Ocbimv22007491m
cluster2	Ocbimv22007496m
cluster2	Ocbimv22008406m
cluster2	Ocbimv22022995m
cluster2	Ocbimv22022996m
cluster2	Ocbimv22037176m
cluster2	Ocbimv22035234m
cluster2	Ocbimv22035236m
cluster2	Ocbimv22023650m
cluster2	Ocbimv22024276m
cluster2	Ocbimv22014845m
cluster2	Ocbimv22014849m
cluster2	Ocbimv22013254m
cluster2	Ocbimv22034427m
cluster2	Ocbimv22030772m
cluster2	Ocbimv22032101m
cluster2	Ocbimv22032102m
cluster2	Ocbimv22023628m
cluster2	Ocbimv22023629m
cluster2	Ocbimv22023638m
cluster2	Ocbimv22023639m
cluster2	Ocbimv22039049m
cluster2	Ocbimv22039050m
cluster2	Ocbimv22039051m
cluster2	Ocbimv22017634m
cluster2	Ocbimv22016946m
cluster2	Ocbimv22016948m
cluster2	Ocbimv22010156m
cluster2	Ocbimv22002314m
cluster2	Ocbimv22002323m
cluster2	Ocbimv22031937m
cluster2	Ocbimv22031938m
cluster2	Ocbimv22035042m
cluster2	ENSRNA022761978-T1
cluster2	Ocbimv22038969m
cluster2	Ocbimv22001965m
cluster2	Ocbimv22002219m
cluster2	Ocbimv22035205m
cluster2	Ocbimv22002924m
cluster2	Ocbimv22032845m
cluster2	Ocbimv22026544m
cluster2	Ocbimv22015396m
cluster2	Ocbimv22008104m
cluster2	Ocbimv22008113m
cluster2	Ocbimv22035979m
cluster2	Ocbimv22012700m
cluster2	Ocbimv22008042m
cluster2	Ocbimv22008835m
cluster2	Ocbimv22023137m
cluster2	Ocbimv22002839m
cluster2	Ocbimv22008489m
cluster2	Ocbimv22031788m
cluster2	Ocbimv22007507m
cluster2	ENSRNA022762023-T1
cluster2	Ocbimv22008777m
cluster2	Ocbimv22008797m
cluster2	Ocbimv22008814m
cluster2	Ocbimv22033473m
cluster2	Ocbimv22033474m
cluster2	Ocbimv22033475m
cluster2	Ocbimv22032651m
cluster2	Ocbimv22034484m
cluster2	Ocbimv22015400m
cluster2	Ocbimv22015401m
cluster2	Ocbimv22015404m
cluster2	Ocbimv22017110m
cluster2	Ocbimv22017111m
cluster2	Ocbimv22010210m
cluster2	Ocbimv22034802m
cluster2	ENSRNA022762489-T1
cluster2	Ocbimv22034803m
cluster2	Ocbimv22036151m
cluster2	Ocbimv22035556m
cluster2	Ocbimv22039449m
cluster2	Ocbimv22039451m
cluster2	Ocbimv22031231m
cluster2	Ocbimv22014580m
cluster2	Ocbimv22002584m
cluster2	Ocbimv22039649m
cluster2	Ocbimv22039651m
cluster2	Ocbimv22032658m
cluster2	Ocbimv22003850m
cluster2	Ocbimv22003851m
cluster2	Ocbimv22027350m
cluster2	Ocbimv22015752m
cluster2	Ocbimv22003888m
cluster2	Ocbimv22003889m
cluster2	Ocbimv22018362m
cluster2	Ocbimv22018377m
cluster2	Ocbimv22009181m
cluster2	Ocbimv22016876m
cluster2	Ocbimv22010436m
cluster2	Ocbimv22030699m
cluster2	Ocbimv22030701m
cluster2	Ocbimv22027249m
cluster2	Ocbimv22005075m
cluster2	Ocbimv22005077m
cluster2	Ocbimv22039265m
cluster2	Ocbimv22025257m
cluster2	Ocbimv22031165m
[truncated: 1,222 more rows]

## Sheet: heatmap_cluster3
cluster	transcript_ID
cluster3	Ocbimv22004488m
cluster3	Ocbimv22004489m
cluster3	Ocbimv22004494m
cluster3	Ocbimv22004495m
cluster3	Ocbimv22004512m
cluster3	Ocbimv22010630m
cluster3	Ocbimv22037411m
cluster3	Ocbimv22037413m
cluster3	Ocbimv22037425m
cluster3	Ocbimv22037647m
cluster3	Ocbimv22037649m
cluster3	Ocbimv22006139m
cluster3	Ocbimv22006140m
cluster3	Ocbimv22006153m
cluster3	Ocbimv22000117m
cluster3	Ocbimv22015047m
cluster3	Ocbimv22015058m
cluster3	Ocbimv22015063m
cluster3	Ocbimv22015081m
cluster3	Ocbimv22015085m
cluster3	Ocbimv22015096m
cluster3	Ocbimv22018211m
cluster3	Ocbimv22018207m
cluster3	Ocbimv22018220m
cluster3	Ocbimv22005400m
cluster3	Ocbimv22005408m
cluster3	Ocbimv22036069m
cluster3	Ocbimv22036093m
cluster3	Ocbimv22036094m
cluster3	Ocbimv22036095m
cluster3	Ocbimv22036096m
cluster3	Ocbimv22036097m
cluster3	Ocbimv22028267m
cluster3	Ocbimv22028266m
cluster3	Ocbimv22036952m
cluster3	Ocbimv22036955m
cluster3	Ocbimv22009211m
cluster3	Ocbimv22022266m
cluster3	Ocbimv22020893m
cluster3	Ocbimv22020835m
cluster3	Ocbimv22029817m
cluster3	Ocbimv22029822m
cluster3	Ocbimv22029823m
cluster3	Ocbimv22029880m
cluster3	Ocbimv22021463m
cluster3	Ocbimv22004529m
cluster3	Ocbimv22004534m
cluster3	Ocbimv22029443m
cluster3	Ocbimv22029446m
cluster3	Ocbimv22022073m
cluster3	Ocbimv22007678m
cluster3	Ocbimv22007679m
cluster3	Ocbimv22003553m
cluster3	Ocbimv22028922m
cluster3	Ocbimv22008135m
cluster3	Ocbimv22008138m
cluster3	Ocbimv22008139m
cluster3	Ocbimv22009833m
cluster3	Ocbimv22009834m
cluster3	Ocbimv22009850m
cluster3	Ocbimv22009864m
cluster3	Ocbimv22021351m
cluster3	Ocbimv22021357m
cluster3	Ocbimv22008320m
cluster3	Ocbimv22008319m
cluster3	Ocbimv22008346m
cluster3	Ocbimv22008347m
cluster3	Ocbimv22035952m
cluster3	Ocbimv22019980m
cluster3	Ocbimv22020001m
cluster3	Ocbimv22026054m
cluster3	Ocbimv22003752m
cluster3	Ocbimv22030911m
cluster3	Ocbimv22010377m
cluster3	Ocbimv22012514m
cluster3	Ocbimv22012531m
cluster3	Ocbimv22012562m
cluster3	Ocbimv22033259m
cluster3	Ocbimv22033261m
cluster3	Ocbimv22033262m
cluster3	Ocbimv22003015m
cluster3	Ocbimv22009530m
cluster3	Ocbimv22009533m
cluster3	Ocbimv22009535m
cluster3	Ocbimv22009536m
cluster3	Ocbimv22009537m
cluster3	Ocbimv22009538m
cluster3	Ocbimv22009539m
cluster3	Ocbimv22002607m
cluster3	Ocbimv22002610m
cluster3	Ocbimv22002611m
cluster3	Ocbimv22004301m
cluster3	Ocbimv22012604m
cluster3	Ocbimv22012633m
cluster3	Ocbimv22033146m
cluster3	Ocbimv22033149m
cluster3	Ocbimv22033148m
cluster3	Ocbimv22017898m
cluster3	Ocbimv22028139m
cluster3	Ocbimv22034266m
cluster3	Ocbimv22034268m
cluster3	Ocbimv22034293m
cluster3	Ocbimv22034308m
cluster3	Ocbimv22005112m
cluster3	Ocbimv22005115m
cluster3	Ocbimv22005114m
cluster3	Ocbimv22015922m
cluster3	Ocbimv22015940m
cluster3	Ocbimv22015950m
cluster3	Ocbimv22009280m
cluster3	Ocbimv22009281m
cluster3	Ocbimv22009282m
cluster3	Ocbimv22036629m
cluster3	Ocbimv22032320m
cluster3	Ocbimv22032335m
cluster3	Ocbimv22032355m
cluster3	Ocbimv22011264m
cluster3	Ocbimv22031105m
cluster3	Ocbimv22031106m
cluster3	Ocbimv22031113m
cluster3	Ocbimv22009401m
cluster3	Ocbimv22009405m
cluster3	Ocbimv22009411m
cluster3	Ocbimv22009413m
cluster3	Ocbimv22009422m
cluster3	Ocbimv22003402m
cluster3	Ocbimv22003404m
cluster3	Ocbimv22003403m
cluster3	Ocbimv22001992m
cluster3	Ocbimv22005006m
cluster3	Ocbimv22026798m
cluster3	ENSRNA022758136-T1
cluster3	Ocbimv22011804m
cluster3	Ocbimv22011805m
cluster3	Ocbimv22011807m
cluster3	Ocbimv22011815m
cluster3	Ocbimv22011828m
cluster3	Ocbimv22011827m
cluster3	Ocbimv22021830m
cluster3	Ocbimv22021831m
cluster3	Ocbimv22021847m
cluster3	Ocbimv22021849m
cluster3	Ocbimv22010289m
cluster3	Ocbimv22023755m
cluster3	Ocbimv22023767m
cluster3	Ocbimv22038891m
cluster3	Ocbimv22038902m
cluster3	Ocbimv22001887m
cluster3	Ocbimv22033681m
cluster3	Ocbimv22033688m
cluster3	Ocbimv22014514m
cluster3	Ocbimv22031289m
cluster3	Ocbimv22031312m
cluster3	Ocbimv22031310m
cluster3	Ocbimv22024919m
cluster3	Ocbimv22007166m
cluster3	Ocbimv22027821m
cluster3	Ocbimv22027823m
cluster3	Ocbimv22027824m
cluster3	Ocbimv22027835m
cluster3	Ocbimv22027671m
cluster3	Ocbimv22027674m
cluster3	Ocbimv22010527m
cluster3	Ocbimv22015264m
cluster3	Ocbimv22025705m
cluster3	Ocbimv22025708m
cluster3	Ocbimv22015498m
cluster3	Ocbimv22015500m
cluster3	Ocbimv22012840m
cluster3	Ocbimv22019763m
cluster3	Ocbimv22005213m
cluster3	Ocbimv22005227m
cluster3	Ocbimv22011369m
cluster3	Ocbimv22011362m
cluster3	Ocbimv22011363m
cluster3	Ocbimv22011360m
cluster3	Ocbimv22011366m
cluster3	Ocbimv22011361m
cluster3	Ocbimv22011395m
cluster3	Ocbimv22005810m
cluster3	Ocbimv22024644m
cluster3	Ocbimv22034439m
cluster3	Ocbimv22034440m
cluster3	Ocbimv22026207m
cluster3	Ocbimv22026215m
cluster3	ENSRNA022761095-T1
cluster3	Ocbimv22006478m
cluster3	Ocbimv22037537m
cluster3	Ocbimv22037546m
cluster3	Ocbimv22008365m
cluster3	Ocbimv22006571m
cluster3	Ocbimv22003467m
cluster3	Ocbimv22003477m
cluster3	Ocbimv22000701m
cluster3	Ocbimv22000702m
cluster3	Ocbimv22000707m
cluster3	Ocbimv22024717m
cluster3	Ocbimv22025938m
cluster3	Ocbimv22025942m
cluster3	Ocbimv22034166m
cluster3	Ocbimv22039094m
cluster3	Ocbimv22039106m
cluster3	Ocbimv22011777m
cluster3	Ocbimv22002068m
cluster3	Ocbimv22027940m
cluster3	Ocbimv22013389m
cluster3	Ocbimv22027340m
cluster3	Ocbimv22008019m
cluster3	Ocbimv22037039m
cluster3	Ocbimv22015609m
cluster3	Ocbimv22015614m
cluster3	Ocbimv22015615m
cluster3	Ocbimv22015622m
cluster3	Ocbimv22015624m
cluster3	Ocbimv22015375m
cluster3	Ocbimv22031965m
cluster3	Ocbimv22006755m
cluster3	Ocbimv22031910m
cluster3	Ocbimv22031911m
cluster3	Ocbimv22025025m
cluster3	Ocbimv22019019m
cluster3	Ocbimv22019042m
cluster3	Ocbimv22026663m
cluster3	Ocbimv22026687m
cluster3	Ocbimv22028376m
cluster3	Ocbimv22022165m
cluster3	Ocbimv22015126m
cluster3	Ocbimv22000338m
cluster3	Ocbimv22037572m
cluster3	Ocbimv22001375m
cluster3	Ocbimv22039857m
cluster3	Ocbimv22039858m
cluster3	Ocbimv22037622m
cluster3	Ocbimv22030352m
cluster3	Ocbimv22027788m
cluster3	Ocbimv22038638m
cluster3	Ocbimv22013494m
cluster3	Ocbimv22013505m
cluster3	Ocbimv22013511m
cluster3	Ocbimv22013504m
cluster3	Ocbimv22029722m
cluster3	Ocbimv22024356m
cluster3	Ocbimv22024361m
cluster3	Ocbimv22030870m
cluster3	Ocbimv22016990m
cluster3	Ocbimv22016994m
cluster3	Ocbimv22022749m
cluster3	Ocbimv22022750m
cluster3	Ocbimv22012318m
cluster3	Ocbimv22012410m
cluster3	Ocbimv22012439m
cluster3	Ocbimv22012441m
cluster3	Ocbimv22034931m
cluster3	ENSRNA022761245-T1
cluster3	Ocbimv22034921m
cluster3	Ocbimv22003779m
cluster3	Ocbimv22003782m
cluster3	Ocbimv22018588m
cluster3	Ocbimv22018592m
cluster3	Ocbimv22018593m
cluster3	Ocbimv22018616m
cluster3	Ocbimv22025739m
cluster3	Ocbimv22036795m
cluster3	Ocbimv22037590m
cluster3	Ocbimv22037592m
cluster3	Ocbimv22037598m
cluster3	Ocbimv22037599m
cluster3	Ocbimv22037600m
cluster3	Ocbimv22028620m
cluster3	Ocbimv22017810m
cluster3	Ocbimv22017819m
cluster3	Ocbimv22014626m
cluster3	Ocbimv22014627m
cluster3	Ocbimv22032010m
cluster3	Ocbimv22011211m
cluster3	Ocbimv22030742m
cluster3	Ocbimv22011988m
cluster3	Ocbimv22011708m
cluster3	Ocbimv22011713m
cluster3	Ocbimv22011718m
cluster3	Ocbimv22029535m
cluster3	Ocbimv22029552m
cluster3	Ocbimv22029551m
cluster3	Ocbimv22029554m
cluster3	Ocbimv22029558m
cluster3	Ocbimv22019886m
cluster3	Ocbimv22036034m
cluster3	Ocbimv22036039m
cluster3	Ocbimv22024475m
cluster3	Ocbimv22024479m
cluster3	Ocbimv22024481m
cluster3	Ocbimv22024484m
cluster3	Ocbimv22019778m
cluster3	Ocbimv22029763m
cluster3	Ocbimv22029764m
cluster3	Ocbimv22029770m
cluster3	Ocbimv22029771m
cluster3	Ocbimv22010520m
cluster3	Ocbimv22008591m
cluster3	Ocbimv22008592m
cluster3	Ocbimv22008593m
cluster3	Ocbimv22008594m
cluster3	Ocbimv22008605m
cluster3	Ocbimv22008619m
cluster3	Ocbimv22019083m
cluster3	Ocbimv22032209m
cluster3	Ocbimv22002145m
cluster3	Ocbimv22007763m
cluster3	Ocbimv22016624m
cluster3	Ocbimv22016630m
cluster3	Ocbimv22015593m
cluster3	Ocbimv22015600m
cluster3	Ocbimv22015601m
cluster3	Ocbimv22015602m
cluster3	Ocbimv22015603m
cluster3	Ocbimv22031689m
cluster3	Ocbimv22031691m
cluster3	Ocbimv22031694m
cluster3	Ocbimv22031695m
cluster3	ENSRNA022761185-T1
cluster3	Ocbimv22019837m
cluster3	Ocbimv22019838m
cluster3	Ocbimv22019840m
cluster3	Ocbimv22038756m
cluster3	Ocbimv22038761m
cluster3	Ocbimv22038766m
cluster3	Ocbimv22026095m
cluster3	Ocbimv22026106m
cluster3	Ocbimv22016913m
cluster3	Ocbimv22021768m
cluster3	Ocbimv22021769m
cluster3	Ocbimv22021770m
cluster3	Ocbimv22021772m
cluster3	Ocbimv22023924m
cluster3	Ocbimv22023922m
cluster3	Ocbimv22038377m
cluster3	Ocbimv22023190m
cluster3	Ocbimv22023195m
cluster3	Ocbimv22023198m
cluster3	Ocbimv22035822m
cluster3	Ocbimv22031804m
cluster3	Ocbimv22031805m
cluster3	Ocbimv22031806m
cluster3	Ocbimv22025164m
cluster3	Ocbimv22025166m
cluster3	Ocbimv22025167m
cluster3	Ocbimv22025169m
cluster3	Ocbimv22002791m
cluster3	Ocbimv22033274m
cluster3	Ocbimv22027399m
cluster3	Ocbimv22027398m
cluster3	Ocbimv22033377m
cluster3	Ocbimv22033389m
cluster3	Ocbimv22033394m
cluster3	Ocbimv22029619m
cluster3	Ocbimv22021293m
cluster3	Ocbimv22012765m
cluster3	Ocbimv22006071m
cluster3	Ocbimv22037486m
cluster3	Ocbimv22032996m
cluster3	Ocbimv22032999m
cluster3	Ocbimv22013313m
cluster3	Ocbimv22031545m
cluster3	Ocbimv22031556m
cluster3	Ocbimv22031555m
cluster3	Ocbimv22037843m
cluster3	Ocbimv22022153m
cluster3	Ocbimv22011885m
cluster3	Ocbimv22035872m
cluster3	Ocbimv22017463m
cluster3	Ocbimv22017464m
cluster3	Ocbimv22020724m
cluster3	Ocbimv22024161m
cluster3	Ocbimv22024169m
cluster3	Ocbimv22024170m
cluster3	Ocbimv22035696m
cluster3	Ocbimv22004610m
cluster3	Ocbimv22002377m
cluster3	Ocbimv22008498m
cluster3	Ocbimv22019559m
cluster3	Ocbimv22019560m
cluster3	Ocbimv22019561m
cluster3	Ocbimv22019562m
cluster3	Ocbimv22019563m
cluster3	Ocbimv22025613m
cluster3	Ocbimv22017246m
cluster3	Ocbimv22017250m
cluster3	Ocbimv22019957m
cluster3	Ocbimv22028992m
cluster3	Ocbimv22028993m
cluster3	Ocbimv22028994m
cluster3	Ocbimv22029009m
cluster3	Ocbimv22029017m
cluster3	Ocbimv22033629m
cluster3	Ocbimv22016584m
cluster3	Ocbimv22032418m
cluster3	Ocbimv22031146m
cluster3	Ocbimv22013599m
cluster3	Ocbimv22013600m
cluster3	Ocbimv22013601m
cluster3	Ocbimv22022282m
cluster3	Ocbimv22023826m
cluster3	Ocbimv22027596m
cluster3	Ocbimv22031831m
cluster3	Ocbimv22011094m
cluster3	Ocbimv22014748m
cluster3	Ocbimv22032778m
cluster3	Ocbimv22030276m
cluster3	Ocbimv22037295m
cluster3	Ocbimv22009633m
cluster3	Ocbimv22009634m
cluster3	Ocbimv22009658m
cluster3	Ocbimv22022469m
cluster3	Ocbimv22000464m
cluster3	Ocbimv22000466m
cluster3	Ocbimv22035222m
cluster3	Ocbimv22011516m
cluster3	Ocbimv22011522m
cluster3	Ocbimv22018639m
cluster3	Ocbimv22013558m
cluster3	Ocbimv22032751m
cluster3	Ocbimv22032752m
cluster3	ENSRNA022758016-T1
cluster3	Ocbimv22026402m
cluster3	Ocbimv22026404m
cluster3	Ocbimv22031750m
cluster3	Ocbimv22031752m
cluster3	Ocbimv22023998m
cluster3	Ocbimv22002937m
cluster3	Ocbimv22002941m
cluster3	Ocbimv22010184m
cluster3	Ocbimv22028871m
cluster3	Ocbimv22037147m
cluster3	Ocbimv22000857m
cluster3	Ocbimv22000859m
cluster3	Ocbimv22000864m
cluster3	Ocbimv22000865m
cluster3	Ocbimv22004371m
cluster3	Ocbimv22017844m
cluster3	Ocbimv22017873m
cluster3	Ocbimv22017875m
cluster3	Ocbimv22001053m
cluster3	Ocbimv22023432m
cluster3	Ocbimv22021328m
cluster3	Ocbimv22021332m
cluster3	Ocbimv22008451m
cluster3	Ocbimv22008475m
cluster3	Ocbimv22008476m
cluster3	Ocbimv22008477m
cluster3	Ocbimv22008478m
cluster3	Ocbimv22010883m
cluster3	Ocbimv22010884m
cluster3	Ocbimv22010885m
cluster3	Ocbimv22010892m
cluster3	Ocbimv22034466m
cluster3	Ocbimv22005472m
cluster3	Ocbimv22005474m
cluster3	Ocbimv22024135m
cluster3	Ocbimv22031358m
cluster3	Ocbimv22025268m
cluster3	Ocbimv22009764m
cluster3	Ocbimv22009765m
cluster3	Ocbimv22029342m
cluster3	Ocbimv22014916m
cluster3	Ocbimv22026193m
cluster3	ENSRNA022757778-T1
cluster3	Ocbimv22033689m
cluster3	Ocbimv22033690m
cluster3	Ocbimv22038255m
cluster3	Ocbimv22038257m
cluster3	Ocbimv22024437m
cluster3	Ocbimv22021178m
cluster3	Ocbimv22021179m
cluster3	Ocbimv22010141m
cluster3	Ocbimv22005983m
cluster3	Ocbimv22005985m
cluster3	Ocbimv22005987m
cluster3	Ocbimv22005988m
cluster3	Ocbimv22010201m
cluster3	Ocbimv22027239m
cluster3	Ocbimv22024386m
cluster3	Ocbimv22024387m
cluster3	Ocbimv22024388m
cluster3	ENSRNA022761212-T1
cluster3	Ocbimv22005259m
cluster3	Ocbimv22016551m
cluster3	Ocbimv22016556m
cluster3	Ocbimv22016559m
cluster3	Ocbimv22038241m
cluster3	Ocbimv22009135m
cluster3	Ocbimv22009137m
cluster3	Ocbimv22021232m
cluster3	Ocbimv22021233m
cluster3	Ocbimv22021234m
cluster3	Ocbimv22023487m
cluster3	Ocbimv22006093m
cluster3	Ocbimv22015849m
cluster3	Ocbimv22000297m
cluster3	Ocbimv22000296m
cluster3	Ocbimv22019499m
cluster3	Ocbimv22019500m
cluster3	Ocbimv22008874m
cluster3	Ocbimv22008879m
cluster3	Ocbimv22007908m
cluster3	Ocbimv22001852m
cluster3	Ocbimv22012391m
cluster3	Ocbimv22026644m
cluster3	Ocbimv22008185m
cluster3	Ocbimv22010117m
cluster3	Ocbimv22027376m
cluster3	Ocbimv22027375m
cluster3	Ocbimv22027377m
cluster3	Ocbimv22027385m
cluster3	Ocbimv22003353m
cluster3	Ocbimv22027976m
cluster3	Ocbimv22027649m
cluster3	Ocbimv22028861m
cluster3	Ocbimv22039468m
cluster3	Ocbimv22039481m
cluster3	Ocbimv22000482m
cluster3	Ocbimv22000484m
cluster3	Ocbimv22001667m
cluster3	Ocbimv22022124m
cluster3	Ocbimv22022125m
cluster3	Ocbimv22022127m
cluster3	Ocbimv22022128m
cluster3	Ocbimv22000841m
cluster3	Ocbimv22028001m
cluster3	Ocbimv22028003m
cluster3	Ocbimv22028004m
cluster3	Ocbimv22030563m
cluster3	Ocbimv22030567m
cluster3	Ocbimv22039970m
cluster3	Ocbimv22001315m
cluster3	Ocbimv22009926m
cluster3	Ocbimv22007610m
cluster3	Ocbimv22007616m
cluster3	Ocbimv22007622m
cluster3	Ocbimv22007623m
cluster3	Ocbimv22016617m
cluster3	Ocbimv22016619m
cluster3	Ocbimv22020178m
cluster3	Ocbimv22014166m
cluster3	Ocbimv22026261m
cluster3	Ocbimv22026262m
cluster3	Ocbimv22026263m
cluster3	Ocbimv22031423m
cluster3	Ocbimv22024863m
cluster3	Ocbimv22003185m
cluster3	Ocbimv22003191m
cluster3	Ocbimv22003194m
cluster3	Ocbimv22003198m
cluster3	Ocbimv22003196m
cluster3	Ocbimv22003195m
cluster3	Ocbimv22003190m
cluster3	Ocbimv22029171m
cluster3	Ocbimv22012657m
cluster3	Ocbimv22032456m
cluster3	Ocbimv22035994m
cluster3	Ocbimv22027741m
cluster3	Ocbimv22009168m
cluster3	Ocbimv22016325m
cluster3	Ocbimv22003962m
cluster3	Ocbimv22035392m
cluster3	Ocbimv22035390m
cluster3	Ocbimv22039551m
cluster3	Ocbimv22019579m
cluster3	Ocbimv22019580m
cluster3	Ocbimv22019585m
cluster3	Ocbimv22019602m
cluster3	Ocbimv22019604m
cluster3	Ocbimv22019626m
cluster3	Ocbimv22020605m
cluster3	Ocbimv22010855m
cluster3	Ocbimv22010854m
cluster3	Ocbimv22011915m
cluster3	Ocbimv22020432m
cluster3	Ocbimv22033037m
cluster3	Ocbimv22019174m
cluster3	Ocbimv22006980m
cluster3	Ocbimv22012237m
cluster3	Ocbimv22012241m
cluster3	Ocbimv22014671m
cluster3	Ocbimv22014695m
cluster3	Ocbimv22038623m
cluster3	Ocbimv22004171m
cluster3	Ocbimv22000493m
cluster3	Ocbimv22000502m
cluster3	Ocbimv22010648m
cluster3	Ocbimv22010650m
cluster3	Ocbimv22010651m
cluster3	Ocbimv22010652m
cluster3	Ocbimv22026301m
cluster3	Ocbimv22026302m
cluster3	Ocbimv22026303m
cluster3	Ocbimv22026304m
cluster3	Ocbimv22028803m
cluster3	Ocbimv22031261m
cluster3	Ocbimv22039039m
cluster3	Ocbimv22031627m
cluster3	Ocbimv22031628m
cluster3	Ocbimv22031629m
cluster3	Ocbimv22031654m
cluster3	Ocbimv22025793m
cluster3	Ocbimv22036995m
cluster3	Ocbimv22037001m
cluster3	Ocbimv22037002m
cluster3	Ocbimv22037003m
cluster3	Ocbimv22020699m
cluster3	Ocbimv22020708m
cluster3	Ocbimv22021135m
cluster3	Ocbimv22021137m
cluster3	Ocbimv22017968m
cluster3	Ocbimv22017919m
cluster3	Ocbimv22018026m
cluster3	Ocbimv22017929m
cluster3	Ocbimv22017980m
cluster3	Ocbimv22018023m
cluster3	Ocbimv22017949m
cluster3	Ocbimv22017991m
cluster3	Ocbimv22017934m
cluster3	Ocbimv22017931m
cluster3	Ocbimv22017912m
cluster3	Ocbimv22017967m
cluster3	Ocbimv22017930m
cluster3	Ocbimv22017941m
cluster3	Ocbimv22017972m
cluster3	Ocbimv22017925m
cluster3	Ocbimv22018018m
cluster3	Ocbimv22017948m
cluster3	Ocbimv22002899m
cluster3	Ocbimv22018858m
cluster3	Ocbimv22018865m
cluster3	Ocbimv22037227m
cluster3	Ocbimv22037230m
cluster3	Ocbimv22039892m
cluster3	Ocbimv22003876m
cluster3	Ocbimv22024678m
cluster3	Ocbimv22024681m
cluster3	Ocbimv22024684m
cluster3	Ocbimv22011467m
cluster3	Ocbimv22011469m
cluster3	Ocbimv22003268m
cluster3	Ocbimv22026570m
cluster3	Ocbimv22020946m
cluster3	Ocbimv22020953m
cluster3	Ocbimv22025522m
cluster3	Ocbimv22006267m
cluster3	Ocbimv22028636m
cluster3	Ocbimv22015369m
cluster3	Ocbimv22004326m
cluster3	Ocbimv22003071m
cluster3	Ocbimv22034563m
cluster3	Ocbimv22023963m
cluster3	Ocbimv22021722m
cluster3	Ocbimv22021726m
cluster3	Ocbimv22001676m
cluster3	Ocbimv22037072m
cluster3	Ocbimv22027307m
cluster3	Ocbimv22027311m
cluster3	Ocbimv22023803m
cluster3	Ocbimv22027123m
cluster3	Ocbimv22006743m
cluster3	Ocbimv22033639m
cluster3	Ocbimv22033644m
cluster3	Ocbimv22034230m
cluster3	Ocbimv22034231m
cluster3	Ocbimv22034234m
cluster3	Ocbimv22006707m
cluster3	Ocbimv22006708m
cluster3	Ocbimv22006710m
cluster3	Ocbimv22006709m
cluster3	Ocbimv22013798m
cluster3	Ocbimv22013799m
cluster3	Ocbimv22013800m
cluster3	Ocbimv22013802m
cluster3	Ocbimv22010558m
cluster3	Ocbimv22010574m
cluster3	Ocbimv22010575m
cluster3	Ocbimv22000752m
cluster3	Ocbimv22000753m
cluster3	Ocbimv22035887m
cluster3	Ocbimv22014968m
cluster3	Ocbimv22013219m
cluster3	Ocbimv22013232m
cluster3	Ocbimv22000366m
cluster3	Ocbimv22000368m
cluster3	Ocbimv22005544m
cluster3	Ocbimv22026006m
cluster3	Ocbimv22038290m
cluster3	Ocbimv22005700m
cluster3	Ocbimv22031884m
cluster3	Ocbimv22024974m
cluster3	Ocbimv22000273m
cluster3	Ocbimv22026144m
cluster3	Ocbimv22026145m
cluster3	Ocbimv22026146m
cluster3	Ocbimv22021719m
cluster3	Ocbimv22023887m
cluster3	Ocbimv22001323m
cluster3	Ocbimv22029955m
cluster3	Ocbimv22005901m
cluster3	Ocbimv22025238m
cluster3	Ocbimv22025236m
cluster3	Ocbimv22025239m
cluster3	Ocbimv22013761m
cluster3	Ocbimv22029303m
cluster3	Ocbimv22036900m
cluster3	Ocbimv22036918m
cluster3	Ocbimv22003836m
cluster3	Ocbimv22003838m
cluster3	Ocbimv22011429m
cluster3	Ocbimv22011441m
cluster3	Ocbimv22026333m
cluster3	Ocbimv22026335m
cluster3	Ocbimv22011342m
cluster3	Ocbimv22036415m
cluster3	Ocbimv22037322m
cluster3	Ocbimv22037324m
cluster3	Ocbimv22037325m
cluster3	Ocbimv22037330m
cluster3	Ocbimv22037316m
cluster3	Ocbimv22025836m
cluster3	Ocbimv22032026m
cluster3	Ocbimv22018573m
cluster3	Ocbimv22032305m
cluster3	Ocbimv22027481m
cluster3	Ocbimv22027482m
cluster3	Ocbimv22027483m
cluster3	Ocbimv22027367m
cluster3	Ocbimv22027365m
cluster3	Ocbimv22021427m
cluster3	Ocbimv22005644m
cluster3	Ocbimv22005645m
cluster3	Ocbimv22021193m
cluster3	Ocbimv22021195m
cluster3	Ocbimv22021197m
cluster3	Ocbimv22001690m
cluster3	Ocbimv22019248m
cluster3	Ocbimv22036575m
cluster3	Ocbimv22037195m
cluster3	Ocbimv22037196m
cluster3	Ocbimv22037201m
cluster3	Ocbimv22030293m
cluster3	Ocbimv22024230m
cluster3	Ocbimv22024231m
cluster3	Ocbimv22033860m
cluster3	Ocbimv22033867m
cluster3	Ocbimv22033869m
cluster3	Ocbimv22029187m
cluster3	Ocbimv22013822m
cluster3	Ocbimv22010085m
cluster3	Ocbimv22010086m
cluster3	Ocbimv22010087m
cluster3	Ocbimv22037738m
cluster3	Ocbimv22037740m
cluster3	Ocbimv22037743m
cluster3	Ocbimv22037742m
cluster3	Ocbimv22037747m
cluster3	Ocbimv22008738m
cluster3	Ocbimv22008743m
cluster3	Ocbimv22008744m
cluster3	Ocbimv22020978m
cluster3	Ocbimv22017440m
cluster3	Ocbimv22039460m
cluster3	Ocbimv22038306m
cluster3	Ocbimv22025904m
cluster3	Ocbimv22029350m
cluster3	Ocbimv22031322m
cluster3	Ocbimv22031323m
cluster3	Ocbimv22031327m
cluster3	Ocbimv22031328m
cluster3	Ocbimv22001091m
cluster3	Ocbimv22013416m
cluster3	Ocbimv22022968m
cluster3	Ocbimv22026732m
cluster3	Ocbimv22016353m
cluster3	Ocbimv22007062m
cluster3	Ocbimv22011675m
cluster3	Ocbimv22011676m
cluster3	Ocbimv22007243m
cluster3	Ocbimv22035256m
cluster3	Ocbimv22030729m
cluster3	Ocbimv22039371m
cluster3	Ocbimv22039375m
cluster3	Ocbimv22029416m
cluster3	Ocbimv22017517m
cluster3	Ocbimv22004408m
cluster3	Ocbimv22004427m
cluster3	Ocbimv22022405m
cluster3	Ocbimv22022406m
cluster3	Ocbimv22021928m
cluster3	Ocbimv22021927m
cluster3	Ocbimv22009736m
cluster3	Ocbimv22034399m
cluster3	Ocbimv22039085m
cluster3	Ocbimv22010784m
cluster3	Ocbimv22010786m
cluster3	Ocbimv22013028m
cluster3	Ocbimv22013030m
cluster3	Ocbimv22013033m
cluster3	Ocbimv22006012m
cluster3	Ocbimv22010255m
cluster3	Ocbimv22006676m
cluster3	Ocbimv22016429m
cluster3	Ocbimv22003525m
cluster3	Ocbimv22003526m
cluster3	Ocbimv22012196m
cluster3	Ocbimv22034493m
cluster3	Ocbimv22034494m
cluster3	Ocbimv22034495m
cluster3	Ocbimv22034496m
cluster3	Ocbimv22014983m
cluster3	Ocbimv22028199m
cluster3	Ocbimv22020686m
cluster3	Ocbimv22013948m
cluster3	Ocbimv22013942m
cluster3	Ocbimv22036251m
cluster3	Ocbimv22036252m
cluster3	Ocbimv22030371m
cluster3	Ocbimv22026413m
cluster3	Ocbimv22026420m
cluster3	Ocbimv22000590m
cluster3	Ocbimv22000595m
cluster3	Ocbimv22000597m
cluster3	Ocbimv22024455m
cluster3	Ocbimv22003053m
cluster3	Ocbimv22035798m
cluster3	Ocbimv22006376m
cluster3	Ocbimv22006378m
cluster3	Ocbimv22039059m
cluster3	Ocbimv22039060m
cluster3	Ocbimv22030597m
cluster3	Ocbimv22030601m
cluster3	Ocbimv22006879m
cluster3	Ocbimv22026018m
cluster3	Ocbimv22027494m
cluster3	Ocbimv22038149m
cluster3	Ocbimv22038151m
cluster3	Ocbimv22029113m
cluster3	Ocbimv22023698m
cluster3	Ocbimv22017328m
cluster3	Ocbimv22017334m
cluster3	Ocbimv22017335m
cluster3	Ocbimv22017338m
cluster3	Ocbimv22017339m
cluster3	Ocbimv22017340m
cluster3	Ocbimv22017342m
cluster3	Ocbimv22010583m
cluster3	Ocbimv22037289m
cluster3	Ocbimv22026371m
cluster3	Ocbimv22026372m
cluster3	Ocbimv22019436m
cluster3	Ocbimv22019438m
cluster3	Ocbimv22019439m
cluster3	Ocbimv22019440m
cluster3	Ocbimv22019441m
cluster3	Ocbimv22019442m
cluster3	Ocbimv22019444m
cluster3	Ocbimv22030796m
cluster3	Ocbimv22031015m
cluster3	Ocbimv22031016m
cluster3	Ocbimv22031017m
cluster3	Ocbimv22031024m
cluster3	Ocbimv22008710m
cluster3	Ocbimv22008712m
cluster3	Ocbimv22018562m
cluster3	Ocbimv22018565m
cluster3	ENSRNA022761925-T1
cluster3	Ocbimv22009574m
cluster3	Ocbimv22009575m
cluster3	Ocbimv22004797m
cluster3	Ocbimv22037118m
cluster3	Ocbimv22037120m
cluster3	Ocbimv22035447m
cluster3	Ocbimv22026594m
cluster3	Ocbimv22026581m
cluster3	Ocbimv22018908m
cluster3	Ocbimv22038737m
cluster3	Ocbimv22013198m
cluster3	Ocbimv22021250m
cluster3	Ocbimv22000620m
cluster3	Ocbimv22021213m
cluster3	Ocbimv22038604m
cluster3	Ocbimv22024874m
cluster3	Ocbimv22035661m
cluster3	Ocbimv22035662m
cluster3	Ocbimv22016844m
cluster3	Ocbimv22016855m
cluster3	Ocbimv22016858m
cluster3	Ocbimv22016860m
cluster3	Ocbimv22022990m
cluster3	Ocbimv22036297m
cluster3	Ocbimv22030204m
cluster3	Ocbimv22030213m
cluster3	Ocbimv22030214m
cluster3	Ocbimv22030220m
cluster3	Ocbimv22005863m
cluster3	Ocbimv22005865m
cluster3	Ocbimv22036186m
cluster3	Ocbimv22028115m
cluster3	Ocbimv22028117m
cluster3	Ocbimv22030713m
cluster3	Ocbimv22032116m
cluster3	Ocbimv22022205m
cluster3	Ocbimv22005573m
cluster3	Ocbimv22005575m
cluster3	Ocbimv22005578m
cluster3	Ocbimv22031716m
cluster3	Ocbimv22025333m
cluster3	Ocbimv22025335m
cluster3	Ocbimv22029787m
cluster3	Ocbimv22021864m
cluster3	Ocbimv22021865m
cluster3	Ocbimv22038519m
cluster3	Ocbimv22038520m
cluster3	Ocbimv22002223m
cluster3	Ocbimv22030264m
cluster3	Ocbimv22038159m
cluster3	Ocbimv22011045m
cluster3	Ocbimv22024155m
cluster3	Ocbimv22038433m
cluster3	Ocbimv22038435m
cluster3	Ocbimv22038434m
cluster3	Ocbimv22038436m
cluster3	Ocbimv22038438m
cluster3	Ocbimv22038437m
cluster3	Ocbimv22002490m
cluster3	Ocbimv22002492m
cluster3	Ocbimv22014473m
cluster3	Ocbimv22039007m
cluster3	Ocbimv22013052m
cluster3	Ocbimv22008759m
cluster3	Ocbimv22038501m
cluster3	Ocbimv22039923m
cluster3	Ocbimv22000414m
cluster3	Ocbimv22037782m
cluster3	Ocbimv22037783m
cluster3	Ocbimv22037784m
cluster3	Ocbimv22037785m
cluster3	Ocbimv22037787m
cluster3	Ocbimv22034509m
cluster3	Ocbimv22034510m
cluster3	Ocbimv22003808m
cluster3	Ocbimv22028651m
cluster3	Ocbimv22028659m
cluster3	Ocbimv22022380m
cluster3	Ocbimv22029668m
cluster3	Ocbimv22015736m
cluster3	Ocbimv22037941m
cluster3	Ocbimv22017664m
cluster3	Ocbimv22017665m
cluster3	Ocbimv22023334m
cluster3	Ocbimv22023338m
cluster3	Ocbimv22039090m
cluster3	Ocbimv22039091m
cluster3	Ocbimv22007350m
cluster3	Ocbimv22021749m
cluster3	Ocbimv22021751m
cluster3	Ocbimv22033928m
cluster3	Ocbimv22033937m
cluster3	Ocbimv22001507m
cluster3	Ocbimv22021045m
cluster3	Ocbimv22002386m
cluster3	Ocbimv22012024m
cluster3	Ocbimv22036560m
cluster3	Ocbimv22028052m
cluster3	Ocbimv22028053m
cluster3	Ocbimv22023149m
cluster3	Ocbimv22023150m
cluster3	Ocbimv22016827m
cluster3	Ocbimv22016824m
cluster3	Ocbimv22016825m
cluster3	Ocbimv22016826m
cluster3	Ocbimv22007937m
cluster3	Ocbimv22010709m
cluster3	Ocbimv22016671m
cluster3	Ocbimv22012468m
cluster3	Ocbimv22012467m
cluster3	Ocbimv22018971m
cluster3	Ocbimv22000538m
cluster3	Ocbimv22024111m
cluster3	Ocbimv22003383m
cluster3	Ocbimv22015644m
cluster3	Ocbimv22025113m
cluster3	Ocbimv22037283m
cluster3	Ocbimv22003605m
cluster3	Ocbimv22012057m
cluster3	Ocbimv22012061m
cluster3	Ocbimv22022341m
cluster3	Ocbimv22016057m
cluster3	Ocbimv22026166m
cluster3	Ocbimv22026169m
cluster3	Ocbimv22015111m
cluster3	Ocbimv22016106m
cluster3	Ocbimv22016107m
cluster3	Ocbimv22016109m
cluster3	Ocbimv22025359m
cluster3	Ocbimv22025362m
cluster3	Ocbimv22025365m
cluster3	Ocbimv22002710m
cluster3	Ocbimv22002711m
cluster3	Ocbimv22002712m
cluster3	Ocbimv22022201m
cluster3	Ocbimv22022202m
cluster3	Ocbimv22035373m
cluster3	Ocbimv22035374m
cluster3	Ocbimv22033827m
cluster3	Ocbimv22027638m
cluster3	Ocbimv22027639m
cluster3	Ocbimv22016669m
cluster3	Ocbimv22003576m
cluster3	Ocbimv22021206m
cluster3	Ocbimv22015248m
cluster3	Ocbimv22036498m
cluster3	Ocbimv22039588m
cluster3	Ocbimv22024208m
cluster3	Ocbimv22024209m
cluster3	Ocbimv22024210m
cluster3	Ocbimv22024213m
cluster3	Ocbimv22024214m
cluster3	Ocbimv22008301m
cluster3	Ocbimv22002035m
cluster3	Ocbimv22015555m
cluster3	Ocbimv22039665m
cluster3	Ocbimv22025800m
cluster3	Ocbimv22025801m
cluster3	Ocbimv22021736m
cluster3	Ocbimv22034704m
cluster3	Ocbimv22023477m
cluster3	Ocbimv22021267m
cluster3	Ocbimv22035159m
cluster3	Ocbimv22035158m
cluster3	Ocbimv22004976m
cluster3	Ocbimv22018940m
cluster3	Ocbimv22032712m
cluster3	Ocbimv22032249m
cluster3	Ocbimv22033665m
cluster3	Ocbimv22027967m
cluster3	Ocbimv22025601m
cluster3	Ocbimv22034138m
cluster3	Ocbimv22030459m
cluster3	ENSRNA022761614-T1
cluster3	Ocbimv22030439m
cluster3	Ocbimv22030032m
cluster3	Ocbimv22030092m
cluster3	Ocbimv22034652m
cluster3	Ocbimv22037775m
cluster3	Ocbimv22019740m
cluster3	Ocbimv22006632m
cluster3	Ocbimv22038687m
cluster3	Ocbimv22038691m
cluster3	Ocbimv22038693m
cluster3	Ocbimv22029740m
cluster3	Ocbimv22033027m
cluster3	Ocbimv22006350m
cluster3	Ocbimv22026657m
cluster3	Ocbimv22000138m
cluster3	Ocbimv22016271m
cluster3	Ocbimv22030879m
cluster3	Ocbimv22001012m
cluster3	Ocbimv22039786m
cluster3	Ocbimv22030184m
cluster3	Ocbimv22030186m
cluster3	Ocbimv22030587m
cluster3	Ocbimv22036776m
cluster3	Ocbimv22036781m
cluster3	Ocbimv22000761m
cluster3	Ocbimv22034635m
cluster3	Ocbimv22007484m
cluster3	Ocbimv22013250m
cluster3	Ocbimv22030765m
cluster3	Ocbimv22002107m
cluster3	Ocbimv22005733m
cluster3	Ocbimv22026961m
cluster3	Ocbimv22004792m
cluster3	ENSRNA022761979-T1
cluster3	Ocbimv22021913m
cluster3	Ocbimv22021914m
cluster3	Ocbimv22021531m
cluster3	Ocbimv22010162m
cluster3	Ocbimv22000019m
cluster3	Ocbimv22029305m
cluster3	Ocbimv22001968m
cluster3	Ocbimv22010637m
cluster3	Ocbimv22032862m
cluster3	Ocbimv22015395m
cluster3	Ocbimv22020057m
cluster3	Ocbimv22008091m
cluster3	Ocbimv22035971m
cluster3	Ocbimv22035977m
cluster3	Ocbimv22035980m
cluster3	Ocbimv22031746m
cluster3	Ocbimv22031747m
cluster3	Ocbimv22031748m
cluster3	Ocbimv22031749m
cluster3	Ocbimv22035007m
cluster3	Ocbimv22035008m
cluster3	ENSRNA022762024-T1
cluster3	Ocbimv22035009m
cluster3	Ocbimv22035010m
cluster3	Ocbimv22002843m
cluster3	Ocbimv22002844m
cluster3	Ocbimv22012881m
cluster3	Ocbimv22007501m
cluster3	Ocbimv22008791m
cluster3	Ocbimv22014715m
cluster3	Ocbimv22034480m
cluster3	Ocbimv22013103m
cluster3	ENSRNA022756847-T1
cluster3	Ocbimv22033979m
cluster3	Ocbimv22014584m
cluster3	Ocbimv22014585m
cluster3	Ocbimv22036163m
cluster3	Ocbimv22036164m
cluster3	Ocbimv22011293m
cluster3	Ocbimv22011296m
cluster3	Ocbimv22035478m
cluster3	Ocbimv22006777m
cluster3	Ocbimv22023052m
cluster3	Ocbimv22023043m
cluster3	Ocbimv22023057m
cluster3	Ocbimv22023051m
cluster3	Ocbimv22023055m
cluster3	Ocbimv22023056m
cluster3	Ocbimv22023044m
cluster3	Ocbimv22023058m
cluster3	ENSRNA022762061-T1
cluster3	Ocbimv22012298m
cluster3	Ocbimv22012721m
cluster3	Ocbimv22003620m
cluster3	Ocbimv22011288m
cluster3	Ocbimv22025951m
cluster3	Ocbimv22000664m
cluster3	Ocbimv22024850m
cluster3	ENSRNA022762147-T1
cluster3	Ocbimv22019242m
cluster3	Ocbimv22009133m
cluster3	Ocbimv22007441m
cluster3	Ocbimv22031612m
cluster3	Ocbimv22016240m
cluster3	Ocbimv22016241m
cluster3	Ocbimv22027241m
cluster3	Ocbimv22030814m
cluster3	Ocbimv22023400m
cluster3	ENSRNA022761623-T1
cluster3	Ocbimv22038816m
cluster3	Ocbimv22037556m
cluster3	Ocbimv22028028m
cluster3	Ocbimv22028030m
cluster3	Ocbimv22036427m
cluster3	Ocbimv22036436m
cluster3	Ocbimv22036431m
cluster3	Ocbimv22036434m
cluster3	Ocbimv22004744m
cluster3	Ocbimv22004735m
cluster3	Ocbimv22017122m
cluster3	Ocbimv22017123m
cluster3	Ocbimv22017126m
cluster3	Ocbimv22028737m
cluster3	Ocbimv22008399m
cluster3	Ocbimv22003913m
cluster3	ENSRNA022762292-T1
cluster3	Ocbimv22004758m
cluster3	Ocbimv22004766m
cluster3	Ocbimv22004762m
cluster3	Ocbimv22007110m
cluster3	Ocbimv22008278m
cluster3	Ocbimv22024952m
cluster3	Ocbimv22003292m
cluster3	Ocbimv22024265m
cluster3	Ocbimv22018886m
cluster3	Ocbimv22027167m
cluster3	Ocbimv22014101m
cluster3	Ocbimv22039202m
cluster3	Ocbimv22001186m
cluster3	Ocbimv22031407m
cluster3	Ocbimv22031408m
cluster3	Ocbimv22004786m
cluster3	Ocbimv22004784m
cluster3	Ocbimv22004788m
cluster3	Ocbimv22004789m
cluster3	Ocbimv22032143m
cluster3	Ocbimv22032145m
cluster3	Ocbimv22032148m
cluster3	Ocbimv22032149m
cluster3	Ocbimv22015340m
cluster3	Ocbimv22015341m
cluster3	Ocbimv22025350m
cluster3	Ocbimv22007644m
cluster3	Ocbimv22035708m
cluster3	Ocbimv22025122m
cluster3	Ocbimv22038408m
cluster3	Ocbimv22038409m
cluster3	Ocbimv22026187m
cluster3	Ocbimv22030538m
cluster3	Ocbimv22002743m
cluster3	Ocbimv22031436m
cluster3	Ocbimv22031437m
cluster3	Ocbimv22031438m
cluster3	ENSRNA022761999-T1
cluster3	Ocbimv22017080m
cluster3	Ocbimv22017081m
cluster3	Ocbimv22017493m
cluster3	Ocbimv22033007m
cluster3	Ocbimv22026332m
cluster3	Ocbimv22024145m
cluster3	Ocbimv22025436m
cluster3	Ocbimv22021223m
cluster3	Ocbimv22021224m
cluster3	Ocbimv22013924m
cluster3	Ocbimv22021066m
cluster3	Ocbimv22028218m
cluster3	Ocbimv22035061m
cluster3	Ocbimv22035063m
cluster3	Ocbimv22022669m
cluster3	Ocbimv22001399m
cluster3	Ocbimv22001400m
cluster3	Ocbimv22006211m
cluster3	Ocbimv22035278m
cluster3	Ocbimv22035283m
cluster3	Ocbimv22017070m
cluster3	Ocbimv22010217m
cluster3	Ocbimv22002027m
cluster3	Ocbimv22025576m
cluster3	Ocbimv22025843m
cluster3	Ocbimv22025847m
cluster3	Ocbimv22005192m
cluster3	Ocbimv22007976m
cluster3	Ocbimv22020995m
cluster3	Ocbimv22020997m
cluster3	Ocbimv22007602m
cluster3	Ocbimv22006416m
cluster3	Ocbimv22006415m
cluster3	Ocbimv22036291m
cluster3	Ocbimv22029988m
cluster3	Ocbimv22027063m
cluster3	Ocbimv22029318m
cluster3	Ocbimv22029322m
cluster3	Ocbimv22029323m
cluster3	Ocbimv22004322m
cluster3	Ocbimv22004323m
cluster3	Ocbimv22030385m
cluster3	Ocbimv22016246m
cluster3	Ocbimv22000354m
cluster3	Ocbimv22002982m
cluster3	Ocbimv22037888m
cluster3	Ocbimv22006272m
cluster3	Ocbimv22022639m
cluster3	Ocbimv22027865m
cluster3	Ocbimv22020392m
cluster3	Ocbimv22001044m
cluster3	Ocbimv22036826m
cluster3	Ocbimv22011007m
cluster3	Ocbimv22015956m
cluster3	Ocbimv22014572m
cluster3	Ocbimv22033850m
cluster3	ENSRNA022757134-T1
cluster3	Ocbimv22000180m
cluster3	Ocbimv22000181m
cluster3	Ocbimv22009098m
cluster3	Ocbimv22022098m
cluster3	Ocbimv22035420m
cluster3	Ocbimv22002741m
cluster3	Ocbimv22010546m
cluster3	Ocbimv22010547m
cluster3	Ocbimv22032059m
cluster3	Ocbimv22004959m
cluster3	Ocbimv22030128m
cluster3	Ocbimv22034829m
cluster3	Ocbimv22030004m
cluster3	Ocbimv22003629m
cluster3	Ocbimv22006608m
cluster3	Ocbimv22003720m
cluster3	Ocbimv22006435m
cluster3	Ocbimv22030100m
cluster3	Ocbimv22006487m
cluster3	Ocbimv22033186m
cluster3	Ocbimv22023424m
cluster3	Ocbimv22009446m
cluster3	Ocbimv22004461m
cluster3	Ocbimv22039016m
cluster3	Ocbimv22014093m
cluster3	Ocbimv22027620m
cluster3	Ocbimv22000797m
cluster3	Ocbimv22028024m
cluster3	Ocbimv22012789m
cluster3	Ocbimv22012787m
cluster3	Ocbimv22023271m
cluster3	Ocbimv22035854m
cluster3	Ocbimv22008118m
cluster3	Ocbimv22018477m
cluster3	Ocbimv22018479m
cluster3	Ocbimv22018478m
cluster3	Ocbimv22036742m
cluster3	Ocbimv22007597m
cluster3	Ocbimv22023495m
cluster3	Ocbimv22036318m
cluster3	Ocbimv22036319m
cluster3	Ocbimv22039003m
cluster3	Ocbimv22001709m
cluster3	Ocbimv22011746m
cluster3	Ocbimv22037055m
cluster3	Ocbimv22037065m
cluster3	Ocbimv22003612m
cluster3	Ocbimv22003614m
cluster3	Ocbimv22012957m
cluster3	Ocbimv22037247m
cluster3	Ocbimv22005899m
cluster3	Ocbimv22001062m
cluster3	Ocbimv22001067m
cluster3	Ocbimv22005706m
cluster3	Ocbimv22037167m
cluster3	Ocbimv22023078m
cluster3	Ocbimv22028462m
cluster3	Ocbimv22028468m
cluster3	Ocbimv22012983m
cluster3	Ocbimv22021788m
cluster3	Ocbimv22021791m
cluster3	Ocbimv22014405m
cluster3	Ocbimv22030479m
cluster3	Ocbimv22006290m
cluster3	Ocbimv22031387m
cluster3	Ocbimv22003171m
cluster3	Ocbimv22008045m
cluster3	Ocbimv22008046m
cluster3	Ocbimv22008047m
cluster3	Ocbimv22037101m
cluster3	Ocbimv22012280m
cluster3	Ocbimv22030660m
cluster3	Ocbimv22024053m
cluster3	Ocbimv22038983m
cluster3	Ocbimv22010012m
cluster3	Ocbimv22033584m
cluster3	Ocbimv22033585m
cluster3	Ocbimv22030940m
cluster3	Ocbimv22000031m
cluster3	Ocbimv22038361m
cluster3	Ocbimv22006296m
cluster3	Ocbimv22021285m
cluster3	Ocbimv22038486m
cluster3	Ocbimv22002074m
cluster3	Ocbimv22023270m
cluster3	Ocbimv22039917m
cluster3	Ocbimv22005748m
cluster3	Ocbimv22005750m
cluster3	Ocbimv22008067m
cluster3	Ocbimv22008068m
cluster3	Ocbimv22013427m
cluster3	Ocbimv22033130m
cluster3	Ocbimv22011458m
cluster3	Ocbimv22011459m
cluster3	Ocbimv22011460m
cluster3	Ocbimv22017824m
cluster3	Ocbimv22020039m
cluster3	Ocbimv22011934m
cluster3	Ocbimv22039133m
cluster3	Ocbimv22020743m
cluster3	Ocbimv22000672m
cluster3	Ocbimv22010351m
cluster3	Ocbimv22002251m
cluster3	Ocbimv22039644m
cluster3	Ocbimv22006324m
cluster3	Ocbimv22012277m
cluster3	Ocbimv22017085m
cluster3	Ocbimv22017088m
cluster3	Ocbimv22017091m
cluster3	Ocbimv22017103m
cluster3	Ocbimv22017104m
cluster3	Ocbimv22017106m
cluster3	Ocbimv22017108m
cluster3	Ocbimv22017105m
cluster3	Ocbimv22017102m
cluster3	Ocbimv22017101m
cluster3	Ocbimv22007352m
cluster3	Ocbimv22004623m
cluster3	Ocbimv22014307m
cluster3	Ocbimv22014305m
cluster3	ENSRNA022762479-T1
cluster3	Ocbimv22021508m
cluster3	Ocbimv22021866m
cluster3	Ocbimv22021868m
cluster3	Ocbimv22030529m
cluster3	Ocbimv22030531m
cluster3	Ocbimv22030532m
cluster3	Ocbimv22020125m
cluster3	Ocbimv22029215m
cluster3	Ocbimv22023969m
cluster3	Ocbimv22002822m
cluster3	Ocbimv22015779m
cluster3	Ocbimv22015780m
cluster3	Ocbimv22007415m
cluster3	Ocbimv22033592m
cluster3	Ocbimv22004026m
cluster3	Ocbimv22024466m
cluster3	Ocbimv22024471m
cluster3	Ocbimv22015326m
cluster3	Ocbimv22013773m
cluster3	Ocbimv22008920m
cluster3	Ocbimv22020009m
cluster3	Ocbimv22020010m
cluster3	Ocbimv22016748m
cluster3	Ocbimv22004888m
cluster3	Ocbimv22004889m
cluster3	Ocbimv22004890m
cluster3	Ocbimv22020216m
cluster3	Ocbimv22002113m
cluster3	Ocbimv22002114m
cluster3	Ocbimv22002115m
cluster3	Ocbimv22002116m
cluster3	Ocbimv22030703m
cluster3	Ocbimv22006900m
cluster3	Ocbimv22022811m
cluster3	Ocbimv22009026m
cluster3	Ocbimv22009027m
cluster3	Ocbimv22019906m
cluster3	Ocbimv22013673m
cluster3	Ocbimv22013667m
cluster3	Ocbimv22017412m
cluster3	Ocbimv22027845m
cluster3	Ocbimv22035082m
cluster3	Ocbimv22035083m
cluster3	Ocbimv22016722m
cluster3	Ocbimv22027174m
cluster3	ENSRNA022761971-T1
cluster3	Ocbimv22037900m
cluster3	Ocbimv22021887m
cluster3	Ocbimv22012940m
cluster3	Ocbimv22024544m
cluster3	Ocbimv22024549m
cluster3	Ocbimv22026825m
cluster3	Ocbimv22001825m
cluster3	Ocbimv22001830m
cluster3	Ocbimv22032717m
cluster3	Ocbimv22023099m
cluster3	Ocbimv22032982m
cluster3	Ocbimv22006451m
cluster3	Ocbimv22003886m
cluster3	Ocbimv22003887m
cluster3	Ocbimv22038629m
cluster3	Ocbimv22017587m
cluster3	Ocbimv22016207m
cluster3	Ocbimv22016210m
cluster3	Ocbimv22029254m
cluster3	Ocbimv22029255m
cluster3	Ocbimv22029257m
cluster3	Ocbimv22029256m
cluster3	Ocbimv22029258m
cluster3	Ocbimv22029259m
cluster3	Ocbimv22009806m
cluster3	Ocbimv22020806m
cluster3	Ocbimv22038063m
cluster3	Ocbimv22013848m
cluster3	Ocbimv22039661m
cluster3	Ocbimv22006802m
cluster3	Ocbimv22018393m
cluster3	Ocbimv22000323m
cluster3	Ocbimv22000324m
cluster3	Ocbimv22015459m
cluster3	Ocbimv22015460m
cluster3	Ocbimv22022351m
cluster3	Ocbimv22017295m
cluster3	Ocbimv22037799m
cluster3	Ocbimv22037801m
cluster3	Ocbimv22011977m
cluster3	Ocbimv22011975m
cluster3	Ocbimv22034845m
cluster3	Ocbimv22022234m
cluster3	Ocbimv22022235m
cluster3	Ocbimv22027695m
cluster3	Ocbimv22032993m
cluster3	Ocbimv22020550m
cluster3	Ocbimv22016718m
cluster3	Ocbimv22002392m
cluster3	Ocbimv22002395m
cluster3	Ocbimv22002396m
cluster3	Ocbimv22020802m
cluster3	Ocbimv22029089m
cluster3	Ocbimv22016880m
cluster3	Ocbimv22025561m
cluster3	Ocbimv22009602m
cluster3	Ocbimv22003853m
cluster3	Ocbimv22025505m
cluster3	Ocbimv22016814m
cluster3	Ocbimv22016732m
cluster3	Ocbimv22009075m
cluster3	Ocbimv22034412m
cluster3	Ocbimv22006909m
cluster3	Ocbimv22006913m
cluster3	Ocbimv22000283m
cluster3	Ocbimv22000289m
cluster3	Ocbimv22007991m
cluster3	Ocbimv22010975m
cluster3	Ocbimv22005039m
cluster3	Ocbimv22033539m
cluster3	Ocbimv22037476m
cluster3	Ocbimv22008254m
cluster3	Ocbimv22032180m
cluster3	Ocbimv22022846m
cluster3	Ocbimv22038419m
cluster3	Ocbimv22013687m
cluster3	Ocbimv22013688m
cluster3	Ocbimv22013689m
cluster3	Ocbimv22021643m
cluster3	Ocbimv22021742m
cluster3	Ocbimv22019731m
cluster3	Ocbimv22025450m
cluster3	Ocbimv22023945m
cluster3	Ocbimv22023946m
cluster3	Ocbimv22023519m
cluster3	Ocbimv22039380m
cluster3	Ocbimv22014044m
cluster3	Ocbimv22012904m
cluster3	Ocbimv22002498m
cluster3	Ocbimv22033096m
cluster3	Ocbimv22034733m
cluster3	Ocbimv22028878m
cluster3	Ocbimv22020085m
cluster3	Ocbimv22021712m
cluster3	Ocbimv22032558m
cluster3	Ocbimv22025063m
cluster3	Ocbimv22031845m
cluster3	Ocbimv22028081m
cluster3	Ocbimv22034515m
cluster3	Ocbimv22033541m
cluster3	Ocbimv22038463m
cluster3	Ocbimv22013748m
cluster3	Ocbimv22030977m
cluster3	Ocbimv22010022m
cluster3	Ocbimv22028634m
cluster3	Ocbimv22033981m
cluster3	Ocbimv22033982m
cluster3	Ocbimv22033283m
cluster3	Ocbimv22020888m
cluster3	Ocbimv22020887m
cluster3	Ocbimv22020890m
cluster3	Ocbimv22017191m
cluster3	Ocbimv22000025m
cluster3	Ocbimv22002162m
cluster3	Ocbimv22031863m
cluster3	Ocbimv22031864m
cluster3	Ocbimv22031865m
cluster3	Ocbimv22003314m
cluster3	Ocbimv22012900m
cluster3	Ocbimv22035711m
cluster3	Ocbimv22022754m
cluster3	Ocbimv22005238m
cluster3	Ocbimv22035453m
cluster3	Ocbimv22037131m
cluster3	Ocbimv22012083m
cluster3	Ocbimv22025976m
cluster3	Ocbimv22016249m
cluster3	Ocbimv22016405m
cluster3	Ocbimv22005370m
cluster3	ENSRNA022757012-T1
cluster3	Ocbimv22011129m
cluster3	Ocbimv22011130m
cluster3	Ocbimv22011131m
cluster3	Ocbimv22032629m
cluster3	Ocbimv22017499m
cluster3	Ocbimv22022407m
cluster3	Ocbimv22022408m
cluster3	Ocbimv22022409m
cluster3	Ocbimv22009124m
cluster3	Ocbimv22013079m
cluster3	Ocbimv22010130m
cluster3	Ocbimv22027436m
cluster3	Ocbimv22030193m
cluster3	Ocbimv22030195m
cluster3	Ocbimv22022364m
cluster3	Ocbimv22013663m
cluster3	Ocbimv22013664m
cluster3	Ocbimv22013665m
cluster3	Ocbimv22021325m
cluster3	Ocbimv22003371m
cluster3	Ocbimv22001050m
cluster3	Ocbimv22014481m
cluster3	Ocbimv22031590m
cluster3	Ocbimv22014486m
cluster3	Ocbimv22020388m
cluster3	Ocbimv22036158m
cluster3	Ocbimv22024376m
cluster3	Ocbimv22024561m
cluster3	Ocbimv22024563m
cluster3	Ocbimv22020415m
cluster3	Ocbimv22036887m
cluster3	Ocbimv22008563m
cluster3	Ocbimv22008564m
cluster3	Ocbimv22014659m
cluster3	Ocbimv22012973m
cluster3	Ocbimv22030003m
cluster3	Ocbimv22013865m
cluster3	Ocbimv22005705m
cluster3	Ocbimv22011533m
cluster3	Ocbimv22009961m
cluster3	Ocbimv22013274m
cluster3	Ocbimv22035581m
cluster3	Ocbimv22004197m
cluster3	Ocbimv22017468m
cluster3	Ocbimv22009107m
cluster3	Ocbimv22007804m
cluster3	Ocbimv22032625m
cluster3	Ocbimv22034959m
cluster3	Ocbimv22030234m
cluster3	Ocbimv22005263m
cluster3	Ocbimv22016072m
cluster3	Ocbimv22006939m
cluster3	Ocbimv22025474m
cluster3	Ocbimv22029913m
cluster3	Ocbimv22020314m
cluster3	Ocbimv22031079m
cluster3	Ocbimv22031930m
cluster3	Ocbimv22010836m
cluster3	Ocbimv22027023m
cluster3	Ocbimv22006429m
cluster3	Ocbimv22022244m
cluster3	Ocbimv22035909m
cluster3	Ocbimv22035913m
cluster3	Ocbimv22035916m
cluster3	Ocbimv22012370m
cluster3	Ocbimv22001516m
cluster3	Ocbimv22019296m
cluster3	Ocbimv22009371m
cluster3	Ocbimv22016598m
cluster3	Ocbimv22021910m
cluster3	Ocbimv22035252m
cluster3	Ocbimv22039401m
cluster3	Ocbimv22023787m
cluster3	Ocbimv22001250m
cluster3	Ocbimv22004384m
cluster3	Ocbimv22019293m
cluster3	Ocbimv22019294m
cluster3	Ocbimv22014156m
cluster3	Ocbimv22039168m
cluster3	Ocbimv22004674m
cluster3	Ocbimv22014649m
cluster3	Ocbimv22010828m
cluster3	Ocbimv22015194m
cluster3	Ocbimv22014500m
cluster3	Ocbimv22001868m
cluster3	Ocbimv22026398m
cluster3	Ocbimv22005586m
cluster3	Ocbimv22032668m
cluster3	Ocbimv22037235m
cluster3	Ocbimv22005284m
cluster3	Ocbimv22000058m
cluster3	Ocbimv22012991m
cluster3	Ocbimv22030571m
cluster3	Ocbimv22007654m
cluster3	Ocbimv22007655m
cluster3	Ocbimv22007269m
cluster3	Ocbimv22022345m
cluster3	Ocbimv22027690m
cluster3	Ocbimv22027062m
cluster3	Ocbimv22000794m
cluster3	Ocbimv22029047m
cluster3	Ocbimv22001785m
cluster3	Ocbimv22001786m
cluster3	Ocbimv22001787m
cluster3	Ocbimv22010050m
cluster3	Ocbimv22003946m
cluster3	Ocbimv22002031m
cluster3	Ocbimv22002032m
cluster3	Ocbimv22027892m
cluster3	Ocbimv22020620m
cluster3	Ocbimv22020621m
cluster3	Ocbimv22004096m
cluster3	Ocbimv22004891m
cluster3	Ocbimv22018730m
cluster3	Ocbimv22035005m
cluster3	Ocbimv22027866m
cluster3	Ocbimv22007201m
cluster3	Ocbimv22004001m
cluster3	Ocbimv22004002m
cluster3	Ocbimv22004452m
cluster3	Ocbimv22025000m
cluster3	Ocbimv22007999m
cluster3	Ocbimv22021876m
cluster3	ENSRNA022762556-T1
cluster3	Ocbimv22022636m
cluster3	Ocbimv22020258m
cluster3	Ocbimv22035327m
cluster3	Ocbimv22024251m
cluster3	Ocbimv22015490m
cluster3	Ocbimv22019061m
cluster3	Ocbimv22016173m
cluster3	Ocbimv22004633m
cluster3	Ocbimv22010315m
cluster3	Ocbimv22013686m
cluster3	Ocbimv22032670m
cluster3	Ocbimv22024704m
cluster3	Ocbimv22018738m
cluster3	Ocbimv22006046m
cluster3	Ocbimv22036394m
cluster3	Ocbimv22002388m
cluster3	Ocbimv22023938m
cluster3	Ocbimv22017632m
cluster3	Ocbimv22004957m
cluster3	Ocbimv22007663m
cluster3	Ocbimv22019139m
cluster3	Ocbimv22009966m
cluster3	Ocbimv22022506m
cluster3	Ocbimv22024067m
cluster3	Ocbimv22017152m
cluster3	Ocbimv22022871m
cluster3	Ocbimv22007879m
cluster3	Ocbimv22012822m
cluster3	Ocbimv22012823m
cluster3	Ocbimv22023498m
cluster3	Ocbimv22018134m
cluster3	Ocbimv22008963m
cluster3	Ocbimv22023242m
cluster3	Ocbimv22012906m
cluster3	Ocbimv22028952m
cluster3	Ocbimv22015390m
cluster3	Ocbimv22027208m
cluster3	Ocbimv22021335m
cluster3	Ocbimv22026886m
cluster3	Ocbimv22031586m
cluster3	Ocbimv22024313m
cluster3	Ocbimv22024042m
cluster3	Ocbimv22019720m
cluster3	Ocbimv22037232m
cluster3	Ocbimv22034160m
cluster3	ENSRNA022762268-T1
cluster3	Ocbimv22006497m
cluster3	Ocbimv22023664m
cluster3	Ocbimv22020377m
cluster3	Ocbimv22015717m
cluster3	Ocbimv22015708m
cluster3	Ocbimv22023093m
cluster3	Ocbimv22024131m
cluster3	Ocbimv22023936m
cluster3	Ocbimv22010510m
cluster3	Ocbimv22013536m
cluster3	Ocbimv22017401m
cluster3	ENSRNA022762294-T1
cluster3	ENSRNA022762338-T1
cluster3	Ocbimv22012691m
cluster3	ENSRNA022762461-T1
cluster3	Ocbimv22032275m
cluster3	Ocbimv22020982m
cluster3	ENSRNA022762496-T1
cluster3	Ocbimv22035432m
cluster3	Ocbimv22033362m
cluster3	Ocbimv22002247m

## Sheet: heatmap_cluster4
cluster	transcript_ID
cluster4	Ocbimv22004491m
cluster4	Ocbimv22004492m
cluster4	Ocbimv22004493m
cluster4	ENSRNA022761094-T1
cluster4	Ocbimv22004500m
cluster4	Ocbimv22004501m
cluster4	Ocbimv22004511m
cluster4	Ocbimv22037375m
cluster4	Ocbimv22037378m
cluster4	Ocbimv22037384m
cluster4	Ocbimv22037392m
cluster4	Ocbimv22037393m
cluster4	Ocbimv22037398m
cluster4	Ocbimv22037399m
cluster4	Ocbimv22037403m
cluster4	ENSRNA022758173-T1
cluster4	ENSRNA022758170-T1
cluster4	Ocbimv22037429m
cluster4	Ocbimv22037432m
cluster4	Ocbimv22037433m
cluster4	Ocbimv22037646m
cluster4	Ocbimv22037660m
cluster4	Ocbimv22037662m
cluster4	Ocbimv22037667m
cluster4	Ocbimv22037670m
cluster4	Ocbimv22006134m
cluster4	Ocbimv22006136m
cluster4	Ocbimv22006135m
cluster4	Ocbimv22006137m
cluster4	Ocbimv22006138m
cluster4	Ocbimv22006149m
cluster4	Ocbimv22006152m
cluster4	Ocbimv22006161m
cluster4	Ocbimv22006167m
cluster4	Ocbimv22006175m
cluster4	Ocbimv22000121m
cluster4	Ocbimv22000122m
cluster4	Ocbimv22000126m
cluster4	Ocbimv22000128m
cluster4	Ocbimv22000130m
cluster4	Ocbimv22000131m
cluster4	Ocbimv22000132m
cluster4	Ocbimv22000135m
cluster4	Ocbimv22015008m
cluster4	Ocbimv22015022m
cluster4	Ocbimv22015048m
cluster4	Ocbimv22015059m
cluster4	Ocbimv22015067m
cluster4	Ocbimv22015075m
cluster4	Ocbimv22015084m
cluster4	Ocbimv22015089m
cluster4	Ocbimv22015090m
cluster4	Ocbimv22015092m
cluster4	Ocbimv22015098m
cluster4	Ocbimv22015103m
cluster4	Ocbimv22018195m
cluster4	Ocbimv22018210m
cluster4	Ocbimv22018208m
cluster4	Ocbimv22018212m
cluster4	Ocbimv22018221m
cluster4	Ocbimv22005376m
cluster4	Ocbimv22005383m
cluster4	Ocbimv22005384m
cluster4	Ocbimv22005385m
cluster4	Ocbimv22005386m
cluster4	Ocbimv22005395m
cluster4	Ocbimv22005396m
cluster4	Ocbimv22005405m
cluster4	Ocbimv22005406m
cluster4	Ocbimv22005407m
cluster4	Ocbimv22036812m
cluster4	Ocbimv22036815m
cluster4	Ocbimv22036061m
cluster4	Ocbimv22036063m
cluster4	Ocbimv22036064m
cluster4	Ocbimv22036068m
cluster4	Ocbimv22036070m
cluster4	Ocbimv22036072m
cluster4	Ocbimv22036079m
cluster4	Ocbimv22036081m
cluster4	Ocbimv22036085m
cluster4	Ocbimv22036089m
cluster4	Ocbimv22028261m
cluster4	Ocbimv22028262m
cluster4	Ocbimv22028263m
cluster4	Ocbimv22028264m
cluster4	Ocbimv22028275m
cluster4	ENSRNA022760993-T1
cluster4	Ocbimv22036928m
cluster4	Ocbimv22036930m
cluster4	Ocbimv22036944m
cluster4	Ocbimv22036951m
cluster4	Ocbimv22036969m
cluster4	Ocbimv22036970m
cluster4	Ocbimv22036971m
cluster4	Ocbimv22036972m
cluster4	Ocbimv22036973m
cluster4	Ocbimv22008717m
cluster4	Ocbimv22008721m
cluster4	Ocbimv22009206m
cluster4	Ocbimv22009210m
cluster4	Ocbimv22002959m
cluster4	Ocbimv22002961m
cluster4	ENSRNA022760999-T1
cluster4	Ocbimv22002963m
cluster4	Ocbimv22028012m
cluster4	Ocbimv22022262m
cluster4	Ocbimv22022263m
cluster4	Ocbimv22020892m
cluster4	Ocbimv22020903m
cluster4	Ocbimv22020908m
cluster4	Ocbimv22020911m
cluster4	Ocbimv22020912m
cluster4	Ocbimv22020919m
cluster4	Ocbimv22020920m
cluster4	Ocbimv22020923m
cluster4	Ocbimv22020925m
cluster4	Ocbimv22020830m
cluster4	Ocbimv22020838m
cluster4	Ocbimv22020839m
cluster4	Ocbimv22020840m
cluster4	Ocbimv22020841m
cluster4	Ocbimv22020842m
cluster4	Ocbimv22020843m
cluster4	Ocbimv22020844m
cluster4	Ocbimv22020845m
cluster4	Ocbimv22020848m
cluster4	Ocbimv22020849m
cluster4	Ocbimv22020850m
cluster4	Ocbimv22020851m
cluster4	Ocbimv22020852m
cluster4	Ocbimv22020855m
cluster4	Ocbimv22020856m
cluster4	Ocbimv22029804m
cluster4	Ocbimv22029807m
cluster4	Ocbimv22029818m
cluster4	Ocbimv22029820m
cluster4	Ocbimv22029821m
cluster4	Ocbimv22029831m
cluster4	Ocbimv22029833m
cluster4	Ocbimv22029836m
cluster4	Ocbimv22029837m
cluster4	ENSRNA022760973-T1
cluster4	Ocbimv22029854m
cluster4	Ocbimv22029853m
cluster4	Ocbimv22029855m
cluster4	Ocbimv22029856m
cluster4	Ocbimv22029868m
cluster4	Ocbimv22029878m
cluster4	Ocbimv22021121m
cluster4	Ocbimv22021469m
cluster4	Ocbimv22021470m
cluster4	Ocbimv22004521m
cluster4	Ocbimv22004524m
cluster4	Ocbimv22004525m
cluster4	Ocbimv22004530m
cluster4	Ocbimv22004535m
cluster4	Ocbimv22004538m
cluster4	Ocbimv22029432m
cluster4	Ocbimv22029437m
cluster4	Ocbimv22029442m
cluster4	Ocbimv22039670m
cluster4	Ocbimv22039679m
cluster4	Ocbimv22039683m
cluster4	Ocbimv22039685m
cluster4	Ocbimv22039686m
cluster4	Ocbimv22024035m
cluster4	Ocbimv22024039m
cluster4	Ocbimv22019005m
cluster4	Ocbimv22019009m
cluster4	Ocbimv22022075m
cluster4	Ocbimv22022076m
cluster4	Ocbimv22022083m
cluster4	Ocbimv22025923m
cluster4	Ocbimv22007967m
cluster4	Ocbimv22003535m
cluster4	Ocbimv22003536m
cluster4	Ocbimv22003543m
cluster4	Ocbimv22028886m
cluster4	Ocbimv22028890m
cluster4	ENSRNA022761691-T1
cluster4	Ocbimv22028901m
cluster4	Ocbimv22028902m
cluster4	Ocbimv22028903m
cluster4	Ocbimv22028904m
cluster4	Ocbimv22028905m
cluster4	Ocbimv22028906m
cluster4	Ocbimv22028907m
cluster4	Ocbimv22028908m
cluster4	Ocbimv22028909m
cluster4	Ocbimv22028910m
cluster4	Ocbimv22028923m
cluster4	Ocbimv22028926m
cluster4	Ocbimv22021073m
cluster4	Ocbimv22021075m
cluster4	Ocbimv22002412m
cluster4	Ocbimv22002416m
cluster4	Ocbimv22002430m
cluster4	Ocbimv22002433m
cluster4	Ocbimv22002435m
cluster4	Ocbimv22008147m
cluster4	Ocbimv22008148m
cluster4	Ocbimv22008151m
cluster4	Ocbimv22008154m
cluster4	Ocbimv22008159m
cluster4	Ocbimv22008174m
cluster4	Ocbimv22008175m
cluster4	Ocbimv22008177m
cluster4	Ocbimv22009812m
cluster4	Ocbimv22009813m
cluster4	Ocbimv22009814m
cluster4	Ocbimv22009815m
cluster4	Ocbimv22009816m
cluster4	Ocbimv22009824m
cluster4	Ocbimv22009838m
cluster4	Ocbimv22009852m
cluster4	Ocbimv22009867m
cluster4	Ocbimv22021344m
cluster4	Ocbimv22021347m
cluster4	Ocbimv22021349m
cluster4	Ocbimv22021350m
cluster4	Ocbimv22021353m
cluster4	Ocbimv22008322m
cluster4	Ocbimv22008323m
cluster4	Ocbimv22008325m
cluster4	Ocbimv22008329m
cluster4	Ocbimv22008332m
cluster4	Ocbimv22008334m
cluster4	Ocbimv22008338m
cluster4	Ocbimv22008340m
cluster4	Ocbimv22008351m
cluster4	Ocbimv22008352m
cluster4	Ocbimv22017311m
cluster4	Ocbimv22017312m
cluster4	Ocbimv22017315m
cluster4	Ocbimv22023299m
cluster4	Ocbimv22023311m
cluster4	Ocbimv22023312m
cluster4	Ocbimv22023318m
cluster4	Ocbimv22010410m
cluster4	Ocbimv22035944m
cluster4	Ocbimv22005434m
cluster4	Ocbimv22005436m
cluster4	Ocbimv22005437m
cluster4	Ocbimv22005438m
cluster4	Ocbimv22005439m
cluster4	Ocbimv22005440m
cluster4	Ocbimv22005441m
cluster4	Ocbimv22005445m
cluster4	ENSRNA022761088-T1
cluster4	Ocbimv22005449m
cluster4	Ocbimv22005451m
cluster4	Ocbimv22039439m
cluster4	Ocbimv22039443m
cluster4	Ocbimv22039444m
cluster4	Ocbimv22001624m
cluster4	Ocbimv22001625m
cluster4	Ocbimv22001626m
cluster4	Ocbimv22001635m
cluster4	Ocbimv22001638m
cluster4	Ocbimv22001639m
cluster4	Ocbimv22001640m
cluster4	Ocbimv22002604m
cluster4	Ocbimv22002605m
cluster4	Ocbimv22019982m
cluster4	Ocbimv22019983m
cluster4	Ocbimv22019984m
cluster4	Ocbimv22019985m
cluster4	Ocbimv22019986m
cluster4	Ocbimv22019987m
cluster4	Ocbimv22026053m
cluster4	Ocbimv22026059m
cluster4	Ocbimv22028732m
cluster4	Ocbimv22030510m
cluster4	Ocbimv22030520m
cluster4	Ocbimv22030891m
cluster4	Ocbimv22030893m
cluster4	Ocbimv22030894m
cluster4	Ocbimv22030895m
cluster4	Ocbimv22030897m
cluster4	Ocbimv22030902m
cluster4	Ocbimv22030903m
cluster4	Ocbimv22030913m
cluster4	Ocbimv22018681m
cluster4	Ocbimv22010373m
cluster4	Ocbimv22010378m
cluster4	Ocbimv22010383m
cluster4	Ocbimv22010385m
cluster4	Ocbimv22010387m
cluster4	Ocbimv22012481m
cluster4	Ocbimv22012484m
cluster4	ENSRNA022758080-T1
cluster4	Ocbimv22012527m
cluster4	Ocbimv22012530m
cluster4	Ocbimv22012558m
cluster4	Ocbimv22012561m
cluster4	Ocbimv22012563m
cluster4	Ocbimv22012570m
cluster4	Ocbimv22012571m
cluster4	Ocbimv22012588m
cluster4	Ocbimv22012589m
cluster4	Ocbimv22024495m
cluster4	Ocbimv22024510m
cluster4	Ocbimv22027525m
cluster4	Ocbimv22027533m
cluster4	ENSRNA022761081-T1
cluster4	Ocbimv22016363m
cluster4	Ocbimv22016374m
cluster4	ENSRNA022761080-T1
cluster4	Ocbimv22016389m
cluster4	Ocbimv22033222m
cluster4	Ocbimv22033232m
cluster4	Ocbimv22033233m
cluster4	Ocbimv22033234m
cluster4	Ocbimv22033238m
cluster4	Ocbimv22033248m
cluster4	Ocbimv22033249m
cluster4	Ocbimv22033251m
cluster4	Ocbimv22033260m
cluster4	Ocbimv22021675m
cluster4	Ocbimv22021689m
cluster4	Ocbimv22021691m
cluster4	Ocbimv22008665m
cluster4	Ocbimv22008667m
cluster4	Ocbimv22008669m
cluster4	Ocbimv22008671m
cluster4	Ocbimv22008673m
cluster4	Ocbimv22008674m
cluster4	Ocbimv22008675m
cluster4	Ocbimv22008676m
cluster4	Ocbimv22003496m
cluster4	Ocbimv22003497m
cluster4	Ocbimv22003498m
cluster4	Ocbimv22003502m
cluster4	Ocbimv22003026m
cluster4	Ocbimv22002729m
cluster4	Ocbimv22002733m
cluster4	Ocbimv22002734m
cluster4	Ocbimv22032826m
cluster4	Ocbimv22032830m
cluster4	Ocbimv22032839m
cluster4	Ocbimv22031010m
cluster4	Ocbimv22031012m
cluster4	Ocbimv22031013m
cluster4	Ocbimv22015235m
cluster4	Ocbimv22015239m
cluster4	Ocbimv22015240m
cluster4	Ocbimv22009488m
cluster4	Ocbimv22009495m
cluster4	Ocbimv22009504m
cluster4	Ocbimv22009542m
cluster4	ENSRNA022758140-T1
cluster4	ENSRNA022758139-T1
cluster4	Ocbimv22002614m
cluster4	Ocbimv22002616m
cluster4	Ocbimv22002624m
cluster4	Ocbimv22002631m
cluster4	ENSRNA022761072-T1
cluster4	Ocbimv22002639m
cluster4	Ocbimv22002658m
cluster4	Ocbimv22002659m
cluster4	Ocbimv22002661m
cluster4	Ocbimv22004306m
cluster4	Ocbimv22004309m
cluster4	Ocbimv22004315m
cluster4	Ocbimv22012603m
cluster4	Ocbimv22012615m
cluster4	Ocbimv22012622m
cluster4	Ocbimv22012630m
cluster4	Ocbimv22012631m
cluster4	Ocbimv22038155m
cluster4	Ocbimv22038157m
cluster4	Ocbimv22038158m
cluster4	Ocbimv22012728m
cluster4	Ocbimv22012729m
cluster4	Ocbimv22012732m
cluster4	Ocbimv22012733m
cluster4	Ocbimv22012734m
cluster4	Ocbimv22012735m
cluster4	Ocbimv22018842m
cluster4	Ocbimv22018843m
cluster4	Ocbimv22018844m
cluster4	Ocbimv22018845m
cluster4	Ocbimv22018849m
cluster4	ENSRNA022761063-T1
cluster4	Ocbimv22024280m
cluster4	Ocbimv22024281m
cluster4	Ocbimv22024283m
cluster4	Ocbimv22024288m
cluster4	Ocbimv22024294m
cluster4	Ocbimv22028540m
cluster4	Ocbimv22028544m
cluster4	Ocbimv22028550m
cluster4	ENSRNA022761071-T1
cluster4	Ocbimv22017894m
cluster4	Ocbimv22017897m
cluster4	Ocbimv22017899m
cluster4	Ocbimv22017900m
cluster4	Ocbimv22011419m
cluster4	Ocbimv22028129m
cluster4	Ocbimv22028130m
cluster4	Ocbimv22028143m
cluster4	Ocbimv22034238m
cluster4	ENSRNA022761010-T1
cluster4	Ocbimv22034274m
cluster4	Ocbimv22034303m
cluster4	Ocbimv22034304m
cluster4	Ocbimv22034305m
cluster4	Ocbimv22034306m
cluster4	Ocbimv22034307m
cluster4	Ocbimv22034314m
cluster4	Ocbimv22034317m
cluster4	Ocbimv22005116m
cluster4	Ocbimv22005127m
cluster4	Ocbimv22005139m
cluster4	Ocbimv22005952m
cluster4	Ocbimv22015909m
cluster4	Ocbimv22015914m
cluster4	Ocbimv22015915m
cluster4	Ocbimv22015917m
cluster4	Ocbimv22009773m
cluster4	Ocbimv22009774m
cluster4	Ocbimv22009776m
cluster4	Ocbimv22009779m
cluster4	Ocbimv22009781m
cluster4	Ocbimv22009269m
cluster4	Ocbimv22009270m
cluster4	Ocbimv22036619m
cluster4	Ocbimv22036620m
cluster4	Ocbimv22036621m
cluster4	Ocbimv22036622m
cluster4	Ocbimv22036623m
cluster4	Ocbimv22036624m
cluster4	Ocbimv22036625m
cluster4	Ocbimv22036626m
cluster4	Ocbimv22036627m
cluster4	Ocbimv22036630m
cluster4	Ocbimv22032316m
cluster4	Ocbimv22032332m
cluster4	Ocbimv22032337m
cluster4	Ocbimv22032341m
cluster4	Ocbimv22032342m
cluster4	Ocbimv22032344m
cluster4	Ocbimv22032354m
cluster4	ENSRNA022761285-T1
cluster4	Ocbimv22011248m
cluster4	Ocbimv22011255m
cluster4	Ocbimv22011256m
cluster4	Ocbimv22011261m
cluster4	Ocbimv22011262m
cluster4	Ocbimv22011263m
cluster4	Ocbimv22011269m
cluster4	Ocbimv22031116m
cluster4	Ocbimv22025762m
cluster4	Ocbimv22025770m
cluster4	Ocbimv22037075m
cluster4	Ocbimv22037087m
cluster4	Ocbimv22009410m
cluster4	Ocbimv22009412m
cluster4	Ocbimv22009414m
cluster4	Ocbimv22009415m
cluster4	Ocbimv22009416m
cluster4	Ocbimv22009419m
cluster4	ENSRNA022761041-T1
cluster4	Ocbimv22009425m
cluster4	Ocbimv22024080m
cluster4	Ocbimv22024089m
cluster4	Ocbimv22024091m
cluster4	Ocbimv22024103m
cluster4	Ocbimv22001987m
cluster4	Ocbimv22001996m
cluster4	Ocbimv22002005m
cluster4	Ocbimv22004999m
cluster4	Ocbimv22005003m
cluster4	Ocbimv22024575m
cluster4	Ocbimv22024576m
cluster4	Ocbimv22024577m
cluster4	Ocbimv22024578m
cluster4	Ocbimv22024579m
cluster4	Ocbimv22024580m
cluster4	Ocbimv22024596m
cluster4	Ocbimv22024597m
cluster4	Ocbimv22024598m
cluster4	Ocbimv22024599m
cluster4	Ocbimv22026782m
cluster4	Ocbimv22026788m
cluster4	Ocbimv22026789m
cluster4	Ocbimv22026792m
cluster4	Ocbimv22026795m
cluster4	Ocbimv22039631m
cluster4	Ocbimv22039642m
cluster4	ENSRNA022761257-T1
cluster4	Ocbimv22011808m
cluster4	Ocbimv22011814m
cluster4	Ocbimv22011818m
cluster4	Ocbimv22011821m
cluster4	Ocbimv22011822m
cluster4	Ocbimv22011823m
cluster4	Ocbimv22011824m
cluster4	Ocbimv22011825m
cluster4	Ocbimv22011829m
cluster4	Ocbimv22011830m
cluster4	Ocbimv22011836m
cluster4	Ocbimv22011837m
cluster4	Ocbimv22014770m
cluster4	Ocbimv22014771m
cluster4	ENSRNA022761046-T1
cluster4	Ocbimv22014778m
cluster4	Ocbimv22021823m
cluster4	Ocbimv22021825m
cluster4	Ocbimv22021826m
cluster4	Ocbimv22021827m
cluster4	Ocbimv22021840m
cluster4	Ocbimv22021841m
cluster4	Ocbimv22021842m
cluster4	Ocbimv22021845m
cluster4	Ocbimv22010292m
cluster4	Ocbimv22010293m
cluster4	Ocbimv22038342m
cluster4	Ocbimv22038345m
cluster4	Ocbimv22003424m
cluster4	Ocbimv22003426m
cluster4	Ocbimv22003427m
cluster4	Ocbimv22003429m
cluster4	Ocbimv22003436m
cluster4	Ocbimv22003439m
cluster4	Ocbimv22003441m
cluster4	Ocbimv22003443m
cluster4	Ocbimv22023751m
cluster4	Ocbimv22023758m
cluster4	Ocbimv22023759m
cluster4	Ocbimv22023760m
cluster4	Ocbimv22023763m
cluster4	Ocbimv22023771m
cluster4	Ocbimv22023770m
cluster4	Ocbimv22023774m
cluster4	Ocbimv22023773m
cluster4	Ocbimv22023762m
cluster4	Ocbimv22023761m
cluster4	Ocbimv22007728m
cluster4	Ocbimv22007733m
cluster4	Ocbimv22007734m
cluster4	Ocbimv22012249m
cluster4	Ocbimv22038886m
cluster4	Ocbimv22038892m
cluster4	Ocbimv22038893m
cluster4	Ocbimv22038895m
cluster4	Ocbimv22038896m
cluster4	ENSRNA022757906-T1
cluster4	Ocbimv22038897m
cluster4	Ocbimv22038898m
cluster4	Ocbimv22038904m
cluster4	Ocbimv22038906m
cluster4	Ocbimv22001881m
cluster4	ENSRNA022761021-T1
cluster4	Ocbimv22001884m
cluster4	Ocbimv22033684m
cluster4	ENSRNA022761240-T1
cluster4	Ocbimv22014512m
cluster4	Ocbimv22014515m
cluster4	Ocbimv22014523m
cluster4	Ocbimv22024613m
cluster4	Ocbimv22024615m
cluster4	Ocbimv22011961m
cluster4	Ocbimv22011962m
cluster4	Ocbimv22031280m
cluster4	Ocbimv22031286m
cluster4	Ocbimv22031302m
cluster4	Ocbimv22031316m
cluster4	Ocbimv22031308m
cluster4	Ocbimv22031313m
cluster4	Ocbimv22031306m
cluster4	Ocbimv22031314m
cluster4	Ocbimv22031318m
cluster4	Ocbimv22024916m
cluster4	Ocbimv22024917m
cluster4	Ocbimv22024922m
cluster4	Ocbimv22024923m
cluster4	ENSRNA022761237-T1
cluster4	Ocbimv22024924m
cluster4	Ocbimv22024925m
cluster4	Ocbimv22030817m
cluster4	Ocbimv22030818m
cluster4	Ocbimv22030823m
cluster4	Ocbimv22009468m
cluster4	Ocbimv22009469m
cluster4	Ocbimv22009470m
cluster4	Ocbimv22009471m
cluster4	Ocbimv22009472m
cluster4	Ocbimv22030272m
cluster4	Ocbimv22030273m
cluster4	Ocbimv22030274m
cluster4	Ocbimv22007159m
cluster4	ENSRNA022761050-T1
cluster4	Ocbimv22027816m
cluster4	Ocbimv22027819m
cluster4	Ocbimv22022584m
cluster4	Ocbimv22022587m
cluster4	Ocbimv22027667m
cluster4	Ocbimv22027670m
cluster4	Ocbimv22027673m
cluster4	Ocbimv22027675m
cluster4	Ocbimv22027095m
cluster4	Ocbimv22027097m
cluster4	Ocbimv22027100m
cluster4	Ocbimv22027102m
cluster4	Ocbimv22010525m
cluster4	Ocbimv22010532m
cluster4	Ocbimv22015254m
cluster4	Ocbimv22015255m
cluster4	ENSRNA022761316-T1
cluster4	Ocbimv22015256m
cluster4	Ocbimv22015257m
cluster4	Ocbimv22006897m
cluster4	Ocbimv22013125m
cluster4	Ocbimv22013128m
cluster4	Ocbimv22013129m
cluster4	Ocbimv22013130m
cluster4	Ocbimv22013140m
cluster4	Ocbimv22020532m
cluster4	Ocbimv22020533m
cluster4	Ocbimv22020534m
cluster4	Ocbimv22020538m
cluster4	Ocbimv22020539m
cluster4	Ocbimv22020542m
cluster4	Ocbimv22012799m
cluster4	Ocbimv22012800m
cluster4	Ocbimv22012814m
cluster4	Ocbimv22025693m
cluster4	Ocbimv22025702m
cluster4	ENSRNA022761149-T1
cluster4	Ocbimv22025706m
cluster4	Ocbimv22025707m
cluster4	Ocbimv22025709m
cluster4	Ocbimv22025717m
cluster4	Ocbimv22038796m
cluster4	Ocbimv22015506m
cluster4	Ocbimv22012831m
cluster4	Ocbimv22012833m
cluster4	Ocbimv22012849m
cluster4	Ocbimv22012850m
cluster4	Ocbimv22012865m
cluster4	Ocbimv22012866m
cluster4	ENSRNA022761104-T1
cluster4	Ocbimv22030610m
cluster4	Ocbimv22030626m
cluster4	Ocbimv22019758m
cluster4	Ocbimv22027145m
cluster4	Ocbimv22027148m
cluster4	Ocbimv22027150m
cluster4	Ocbimv22005199m
cluster4	Ocbimv22005204m
cluster4	Ocbimv22005208m
cluster4	Ocbimv22005216m
cluster4	Ocbimv22005218m
cluster4	Ocbimv22005222m
cluster4	Ocbimv22005221m
cluster4	Ocbimv22005215m
cluster4	Ocbimv22005219m
cluster4	Ocbimv22005230m
cluster4	Ocbimv22005229m
cluster4	Ocbimv22005223m
cluster4	Ocbimv22005224m
cluster4	Ocbimv22005226m
cluster4	Ocbimv22005228m
cluster4	ENSRNA022761100-T1
cluster4	Ocbimv22011371m
cluster4	Ocbimv22011372m
cluster4	Ocbimv22011373m
cluster4	Ocbimv22011411m
cluster4	Ocbimv22011412m
cluster4	Ocbimv22011413m
cluster4	Ocbimv22011415m
cluster4	Ocbimv22001284m
cluster4	Ocbimv22001288m
cluster4	Ocbimv22005787m
cluster4	Ocbimv22005790m
cluster4	Ocbimv22005796m
cluster4	Ocbimv22005804m
cluster4	Ocbimv22005805m
cluster4	Ocbimv22028298m
cluster4	Ocbimv22024626m
cluster4	ENSRNA022761062-T1
cluster4	Ocbimv22024639m
cluster4	Ocbimv22024642m
cluster4	Ocbimv22007073m
cluster4	Ocbimv22007088m
cluster4	Ocbimv22007092m
cluster4	Ocbimv22016452m
cluster4	Ocbimv22026206m
cluster4	Ocbimv22026209m
cluster4	Ocbimv22026210m
cluster4	Ocbimv22026226m
cluster4	Ocbimv22026240m
cluster4	Ocbimv22010874m
cluster4	Ocbimv22010875m
cluster4	Ocbimv22021650m
cluster4	Ocbimv22009247m
cluster4	Ocbimv22009249m
cluster4	Ocbimv22009253m
cluster4	Ocbimv22009261m
cluster4	Ocbimv22009262m
cluster4	Ocbimv22006474m
cluster4	Ocbimv22006477m
cluster4	Ocbimv22015970m
cluster4	ENSRNA022760970-T1
cluster4	Ocbimv22031928m
cluster4	Ocbimv22031929m
cluster4	Ocbimv22008358m
cluster4	Ocbimv22008359m
cluster4	Ocbimv22008360m
cluster4	Ocbimv22008366m
cluster4	Ocbimv22008368m
cluster4	Ocbimv22011787m
cluster4	Ocbimv22011788m
cluster4	Ocbimv22011791m
cluster4	Ocbimv22006559m
cluster4	Ocbimv22006560m
cluster4	Ocbimv22006564m
cluster4	Ocbimv22006572m
cluster4	Ocbimv22006573m
cluster4	Ocbimv22003456m
cluster4	Ocbimv22003458m
cluster4	Ocbimv22003460m
cluster4	Ocbimv22003475m
cluster4	ENSRNA022761031-T1
cluster4	Ocbimv22003491m
cluster4	Ocbimv22000711m
cluster4	Ocbimv22000712m
cluster4	Ocbimv22000715m
cluster4	Ocbimv22000729m
cluster4	Ocbimv22000744m
cluster4	Ocbimv22024712m
cluster4	Ocbimv22024718m
cluster4	Ocbimv22024720m
cluster4	Ocbimv22024721m
cluster4	Ocbimv22024723m
cluster4	Ocbimv22024725m
cluster4	Ocbimv22024726m
cluster4	Ocbimv22004587m
cluster4	Ocbimv22004589m
cluster4	Ocbimv22004590m
cluster4	Ocbimv22004594m
cluster4	Ocbimv22025927m
cluster4	Ocbimv22025928m
cluster4	Ocbimv22025930m
cluster4	Ocbimv22039885m
cluster4	Ocbimv22034167m
cluster4	Ocbimv22034173m
cluster4	Ocbimv22034174m
cluster4	Ocbimv22034176m
cluster4	Ocbimv22039100m
cluster4	Ocbimv22039102m
cluster4	Ocbimv22039103m
cluster4	Ocbimv22039111m
cluster4	Ocbimv22039120m
cluster4	Ocbimv22039127m
cluster4	Ocbimv22039128m
cluster4	Ocbimv22039129m
cluster4	Ocbimv22011774m
cluster4	Ocbimv22026805m
cluster4	Ocbimv22026809m
cluster4	Ocbimv22003246m
cluster4	Ocbimv22003248m
cluster4	Ocbimv22034533m
cluster4	Ocbimv22034545m
cluster4	Ocbimv22002051m
cluster4	Ocbimv22002052m
cluster4	Ocbimv22002064m
cluster4	Ocbimv22002065m
cluster4	Ocbimv22002069m
cluster4	Ocbimv22002070m
cluster4	Ocbimv22027925m
cluster4	Ocbimv22027937m
cluster4	Ocbimv22023988m
cluster4	Ocbimv22023990m
cluster4	Ocbimv22013376m
cluster4	Ocbimv22013378m
cluster4	Ocbimv22013382m
cluster4	Ocbimv22013383m
cluster4	Ocbimv22013384m
cluster4	Ocbimv22013385m
cluster4	Ocbimv22010299m
cluster4	Ocbimv22010303m
cluster4	Ocbimv22027331m
cluster4	Ocbimv22027333m
cluster4	Ocbimv22027334m
cluster4	Ocbimv22027335m
cluster4	Ocbimv22027344m
cluster4	Ocbimv22008022m
cluster4	Ocbimv22019194m
cluster4	Ocbimv22019196m
cluster4	Ocbimv22019197m
cluster4	Ocbimv22037908m
cluster4	Ocbimv22037909m
cluster4	Ocbimv22033050m
cluster4	Ocbimv22033055m
cluster4	Ocbimv22037019m
cluster4	Ocbimv22037023m
cluster4	Ocbimv22037042m
cluster4	Ocbimv22037043m
cluster4	Ocbimv22015620m
cluster4	Ocbimv22015631m
cluster4	Ocbimv22015373m
cluster4	Ocbimv22010481m
cluster4	Ocbimv22010483m
cluster4	Ocbimv22010484m
cluster4	Ocbimv22021920m
cluster4	Ocbimv22021921m
cluster4	Ocbimv22036263m
cluster4	Ocbimv22036264m
cluster4	Ocbimv22036273m
cluster4	Ocbimv22036276m
cluster4	Ocbimv22036279m
cluster4	Ocbimv22031954m
cluster4	Ocbimv22031955m
cluster4	Ocbimv22031967m
cluster4	Ocbimv22006751m
cluster4	Ocbimv22006757m
cluster4	Ocbimv22006762m
cluster4	Ocbimv22006766m
cluster4	Ocbimv22031908m
cluster4	Ocbimv22031914m
cluster4	ENSRNA022757978-T1
cluster4	Ocbimv22031918m
cluster4	Ocbimv22025020m
cluster4	Ocbimv22025021m
cluster4	Ocbimv22025022m
cluster4	Ocbimv22025024m
cluster4	Ocbimv22025039m
cluster4	Ocbimv22025040m
cluster4	Ocbimv22025043m
cluster4	Ocbimv22025048m
cluster4	Ocbimv22009349m
cluster4	Ocbimv22013026m
cluster4	Ocbimv22019013m
cluster4	Ocbimv22019028m
cluster4	Ocbimv22019029m
cluster4	Ocbimv22019030m
cluster4	Ocbimv22019031m
cluster4	Ocbimv22019032m
cluster4	Ocbimv22019036m
cluster4	Ocbimv22019045m
cluster4	Ocbimv22035017m
cluster4	Ocbimv22035018m
cluster4	Ocbimv22035023m
cluster4	Ocbimv22035026m
cluster4	Ocbimv22035028m
cluster4	Ocbimv22018808m
cluster4	ENSRNA022758112-T1
cluster4	Ocbimv22028386m
cluster4	Ocbimv22028401m
cluster4	Ocbimv22028403m
cluster4	Ocbimv22026896m
cluster4	Ocbimv22026897m
cluster4	Ocbimv22026899m
cluster4	Ocbimv22022175m
cluster4	Ocbimv22022187m
cluster4	Ocbimv22022189m
cluster4	Ocbimv22022190m
cluster4	Ocbimv22015119m
cluster4	Ocbimv22015129m
cluster4	Ocbimv22015132m
cluster4	ENSRNA022760997-T1
cluster4	Ocbimv22000340m
cluster4	Ocbimv22000341m
cluster4	Ocbimv22000342m
cluster4	Ocbimv22000343m
cluster4	Ocbimv22000344m
cluster4	Ocbimv22000346m
cluster4	Ocbimv22037573m
cluster4	Ocbimv22037575m
cluster4	Ocbimv22001376m
cluster4	Ocbimv22001382m
cluster4	Ocbimv22039848m
cluster4	ENSRNA022760996-T1
cluster4	Ocbimv22039849m
cluster4	Ocbimv22039851m
cluster4	Ocbimv22039852m
cluster4	Ocbimv22039860m
cluster4	Ocbimv22039864m
cluster4	Ocbimv22039862m
cluster4	Ocbimv22029131m
cluster4	Ocbimv22029137m
cluster4	Ocbimv22029142m
cluster4	Ocbimv22009898m
cluster4	Ocbimv22009899m
cluster4	Ocbimv22009904m
cluster4	Ocbimv22009905m
cluster4	Ocbimv22009906m
cluster4	Ocbimv22001841m
cluster4	Ocbimv22037628m
cluster4	Ocbimv22037629m
cluster4	Ocbimv22026495m
cluster4	Ocbimv22026502m
cluster4	Ocbimv22026505m
cluster4	Ocbimv22020776m
cluster4	Ocbimv22020777m
cluster4	Ocbimv22020778m
cluster4	Ocbimv22020781m
cluster4	Ocbimv22020779m
cluster4	Ocbimv22020782m
cluster4	Ocbimv22020780m
cluster4	Ocbimv22020783m
cluster4	Ocbimv22025885m
cluster4	Ocbimv22025886m
cluster4	Ocbimv22025887m
cluster4	Ocbimv22025889m
cluster4	Ocbimv22025898m
cluster4	Ocbimv22025899m
cluster4	ENSRNA022761206-T1
cluster4	Ocbimv22017710m
cluster4	Ocbimv22017712m
cluster4	Ocbimv22027785m
cluster4	Ocbimv22027786m
cluster4	Ocbimv22027800m
cluster4	ENSRNA022761203-T1
cluster4	Ocbimv22027807m
cluster4	Ocbimv22027809m
cluster4	Ocbimv22031118m
cluster4	Ocbimv22031121m
cluster4	Ocbimv22036098m
cluster4	Ocbimv22036227m
cluster4	Ocbimv22036232m
cluster4	Ocbimv22036233m
cluster4	Ocbimv22036235m
cluster4	Ocbimv22027326m
cluster4	Ocbimv22027329m
cluster4	Ocbimv22011872m
cluster4	Ocbimv22011879m
cluster4	Ocbimv22011882m
cluster4	Ocbimv22037994m
cluster4	Ocbimv22038015m
cluster4	Ocbimv22038025m
cluster4	Ocbimv22038029m
cluster4	Ocbimv22016138m
cluster4	Ocbimv22016139m
cluster4	Ocbimv22016140m
cluster4	Ocbimv22038648m
cluster4	Ocbimv22038649m
cluster4	Ocbimv22038651m
cluster4	Ocbimv22013495m
cluster4	Ocbimv22013512m
cluster4	Ocbimv22013514m
cluster4	Ocbimv22013516m
cluster4	Ocbimv22013517m
cluster4	Ocbimv22029710m
cluster4	Ocbimv22029720m
cluster4	Ocbimv22024330m
cluster4	Ocbimv22024341m
cluster4	Ocbimv22024342m
cluster4	Ocbimv22024343m
cluster4	ENSRNA022761098-T1
cluster4	Ocbimv22024362m
cluster4	Ocbimv22024365m
cluster4	Ocbimv22024366m
cluster4	Ocbimv22014006m
cluster4	Ocbimv22014009m
cluster4	Ocbimv22030862m
cluster4	Ocbimv22030863m
cluster4	Ocbimv22001226m
cluster4	Ocbimv22001230m
cluster4	Ocbimv22026860m
cluster4	Ocbimv22026862m
cluster4	Ocbimv22026874m
cluster4	Ocbimv22026875m
cluster4	Ocbimv22016969m
cluster4	Ocbimv22016983m
cluster4	Ocbimv22016984m
cluster4	ENSRNA022761742-T1
cluster4	Ocbimv22022745m
cluster4	Ocbimv22010969m
cluster4	Ocbimv22033447m
cluster4	Ocbimv22012336m
cluster4	Ocbimv22012339m
cluster4	Ocbimv22012340m
cluster4	Ocbimv22012412m
cluster4	Ocbimv22012426m
cluster4	Ocbimv22012428m
cluster4	Ocbimv22012442m
cluster4	Ocbimv22012443m
cluster4	Ocbimv22014295m
cluster4	Ocbimv22014301m
cluster4	Ocbimv22034941m
cluster4	Ocbimv22035102m
cluster4	Ocbimv22038943m
cluster4	Ocbimv22038949m
cluster4	Ocbimv22038951m
cluster4	Ocbimv22034913m
cluster4	Ocbimv22034918m
cluster4	Ocbimv22030321m
cluster4	Ocbimv22030326m
cluster4	Ocbimv22030327m
cluster4	Ocbimv22030329m
cluster4	Ocbimv22034585m
cluster4	Ocbimv22001923m
cluster4	Ocbimv22001926m
cluster4	Ocbimv22001933m
cluster4	Ocbimv22003785m
cluster4	Ocbimv22018594m
cluster4	Ocbimv22018611m
cluster4	Ocbimv22018620m
cluster4	Ocbimv22018621m
cluster4	Ocbimv22034031m
cluster4	Ocbimv22034032m
cluster4	Ocbimv22034033m
cluster4	Ocbimv22034035m
cluster4	Ocbimv22034054m
cluster4	Ocbimv22034061m
cluster4	Ocbimv22034063m
cluster4	Ocbimv22034066m
cluster4	Ocbimv22034075m
cluster4	Ocbimv22034077m
cluster4	Ocbimv22011055m
cluster4	Ocbimv22036789m
cluster4	Ocbimv22036796m
cluster4	Ocbimv22036798m
cluster4	Ocbimv22018159m
cluster4	Ocbimv22018161m
cluster4	Ocbimv22037586m
cluster4	Ocbimv22037593m
cluster4	Ocbimv22037594m
cluster4	Ocbimv22037596m
cluster4	Ocbimv22037611m
cluster4	Ocbimv22037612m
cluster4	Ocbimv22024129m
cluster4	Ocbimv22028616m
cluster4	Ocbimv22017808m
cluster4	Ocbimv22017814m
cluster4	Ocbimv22017816m
cluster4	Ocbimv22017817m
cluster4	Ocbimv22014629m
cluster4	Ocbimv22014633m
cluster4	Ocbimv22014634m
cluster4	ENSRNA022761157-T1
cluster4	Ocbimv22007283m
cluster4	Ocbimv22007289m
cluster4	Ocbimv22036851m
cluster4	Ocbimv22036859m
cluster4	Ocbimv22032966m
cluster4	Ocbimv22032969m
cluster4	Ocbimv22032971m
cluster4	Ocbimv22031099m
cluster4	Ocbimv22004357m
cluster4	Ocbimv22004358m
cluster4	Ocbimv22004359m
cluster4	Ocbimv22004360m
cluster4	Ocbimv22031997m
cluster4	Ocbimv22031998m
cluster4	Ocbimv22032000m
cluster4	Ocbimv22032001m
cluster4	Ocbimv22032007m
cluster4	Ocbimv22011207m
cluster4	ENSRNA022761153-T1
cluster4	Ocbimv22011225m
cluster4	Ocbimv22011229m
cluster4	Ocbimv22011231m
cluster4	Ocbimv22002238m
cluster4	Ocbimv22037757m
cluster4	Ocbimv22037758m
cluster4	Ocbimv22037760m
cluster4	Ocbimv22037762m
cluster4	Ocbimv22015564m
cluster4	Ocbimv22015568m
cluster4	Ocbimv22023839m
cluster4	Ocbimv22011710m
cluster4	Ocbimv22011712m
cluster4	Ocbimv22012738m
cluster4	Ocbimv22012739m
cluster4	Ocbimv22012741m
cluster4	Ocbimv22012145m
cluster4	Ocbimv22012148m
cluster4	Ocbimv22021410m
cluster4	Ocbimv22021411m
cluster4	Ocbimv22029536m
cluster4	Ocbimv22029561m
cluster4	Ocbimv22029565m
cluster4	Ocbimv22029568m
cluster4	Ocbimv22029569m
cluster4	Ocbimv22019882m
cluster4	Ocbimv22019889m
cluster4	Ocbimv22019888m
cluster4	Ocbimv22019891m
cluster4	Ocbimv22019900m
cluster4	Ocbimv22036037m
cluster4	Ocbimv22036040m
cluster4	Ocbimv22024478m
cluster4	Ocbimv22019770m
cluster4	Ocbimv22019776m
cluster4	Ocbimv22019779m
cluster4	Ocbimv22029756m
cluster4	Ocbimv22029758m
cluster4	Ocbimv22029759m
cluster4	Ocbimv22029760m
cluster4	Ocbimv22029765m
cluster4	Ocbimv22029766m
cluster4	Ocbimv22010521m
cluster4	Ocbimv22008577m
cluster4	Ocbimv22008581m
cluster4	Ocbimv22008583m
cluster4	Ocbimv22008606m
cluster4	Ocbimv22008607m
cluster4	Ocbimv22008612m
cluster4	Ocbimv22008623m
cluster4	Ocbimv22017180m
cluster4	Ocbimv22017183m
cluster4	Ocbimv22019079m
cluster4	Ocbimv22032208m
cluster4	Ocbimv22032211m
cluster4	Ocbimv22032214m
cluster4	Ocbimv22016178m
cluster4	Ocbimv22026847m
cluster4	Ocbimv22026849m
cluster4	Ocbimv22026850m
cluster4	Ocbimv22026851m
cluster4	Ocbimv22026852m
cluster4	Ocbimv22002121m
cluster4	Ocbimv22002130m
cluster4	Ocbimv22002132m
cluster4	Ocbimv22002143m
cluster4	ENSRNA022761137-T1
cluster4	Ocbimv22003136m
cluster4	Ocbimv22003138m
cluster4	Ocbimv22003139m
cluster4	Ocbimv22007750m
cluster4	Ocbimv22017743m
cluster4	Ocbimv22017744m
cluster4	Ocbimv22017745m
cluster4	Ocbimv22017747m
cluster4	Ocbimv22017748m
cluster4	Ocbimv22017761m
cluster4	Ocbimv22016626m
cluster4	Ocbimv22016628m
cluster4	Ocbimv22015585m
cluster4	Ocbimv22015594m
cluster4	Ocbimv22015596m
cluster4	Ocbimv22010755m
cluster4	Ocbimv22010761m
cluster4	Ocbimv22031670m
cluster4	Ocbimv22031681m
cluster4	Ocbimv22031682m
cluster4	Ocbimv22023720m
cluster4	Ocbimv22019847m
cluster4	Ocbimv22019852m
cluster4	Ocbimv22038745m
cluster4	Ocbimv22038748m
cluster4	Ocbimv22038749m
cluster4	Ocbimv22038751m
cluster4	Ocbimv22038754m
cluster4	Ocbimv22038755m
cluster4	Ocbimv22038757m
cluster4	Ocbimv22038758m
cluster4	Ocbimv22031510m
cluster4	Ocbimv22031511m
cluster4	Ocbimv22031514m
cluster4	Ocbimv22026086m
cluster4	Ocbimv22026092m
cluster4	Ocbimv22026101m
cluster4	Ocbimv22026103m
cluster4	Ocbimv22026108m
cluster4	Ocbimv22026112m
cluster4	Ocbimv22016910m
cluster4	Ocbimv22016911m
cluster4	Ocbimv22016914m
cluster4	Ocbimv22016915m
cluster4	ENSRNA022761119-T1
cluster4	Ocbimv22016916m
cluster4	ENSRNA022761120-T1
cluster4	Ocbimv22023921m
cluster4	Ocbimv22023928m
cluster4	Ocbimv22031764m
cluster4	Ocbimv22031766m
cluster4	Ocbimv22031767m
cluster4	Ocbimv22017733m
cluster4	Ocbimv22038374m
cluster4	Ocbimv22038380m
cluster4	Ocbimv22038384m
cluster4	Ocbimv22038385m
cluster4	Ocbimv22023177m
cluster4	Ocbimv22023180m
cluster4	Ocbimv22023181m
cluster4	Ocbimv22023182m
cluster4	Ocbimv22023186m
cluster4	Ocbimv22023193m
cluster4	Ocbimv22023196m
cluster4	Ocbimv22023197m
cluster4	Ocbimv22023112m
cluster4	Ocbimv22023119m
cluster4	Ocbimv22020630m
cluster4	Ocbimv22020632m
cluster4	Ocbimv22020638m
cluster4	Ocbimv22020651m
cluster4	Ocbimv22031812m
cluster4	Ocbimv22031814m
cluster4	Ocbimv22031815m
cluster4	Ocbimv22031817m
cluster4	Ocbimv22025163m
cluster4	Ocbimv22025165m
cluster4	Ocbimv22025176m
cluster4	Ocbimv22002795m
cluster4	Ocbimv22002798m
cluster4	Ocbimv22002799m
cluster4	Ocbimv22002810m
cluster4	Ocbimv22028515m
cluster4	Ocbimv22028518m
cluster4	Ocbimv22019471m
cluster4	Ocbimv22022831m
cluster4	Ocbimv22033279m
cluster4	Ocbimv22024651m
cluster4	Ocbimv22026457m
cluster4	Ocbimv22026459m
cluster4	Ocbimv22026464m
cluster4	Ocbimv22027406m
cluster4	Ocbimv22018045m
cluster4	Ocbimv22018046m
cluster4	Ocbimv22019716m
cluster4	Ocbimv22019718m
cluster4	Ocbimv22009312m
cluster4	Ocbimv22009314m
cluster4	Ocbimv22033483m
cluster4	Ocbimv22033500m
cluster4	Ocbimv22033507m
cluster4	Ocbimv22033376m
cluster4	Ocbimv22033378m
cluster4	Ocbimv22033392m
cluster4	ENSRNA022761144-T1
cluster4	Ocbimv22035811m
cluster4	Ocbimv22029622m
cluster4	Ocbimv22030573m
cluster4	Ocbimv22030579m
cluster4	Ocbimv22021290m
cluster4	Ocbimv22021291m
cluster4	Ocbimv22021292m
cluster4	Ocbimv22021294m
cluster4	Ocbimv22021295m
cluster4	Ocbimv22021296m
cluster4	Ocbimv22006067m
cluster4	Ocbimv22006068m
cluster4	Ocbimv22003360m
cluster4	Ocbimv22037482m
cluster4	Ocbimv22037485m
cluster4	ENSRNA022761507-T1
cluster4	Ocbimv22022348m
cluster4	Ocbimv22032998m
cluster4	ENSRNA022761114-T1
cluster4	Ocbimv22026481m
cluster4	Ocbimv22006834m
cluster4	Ocbimv22006842m
cluster4	Ocbimv22006841m
cluster4	Ocbimv22006865m
cluster4	Ocbimv22002776m
cluster4	Ocbimv22002777m
cluster4	Ocbimv22002782m
cluster4	Ocbimv22022568m
cluster4	Ocbimv22013308m
cluster4	Ocbimv22031542m
cluster4	Ocbimv22031549m
cluster4	Ocbimv22031557m
cluster4	Ocbimv22029275m
cluster4	Ocbimv22000808m
cluster4	Ocbimv22000809m
cluster4	ENSRNA022761169-T1
cluster4	Ocbimv22020736m
cluster4	Ocbimv22020739m
cluster4	Ocbimv22029334m
cluster4	Ocbimv22029335m
cluster4	Ocbimv22029338m
cluster4	Ocbimv22029339m
cluster4	Ocbimv22029340m
cluster4	Ocbimv22037812m
cluster4	Ocbimv22037818m
cluster4	ENSRNA022761171-T1
cluster4	Ocbimv22037823m
cluster4	Ocbimv22037829m
cluster4	Ocbimv22037832m
cluster4	Ocbimv22037833m
cluster4	Ocbimv22037840m
cluster4	Ocbimv22037842m
cluster4	Ocbimv22037845m
cluster4	Ocbimv22037846m
cluster4	Ocbimv22037852m
cluster4	Ocbimv22037855m
cluster4	Ocbimv22037857m
cluster4	Ocbimv22037859m
cluster4	Ocbimv22007810m
cluster4	Ocbimv22007817m
cluster4	Ocbimv22007818m
cluster4	Ocbimv22007819m
cluster4	Ocbimv22024904m
cluster4	Ocbimv22024905m
cluster4	Ocbimv22024908m
cluster4	Ocbimv22024125m
cluster4	Ocbimv22011886m
cluster4	Ocbimv22035875m
cluster4	Ocbimv22035877m
cluster4	Ocbimv22014224m
cluster4	Ocbimv22017456m
cluster4	Ocbimv22017457m
cluster4	Ocbimv22017465m
cluster4	Ocbimv22017466m
cluster4	Ocbimv22020719m
cluster4	Ocbimv22013097m
cluster4	Ocbimv22013101m
cluster4	Ocbimv22029058m
cluster4	Ocbimv22029060m
cluster4	Ocbimv22024157m
cluster4	ENSRNA022761165-T1
cluster4	Ocbimv22024174m
cluster4	Ocbimv22035682m
cluster4	Ocbimv22035681m
cluster4	Ocbimv22035683m
cluster4	Ocbimv22035684m
cluster4	Ocbimv22035685m
cluster4	Ocbimv22035689m
cluster4	Ocbimv22035695m
cluster4	Ocbimv22004604m
cluster4	Ocbimv22004605m
cluster4	Ocbimv22004606m
cluster4	Ocbimv22004609m
cluster4	Ocbimv22004612m
cluster4	Ocbimv22004613m
cluster4	Ocbimv22002371m
cluster4	Ocbimv22002374m
cluster4	Ocbimv22030170m
cluster4	Ocbimv22030171m
cluster4	Ocbimv22030172m
cluster4	Ocbimv22008501m
cluster4	Ocbimv22008513m
cluster4	Ocbimv22008512m
cluster4	Ocbimv22008516m
cluster4	Ocbimv22008514m
cluster4	Ocbimv22008518m
cluster4	Ocbimv22008520m
cluster4	Ocbimv22037183m
cluster4	Ocbimv22018083m
cluster4	ENSRNA022761370-T1
cluster4	Ocbimv22018098m
cluster4	Ocbimv22015528m
cluster4	Ocbimv22010024m
cluster4	ENSRNA022761373-T1
cluster4	Ocbimv22004904m
cluster4	ENSRNA022761371-T1
cluster4	Ocbimv22004918m
cluster4	Ocbimv22019533m
cluster4	Ocbimv22019539m
cluster4	Ocbimv22025622m
cluster4	Ocbimv22025624m
cluster4	Ocbimv22017236m
cluster4	Ocbimv22017238m
cluster4	Ocbimv22017243m
cluster4	Ocbimv22017247m
cluster4	Ocbimv22018250m
cluster4	ENSRNA022761369-T1
cluster4	ENSRNA022761367-T1
cluster4	Ocbimv22019258m
cluster4	Ocbimv22019260m
cluster4	Ocbimv22019261m
cluster4	Ocbimv22019272m
cluster4	Ocbimv22032168m
cluster4	Ocbimv22032169m
cluster4	Ocbimv22032171m
cluster4	Ocbimv22019955m
cluster4	Ocbimv22019953m
cluster4	Ocbimv22019954m
cluster4	Ocbimv22019976m
cluster4	Ocbimv22012219m
cluster4	Ocbimv22027453m
cluster4	Ocbimv22024783m
cluster4	Ocbimv22024786m
cluster4	Ocbimv22024796m
cluster4	Ocbimv22024807m
cluster4	Ocbimv22024809m
cluster4	Ocbimv22024810m
cluster4	Ocbimv22029008m
cluster4	Ocbimv22023127m
cluster4	Ocbimv22023128m
cluster4	Ocbimv22023129m
cluster4	Ocbimv22033632m
cluster4	Ocbimv22006461m
cluster4	Ocbimv22006463m
cluster4	Ocbimv22020510m
cluster4	Ocbimv22020512m
cluster4	Ocbimv22020516m
cluster4	ENSRNA022757879-T1
cluster4	Ocbimv22028427m
cluster4	Ocbimv22028429m
cluster4	Ocbimv22016566m
cluster4	Ocbimv22016572m
cluster4	Ocbimv22016576m
cluster4	Ocbimv22016583m
cluster4	Ocbimv22016588m
cluster4	Ocbimv22016590m
cluster4	Ocbimv22016594m
cluster4	Ocbimv22033616m
cluster4	Ocbimv22032429m
cluster4	Ocbimv22032430m
cluster4	Ocbimv22032431m
cluster4	Ocbimv22031147m
cluster4	Ocbimv22013609m
cluster4	Ocbimv22013610m
cluster4	Ocbimv22013611m
cluster4	ENSRNA022762170-T1
cluster4	Ocbimv22017796m
cluster4	Ocbimv22017797m
cluster4	Ocbimv22017798m
cluster4	Ocbimv22017799m
cluster4	Ocbimv22017800m
cluster4	Ocbimv22029504m
cluster4	Ocbimv22029505m
cluster4	Ocbimv22029506m
cluster4	Ocbimv22029513m
cluster4	Ocbimv22029517m
cluster4	Ocbimv22029519m
cluster4	Ocbimv22029520m
cluster4	Ocbimv22029521m
cluster4	Ocbimv22022273m
cluster4	Ocbimv22022274m
cluster4	Ocbimv22022276m
cluster4	Ocbimv22022280m
cluster4	Ocbimv22022281m
cluster4	Ocbimv22022296m
cluster4	Ocbimv22023827m
cluster4	Ocbimv22025179m
cluster4	Ocbimv22025181m
cluster4	Ocbimv22025183m
cluster4	Ocbimv22027590m
cluster4	Ocbimv22027601m
cluster4	Ocbimv22027603m
cluster4	Ocbimv22027611m
cluster4	Ocbimv22027615m
cluster4	Ocbimv22027612m
cluster4	Ocbimv22027616m
cluster4	Ocbimv22027608m
cluster4	Ocbimv22031829m
cluster4	Ocbimv22031834m
cluster4	Ocbimv22028301m
cluster4	Ocbimv22028100m
cluster4	Ocbimv22028104m
cluster4	Ocbimv22038784m
cluster4	Ocbimv22008212m
cluster4	Ocbimv22008215m
cluster4	Ocbimv22016536m
cluster4	Ocbimv22016539m
cluster4	ENSRNA022761515-T1
cluster4	Ocbimv22008926m
cluster4	Ocbimv22008927m
cluster4	Ocbimv22027510m
cluster4	Ocbimv22027511m
cluster4	Ocbimv22027512m
cluster4	Ocbimv22014553m
cluster4	Ocbimv22004011m
cluster4	Ocbimv22011666m
cluster4	Ocbimv22011667m
cluster4	Ocbimv22017368m
cluster4	Ocbimv22035583m
cluster4	Ocbimv22011083m
cluster4	Ocbimv22011084m
cluster4	Ocbimv22011088m
cluster4	Ocbimv22014745m
cluster4	Ocbimv22014752m
cluster4	Ocbimv22032783m
cluster4	Ocbimv22032784m
cluster4	Ocbimv22032785m
cluster4	Ocbimv22032790m
cluster4	Ocbimv22032803m
cluster4	Ocbimv22032806m
cluster4	Ocbimv22030277m
cluster4	Ocbimv22030278m
cluster4	ENSRNA022761275-T1
cluster4	Ocbimv22021273m
cluster4	Ocbimv22021274m
cluster4	Ocbimv22021275m
cluster4	Ocbimv22021276m
cluster4	Ocbimv22021277m
cluster4	Ocbimv22021280m
cluster4	Ocbimv22021279m
cluster4	Ocbimv22018435m
cluster4	Ocbimv22018436m
cluster4	Ocbimv22018437m
cluster4	Ocbimv22018442m
cluster4	Ocbimv22018444m
cluster4	Ocbimv22018445m
cluster4	Ocbimv22018446m
cluster4	Ocbimv22018460m
cluster4	Ocbimv22018948m
cluster4	Ocbimv22018958m
cluster4	Ocbimv22018959m
cluster4	Ocbimv22018962m
cluster4	ENSRNA022761280-T1
cluster4	Ocbimv22030163m
cluster4	Ocbimv22030164m
cluster4	Ocbimv22033999m
cluster4	Ocbimv22029746m
cluster4	Ocbimv22029747m
cluster4	Ocbimv22029752m
cluster4	Ocbimv22039746m
cluster4	Ocbimv22039747m
cluster4	Ocbimv22039748m
cluster4	Ocbimv22009636m
cluster4	Ocbimv22009647m
cluster4	Ocbimv22009649m
cluster4	ENSRNA022761303-T1
cluster4	Ocbimv22009662m
cluster4	Ocbimv22027204m
cluster4	Ocbimv22007530m
cluster4	Ocbimv22022472m
cluster4	Ocbimv22022473m
cluster4	Ocbimv22032681m
cluster4	Ocbimv22032683m
cluster4	Ocbimv22019362m
cluster4	Ocbimv22019367m
cluster4	Ocbimv22019368m
cluster4	Ocbimv22025201m
cluster4	Ocbimv22030094m
cluster4	Ocbimv22030099m
cluster4	Ocbimv22024320m
cluster4	Ocbimv22009038m
cluster4	Ocbimv22009049m
cluster4	Ocbimv22009054m
cluster4	Ocbimv22009055m
cluster4	Ocbimv22001430m
cluster4	Ocbimv22001432m
cluster4	Ocbimv22001431m
cluster4	Ocbimv22001438m
cluster4	Ocbimv22001444m
cluster4	Ocbimv22001459m
cluster4	Ocbimv22026840m
cluster4	Ocbimv22026841m
cluster4	Ocbimv22037462m
cluster4	Ocbimv22037468m
cluster4	Ocbimv22037469m
cluster4	Ocbimv22037470m
cluster4	Ocbimv22031045m
cluster4	Ocbimv22031046m
cluster4	Ocbimv22031050m
cluster4	Ocbimv22035221m
cluster4	Ocbimv22011496m
cluster4	Ocbimv22011503m
cluster4	Ocbimv22011513m
cluster4	Ocbimv22011514m
cluster4	Ocbimv22011523m
cluster4	Ocbimv22027012m
cluster4	Ocbimv22027013m
cluster4	Ocbimv22018644m
cluster4	Ocbimv22018643m
cluster4	Ocbimv22018645m
cluster4	Ocbimv22035531m
cluster4	Ocbimv22035533m
cluster4	Ocbimv22039566m
cluster4	Ocbimv22039575m
cluster4	Ocbimv22014184m
cluster4	Ocbimv22013563m
cluster4	Ocbimv22013565m
cluster4	Ocbimv22013588m
cluster4	Ocbimv22013594m
cluster4	Ocbimv22018342m
cluster4	Ocbimv22032759m
cluster4	Ocbimv22028752m
cluster4	Ocbimv22028754m
cluster4	Ocbimv22033910m
cluster4	Ocbimv22014338m
cluster4	Ocbimv22014342m
cluster4	ENSRNA022761294-T1
cluster4	Ocbimv22014357m
cluster4	Ocbimv22026400m
cluster4	Ocbimv22027030m
cluster4	Ocbimv22027031m
cluster4	Ocbimv22027036m
cluster4	ENSRNA022761289-T1
cluster4	Ocbimv22031756m
cluster4	Ocbimv22031759m
cluster4	Ocbimv22031524m
cluster4	Ocbimv22031528m
cluster4	Ocbimv22031529m
cluster4	Ocbimv22031530m
cluster4	Ocbimv22031531m
cluster4	Ocbimv22002938m
cluster4	Ocbimv22010176m
cluster4	Ocbimv22010177m
cluster4	Ocbimv22010178m
cluster4	Ocbimv22010179m
cluster4	Ocbimv22010180m
cluster4	Ocbimv22010181m
cluster4	Ocbimv22010189m
cluster4	Ocbimv22028586m
cluster4	Ocbimv22028587m
cluster4	Ocbimv22028589m
cluster4	Ocbimv22028591m
cluster4	Ocbimv22028592m
cluster4	Ocbimv22028595m
cluster4	Ocbimv22028597m
cluster4	Ocbimv22028600m
cluster4	Ocbimv22028601m
cluster4	Ocbimv22028863m
cluster4	Ocbimv22028867m
cluster4	Ocbimv22028873m
cluster4	Ocbimv22028875m
cluster4	ENSRNA022761463-T1
cluster4	Ocbimv22012951m
cluster4	ENSRNA022761464-T1
cluster4	Ocbimv22000858m
cluster4	Ocbimv22018403m
cluster4	Ocbimv22018405m
cluster4	Ocbimv22004370m
cluster4	Ocbimv22004378m
cluster4	Ocbimv22029423m
cluster4	Ocbimv22029426m
cluster4	Ocbimv22029427m
cluster4	Ocbimv22029662m
cluster4	Ocbimv22017840m
cluster4	Ocbimv22017842m
cluster4	Ocbimv22017845m
cluster4	Ocbimv22017849m
cluster4	ENSRNA022761668-T1
cluster4	Ocbimv22038861m
cluster4	Ocbimv22038862m
cluster4	Ocbimv22038864m
cluster4	Ocbimv22038867m
cluster4	Ocbimv22038868m
cluster4	Ocbimv22029388m
cluster4	Ocbimv22013283m
cluster4	Ocbimv22013284m
cluster4	ENSRNA022761669-T1
cluster4	Ocbimv22013297m
cluster4	Ocbimv22011190m
cluster4	Ocbimv22018990m
cluster4	Ocbimv22001054m
cluster4	Ocbimv22001056m
cluster4	Ocbimv22014077m
cluster4	Ocbimv22020866m
cluster4	Ocbimv22020868m
cluster4	Ocbimv22020877m
cluster4	Ocbimv22020882m
cluster4	Ocbimv22005243m
cluster4	Ocbimv22005244m
cluster4	Ocbimv22005248m
cluster4	Ocbimv22023431m
cluster4	Ocbimv22023436m
cluster4	Ocbimv22023440m
cluster4	Ocbimv22023444m
cluster4	Ocbimv22023442m
cluster4	Ocbimv22021330m
cluster4	Ocbimv22012756m
cluster4	Ocbimv22008450m
cluster4	Ocbimv22008460m
cluster4	Ocbimv22008471m
cluster4	Ocbimv22008472m
cluster4	Ocbimv22026615m
cluster4	Ocbimv22011840m
cluster4	Ocbimv22034617m
cluster4	Ocbimv22031159m
cluster4	Ocbimv22010879m
cluster4	Ocbimv22010890m
cluster4	Ocbimv22023658m
cluster4	Ocbimv22023659m
cluster4	Ocbimv22023662m
cluster4	Ocbimv22009111m
cluster4	Ocbimv22025582m
cluster4	Ocbimv22001027m
cluster4	Ocbimv22001030m
cluster4	Ocbimv22001035m
cluster4	Ocbimv22001037m
cluster4	Ocbimv22004647m
cluster4	Ocbimv22016649m
cluster4	Ocbimv22034462m
cluster4	Ocbimv22034468m
cluster4	Ocbimv22034469m
cluster4	Ocbimv22018828m
cluster4	Ocbimv22005459m
cluster4	Ocbimv22005471m
cluster4	Ocbimv22005478m
cluster4	Ocbimv22031941m
cluster4	Ocbimv22023737m
cluster4	Ocbimv22023738m
cluster4	Ocbimv22023739m
cluster4	Ocbimv22023741m
cluster4	Ocbimv22009690m
cluster4	Ocbimv22009695m
cluster4	Ocbimv22031353m
cluster4	Ocbimv22031357m
cluster4	Ocbimv22031359m
cluster4	Ocbimv22031361m
cluster4	Ocbimv22031362m
cluster4	Ocbimv22031363m
cluster4	Ocbimv22025680m
cluster4	Ocbimv22025687m
cluster4	Ocbimv22025688m
cluster4	Ocbimv22025585m
cluster4	Ocbimv22025587m
cluster4	Ocbimv22025590m
cluster4	Ocbimv22025595m
cluster4	ENSRNA022761558-T1
cluster4	Ocbimv22009759m
cluster4	Ocbimv22029343m
cluster4	Ocbimv22029345m
cluster4	ENSRNA022761390-T1
cluster4	Ocbimv22029346m
cluster4	Ocbimv22016112m
cluster4	Ocbimv22016117m
cluster4	Ocbimv22016126m
cluster4	Ocbimv22014903m
cluster4	Ocbimv22014905m
cluster4	Ocbimv22014917m
cluster4	Ocbimv22014918m
cluster4	Ocbimv22011313m
cluster4	Ocbimv22000680m
cluster4	Ocbimv22000682m
cluster4	Ocbimv22000683m
cluster4	Ocbimv22010910m
cluster4	Ocbimv22010911m
cluster4	Ocbimv22010914m
cluster4	Ocbimv22027885m
cluster4	Ocbimv22027886m
cluster4	Ocbimv22027888m
cluster4	Ocbimv22027889m
cluster4	Ocbimv22026196m
cluster4	Ocbimv22026202m
cluster4	Ocbimv22026204m
cluster4	Ocbimv22033702m
cluster4	Ocbimv22015420m
cluster4	Ocbimv22024409m
cluster4	Ocbimv22024430m
cluster4	Ocbimv22024432m
cluster4	Ocbimv22024434m
cluster4	Ocbimv22029490m
cluster4	Ocbimv22029492m
cluster4	Ocbimv22038467m
cluster4	Ocbimv22038468m
cluster4	Ocbimv22016253m
cluster4	Ocbimv22016263m
cluster4	Ocbimv22021166m
cluster4	Ocbimv22021170m
cluster4	Ocbimv22021176m
cluster4	Ocbimv22036311m
cluster4	Ocbimv22036314m
cluster4	Ocbimv22010135m
cluster4	Ocbimv22010143m
cluster4	Ocbimv22026070m
cluster4	Ocbimv22002478m
cluster4	Ocbimv22005272m
cluster4	Ocbimv22005274m
cluster4	Ocbimv22005275m
cluster4	Ocbimv22005276m
cluster4	Ocbimv22005279m
cluster4	Ocbimv22005978m
cluster4	ENSRNA022761217-T1
cluster4	Ocbimv22005979m
cluster4	Ocbimv22005981m
cluster4	Ocbimv22010200m
cluster4	Ocbimv22038282m
cluster4	Ocbimv22027236m
cluster4	Ocbimv22027238m
cluster4	Ocbimv22024396m
cluster4	Ocbimv22024400m
cluster4	Ocbimv22024403m
cluster4	Ocbimv22022930m
cluster4	ENSRNA022757867-T1
cluster4	Ocbimv22008271m
cluster4	Ocbimv22016542m
cluster4	Ocbimv22016543m
cluster4	Ocbimv22016544m
cluster4	Ocbimv22016553m
cluster4	Ocbimv22016561m
cluster4	Ocbimv22009140m
cluster4	Ocbimv22019304m
cluster4	Ocbimv22019306m
cluster4	Ocbimv22019307m
cluster4	Ocbimv22019308m
cluster4	Ocbimv22019309m
cluster4	Ocbimv22019311m
cluster4	Ocbimv22033520m
cluster4	Ocbimv22033526m
cluster4	Ocbimv22033528m
cluster4	Ocbimv22033531m
cluster4	Ocbimv22033532m
cluster4	Ocbimv22019126m
cluster4	Ocbimv22019135m
cluster4	Ocbimv22019136m
cluster4	Ocbimv22007523m
cluster4	Ocbimv22004876m
cluster4	Ocbimv22004877m
cluster4	Ocbimv22004878m
cluster4	Ocbimv22004884m
cluster4	Ocbimv22022908m
cluster4	Ocbimv22022909m
cluster4	Ocbimv22021245m
cluster4	ENSRNA022761225-T1
cluster4	Ocbimv22023486m
cluster4	ENSRNA022761198-T1
cluster4	Ocbimv22004082m
cluster4	Ocbimv22004085m
cluster4	Ocbimv22006080m
cluster4	Ocbimv22016535m
cluster4	Ocbimv22033085m
cluster4	Ocbimv22015851m
cluster4	ENSRNA022757959-T1
cluster4	Ocbimv22004729m
cluster4	Ocbimv22000294m
cluster4	Ocbimv22000299m
cluster4	Ocbimv22000301m
cluster4	ENSRNA022761199-T1
cluster4	ENSRNA022761200-T1
cluster4	Ocbimv22019501m
cluster4	Ocbimv22038180m
cluster4	Ocbimv22008856m
cluster4	Ocbimv22008862m
cluster4	ENSRNA022761197-T1
cluster4	Ocbimv22008873m
cluster4	Ocbimv22008877m
cluster4	Ocbimv22008876m
cluster4	Ocbimv22008875m
cluster4	Ocbimv22008884m
cluster4	Ocbimv22007902m
cluster4	Ocbimv22007907m
cluster4	Ocbimv22007913m
cluster4	Ocbimv22007918m
cluster4	Ocbimv22007920m
cluster4	Ocbimv22001853m
cluster4	Ocbimv22020395m
cluster4	Ocbimv22026638m
cluster4	Ocbimv22026651m
cluster4	Ocbimv22020470m
cluster4	Ocbimv22020474m
cluster4	Ocbimv22020475m
cluster4	Ocbimv22020477m
cluster4	Ocbimv22020479m
cluster4	Ocbimv22020482m
cluster4	Ocbimv22020483m
cluster4	Ocbimv22020491m
cluster4	Ocbimv22020497m
cluster4	Ocbimv22020498m
cluster4	Ocbimv22020508m
cluster4	Ocbimv22028323m
cluster4	Ocbimv22028325m
cluster4	Ocbimv22010107m
cluster4	Ocbimv22010108m
cluster4	Ocbimv22010109m
cluster4	Ocbimv22027380m
cluster4	Ocbimv22016017m
cluster4	Ocbimv22007628m
cluster4	Ocbimv22007636m
cluster4	Ocbimv22034945m
cluster4	Ocbimv22032631m
cluster4	Ocbimv22022256m
cluster4	Ocbimv22022257m
cluster4	Ocbimv22022258m
cluster4	Ocbimv22015144m
cluster4	Ocbimv22027369m
cluster4	Ocbimv22001083m
cluster4	Ocbimv22001085m
cluster4	Ocbimv22014080m
cluster4	Ocbimv22014081m
cluster4	Ocbimv22014082m
cluster4	Ocbimv22014083m
cluster4	Ocbimv22030548m
cluster4	Ocbimv22030549m
cluster4	Ocbimv22030550m
cluster4	Ocbimv22005151m
cluster4	Ocbimv22005154m
cluster4	Ocbimv22014991m
cluster4	Ocbimv22003354m
cluster4	Ocbimv22003355m
cluster4	Ocbimv22003359m
cluster4	Ocbimv22029041m
cluster4	Ocbimv22029042m
cluster4	Ocbimv22033727m
cluster4	Ocbimv22033732m
cluster4	Ocbimv22033733m
cluster4	Ocbimv22027975m
cluster4	Ocbimv22026938m
cluster4	Ocbimv22035309m
cluster4	Ocbimv22035310m
cluster4	Ocbimv22035320m
cluster4	Ocbimv22038109m
cluster4	Ocbimv22038114m
cluster4	Ocbimv22038124m
cluster4	Ocbimv22038125m
cluster4	Ocbimv22038130m
cluster4	Ocbimv22038136m
cluster4	Ocbimv22034822m
cluster4	Ocbimv22034828m
cluster4	ENSRNA022761330-T1
cluster4	Ocbimv22027652m
cluster4	Ocbimv22027653m
cluster4	Ocbimv22010338m
cluster4	Ocbimv22010341m
cluster4	Ocbimv22010342m
cluster4	Ocbimv22038218m
cluster4	Ocbimv22028847m
cluster4	Ocbimv22028854m
cluster4	Ocbimv22017739m
cluster4	ENSRNA022761328-T1
cluster4	Ocbimv22039472m
cluster4	Ocbimv22000479m
cluster4	Ocbimv22000485m
cluster4	Ocbimv22000492m
cluster4	Ocbimv22020104m
cluster4	Ocbimv22020105m
cluster4	Ocbimv22020107m
cluster4	Ocbimv22020108m
cluster4	Ocbimv22025213m
cluster4	Ocbimv22037268m
cluster4	Ocbimv22029997m
cluster4	Ocbimv22029999m
cluster4	Ocbimv22023216m
cluster4	Ocbimv22023219m
cluster4	Ocbimv22023229m
cluster4	Ocbimv22034215m
cluster4	Ocbimv22034218m
cluster4	Ocbimv22001651m
cluster4	Ocbimv22001659m
cluster4	Ocbimv22022120m
cluster4	ENSRNA022761497-T1
cluster4	Ocbimv22022126m
cluster4	Ocbimv22031370m
cluster4	Ocbimv22031375m
cluster4	Ocbimv22000845m
cluster4	Ocbimv22001540m
cluster4	Ocbimv22001541m
cluster4	Ocbimv22038033m
cluster4	Ocbimv22027981m
cluster4	Ocbimv22027978m
cluster4	Ocbimv22027985m
cluster4	Ocbimv22027990m
cluster4	Ocbimv22012269m
cluster4	Ocbimv22039810m
cluster4	Ocbimv22039817m
cluster4	Ocbimv22012689m
cluster4	Ocbimv22016783m
cluster4	Ocbimv22035765m
cluster4	Ocbimv22035734m
cluster4	Ocbimv22035737m
cluster4	Ocbimv22035738m
cluster4	Ocbimv22035739m
cluster4	Ocbimv22035741m
cluster4	Ocbimv22035743m
cluster4	Ocbimv22035749m
cluster4	Ocbimv22036026m
cluster4	Ocbimv22034608m
cluster4	Ocbimv22036477m
cluster4	Ocbimv22036478m
cluster4	Ocbimv22030557m
cluster4	Ocbimv22030561m
cluster4	Ocbimv22039969m
cluster4	Ocbimv22030240m
cluster4	Ocbimv22030241m
cluster4	Ocbimv22020152m
cluster4	Ocbimv22020153m
cluster4	Ocbimv22020154m
cluster4	Ocbimv22020155m
cluster4	Ocbimv22028527m
cluster4	Ocbimv22028529m
cluster4	Ocbimv22028532m
cluster4	Ocbimv22001313m
cluster4	Ocbimv22001314m
cluster4	Ocbimv22009934m
cluster4	Ocbimv22009936m
cluster4	Ocbimv22008228m
cluster4	Ocbimv22007609m
cluster4	Ocbimv22007612m
cluster4	Ocbimv22007613m
cluster4	Ocbimv22007614m
cluster4	Ocbimv22007615m
cluster4	Ocbimv22022516m
cluster4	Ocbimv22022517m
cluster4	Ocbimv22022518m
cluster4	Ocbimv22022519m
cluster4	Ocbimv22022520m
cluster4	Ocbimv22019940m
cluster4	Ocbimv22019941m
cluster4	Ocbimv22019942m
cluster4	Ocbimv22019943m
cluster4	ENSRNA022757932-T1
cluster4	ENSRNA022757929-T1
cluster4	ENSRNA022757931-T1
cluster4	Ocbimv22019949m
cluster4	Ocbimv22016212m
cluster4	Ocbimv22016219m
cluster4	Ocbimv22014931m
cluster4	Ocbimv22014938m
cluster4	Ocbimv22014951m
cluster4	Ocbimv22016613m
cluster4	Ocbimv22027267m
cluster4	Ocbimv22026271m
cluster4	Ocbimv22032698m
cluster4	Ocbimv22032703m
cluster4	Ocbimv22032705m
cluster4	Ocbimv22032706m
cluster4	Ocbimv22032707m
cluster4	Ocbimv22032708m
cluster4	Ocbimv22022695m
cluster4	Ocbimv22031427m
cluster4	Ocbimv22006891m
cluster4	Ocbimv22006892m
cluster4	ENSRNA022757703-T1
cluster4	ENSRNA022757705-T1
cluster4	ENSRNA022757713-T1
cluster4	ENSRNA022757711-T1
cluster4	Ocbimv22003193m
[truncated: 5,403 more rows]

## Sheet: heatmap_cluster5
cluster	transcript_ID
cluster5	Ocbimv22004496m
cluster5	Ocbimv22004498m
cluster5	Ocbimv22004499m
cluster5	Ocbimv22004502m
cluster5	Ocbimv22004503m
cluster5	Ocbimv22004505m
cluster5	Ocbimv22004507m
cluster5	Ocbimv22010608m
cluster5	Ocbimv22010609m
cluster5	Ocbimv22010610m
cluster5	Ocbimv22010611m
cluster5	Ocbimv22010614m
cluster5	Ocbimv22010615m
cluster5	Ocbimv22010621m
cluster5	Ocbimv22037373m
cluster5	Ocbimv22037374m
cluster5	Ocbimv22037376m
cluster5	Ocbimv22037380m
cluster5	Ocbimv22037381m
cluster5	Ocbimv22037390m
cluster5	Ocbimv22037388m
cluster5	Ocbimv22037387m
cluster5	Ocbimv22037391m
cluster5	Ocbimv22037397m
cluster5	Ocbimv22037400m
cluster5	Ocbimv22037405m
cluster5	Ocbimv22037406m
cluster5	Ocbimv22037407m
cluster5	Ocbimv22037653m
cluster5	Ocbimv22037657m
cluster5	Ocbimv22037664m
cluster5	Ocbimv22037665m
cluster5	Ocbimv22037671m
cluster5	Ocbimv22037673m
cluster5	Ocbimv22006121m
cluster5	Ocbimv22006123m
cluster5	Ocbimv22006124m
cluster5	Ocbimv22006125m
cluster5	Ocbimv22006143m
cluster5	Ocbimv22006154m
cluster5	Ocbimv22006159m
cluster5	Ocbimv22006160m
cluster5	Ocbimv22006164m
cluster5	Ocbimv22006169m
cluster5	Ocbimv22006170m
cluster5	Ocbimv22006171m
cluster5	Ocbimv22006172m
cluster5	Ocbimv22006173m
cluster5	Ocbimv22006174m
cluster5	Ocbimv22006176m
cluster5	Ocbimv22006177m
cluster5	Ocbimv22006178m
cluster5	Ocbimv22000118m
cluster5	Ocbimv22000120m
cluster5	Ocbimv22000125m
cluster5	Ocbimv22000127m
cluster5	Ocbimv22000129m
cluster5	Ocbimv22015003m
cluster5	Ocbimv22015006m
cluster5	Ocbimv22015007m
cluster5	Ocbimv22015009m
cluster5	Ocbimv22015011m
cluster5	Ocbimv22015023m
cluster5	Ocbimv22015028m
cluster5	Ocbimv22015029m
cluster5	Ocbimv22015034m
cluster5	Ocbimv22015035m
cluster5	Ocbimv22015044m
cluster5	Ocbimv22015045m
cluster5	Ocbimv22015039m
cluster5	Ocbimv22015040m
cluster5	Ocbimv22015046m
cluster5	Ocbimv22015036m
cluster5	Ocbimv22015050m
cluster5	Ocbimv22015054m
cluster5	Ocbimv22015056m
cluster5	Ocbimv22015057m
cluster5	Ocbimv22015061m
cluster5	Ocbimv22015060m
cluster5	Ocbimv22015065m
cluster5	Ocbimv22015068m
cluster5	Ocbimv22015077m
cluster5	Ocbimv22015086m
cluster5	Ocbimv22015087m
cluster5	Ocbimv22015088m
cluster5	Ocbimv22015091m
cluster5	Ocbimv22015093m
cluster5	Ocbimv22015095m
cluster5	Ocbimv22015094m
cluster5	Ocbimv22015104m
cluster5	Ocbimv22015105m
cluster5	Ocbimv22018188m
cluster5	Ocbimv22018189m
cluster5	Ocbimv22018190m
cluster5	Ocbimv22018191m
cluster5	Ocbimv22018196m
cluster5	Ocbimv22018197m
cluster5	Ocbimv22018198m
cluster5	Ocbimv22018199m
cluster5	Ocbimv22018200m
cluster5	Ocbimv22018202m
cluster5	Ocbimv22018216m
cluster5	Ocbimv22018219m
cluster5	Ocbimv22018217m
cluster5	Ocbimv22018222m
cluster5	Ocbimv22018218m
cluster5	Ocbimv22018223m
cluster5	Ocbimv22018226m
cluster5	Ocbimv22018229m
cluster5	Ocbimv22018234m
cluster5	Ocbimv22018237m
cluster5	Ocbimv22005373m
cluster5	Ocbimv22005374m
cluster5	Ocbimv22005378m
cluster5	Ocbimv22005379m
cluster5	Ocbimv22005388m
cluster5	Ocbimv22005389m
cluster5	Ocbimv22005390m
cluster5	Ocbimv22005392m
cluster5	Ocbimv22005409m
cluster5	Ocbimv22036807m
cluster5	Ocbimv22036808m
cluster5	Ocbimv22036813m
cluster5	Ocbimv22036814m
cluster5	Ocbimv22036817m
cluster5	Ocbimv22036067m
cluster5	Ocbimv22036076m
cluster5	Ocbimv22028243m
cluster5	Ocbimv22028250m
cluster5	Ocbimv22028251m
cluster5	Ocbimv22028252m
cluster5	Ocbimv22028253m
cluster5	Ocbimv22028254m
cluster5	Ocbimv22028270m
cluster5	Ocbimv22028271m
cluster5	Ocbimv22036927m
cluster5	Ocbimv22036940m
cluster5	Ocbimv22036941m
cluster5	Ocbimv22036942m
cluster5	Ocbimv22036949m
cluster5	Ocbimv22036950m
cluster5	Ocbimv22036956m
cluster5	Ocbimv22036957m
cluster5	Ocbimv22036958m
cluster5	Ocbimv22036960m
cluster5	Ocbimv22036963m
cluster5	Ocbimv22036967m
cluster5	Ocbimv22036968m
cluster5	Ocbimv22008720m
cluster5	Ocbimv22009212m
cluster5	Ocbimv22002962m
cluster5	Ocbimv22002979m
cluster5	Ocbimv22028005m
cluster5	Ocbimv22028006m
cluster5	Ocbimv22028009m
cluster5	Ocbimv22028010m
cluster5	Ocbimv22020891m
cluster5	Ocbimv22020895m
cluster5	Ocbimv22020897m
cluster5	Ocbimv22020900m
cluster5	Ocbimv22020907m
cluster5	Ocbimv22020913m
cluster5	Ocbimv22020916m
cluster5	Ocbimv22020921m
cluster5	Ocbimv22020922m
cluster5	Ocbimv22020810m
cluster5	Ocbimv22020811m
cluster5	Ocbimv22020812m
cluster5	Ocbimv22020815m
cluster5	Ocbimv22020816m
cluster5	Ocbimv22020817m
cluster5	Ocbimv22020818m
cluster5	Ocbimv22020819m
cluster5	Ocbimv22020820m
cluster5	Ocbimv22020821m
cluster5	Ocbimv22020822m
cluster5	Ocbimv22020824m
cluster5	Ocbimv22020825m
cluster5	Ocbimv22020826m
cluster5	Ocbimv22020827m
cluster5	Ocbimv22020828m
cluster5	Ocbimv22020829m
cluster5	Ocbimv22020831m
cluster5	Ocbimv22020832m
cluster5	Ocbimv22020834m
cluster5	Ocbimv22020833m
cluster5	Ocbimv22020836m
cluster5	Ocbimv22029805m
cluster5	Ocbimv22029806m
cluster5	Ocbimv22029808m
cluster5	Ocbimv22029810m
cluster5	Ocbimv22029811m
cluster5	Ocbimv22029815m
cluster5	Ocbimv22029825m
cluster5	Ocbimv22029826m
cluster5	Ocbimv22029828m
cluster5	Ocbimv22029829m
cluster5	Ocbimv22029834m
cluster5	Ocbimv22029835m
cluster5	Ocbimv22029838m
cluster5	Ocbimv22029839m
cluster5	Ocbimv22029844m
cluster5	Ocbimv22029846m
cluster5	Ocbimv22029847m
cluster5	Ocbimv22029848m
cluster5	Ocbimv22029849m
cluster5	Ocbimv22029857m
cluster5	Ocbimv22029859m
cluster5	Ocbimv22029860m
cluster5	Ocbimv22029862m
cluster5	Ocbimv22029871m
cluster5	Ocbimv22029874m
cluster5	Ocbimv22029877m
cluster5	Ocbimv22029879m
cluster5	Ocbimv22021120m
cluster5	Ocbimv22021456m
cluster5	Ocbimv22021457m
cluster5	Ocbimv22021458m
cluster5	Ocbimv22021459m
cluster5	Ocbimv22021472m
cluster5	Ocbimv22021473m
cluster5	Ocbimv22021474m
cluster5	Ocbimv22004522m
cluster5	Ocbimv22004523m
cluster5	Ocbimv22004526m
cluster5	Ocbimv22004527m
cluster5	Ocbimv22004531m
cluster5	Ocbimv22004532m
cluster5	Ocbimv22029433m
cluster5	Ocbimv22029435m
cluster5	Ocbimv22029438m
cluster5	Ocbimv22029439m
cluster5	Ocbimv22029441m
cluster5	Ocbimv22029444m
cluster5	Ocbimv22039682m
cluster5	Ocbimv22024041m
cluster5	Ocbimv22019003m
cluster5	Ocbimv22022074m
cluster5	Ocbimv22022080m
cluster5	Ocbimv22007683m
cluster5	Ocbimv22007684m
cluster5	Ocbimv22007687m
cluster5	Ocbimv22007686m
cluster5	Ocbimv22007688m
cluster5	Ocbimv22007689m
cluster5	Ocbimv22007690m
cluster5	Ocbimv22007694m
cluster5	Ocbimv22025917m
cluster5	Ocbimv22025919m
cluster5	Ocbimv22025920m
cluster5	Ocbimv22025922m
cluster5	Ocbimv22007970m
cluster5	Ocbimv22007971m
cluster5	Ocbimv22007972m
cluster5	Ocbimv22007973m
cluster5	Ocbimv22007974m
cluster5	Ocbimv22003538m
cluster5	Ocbimv22003540m
cluster5	Ocbimv22003544m
cluster5	Ocbimv22003549m
cluster5	Ocbimv22003550m
cluster5	Ocbimv22003551m
cluster5	Ocbimv22003552m
cluster5	Ocbimv22003554m
cluster5	Ocbimv22003560m
cluster5	Ocbimv22003562m
cluster5	Ocbimv22003564m
cluster5	Ocbimv22028885m
cluster5	Ocbimv22028887m
cluster5	Ocbimv22028888m
cluster5	Ocbimv22028913m
cluster5	Ocbimv22028914m
cluster5	Ocbimv22028916m
cluster5	Ocbimv22028918m
cluster5	Ocbimv22028920m
cluster5	Ocbimv22028921m
cluster5	Ocbimv22021074m
cluster5	Ocbimv22021077m
cluster5	Ocbimv22002410m
cluster5	Ocbimv22002424m
cluster5	Ocbimv22002425m
cluster5	Ocbimv22008122m
cluster5	Ocbimv22008128m
cluster5	Ocbimv22008127m
cluster5	Ocbimv22008137m
cluster5	Ocbimv22008136m
cluster5	Ocbimv22008140m
cluster5	Ocbimv22008142m
cluster5	Ocbimv22008143m
cluster5	Ocbimv22008144m
cluster5	Ocbimv22008145m
cluster5	Ocbimv22008149m
cluster5	Ocbimv22008155m
cluster5	Ocbimv22008156m
cluster5	Ocbimv22008157m
cluster5	Ocbimv22008158m
cluster5	Ocbimv22008162m
cluster5	Ocbimv22008163m
cluster5	Ocbimv22008166m
cluster5	Ocbimv22008168m
cluster5	Ocbimv22008170m
cluster5	Ocbimv22008172m
cluster5	Ocbimv22008182m
cluster5	Ocbimv22009818m
cluster5	Ocbimv22009831m
cluster5	Ocbimv22009832m
cluster5	Ocbimv22009840m
cluster5	Ocbimv22009842m
cluster5	Ocbimv22009843m
cluster5	Ocbimv22009841m
cluster5	Ocbimv22009851m
cluster5	Ocbimv22009855m
cluster5	Ocbimv22009856m
cluster5	Ocbimv22021343m
cluster5	Ocbimv22021359m
cluster5	Ocbimv22021360m
cluster5	Ocbimv22008326m
cluster5	Ocbimv22008350m
cluster5	Ocbimv22017309m
cluster5	Ocbimv22017310m
cluster5	Ocbimv22023293m
cluster5	Ocbimv22023296m
cluster5	Ocbimv22023294m
cluster5	Ocbimv22023298m
cluster5	Ocbimv22023303m
cluster5	Ocbimv22023306m
cluster5	Ocbimv22023308m
cluster5	Ocbimv22023309m
cluster5	Ocbimv22023310m
cluster5	Ocbimv22023313m
cluster5	Ocbimv22023316m
cluster5	Ocbimv22010399m
cluster5	Ocbimv22010400m
cluster5	Ocbimv22010401m
cluster5	Ocbimv22010402m
cluster5	Ocbimv22035950m
cluster5	Ocbimv22035957m
cluster5	Ocbimv22035963m
cluster5	Ocbimv22005433m
cluster5	Ocbimv22005448m
cluster5	Ocbimv22001643m
cluster5	Ocbimv22001646m
cluster5	Ocbimv22002601m
cluster5	Ocbimv22019990m
cluster5	Ocbimv22019992m
cluster5	Ocbimv22019995m
cluster5	Ocbimv22019996m
cluster5	Ocbimv22019997m
cluster5	Ocbimv22019998m
cluster5	Ocbimv22020003m
cluster5	Ocbimv22026056m
cluster5	Ocbimv22026057m
cluster5	Ocbimv22028723m
cluster5	Ocbimv22028724m
cluster5	Ocbimv22028725m
cluster5	Ocbimv22028726m
cluster5	Ocbimv22028733m
cluster5	Ocbimv22028735m
cluster5	Ocbimv22030506m
cluster5	Ocbimv22030518m
cluster5	Ocbimv22030521m
cluster5	Ocbimv22030522m
cluster5	Ocbimv22030525m
cluster5	Ocbimv22003746m
cluster5	Ocbimv22003747m
cluster5	Ocbimv22003749m
cluster5	Ocbimv22003748m
cluster5	Ocbimv22003750m
cluster5	Ocbimv22003751m
cluster5	ENSRNA022760983-T1
cluster5	Ocbimv22030889m
cluster5	Ocbimv22030898m
cluster5	Ocbimv22030899m
cluster5	Ocbimv22030900m
cluster5	Ocbimv22030905m
cluster5	Ocbimv22030906m
cluster5	Ocbimv22030907m
cluster5	Ocbimv22030914m
cluster5	Ocbimv22030916m
cluster5	Ocbimv22030919m
cluster5	Ocbimv22030920m
cluster5	Ocbimv22030922m
cluster5	Ocbimv22030925m
cluster5	Ocbimv22018674m
cluster5	Ocbimv22018680m
cluster5	Ocbimv22018683m
cluster5	Ocbimv22010375m
cluster5	Ocbimv22010386m
cluster5	Ocbimv22010389m
cluster5	Ocbimv22010390m
cluster5	Ocbimv22012482m
cluster5	Ocbimv22012483m
cluster5	Ocbimv22012485m
cluster5	Ocbimv22012486m
cluster5	Ocbimv22012489m
cluster5	Ocbimv22012491m
cluster5	Ocbimv22012490m
cluster5	Ocbimv22012492m
cluster5	Ocbimv22012493m
cluster5	Ocbimv22012496m
cluster5	Ocbimv22012497m
cluster5	Ocbimv22012498m
cluster5	Ocbimv22012499m
cluster5	Ocbimv22012500m
cluster5	Ocbimv22012501m
cluster5	Ocbimv22012502m
cluster5	Ocbimv22012506m
cluster5	Ocbimv22012507m
cluster5	Ocbimv22012508m
cluster5	Ocbimv22012509m
cluster5	Ocbimv22012510m
cluster5	Ocbimv22012511m
cluster5	Ocbimv22012512m
cluster5	Ocbimv22012513m
cluster5	Ocbimv22012515m
cluster5	Ocbimv22012516m
cluster5	Ocbimv22012517m
cluster5	Ocbimv22012521m
cluster5	Ocbimv22012522m
cluster5	Ocbimv22012523m
cluster5	Ocbimv22012529m
cluster5	Ocbimv22012532m
cluster5	Ocbimv22012533m
cluster5	Ocbimv22012534m
cluster5	Ocbimv22012536m
cluster5	Ocbimv22012537m
cluster5	Ocbimv22012539m
cluster5	Ocbimv22012540m
cluster5	Ocbimv22012541m
cluster5	Ocbimv22012542m
cluster5	Ocbimv22012545m
cluster5	Ocbimv22012546m
cluster5	Ocbimv22012548m
cluster5	Ocbimv22012549m
cluster5	Ocbimv22012550m
cluster5	Ocbimv22012551m
cluster5	Ocbimv22012552m
cluster5	Ocbimv22012554m
cluster5	Ocbimv22012555m
cluster5	Ocbimv22012560m
cluster5	Ocbimv22012566m
cluster5	Ocbimv22012567m
cluster5	Ocbimv22012569m
cluster5	Ocbimv22012575m
cluster5	Ocbimv22012577m
cluster5	Ocbimv22012578m
cluster5	Ocbimv22012579m
cluster5	Ocbimv22012582m
cluster5	Ocbimv22012583m
cluster5	Ocbimv22012584m
cluster5	Ocbimv22012585m
cluster5	Ocbimv22012587m
cluster5	Ocbimv22012586m
cluster5	Ocbimv22024501m
cluster5	Ocbimv22024505m
cluster5	Ocbimv22024506m
cluster5	Ocbimv22024507m
cluster5	Ocbimv22024508m
cluster5	Ocbimv22027530m
cluster5	Ocbimv22027534m
cluster5	Ocbimv22027535m
cluster5	Ocbimv22027536m
cluster5	Ocbimv22027539m
cluster5	Ocbimv22027541m
cluster5	Ocbimv22027542m
cluster5	Ocbimv22027543m
cluster5	Ocbimv22016362m
cluster5	Ocbimv22016367m
cluster5	Ocbimv22016368m
cluster5	Ocbimv22016369m
cluster5	Ocbimv22016370m
cluster5	Ocbimv22016371m
cluster5	Ocbimv22016372m
cluster5	Ocbimv22016378m
cluster5	Ocbimv22016385m
cluster5	Ocbimv22016387m
cluster5	Ocbimv22016388m
cluster5	Ocbimv22033219m
cluster5	Ocbimv22033221m
cluster5	Ocbimv22033224m
cluster5	Ocbimv22033225m
cluster5	Ocbimv22033226m
cluster5	Ocbimv22033228m
cluster5	Ocbimv22033227m
cluster5	Ocbimv22033229m
cluster5	Ocbimv22033231m
cluster5	Ocbimv22033236m
cluster5	Ocbimv22033240m
cluster5	Ocbimv22033244m
cluster5	Ocbimv22033250m
cluster5	Ocbimv22033252m
cluster5	Ocbimv22033253m
cluster5	Ocbimv22033256m
cluster5	Ocbimv22033268m
cluster5	Ocbimv22033271m
cluster5	Ocbimv22021685m
cluster5	Ocbimv22021692m
cluster5	Ocbimv22021693m
cluster5	Ocbimv22008668m
cluster5	Ocbimv22008670m
cluster5	Ocbimv22008672m
cluster5	Ocbimv22003499m
cluster5	Ocbimv22003501m
cluster5	Ocbimv22003503m
cluster5	Ocbimv22003017m
cluster5	Ocbimv22003019m
cluster5	Ocbimv22003020m
cluster5	Ocbimv22003023m
cluster5	Ocbimv22003027m
cluster5	Ocbimv22003034m
cluster5	Ocbimv22003033m
cluster5	Ocbimv22003037m
cluster5	Ocbimv22002730m
cluster5	Ocbimv22002731m
cluster5	Ocbimv22002732m
cluster5	Ocbimv22002735m
cluster5	Ocbimv22002736m
cluster5	Ocbimv22032828m
cluster5	Ocbimv22032829m
cluster5	Ocbimv22032831m
cluster5	Ocbimv22032832m
cluster5	Ocbimv22032833m
cluster5	Ocbimv22032834m
cluster5	Ocbimv22032835m
cluster5	Ocbimv22032837m
cluster5	Ocbimv22032838m
cluster5	Ocbimv22031009m
cluster5	Ocbimv22015234m
cluster5	Ocbimv22009483m
cluster5	Ocbimv22009485m
cluster5	Ocbimv22009486m
cluster5	Ocbimv22009499m
cluster5	Ocbimv22009500m
cluster5	Ocbimv22009511m
cluster5	Ocbimv22009531m
cluster5	Ocbimv22009532m
cluster5	Ocbimv22009534m
cluster5	Ocbimv22009540m
cluster5	Ocbimv22009547m
cluster5	Ocbimv22009548m
cluster5	Ocbimv22009549m
cluster5	Ocbimv22009550m
cluster5	Ocbimv22002606m
cluster5	Ocbimv22002608m
cluster5	Ocbimv22002612m
cluster5	Ocbimv22002617m
cluster5	Ocbimv22002625m
cluster5	Ocbimv22002628m
cluster5	Ocbimv22002632m
cluster5	Ocbimv22002641m
cluster5	Ocbimv22002643m
cluster5	Ocbimv22002646m
cluster5	Ocbimv22002647m
cluster5	Ocbimv22002651m
cluster5	Ocbimv22002652m
cluster5	Ocbimv22002655m
cluster5	Ocbimv22002656m
cluster5	Ocbimv22002660m
cluster5	Ocbimv22004300m
cluster5	Ocbimv22004311m
cluster5	Ocbimv22004316m
cluster5	Ocbimv22004317m
cluster5	Ocbimv22012606m
cluster5	Ocbimv22012608m
cluster5	Ocbimv22012607m
cluster5	Ocbimv22012612m
cluster5	Ocbimv22012614m
cluster5	Ocbimv22012618m
cluster5	Ocbimv22012620m
cluster5	Ocbimv22012623m
cluster5	Ocbimv22012629m
cluster5	Ocbimv22012632m
cluster5	Ocbimv22012635m
cluster5	Ocbimv22012730m
cluster5	Ocbimv22018840m
cluster5	Ocbimv22018841m
cluster5	Ocbimv22018847m
cluster5	Ocbimv22033155m
cluster5	Ocbimv22033156m
cluster5	Ocbimv22033164m
cluster5	Ocbimv22033166m
cluster5	Ocbimv22033165m
cluster5	Ocbimv22024284m
cluster5	Ocbimv22024286m
cluster5	Ocbimv22024289m
cluster5	Ocbimv22024291m
cluster5	Ocbimv22028545m
cluster5	ENSRNA022758134-T1
cluster5	Ocbimv22029207m
cluster5	Ocbimv22029211m
cluster5	Ocbimv22017890m
cluster5	Ocbimv22017891m
cluster5	Ocbimv22017892m
cluster5	Ocbimv22017893m
cluster5	Ocbimv22011424m
cluster5	Ocbimv22028125m
cluster5	Ocbimv22028128m
cluster5	Ocbimv22028132m
cluster5	Ocbimv22028148m
cluster5	Ocbimv22034242m
cluster5	Ocbimv22034243m
cluster5	Ocbimv22034247m
cluster5	Ocbimv22034252m
cluster5	Ocbimv22034248m
cluster5	Ocbimv22034254m
cluster5	Ocbimv22034256m
cluster5	Ocbimv22034261m
cluster5	Ocbimv22034269m
cluster5	Ocbimv22034276m
cluster5	Ocbimv22034281m
cluster5	Ocbimv22034285m
cluster5	Ocbimv22034288m
cluster5	Ocbimv22034292m
cluster5	Ocbimv22034297m
cluster5	Ocbimv22034299m
cluster5	Ocbimv22034301m
cluster5	Ocbimv22034302m
cluster5	Ocbimv22034310m
cluster5	Ocbimv22034313m
cluster5	Ocbimv22034318m
cluster5	Ocbimv22005103m
cluster5	Ocbimv22005106m
cluster5	Ocbimv22005107m
cluster5	Ocbimv22005108m
cluster5	Ocbimv22005109m
cluster5	Ocbimv22005111m
cluster5	Ocbimv22005120m
cluster5	Ocbimv22005121m
cluster5	Ocbimv22005132m
cluster5	Ocbimv22005133m
cluster5	Ocbimv22005935m
cluster5	Ocbimv22005948m
cluster5	Ocbimv22005954m
cluster5	Ocbimv22005957m
cluster5	Ocbimv22005958m
cluster5	ENSRNA022761013-T1
cluster5	Ocbimv22015904m
cluster5	Ocbimv22015911m
cluster5	Ocbimv22015912m
cluster5	Ocbimv22015916m
cluster5	Ocbimv22015918m
cluster5	Ocbimv22015919m
cluster5	Ocbimv22015920m
cluster5	Ocbimv22015927m
cluster5	Ocbimv22015936m
cluster5	Ocbimv22015937m
cluster5	Ocbimv22015941m
cluster5	Ocbimv22015946m
cluster5	Ocbimv22015948m
cluster5	Ocbimv22015951m
cluster5	Ocbimv22015952m
cluster5	Ocbimv22009273m
cluster5	Ocbimv22009276m
cluster5	Ocbimv22009277m
cluster5	Ocbimv22009278m
cluster5	Ocbimv22036631m
cluster5	Ocbimv22036635m
cluster5	Ocbimv22036636m
cluster5	Ocbimv22029397m
cluster5	Ocbimv22032309m
cluster5	Ocbimv22032315m
cluster5	Ocbimv22032317m
cluster5	Ocbimv22032318m
cluster5	Ocbimv22032325m
cluster5	Ocbimv22032326m
cluster5	Ocbimv22032330m
cluster5	Ocbimv22032331m
cluster5	Ocbimv22032333m
cluster5	Ocbimv22032336m
cluster5	Ocbimv22032338m
cluster5	Ocbimv22032352m
cluster5	Ocbimv22032357m
cluster5	Ocbimv22032358m
cluster5	Ocbimv22032360m
cluster5	Ocbimv22032361m
cluster5	Ocbimv22011250m
cluster5	Ocbimv22011271m
cluster5	Ocbimv22011272m
cluster5	Ocbimv22031102m
cluster5	Ocbimv22031103m
cluster5	Ocbimv22031104m
cluster5	Ocbimv22031109m
cluster5	Ocbimv22025755m
cluster5	Ocbimv22025756m
cluster5	Ocbimv22025757m
cluster5	Ocbimv22025758m
cluster5	Ocbimv22025763m
cluster5	Ocbimv22025764m
cluster5	Ocbimv22025765m
cluster5	Ocbimv22025766m
cluster5	Ocbimv22025768m
cluster5	Ocbimv22025771m
cluster5	Ocbimv22025773m
cluster5	Ocbimv22025774m
cluster5	Ocbimv22037073m
cluster5	Ocbimv22037076m
cluster5	Ocbimv22037077m
cluster5	Ocbimv22037078m
cluster5	Ocbimv22037079m
cluster5	Ocbimv22037081m
cluster5	Ocbimv22037082m
cluster5	Ocbimv22037086m
cluster5	Ocbimv22037088m
cluster5	Ocbimv22037089m
cluster5	Ocbimv22037090m
cluster5	Ocbimv22037091m
cluster5	Ocbimv22009399m
cluster5	Ocbimv22009400m
cluster5	Ocbimv22009402m
cluster5	Ocbimv22009404m
cluster5	Ocbimv22009406m
cluster5	Ocbimv22009407m
cluster5	Ocbimv22009423m
cluster5	Ocbimv22009424m
cluster5	Ocbimv22009427m
cluster5	Ocbimv22024073m
cluster5	Ocbimv22024076m
cluster5	Ocbimv22024077m
cluster5	Ocbimv22024079m
cluster5	Ocbimv22024081m
cluster5	Ocbimv22024082m
cluster5	Ocbimv22024088m
cluster5	Ocbimv22024096m
cluster5	Ocbimv22024095m
cluster5	Ocbimv22024102m
cluster5	Ocbimv22003398m
cluster5	Ocbimv22003406m
cluster5	Ocbimv22003410m
cluster5	Ocbimv22003416m
cluster5	Ocbimv22003417m
cluster5	Ocbimv22001995m
cluster5	Ocbimv22004998m
cluster5	Ocbimv22005001m
cluster5	Ocbimv22005007m
cluster5	Ocbimv22024581m
cluster5	Ocbimv22024584m
cluster5	Ocbimv22024585m
cluster5	Ocbimv22024594m
cluster5	Ocbimv22024595m
cluster5	Ocbimv22024600m
cluster5	Ocbimv22024601m
cluster5	Ocbimv22024607m
cluster5	Ocbimv22024608m
cluster5	Ocbimv22024610m
cluster5	Ocbimv22026781m
cluster5	Ocbimv22026783m
cluster5	Ocbimv22026784m
cluster5	Ocbimv22026785m
cluster5	Ocbimv22026786m
cluster5	Ocbimv22026787m
cluster5	Ocbimv22026790m
cluster5	Ocbimv22026791m
cluster5	Ocbimv22026793m
cluster5	Ocbimv22026794m
cluster5	Ocbimv22039622m
cluster5	Ocbimv22039623m
cluster5	Ocbimv22039628m
cluster5	Ocbimv22039632m
cluster5	Ocbimv22039633m
cluster5	Ocbimv22039634m
cluster5	Ocbimv22039641m
cluster5	Ocbimv22014773m
cluster5	Ocbimv22021833m
cluster5	Ocbimv22021834m
cluster5	Ocbimv22021836m
cluster5	Ocbimv22021846m
cluster5	Ocbimv22021848m
cluster5	Ocbimv22021856m
cluster5	Ocbimv22021857m
cluster5	Ocbimv22010288m
cluster5	Ocbimv22010291m
cluster5	Ocbimv22010294m
cluster5	Ocbimv22038346m
cluster5	Ocbimv22038348m
cluster5	Ocbimv22003438m
cluster5	Ocbimv22003440m
cluster5	Ocbimv22023754m
cluster5	Ocbimv22023765m
cluster5	Ocbimv22023764m
cluster5	Ocbimv22023777m
cluster5	Ocbimv22023778m
cluster5	Ocbimv22023780m
cluster5	Ocbimv22023783m
cluster5	Ocbimv22023786m
cluster5	Ocbimv22007731m
cluster5	Ocbimv22039403m
cluster5	Ocbimv22039404m
cluster5	Ocbimv22039405m
cluster5	Ocbimv22039406m
cluster5	Ocbimv22039409m
cluster5	Ocbimv22039413m
cluster5	ENSRNA022761019-T1
cluster5	Ocbimv22012250m
cluster5	Ocbimv22038907m
cluster5	Ocbimv22038911m
cluster5	Ocbimv22038912m
cluster5	Ocbimv22001878m
cluster5	Ocbimv22001885m
cluster5	Ocbimv22001886m
cluster5	Ocbimv22001889m
cluster5	Ocbimv22014516m
cluster5	Ocbimv22014517m
cluster5	Ocbimv22014518m
cluster5	Ocbimv22014520m
cluster5	Ocbimv22014521m
cluster5	Ocbimv22014522m
cluster5	Ocbimv22014524m
cluster5	Ocbimv22014525m
cluster5	Ocbimv22024617m
cluster5	Ocbimv22024618m
cluster5	Ocbimv22024620m
cluster5	Ocbimv22011944m
cluster5	Ocbimv22011946m
cluster5	Ocbimv22011947m
cluster5	Ocbimv22011948m
cluster5	Ocbimv22011949m
cluster5	Ocbimv22011950m
cluster5	Ocbimv22011951m
cluster5	Ocbimv22011952m
cluster5	Ocbimv22011955m
cluster5	Ocbimv22011957m
cluster5	Ocbimv22011959m
cluster5	Ocbimv22031278m
cluster5	Ocbimv22031281m
cluster5	Ocbimv22031283m
cluster5	Ocbimv22031285m
cluster5	Ocbimv22031287m
cluster5	Ocbimv22031288m
cluster5	Ocbimv22031290m
cluster5	Ocbimv22031292m
cluster5	Ocbimv22031293m
cluster5	Ocbimv22031299m
cluster5	Ocbimv22031307m
cluster5	Ocbimv22024920m
cluster5	Ocbimv22024921m
cluster5	Ocbimv22009465m
cluster5	Ocbimv22009473m
cluster5	Ocbimv22009474m
cluster5	Ocbimv22009475m
cluster5	Ocbimv22009476m
cluster5	Ocbimv22009477m
cluster5	Ocbimv22009479m
cluster5	Ocbimv22007164m
cluster5	Ocbimv22007165m
cluster5	Ocbimv22007168m
cluster5	Ocbimv22007169m
cluster5	Ocbimv22027822m
cluster5	Ocbimv22027826m
cluster5	Ocbimv22027828m
cluster5	Ocbimv22027830m
cluster5	Ocbimv22027832m
cluster5	Ocbimv22027841m
cluster5	Ocbimv22027842m
cluster5	Ocbimv22007447m
cluster5	Ocbimv22007449m
cluster5	Ocbimv22022581m
cluster5	Ocbimv22022582m
cluster5	Ocbimv22022585m
cluster5	Ocbimv22022588m
cluster5	Ocbimv22027668m
cluster5	Ocbimv22027669m
cluster5	Ocbimv22027672m
cluster5	Ocbimv22027676m
cluster5	Ocbimv22027103m
cluster5	Ocbimv22010526m
cluster5	Ocbimv22010528m
cluster5	Ocbimv22010529m
cluster5	Ocbimv22015260m
cluster5	Ocbimv22015261m
cluster5	Ocbimv22015262m
cluster5	Ocbimv22015263m
cluster5	Ocbimv22015265m
cluster5	Ocbimv22015267m
cluster5	Ocbimv22006896m
cluster5	Ocbimv22013139m
cluster5	Ocbimv22013141m
cluster5	Ocbimv22020517m
cluster5	Ocbimv22020520m
cluster5	Ocbimv22020528m
cluster5	Ocbimv22020530m
cluster5	Ocbimv22020536m
cluster5	Ocbimv22020541m
cluster5	Ocbimv22020543m
cluster5	Ocbimv22012812m
cluster5	Ocbimv22025695m
cluster5	Ocbimv22025697m
cluster5	Ocbimv22025704m
cluster5	Ocbimv22025711m
cluster5	Ocbimv22025712m
cluster5	Ocbimv22025713m
cluster5	Ocbimv22025722m
cluster5	Ocbimv22025724m
cluster5	Ocbimv22038795m
cluster5	Ocbimv22015495m
cluster5	Ocbimv22015497m
cluster5	Ocbimv22015499m
cluster5	Ocbimv22015507m
cluster5	Ocbimv22012844m
cluster5	Ocbimv22012846m
cluster5	Ocbimv22012858m
cluster5	Ocbimv22012859m
cluster5	Ocbimv22012862m
cluster5	Ocbimv22012864m
cluster5	Ocbimv22012869m
cluster5	Ocbimv22030609m
cluster5	Ocbimv22030611m
cluster5	Ocbimv22030617m
cluster5	Ocbimv22030620m
cluster5	Ocbimv22030621m
cluster5	Ocbimv22030627m
cluster5	Ocbimv22005200m
cluster5	Ocbimv22005202m
cluster5	Ocbimv22005206m
cluster5	Ocbimv22005207m
cluster5	Ocbimv22005214m
cluster5	Ocbimv22005211m
cluster5	Ocbimv22005225m
cluster5	Ocbimv22011353m
cluster5	Ocbimv22011356m
cluster5	Ocbimv22011365m
cluster5	Ocbimv22011358m
cluster5	Ocbimv22011368m
cluster5	Ocbimv22011359m
cluster5	Ocbimv22011370m
cluster5	Ocbimv22011374m
cluster5	Ocbimv22011385m
cluster5	Ocbimv22011386m
cluster5	Ocbimv22011388m
cluster5	Ocbimv22011394m
cluster5	Ocbimv22011405m
cluster5	Ocbimv22011406m
cluster5	Ocbimv22011407m
cluster5	Ocbimv22011408m
cluster5	Ocbimv22005785m
cluster5	Ocbimv22005791m
cluster5	Ocbimv22005797m
cluster5	Ocbimv22005798m
cluster5	Ocbimv22005800m
cluster5	Ocbimv22005801m
cluster5	Ocbimv22005809m
cluster5	Ocbimv22025285m
cluster5	Ocbimv22025286m
cluster5	Ocbimv22024629m
cluster5	Ocbimv22024632m
cluster5	Ocbimv22024633m
cluster5	Ocbimv22024638m
cluster5	Ocbimv22007077m
cluster5	Ocbimv22007078m
cluster5	Ocbimv22007083m
cluster5	Ocbimv22007087m
cluster5	Ocbimv22007091m
cluster5	Ocbimv22007094m
cluster5	Ocbimv22007097m
cluster5	Ocbimv22016447m
cluster5	Ocbimv22016451m
cluster5	Ocbimv22034436m
cluster5	Ocbimv22026219m
cluster5	Ocbimv22026220m
cluster5	Ocbimv22026224m
cluster5	Ocbimv22026228m
cluster5	Ocbimv22026230m
cluster5	Ocbimv22026231m
cluster5	Ocbimv22026236m
cluster5	Ocbimv22026238m
cluster5	Ocbimv22026239m
cluster5	Ocbimv22026242m
cluster5	Ocbimv22010876m
cluster5	Ocbimv22009239m
cluster5	Ocbimv22009241m
cluster5	Ocbimv22009242m
cluster5	Ocbimv22009245m
cluster5	Ocbimv22009260m
cluster5	Ocbimv22009266m
cluster5	Ocbimv22009267m
cluster5	Ocbimv22006473m
cluster5	Ocbimv22015971m
cluster5	Ocbimv22015973m
cluster5	Ocbimv22015976m
cluster5	Ocbimv22015980m
cluster5	Ocbimv22031921m
cluster5	Ocbimv22037525m
cluster5	Ocbimv22037526m
cluster5	Ocbimv22037529m
cluster5	Ocbimv22037531m
cluster5	Ocbimv22037533m
cluster5	Ocbimv22037534m
cluster5	Ocbimv22037545m
cluster5	Ocbimv22037547m
cluster5	Ocbimv22008353m
cluster5	Ocbimv22008354m
cluster5	Ocbimv22008356m
cluster5	Ocbimv22008357m
cluster5	Ocbimv22008361m
cluster5	Ocbimv22008362m
cluster5	Ocbimv22008363m
cluster5	Ocbimv22008364m
cluster5	Ocbimv22008370m
cluster5	Ocbimv22008371m
cluster5	Ocbimv22008376m
cluster5	Ocbimv22011786m
cluster5	Ocbimv22011789m
cluster5	Ocbimv22011790m
cluster5	Ocbimv22011792m
cluster5	Ocbimv22003453m
cluster5	Ocbimv22003454m
cluster5	Ocbimv22003462m
cluster5	Ocbimv22003474m
cluster5	Ocbimv22003483m
cluster5	Ocbimv22003484m
cluster5	Ocbimv22003485m
cluster5	Ocbimv22003486m
cluster5	Ocbimv22003487m
cluster5	Ocbimv22003488m
cluster5	Ocbimv22003489m
cluster5	Ocbimv22000697m
cluster5	Ocbimv22000698m
cluster5	Ocbimv22000699m
cluster5	Ocbimv22000703m
cluster5	Ocbimv22000708m
cluster5	Ocbimv22000710m
cluster5	Ocbimv22000713m
cluster5	Ocbimv22000714m
cluster5	Ocbimv22000716m
cluster5	Ocbimv22000717m
cluster5	Ocbimv22000718m
cluster5	Ocbimv22000720m
cluster5	Ocbimv22000721m
cluster5	Ocbimv22000723m
cluster5	Ocbimv22000726m
cluster5	Ocbimv22000731m
cluster5	Ocbimv22000736m
cluster5	Ocbimv22000741m
cluster5	Ocbimv22000742m
cluster5	Ocbimv22000743m
cluster5	Ocbimv22000745m
cluster5	Ocbimv22024719m
cluster5	Ocbimv22024727m
cluster5	Ocbimv22024728m
cluster5	Ocbimv22004597m
cluster5	Ocbimv22004598m
cluster5	Ocbimv22004603m
cluster5	Ocbimv22039704m
cluster5	Ocbimv22039706m
cluster5	Ocbimv22039707m
cluster5	Ocbimv22039708m
cluster5	Ocbimv22039709m
cluster5	Ocbimv22039710m
cluster5	Ocbimv22025932m
cluster5	Ocbimv22025933m
cluster5	Ocbimv22025934m
cluster5	Ocbimv22025935m
cluster5	Ocbimv22025936m
cluster5	Ocbimv22025937m
cluster5	Ocbimv22025939m
cluster5	Ocbimv22039886m
cluster5	Ocbimv22039889m
cluster5	Ocbimv22034172m
cluster5	Ocbimv22034182m
cluster5	Ocbimv22034183m
cluster5	Ocbimv22034186m
cluster5	Ocbimv22039107m
cluster5	Ocbimv22039108m
cluster5	Ocbimv22039109m
cluster5	Ocbimv22039117m
cluster5	Ocbimv22039124m
cluster5	Ocbimv22039125m
cluster5	Ocbimv22039126m
cluster5	Ocbimv22011770m
cluster5	Ocbimv22011771m
cluster5	Ocbimv22011772m
cluster5	Ocbimv22011773m
cluster5	Ocbimv22011775m
cluster5	Ocbimv22011776m
cluster5	Ocbimv22003244m
cluster5	Ocbimv22034534m
cluster5	Ocbimv22034544m
cluster5	Ocbimv22034550m
cluster5	Ocbimv22034551m
cluster5	Ocbimv22034552m
cluster5	Ocbimv22034553m
cluster5	Ocbimv22002044m
cluster5	Ocbimv22002046m
cluster5	Ocbimv22002047m
cluster5	Ocbimv22002048m
cluster5	Ocbimv22002050m
cluster5	Ocbimv22002054m
cluster5	Ocbimv22002055m
cluster5	Ocbimv22002056m
cluster5	Ocbimv22002057m
cluster5	Ocbimv22002061m
cluster5	Ocbimv22002062m
cluster5	Ocbimv22002063m
cluster5	Ocbimv22002066m
cluster5	Ocbimv22002067m
cluster5	Ocbimv22027927m
cluster5	Ocbimv22027932m
cluster5	Ocbimv22027933m
cluster5	Ocbimv22027934m
cluster5	Ocbimv22027935m
cluster5	Ocbimv22027936m
cluster5	Ocbimv22027939m
cluster5	Ocbimv22027938m
cluster5	Ocbimv22027941m
cluster5	Ocbimv22023989m
cluster5	Ocbimv22023993m
cluster5	Ocbimv22023994m
cluster5	Ocbimv22023995m
cluster5	Ocbimv22013374m
cluster5	Ocbimv22013380m
cluster5	Ocbimv22013381m
cluster5	Ocbimv22013386m
cluster5	Ocbimv22013387m
cluster5	Ocbimv22013388m
cluster5	Ocbimv22013390m
cluster5	Ocbimv22013391m
cluster5	Ocbimv22013392m
cluster5	Ocbimv22032479m
cluster5	Ocbimv22032483m
cluster5	Ocbimv22010297m
cluster5	Ocbimv22010298m
cluster5	Ocbimv22010300m
cluster5	Ocbimv22010301m
cluster5	Ocbimv22027337m
cluster5	Ocbimv22027343m
cluster5	Ocbimv22027346m
cluster5	Ocbimv22008020m
cluster5	Ocbimv22019192m
cluster5	Ocbimv22019193m
cluster5	Ocbimv22019195m
cluster5	Ocbimv22019198m
cluster5	Ocbimv22033044m
cluster5	Ocbimv22033047m
cluster5	Ocbimv22033049m
cluster5	Ocbimv22033051m
cluster5	Ocbimv22033057m
cluster5	Ocbimv22033072m
cluster5	Ocbimv22033074m
cluster5	Ocbimv22037021m
cluster5	Ocbimv22037022m
cluster5	Ocbimv22037037m
cluster5	Ocbimv22037041m
cluster5	Ocbimv22037045m
cluster5	Ocbimv22015610m
cluster5	Ocbimv22015611m
cluster5	Ocbimv22015612m
cluster5	Ocbimv22015628m
cluster5	Ocbimv22015629m
cluster5	Ocbimv22015630m
cluster5	Ocbimv22015374m
cluster5	Ocbimv22015376m
cluster5	Ocbimv22010469m
cluster5	Ocbimv22010474m
cluster5	Ocbimv22010475m
cluster5	Ocbimv22010476m
cluster5	Ocbimv22010482m
cluster5	Ocbimv22010485m
cluster5	Ocbimv22036256m
cluster5	Ocbimv22036260m
cluster5	Ocbimv22036261m
cluster5	Ocbimv22036275m
cluster5	Ocbimv22036277m
cluster5	Ocbimv22036278m
cluster5	Ocbimv22036280m
cluster5	Ocbimv22036281m
cluster5	Ocbimv22036282m
cluster5	Ocbimv22031947m
cluster5	Ocbimv22031948m
cluster5	Ocbimv22031949m
cluster5	Ocbimv22031956m
cluster5	Ocbimv22031959m
cluster5	Ocbimv22031966m
cluster5	Ocbimv22006752m
cluster5	Ocbimv22006753m
cluster5	Ocbimv22006761m
cluster5	Ocbimv22006763m
cluster5	Ocbimv22031906m
cluster5	Ocbimv22031907m
cluster5	Ocbimv22031909m
cluster5	Ocbimv22031912m
cluster5	Ocbimv22031913m
cluster5	Ocbimv22031916m
cluster5	Ocbimv22031917m
cluster5	Ocbimv22025016m
cluster5	Ocbimv22025017m
cluster5	Ocbimv22025026m
cluster5	Ocbimv22025034m
cluster5	Ocbimv22025036m
cluster5	Ocbimv22025037m
cluster5	Ocbimv22025042m
cluster5	Ocbimv22025047m
cluster5	Ocbimv22025050m
cluster5	Ocbimv22025051m
cluster5	Ocbimv22025052m
cluster5	Ocbimv22025054m
cluster5	Ocbimv22025055m
cluster5	Ocbimv22025057m
cluster5	Ocbimv22025058m
cluster5	Ocbimv22009346m
cluster5	Ocbimv22009351m
cluster5	Ocbimv22009352m
cluster5	Ocbimv22009354m
cluster5	Ocbimv22009355m
cluster5	Ocbimv22009356m
cluster5	Ocbimv22013027m
cluster5	Ocbimv22019012m
cluster5	Ocbimv22019014m
cluster5	Ocbimv22019015m
cluster5	Ocbimv22019026m
cluster5	Ocbimv22019033m
cluster5	Ocbimv22019034m
cluster5	Ocbimv22019035m
cluster5	Ocbimv22019037m
cluster5	Ocbimv22019038m
cluster5	Ocbimv22019047m
cluster5	Ocbimv22019048m
cluster5	Ocbimv22019049m
cluster5	Ocbimv22019053m
cluster5	Ocbimv22026664m
cluster5	Ocbimv22026668m
cluster5	Ocbimv22026672m
cluster5	Ocbimv22026674m
cluster5	Ocbimv22026675m
cluster5	Ocbimv22026682m
cluster5	Ocbimv22035021m
cluster5	Ocbimv22035024m
cluster5	Ocbimv22035027m
cluster5	Ocbimv22018802m
cluster5	Ocbimv22018806m
cluster5	Ocbimv22018810m
cluster5	Ocbimv22018812m
cluster5	Ocbimv22018813m
cluster5	Ocbimv22028377m
cluster5	Ocbimv22028379m
cluster5	Ocbimv22028380m
cluster5	Ocbimv22028387m
cluster5	Ocbimv22028390m
cluster5	Ocbimv22028391m
cluster5	Ocbimv22028402m
cluster5	Ocbimv22028405m
cluster5	Ocbimv22026900m
cluster5	Ocbimv22026901m
cluster5	Ocbimv22026902m
cluster5	Ocbimv22026903m
cluster5	Ocbimv22022170m
cluster5	Ocbimv22022174m
cluster5	Ocbimv22022179m
cluster5	Ocbimv22022186m
cluster5	Ocbimv22015120m
cluster5	Ocbimv22015124m
cluster5	Ocbimv22000337m
cluster5	Ocbimv22037569m
cluster5	Ocbimv22001380m
cluster5	Ocbimv22001383m
cluster5	Ocbimv22001384m
cluster5	Ocbimv22039859m
cluster5	Ocbimv22039861m
cluster5	Ocbimv22029135m
cluster5	Ocbimv22029138m
cluster5	Ocbimv22029139m
cluster5	Ocbimv22029141m
cluster5	Ocbimv22029143m
cluster5	Ocbimv22009900m
cluster5	Ocbimv22009902m
cluster5	Ocbimv22009903m
cluster5	Ocbimv22009909m
cluster5	Ocbimv22037632m
cluster5	Ocbimv22026496m
cluster5	Ocbimv22026497m
cluster5	Ocbimv22026503m
cluster5	Ocbimv22020772m
cluster5	Ocbimv22020774m
cluster5	Ocbimv22020775m
cluster5	Ocbimv22020784m
cluster5	Ocbimv22020785m
cluster5	Ocbimv22020787m
cluster5	Ocbimv22020789m
cluster5	Ocbimv22020788m
cluster5	Ocbimv22020791m
cluster5	Ocbimv22025880m
cluster5	Ocbimv22025881m
cluster5	Ocbimv22025890m
cluster5	Ocbimv22025891m
cluster5	Ocbimv22025892m
cluster5	Ocbimv22025893m
cluster5	Ocbimv22017707m
cluster5	Ocbimv22017708m
cluster5	Ocbimv22017711m
cluster5	Ocbimv22029022m
cluster5	Ocbimv22031120m
cluster5	Ocbimv22036103m
cluster5	Ocbimv22036219m
cluster5	Ocbimv22036220m
cluster5	Ocbimv22036221m
cluster5	Ocbimv22036230m
cluster5	Ocbimv22036231m
cluster5	Ocbimv22036234m
cluster5	Ocbimv22027322m
cluster5	Ocbimv22027324m
cluster5	Ocbimv22027327m
cluster5	Ocbimv22011875m
cluster5	Ocbimv22011876m
cluster5	Ocbimv22011880m
cluster5	Ocbimv22037995m
cluster5	Ocbimv22037997m
cluster5	Ocbimv22037998m
cluster5	Ocbimv22038000m
cluster5	Ocbimv22038001m
cluster5	Ocbimv22038004m
cluster5	Ocbimv22038005m
cluster5	Ocbimv22038006m
cluster5	Ocbimv22038010m
cluster5	Ocbimv22038013m
cluster5	Ocbimv22038021m
cluster5	Ocbimv22038027m
cluster5	Ocbimv22016143m
cluster5	Ocbimv22016144m
cluster5	Ocbimv22016145m
cluster5	Ocbimv22016147m
cluster5	Ocbimv22016148m
cluster5	Ocbimv22016149m
cluster5	Ocbimv22020270m
cluster5	Ocbimv22038647m
cluster5	Ocbimv22013496m
cluster5	Ocbimv22013497m
cluster5	Ocbimv22013506m
cluster5	Ocbimv22013503m
cluster5	Ocbimv22013513m
cluster5	Ocbimv22029713m
cluster5	Ocbimv22029714m
cluster5	Ocbimv22029715m
cluster5	Ocbimv22024335m
cluster5	Ocbimv22024337m
cluster5	Ocbimv22024344m
cluster5	Ocbimv22024345m
cluster5	Ocbimv22024350m
cluster5	Ocbimv22024355m
cluster5	Ocbimv22024358m
cluster5	Ocbimv22024359m
cluster5	Ocbimv22024360m
cluster5	Ocbimv22024367m
cluster5	Ocbimv22024368m
cluster5	Ocbimv22024369m
cluster5	Ocbimv22024374m
cluster5	Ocbimv22014000m
cluster5	Ocbimv22014007m
cluster5	Ocbimv22030856m
cluster5	Ocbimv22030858m
cluster5	Ocbimv22030864m
cluster5	Ocbimv22030865m
cluster5	Ocbimv22030869m
cluster5	Ocbimv22030871m
cluster5	Ocbimv22030876m
cluster5	Ocbimv22001228m
cluster5	Ocbimv22001231m
cluster5	Ocbimv22026863m
cluster5	Ocbimv22026870m
cluster5	Ocbimv22026873m
cluster5	Ocbimv22016970m
cluster5	Ocbimv22016971m
cluster5	Ocbimv22016973m
cluster5	Ocbimv22016976m
cluster5	Ocbimv22016981m
cluster5	Ocbimv22016993m
cluster5	Ocbimv22017001m
cluster5	Ocbimv22017002m
cluster5	Ocbimv22022722m
cluster5	Ocbimv22022723m
cluster5	Ocbimv22022732m
cluster5	Ocbimv22022739m
cluster5	Ocbimv22022740m
cluster5	Ocbimv22022743m
cluster5	Ocbimv22010970m
cluster5	Ocbimv22010973m
cluster5	Ocbimv22033441m
cluster5	Ocbimv22033445m
cluster5	Ocbimv22012310m
cluster5	Ocbimv22012313m
cluster5	Ocbimv22012317m
cluster5	ENSRNA022761743-T1
cluster5	Ocbimv22012319m
cluster5	Ocbimv22012320m
cluster5	Ocbimv22012335m
cluster5	Ocbimv22012343m
cluster5	Ocbimv22012413m
cluster5	Ocbimv22012419m
cluster5	Ocbimv22012421m
cluster5	Ocbimv22012423m
cluster5	Ocbimv22012425m
cluster5	Ocbimv22012429m
cluster5	Ocbimv22012430m
cluster5	Ocbimv22012432m
cluster5	Ocbimv22012433m
cluster5	Ocbimv22012434m
cluster5	Ocbimv22012435m
cluster5	Ocbimv22012436m
cluster5	Ocbimv22012437m
cluster5	Ocbimv22012438m
cluster5	Ocbimv22012440m
cluster5	Ocbimv22014289m
cluster5	Ocbimv22014292m
cluster5	Ocbimv22014293m
cluster5	Ocbimv22035103m
cluster5	Ocbimv22038945m
cluster5	Ocbimv22038947m
cluster5	Ocbimv22038948m
cluster5	Ocbimv22038955m
cluster5	Ocbimv22038956m
cluster5	Ocbimv22038958m
cluster5	Ocbimv22038961m
cluster5	Ocbimv22038962m
cluster5	Ocbimv22034912m
cluster5	Ocbimv22034914m
cluster5	Ocbimv22034915m
cluster5	Ocbimv22034916m
cluster5	Ocbimv22034917m
cluster5	Ocbimv22034919m
cluster5	Ocbimv22034920m
cluster5	Ocbimv22034923m
cluster5	Ocbimv22034924m
cluster5	Ocbimv22030325m
cluster5	Ocbimv22030331m
cluster5	Ocbimv22030332m
cluster5	Ocbimv22034583m
cluster5	ENSRNA022761243-T1
cluster5	Ocbimv22034587m
cluster5	Ocbimv22001924m
cluster5	Ocbimv22001928m
cluster5	Ocbimv22003775m
cluster5	Ocbimv22003780m
cluster5	Ocbimv22003784m
cluster5	Ocbimv22003786m
cluster5	Ocbimv22003787m
cluster5	Ocbimv22003788m
cluster5	Ocbimv22003789m
cluster5	Ocbimv22003790m
cluster5	Ocbimv22018590m
cluster5	Ocbimv22018595m
cluster5	Ocbimv22018596m
cluster5	Ocbimv22018598m
cluster5	Ocbimv22018599m
cluster5	Ocbimv22018600m
cluster5	Ocbimv22018607m
cluster5	Ocbimv22018617m
cluster5	Ocbimv22018612m
cluster5	Ocbimv22008965m
cluster5	Ocbimv22008971m
cluster5	Ocbimv22008972m
cluster5	Ocbimv22008973m
cluster5	Ocbimv22008974m
cluster5	Ocbimv22008975m
cluster5	Ocbimv22025740m
cluster5	Ocbimv22025741m
cluster5	Ocbimv22025746m
cluster5	Ocbimv22025748m
cluster5	Ocbimv22034037m
cluster5	Ocbimv22034038m
cluster5	Ocbimv22034039m
cluster5	Ocbimv22034040m
cluster5	Ocbimv22034041m
cluster5	Ocbimv22034042m
cluster5	Ocbimv22034044m
cluster5	Ocbimv22034045m
cluster5	Ocbimv22034046m
cluster5	Ocbimv22034048m
cluster5	Ocbimv22034049m
cluster5	Ocbimv22034052m
cluster5	Ocbimv22034051m
cluster5	Ocbimv22034053m
cluster5	Ocbimv22034055m
cluster5	Ocbimv22034056m
cluster5	Ocbimv22034057m
cluster5	Ocbimv22034058m
cluster5	Ocbimv22034065m
cluster5	Ocbimv22034067m
cluster5	Ocbimv22034070m
cluster5	Ocbimv22034071m
cluster5	Ocbimv22034072m
cluster5	Ocbimv22034073m
cluster5	Ocbimv22034074m
cluster5	Ocbimv22011056m
cluster5	Ocbimv22036783m
cluster5	Ocbimv22036784m
cluster5	Ocbimv22036785m
cluster5	Ocbimv22036786m
cluster5	Ocbimv22036793m
cluster5	Ocbimv22036797m
cluster5	Ocbimv22036801m
cluster5	Ocbimv22018157m
cluster5	Ocbimv22018158m
cluster5	Ocbimv22018160m
cluster5	Ocbimv22037581m
cluster5	Ocbimv22037583m
cluster5	Ocbimv22037582m
cluster5	Ocbimv22037584m
cluster5	Ocbimv22037588m
cluster5	Ocbimv22037597m
cluster5	Ocbimv22037601m
cluster5	Ocbimv22037602m
cluster5	Ocbimv22037605m
cluster5	Ocbimv22037607m
cluster5	Ocbimv22037610m
cluster5	Ocbimv22037613m
cluster5	Ocbimv22024127m
cluster5	Ocbimv22024128m
cluster5	Ocbimv22028612m
cluster5	Ocbimv22028615m
cluster5	Ocbimv22028618m
cluster5	Ocbimv22028621m
cluster5	Ocbimv22017818m
cluster5	Ocbimv22014635m
cluster5	Ocbimv22007288m
cluster5	Ocbimv22036852m
cluster5	ENSRNA022761162-T1
cluster5	Ocbimv22036855m
cluster5	Ocbimv22036856m
cluster5	Ocbimv22036861m
cluster5	Ocbimv22036862m
cluster5	Ocbimv22036863m
cluster5	Ocbimv22036864m
cluster5	Ocbimv22004355m
cluster5	Ocbimv22032002m
cluster5	Ocbimv22032003m
cluster5	Ocbimv22032004m
cluster5	Ocbimv22032005m
cluster5	Ocbimv22011226m
cluster5	Ocbimv22002239m
cluster5	Ocbimv22002241m
cluster5	Ocbimv22002243m
cluster5	Ocbimv22002244m
cluster5	Ocbimv22002245m
cluster5	Ocbimv22011987m
cluster5	Ocbimv22011989m
cluster5	Ocbimv22011990m
cluster5	Ocbimv22011991m
cluster5	Ocbimv22011999m
cluster5	Ocbimv22037763m
cluster5	Ocbimv22015663m
cluster5	Ocbimv22015569m
cluster5	Ocbimv22015570m
cluster5	Ocbimv22015574m
cluster5	Ocbimv22015573m
cluster5	Ocbimv22015579m
cluster5	Ocbimv22011702m
cluster5	Ocbimv22011707m
cluster5	Ocbimv22011714m
cluster5	Ocbimv22007573m
cluster5	Ocbimv22012737m
cluster5	Ocbimv22012742m
cluster5	Ocbimv22012743m
cluster5	Ocbimv22012744m
cluster5	Ocbimv22012745m
cluster5	Ocbimv22024731m
cluster5	Ocbimv22024732m
cluster5	Ocbimv22024733m
cluster5	Ocbimv22012141m
cluster5	Ocbimv22012149m
cluster5	Ocbimv22029533m
cluster5	Ocbimv22029534m
cluster5	Ocbimv22029539m
cluster5	Ocbimv22029540m
cluster5	Ocbimv22029543m
cluster5	Ocbimv22029550m
cluster5	Ocbimv22029549m
cluster5	Ocbimv22029553m
cluster5	Ocbimv22029559m
cluster5	Ocbimv22029562m
cluster5	Ocbimv22029564m
cluster5	Ocbimv22019885m
cluster5	Ocbimv22019890m
cluster5	Ocbimv22019897m
cluster5	Ocbimv22019899m
cluster5	Ocbimv22004649m
cluster5	Ocbimv22004650m
cluster5	Ocbimv22036030m
cluster5	Ocbimv22036031m
cluster5	Ocbimv22036032m
cluster5	ENSRNA022761130-T1
cluster5	Ocbimv22024487m
cluster5	Ocbimv22019767m
cluster5	Ocbimv22019768m
cluster5	Ocbimv22019769m
cluster5	Ocbimv22019773m
cluster5	Ocbimv22019775m
cluster5	Ocbimv22029762m
cluster5	Ocbimv22029767m
cluster5	Ocbimv22029769m
cluster5	Ocbimv22029773m
cluster5	Ocbimv22029775m
cluster5	Ocbimv22029777m
cluster5	Ocbimv22008567m
cluster5	Ocbimv22008568m
cluster5	Ocbimv22008571m
cluster5	Ocbimv22008572m
cluster5	Ocbimv22008576m
cluster5	Ocbimv22008580m
cluster5	Ocbimv22008586m
cluster5	Ocbimv22008589m
cluster5	Ocbimv22008603m
cluster5	Ocbimv22008609m
cluster5	Ocbimv22008610m
cluster5	Ocbimv22008611m
cluster5	Ocbimv22008614m
cluster5	Ocbimv22008616m
cluster5	Ocbimv22008617m
cluster5	Ocbimv22008618m
cluster5	Ocbimv22008621m
cluster5	Ocbimv22019080m
cluster5	Ocbimv22019084m
cluster5	Ocbimv22019085m
cluster5	Ocbimv22032204m
cluster5	Ocbimv22032212m
cluster5	Ocbimv22032213m
cluster5	Ocbimv22026855m
cluster5	Ocbimv22026856m
cluster5	Ocbimv22026857m
cluster5	Ocbimv22002120m
cluster5	Ocbimv22002122m
cluster5	Ocbimv22002123m
cluster5	Ocbimv22002131m
cluster5	Ocbimv22002134m
cluster5	Ocbimv22002135m
cluster5	Ocbimv22002136m
cluster5	Ocbimv22017753m
cluster5	Ocbimv22017757m
cluster5	Ocbimv22016623m
cluster5	Ocbimv22016625m
cluster5	Ocbimv22016629m
cluster5	Ocbimv22016633m
cluster5	Ocbimv22015584m
cluster5	Ocbimv22015588m
cluster5	Ocbimv22015589m
cluster5	Ocbimv22015595m
cluster5	Ocbimv22015597m
cluster5	Ocbimv22015598m
cluster5	Ocbimv22015599m
cluster5	Ocbimv22010757m
cluster5	Ocbimv22010759m
cluster5	Ocbimv22031676m
cluster5	Ocbimv22031683m
cluster5	Ocbimv22031684m
cluster5	Ocbimv22031685m
cluster5	Ocbimv22031687m
cluster5	Ocbimv22031692m
cluster5	Ocbimv22031693m
cluster5	ENSRNA022761182-T1
cluster5	Ocbimv22023722m
cluster5	Ocbimv22023723m
cluster5	Ocbimv22023724m
cluster5	Ocbimv22019836m
cluster5	ENSRNA022761186-T1
cluster5	Ocbimv22019839m
cluster5	Ocbimv22019841m
cluster5	Ocbimv22019842m
cluster5	Ocbimv22019843m
cluster5	Ocbimv22019844m
cluster5	Ocbimv22019851m
cluster5	Ocbimv22038746m
cluster5	Ocbimv22038747m
cluster5	Ocbimv22038760m
cluster5	Ocbimv22038763m
cluster5	Ocbimv22038762m
cluster5	Ocbimv22038764m
cluster5	Ocbimv22038765m
cluster5	Ocbimv22038768m
cluster5	Ocbimv22038769m
cluster5	Ocbimv22038775m
cluster5	Ocbimv22031499m
cluster5	Ocbimv22031500m
cluster5	Ocbimv22031501m
cluster5	Ocbimv22031503m
cluster5	Ocbimv22031506m
cluster5	Ocbimv22031515m
cluster5	Ocbimv22031518m
cluster5	Ocbimv22013154m
cluster5	Ocbimv22026077m
cluster5	Ocbimv22026079m
cluster5	Ocbimv22026081m
cluster5	Ocbimv22026084m
cluster5	Ocbimv22026087m
cluster5	Ocbimv22026088m
cluster5	Ocbimv22026091m
cluster5	Ocbimv22026096m
cluster5	Ocbimv22026100m
cluster5	Ocbimv22026099m
cluster5	Ocbimv22026107m
cluster5	Ocbimv22026109m
cluster5	Ocbimv22026110m
cluster5	Ocbimv22026116m
cluster5	Ocbimv22026117m
cluster5	Ocbimv22016907m
cluster5	Ocbimv22016909m
cluster5	Ocbimv22021776m
cluster5	Ocbimv22023917m
cluster5	Ocbimv22023923m
cluster5	Ocbimv22031765m
cluster5	Ocbimv22031768m
cluster5	Ocbimv22017731m
cluster5	Ocbimv22017732m
cluster5	Ocbimv22038373m
cluster5	Ocbimv22038381m
cluster5	Ocbimv22038382m
cluster5	Ocbimv22029652m
cluster5	Ocbimv22023178m
cluster5	Ocbimv22023179m
cluster5	Ocbimv22023183m
cluster5	Ocbimv22023187m
cluster5	Ocbimv22023105m
cluster5	Ocbimv22023106m
cluster5	Ocbimv22023108m
cluster5	Ocbimv22023109m
cluster5	Ocbimv22023110m
cluster5	Ocbimv22023116m
cluster5	Ocbimv22023120m
cluster5	Ocbimv22023121m
cluster5	Ocbimv22023122m
cluster5	Ocbimv22035824m
cluster5	Ocbimv22035825m
cluster5	Ocbimv22035826m
cluster5	Ocbimv22035827m
cluster5	Ocbimv22035828m
cluster5	Ocbimv22020633m
cluster5	Ocbimv22020639m
cluster5	Ocbimv22020647m
cluster5	Ocbimv22020649m
cluster5	Ocbimv22020652m
cluster5	Ocbimv22031803m
cluster5	Ocbimv22031813m
cluster5	Ocbimv22025170m
cluster5	Ocbimv22002803m
cluster5	Ocbimv22002807m
cluster5	Ocbimv22002809m
cluster5	Ocbimv22002813m
cluster5	Ocbimv22028508m
cluster5	Ocbimv22028510m
cluster5	Ocbimv22028511m
cluster5	Ocbimv22028514m
cluster5	Ocbimv22019472m
cluster5	Ocbimv22019475m
cluster5	Ocbimv22019479m
cluster5	Ocbimv22019481m
cluster5	Ocbimv22022827m
cluster5	Ocbimv22022828m
cluster5	Ocbimv22022830m
cluster5	Ocbimv22033273m
cluster5	Ocbimv22033275m
cluster5	Ocbimv22033277m
cluster5	Ocbimv22033281m
cluster5	Ocbimv22024655m
cluster5	Ocbimv22024670m
cluster5	Ocbimv22024671m
cluster5	Ocbimv22026463m
cluster5	Ocbimv22026467m
cluster5	Ocbimv22026468m
cluster5	Ocbimv22027390m
cluster5	Ocbimv22027391m
cluster5	Ocbimv22027393m
cluster5	Ocbimv22027405m
cluster5	ENSRNA022761143-T1
cluster5	Ocbimv22000847m
cluster5	Ocbimv22000848m
cluster5	Ocbimv22000849m
cluster5	Ocbimv22000850m
cluster5	Ocbimv22000851m
cluster5	Ocbimv22000852m
cluster5	Ocbimv22000853m
cluster5	Ocbimv22000854m
cluster5	Ocbimv22019704m
cluster5	Ocbimv22019705m
cluster5	Ocbimv22019706m
cluster5	Ocbimv22019709m
cluster5	Ocbimv22019710m
cluster5	Ocbimv22019711m
cluster5	Ocbimv22019712m
cluster5	Ocbimv22019713m
cluster5	Ocbimv22009311m
cluster5	Ocbimv22009313m
cluster5	Ocbimv22009315m
cluster5	Ocbimv22030657m
cluster5	Ocbimv22030658m
cluster5	Ocbimv22033482m
cluster5	Ocbimv22033486m
cluster5	Ocbimv22033487m
cluster5	Ocbimv22033488m
cluster5	Ocbimv22033491m
cluster5	Ocbimv22033506m
cluster5	Ocbimv22033508m
cluster5	Ocbimv22033510m
cluster5	Ocbimv22033382m
cluster5	Ocbimv22033383m
cluster5	Ocbimv22033386m
cluster5	ENSRNA022761141-T1
cluster5	Ocbimv22033391m
cluster5	Ocbimv22033398m
cluster5	Ocbimv22033399m
cluster5	Ocbimv22033400m
cluster5	Ocbimv22035810m
cluster5	Ocbimv22035812m
cluster5	Ocbimv22029620m
cluster5	Ocbimv22029624m
cluster5	Ocbimv22029625m
cluster5	Ocbimv22029629m
cluster5	Ocbimv22029633m
cluster5	Ocbimv22030574m
cluster5	Ocbimv22030580m
cluster5	Ocbimv22030584m
cluster5	Ocbimv22021288m
cluster5	Ocbimv22021289m
cluster5	Ocbimv22021300m
cluster5	Ocbimv22000316m
cluster5	Ocbimv22000313m
cluster5	Ocbimv22000315m
cluster5	Ocbimv22000314m
cluster5	Ocbimv22000318m
cluster5	Ocbimv22000319m
cluster5	Ocbimv22022319m
cluster5	Ocbimv22022320m
cluster5	Ocbimv22022323m
cluster5	Ocbimv22022324m
cluster5	Ocbimv22006072m
cluster5	Ocbimv22033000m
cluster5	Ocbimv22026473m
cluster5	Ocbimv22026475m
cluster5	Ocbimv22026478m
cluster5	Ocbimv22026479m
cluster5	Ocbimv22026480m
cluster5	Ocbimv22026482m
cluster5	Ocbimv22026483m
cluster5	Ocbimv22026485m
cluster5	Ocbimv22006823m
cluster5	Ocbimv22006825m
cluster5	Ocbimv22006824m
cluster5	Ocbimv22006827m
cluster5	Ocbimv22006829m
cluster5	Ocbimv22006838m
cluster5	Ocbimv22006845m
cluster5	Ocbimv22006851m
cluster5	Ocbimv22006856m
cluster5	Ocbimv22006857m
cluster5	Ocbimv22006859m
cluster5	Ocbimv22006860m
cluster5	Ocbimv22006861m
cluster5	Ocbimv22006858m
cluster5	Ocbimv22006862m
cluster5	Ocbimv22006863m
cluster5	Ocbimv22006864m
cluster5	Ocbimv22013302m
cluster5	Ocbimv22013307m
cluster5	Ocbimv22013310m
cluster5	Ocbimv22013311m
cluster5	Ocbimv22031548m
cluster5	Ocbimv22031550m
cluster5	Ocbimv22031552m
cluster5	Ocbimv22029269m
cluster5	Ocbimv22029270m
cluster5	Ocbimv22029283m
cluster5	Ocbimv22029284m
cluster5	Ocbimv22020734m
cluster5	Ocbimv22029341m
cluster5	Ocbimv22037808m
cluster5	Ocbimv22037810m
cluster5	Ocbimv22037811m
cluster5	Ocbimv22037813m
cluster5	Ocbimv22037824m
cluster5	Ocbimv22037841m
cluster5	Ocbimv22037844m
cluster5	Ocbimv22037850m
cluster5	Ocbimv22037854m
cluster5	Ocbimv22007808m
cluster5	Ocbimv22007814m
cluster5	Ocbimv22007815m
cluster5	Ocbimv22007816m
cluster5	Ocbimv22024899m
cluster5	Ocbimv22024901m
cluster5	Ocbimv22024903m
cluster5	Ocbimv22024910m
cluster5	Ocbimv22036390m
cluster5	Ocbimv22022149m
cluster5	Ocbimv22022154m
cluster5	Ocbimv22023250m
cluster5	Ocbimv22023254m
cluster5	Ocbimv22023257m
cluster5	Ocbimv22023259m
cluster5	Ocbimv22024120m
cluster5	Ocbimv22024123m
cluster5	Ocbimv22023531m
cluster5	Ocbimv22035874m
cluster5	Ocbimv22014223m
cluster5	Ocbimv22017454m
cluster5	Ocbimv22017458m
cluster5	Ocbimv22017460m
cluster5	Ocbimv22020720m
cluster5	Ocbimv22020723m
cluster5	Ocbimv22020725m
cluster5	Ocbimv22020726m
cluster5	Ocbimv22013094m
cluster5	Ocbimv22013095m
cluster5	Ocbimv22013100m
cluster5	Ocbimv22013102m
cluster5	Ocbimv22029054m
cluster5	Ocbimv22029055m
cluster5	Ocbimv22029061m
cluster5	Ocbimv22029065m
cluster5	Ocbimv22029064m
cluster5	Ocbimv22024156m
cluster5	Ocbimv22024166m
cluster5	Ocbimv22024168m
cluster5	Ocbimv22024171m
cluster5	Ocbimv22026045m
cluster5	Ocbimv22026049m
cluster5	Ocbimv22026052m
cluster5	Ocbimv22000926m
cluster5	Ocbimv22035686m
cluster5	Ocbimv22035690m
cluster5	Ocbimv22035692m
cluster5	Ocbimv22035697m
cluster5	Ocbimv22002369m
cluster5	Ocbimv22002372m
cluster5	Ocbimv22002373m
cluster5	Ocbimv22001820m
cluster5	Ocbimv22001821m
cluster5	Ocbimv22029465m
cluster5	Ocbimv22029466m
cluster5	Ocbimv22029468m
cluster5	Ocbimv22029469m
cluster5	Ocbimv22029472m
cluster5	Ocbimv22029475m
cluster5	Ocbimv22029477m
cluster5	Ocbimv22029479m
cluster5	Ocbimv22029480m
cluster5	Ocbimv22029483m
cluster5	Ocbimv22029484m
cluster5	Ocbimv22008494m
cluster5	Ocbimv22008499m
cluster5	Ocbimv22008505m
cluster5	Ocbimv22008506m
cluster5	Ocbimv22008521m
cluster5	Ocbimv22018087m
cluster5	Ocbimv22018088m
cluster5	Ocbimv22018089m
cluster5	Ocbimv22018091m
cluster5	Ocbimv22018092m
cluster5	Ocbimv22018093m
cluster5	Ocbimv22018094m
cluster5	Ocbimv22015508m
cluster5	Ocbimv22015513m
cluster5	Ocbimv22015516m
cluster5	Ocbimv22015520m
cluster5	Ocbimv22015521m
cluster5	Ocbimv22015522m
cluster5	Ocbimv22015523m
cluster5	Ocbimv22015524m
cluster5	Ocbimv22015527m
cluster5	Ocbimv22010027m
cluster5	Ocbimv22010032m
cluster5	Ocbimv22004894m
cluster5	Ocbimv22004895m
cluster5	Ocbimv22004900m
cluster5	Ocbimv22004901m
cluster5	Ocbimv22003222m
cluster5	Ocbimv22019531m
cluster5	Ocbimv22019536m
cluster5	Ocbimv22019538m
cluster5	Ocbimv22019549m
cluster5	Ocbimv22019554m
cluster5	Ocbimv22019555m
cluster5	Ocbimv22025620m
cluster5	Ocbimv22025623m
cluster5	Ocbimv22017220m
cluster5	Ocbimv22017222m
cluster5	Ocbimv22017225m
cluster5	Ocbimv22017227m
cluster5	Ocbimv22017229m
cluster5	Ocbimv22017230m
cluster5	Ocbimv22017232m
cluster5	Ocbimv22017234m
cluster5	Ocbimv22017239m
cluster5	Ocbimv22017237m
cluster5	Ocbimv22017249m
cluster5	Ocbimv22018243m
cluster5	Ocbimv22018249m
cluster5	Ocbimv22018253m
cluster5	Ocbimv22018260m
cluster5	Ocbimv22019263m
cluster5	Ocbimv22019273m
cluster5	Ocbimv22019274m
cluster5	Ocbimv22032160m
cluster5	Ocbimv22032164m
cluster5	Ocbimv22032165m
cluster5	Ocbimv22019958m
cluster5	Ocbimv22019959m
cluster5	Ocbimv22019968m
cluster5	Ocbimv22019970m
cluster5	Ocbimv22019969m
cluster5	Ocbimv22019971m
cluster5	Ocbimv22019972m
cluster5	Ocbimv22019977m
cluster5	Ocbimv22019978m
cluster5	Ocbimv22024785m
cluster5	Ocbimv22024787m
[truncated: 7,409 more rows]

## Sheet: heatmap_cluster6
cluster	transcript_ID
cluster6	Ocbimv22004497m
cluster6	Ocbimv22004504m
cluster6	Ocbimv22004508m
cluster6	Ocbimv22004509m
cluster6	ENSRNA022761092-T1
cluster6	Ocbimv22010623m
cluster6	Ocbimv22010629m
cluster6	Ocbimv22037371m
cluster6	Ocbimv22037372m
cluster6	Ocbimv22037382m
cluster6	Ocbimv22037383m
cluster6	Ocbimv22037401m
cluster6	Ocbimv22037402m
cluster6	Ocbimv22037408m
cluster6	Ocbimv22037412m
cluster6	Ocbimv22037414m
cluster6	Ocbimv22037415m
cluster6	Ocbimv22037416m
cluster6	Ocbimv22037417m
cluster6	Ocbimv22037422m
cluster6	Ocbimv22037423m
cluster6	Ocbimv22037645m
cluster6	Ocbimv22037648m
cluster6	Ocbimv22006120m
cluster6	Ocbimv22006130m
cluster6	Ocbimv22006133m
cluster6	Ocbimv22006156m
cluster6	Ocbimv22006155m
cluster6	Ocbimv22006157m
cluster6	Ocbimv22006158m
cluster6	Ocbimv22006166m
cluster6	Ocbimv22000123m
cluster6	Ocbimv22000136m
cluster6	Ocbimv22015002m
cluster6	Ocbimv22015004m
cluster6	Ocbimv22015012m
cluster6	Ocbimv22015013m
cluster6	Ocbimv22015025m
cluster6	Ocbimv22015030m
cluster6	Ocbimv22015031m
cluster6	Ocbimv22015032m
cluster6	Ocbimv22015033m
cluster6	Ocbimv22015051m
cluster6	Ocbimv22015053m
cluster6	Ocbimv22015066m
cluster6	Ocbimv22015076m
cluster6	Ocbimv22018205m
cluster6	Ocbimv22018206m
cluster6	Ocbimv22018209m
cluster6	Ocbimv22018213m
cluster6	Ocbimv22018224m
cluster6	Ocbimv22018228m
cluster6	Ocbimv22005371m
cluster6	Ocbimv22005397m
cluster6	Ocbimv22005398m
cluster6	Ocbimv22005411m
cluster6	Ocbimv22005414m
cluster6	Ocbimv22005415m
cluster6	Ocbimv22036816m
cluster6	Ocbimv22036065m
cluster6	Ocbimv22036071m
cluster6	Ocbimv22036075m
cluster6	Ocbimv22036082m
cluster6	Ocbimv22036084m
cluster6	Ocbimv22036088m
cluster6	Ocbimv22036091m
cluster6	Ocbimv22028257m
cluster6	Ocbimv22028259m
cluster6	Ocbimv22028258m
cluster6	Ocbimv22028265m
cluster6	Ocbimv22028273m
cluster6	Ocbimv22028277m
cluster6	Ocbimv22036929m
cluster6	Ocbimv22036931m
cluster6	Ocbimv22036932m
cluster6	Ocbimv22036943m
cluster6	Ocbimv22036966m
cluster6	Ocbimv22008718m
cluster6	Ocbimv22008719m
cluster6	Ocbimv22009213m
cluster6	Ocbimv22002960m
cluster6	Ocbimv22002968m
cluster6	Ocbimv22002969m
cluster6	Ocbimv22002970m
cluster6	Ocbimv22002971m
cluster6	Ocbimv22002972m
cluster6	Ocbimv22002973m
cluster6	Ocbimv22002974m
cluster6	Ocbimv22020894m
cluster6	Ocbimv22020898m
cluster6	Ocbimv22020899m
cluster6	Ocbimv22020924m
cluster6	Ocbimv22020846m
cluster6	Ocbimv22020847m
cluster6	Ocbimv22029819m
cluster6	Ocbimv22029827m
cluster6	Ocbimv22029850m
cluster6	Ocbimv22029858m
cluster6	Ocbimv22029863m
cluster6	Ocbimv22021460m
cluster6	Ocbimv22021475m
cluster6	Ocbimv22004520m
cluster6	Ocbimv22004533m
cluster6	Ocbimv22029434m
cluster6	Ocbimv22029448m
cluster6	Ocbimv22029449m
cluster6	Ocbimv22039676m
cluster6	Ocbimv22039678m
cluster6	Ocbimv22019002m
cluster6	Ocbimv22019007m
cluster6	Ocbimv22022078m
cluster6	Ocbimv22022079m
cluster6	Ocbimv22007675m
cluster6	Ocbimv22007676m
cluster6	Ocbimv22007693m
cluster6	Ocbimv22007696m
cluster6	Ocbimv22025921m
cluster6	Ocbimv22003546m
cluster6	Ocbimv22003548m
cluster6	Ocbimv22003558m
cluster6	Ocbimv22003559m
cluster6	Ocbimv22003561m
cluster6	Ocbimv22028895m
cluster6	Ocbimv22028911m
cluster6	Ocbimv22028917m
cluster6	Ocbimv22028919m
cluster6	Ocbimv22021070m
cluster6	Ocbimv22021078m
cluster6	Ocbimv22021080m
cluster6	Ocbimv22002411m
cluster6	Ocbimv22002413m
cluster6	Ocbimv22002415m
cluster6	Ocbimv22002429m
cluster6	Ocbimv22002432m
cluster6	Ocbimv22008124m
cluster6	Ocbimv22008123m
cluster6	Ocbimv22008129m
cluster6	Ocbimv22008130m
cluster6	Ocbimv22008131m
cluster6	Ocbimv22008133m
cluster6	Ocbimv22008134m
cluster6	Ocbimv22008150m
cluster6	Ocbimv22008181m
cluster6	Ocbimv22009819m
cluster6	Ocbimv22009836m
cluster6	Ocbimv22009845m
cluster6	Ocbimv22009846m
cluster6	Ocbimv22009847m
cluster6	Ocbimv22021342m
cluster6	Ocbimv22021348m
cluster6	Ocbimv22021352m
cluster6	Ocbimv22021358m
cluster6	Ocbimv22008324m
cluster6	Ocbimv22008336m
cluster6	Ocbimv22008337m
cluster6	Ocbimv22008342m
cluster6	Ocbimv22008344m
cluster6	Ocbimv22008348m
cluster6	Ocbimv22017305m
cluster6	Ocbimv22023300m
cluster6	Ocbimv22023305m
cluster6	Ocbimv22010411m
cluster6	Ocbimv22035951m
cluster6	Ocbimv22035958m
cluster6	Ocbimv22035959m
cluster6	Ocbimv22035960m
cluster6	Ocbimv22035962m
cluster6	Ocbimv22035966m
cluster6	Ocbimv22005443m
cluster6	Ocbimv22005444m
cluster6	Ocbimv22001623m
cluster6	Ocbimv22001644m
cluster6	Ocbimv22019981m
cluster6	Ocbimv22019988m
cluster6	Ocbimv22028721m
cluster6	Ocbimv22028727m
cluster6	Ocbimv22028729m
cluster6	Ocbimv22028734m
cluster6	Ocbimv22030519m
cluster6	Ocbimv22003755m
cluster6	Ocbimv22030912m
cluster6	Ocbimv22018676m
cluster6	Ocbimv22010388m
cluster6	Ocbimv22012494m
cluster6	Ocbimv22012503m
cluster6	Ocbimv22012557m
cluster6	Ocbimv22012572m
cluster6	Ocbimv22012580m
cluster6	Ocbimv22027054m
cluster6	Ocbimv22024497m
cluster6	Ocbimv22024499m
cluster6	Ocbimv22024502m
cluster6	Ocbimv22027527m
cluster6	Ocbimv22027531m
cluster6	Ocbimv22016376m
cluster6	Ocbimv22016382m
cluster6	Ocbimv22016386m
cluster6	Ocbimv22033218m
cluster6	Ocbimv22033220m
cluster6	Ocbimv22033239m
cluster6	Ocbimv22033241m
cluster6	Ocbimv22033245m
cluster6	Ocbimv22033258m
cluster6	Ocbimv22021681m
cluster6	Ocbimv22021687m
cluster6	Ocbimv22021688m
cluster6	Ocbimv22008664m
cluster6	Ocbimv22008677m
cluster6	Ocbimv22003022m
cluster6	Ocbimv22003031m
cluster6	Ocbimv22003036m
cluster6	Ocbimv22031008m
cluster6	Ocbimv22015238m
cluster6	Ocbimv22009484m
cluster6	Ocbimv22009498m
cluster6	Ocbimv22009527m
cluster6	Ocbimv22009553m
cluster6	Ocbimv22002609m
cluster6	Ocbimv22002627m
cluster6	Ocbimv22002629m
cluster6	Ocbimv22004310m
cluster6	Ocbimv22012609m
cluster6	Ocbimv22012611m
cluster6	Ocbimv22012625m
cluster6	Ocbimv22038154m
cluster6	Ocbimv22002558m
cluster6	Ocbimv22002559m
cluster6	Ocbimv22002560m
cluster6	Ocbimv22002563m
cluster6	ENSRNA022761065-T1
cluster6	Ocbimv22033147m
cluster6	Ocbimv22033150m
cluster6	Ocbimv22033152m
cluster6	Ocbimv22033151m
cluster6	Ocbimv22033153m
cluster6	Ocbimv22033154m
cluster6	Ocbimv22033161m
cluster6	Ocbimv22033162m
cluster6	Ocbimv22033163m
cluster6	Ocbimv22028549m
cluster6	Ocbimv22028551m
cluster6	Ocbimv22011418m
cluster6	Ocbimv22011422m
cluster6	Ocbimv22028122m
cluster6	Ocbimv22028123m
cluster6	Ocbimv22028135m
cluster6	Ocbimv22028136m
cluster6	Ocbimv22028145m
cluster6	Ocbimv22028149m
cluster6	Ocbimv22034241m
cluster6	Ocbimv22034239m
cluster6	Ocbimv22034244m
cluster6	Ocbimv22034245m
cluster6	Ocbimv22034246m
cluster6	Ocbimv22034267m
cluster6	Ocbimv22034291m
cluster6	Ocbimv22034290m
cluster6	Ocbimv22034319m
cluster6	Ocbimv22005102m
cluster6	Ocbimv22005104m
cluster6	Ocbimv22005119m
cluster6	Ocbimv22005122m
cluster6	Ocbimv22005125m
cluster6	Ocbimv22005130m
cluster6	Ocbimv22005129m
cluster6	Ocbimv22005131m
cluster6	Ocbimv22005936m
cluster6	Ocbimv22005937m
cluster6	Ocbimv22005938m
cluster6	Ocbimv22005939m
cluster6	Ocbimv22005940m
cluster6	Ocbimv22005943m
cluster6	Ocbimv22005942m
cluster6	Ocbimv22005941m
cluster6	Ocbimv22005944m
cluster6	Ocbimv22005946m
cluster6	Ocbimv22005947m
cluster6	Ocbimv22005945m
cluster6	Ocbimv22005955m
cluster6	Ocbimv22015908m
cluster6	Ocbimv22015910m
cluster6	Ocbimv22015925m
cluster6	Ocbimv22015939m
cluster6	Ocbimv22036633m
cluster6	Ocbimv22011249m
cluster6	Ocbimv22011259m
cluster6	Ocbimv22011260m
cluster6	Ocbimv22011268m
cluster6	Ocbimv22031108m
cluster6	Ocbimv22031112m
cluster6	Ocbimv22031114m
cluster6	Ocbimv22031115m
cluster6	Ocbimv22025767m
cluster6	ENSRNA022758116-T1
cluster6	Ocbimv22009421m
cluster6	Ocbimv22009428m
cluster6	Ocbimv22024083m
cluster6	Ocbimv22024084m
cluster6	Ocbimv22024085m
cluster6	Ocbimv22024090m
cluster6	Ocbimv22024092m
cluster6	Ocbimv22024093m
cluster6	Ocbimv22024100m
cluster6	Ocbimv22003400m
cluster6	Ocbimv22003401m
cluster6	Ocbimv22003419m
cluster6	Ocbimv22001990m
cluster6	Ocbimv22004994m
cluster6	Ocbimv22005004m
cluster6	Ocbimv22005005m
cluster6	Ocbimv22024586m
cluster6	Ocbimv22024587m
cluster6	Ocbimv22024588m
cluster6	Ocbimv22024591m
cluster6	Ocbimv22024592m
cluster6	Ocbimv22024593m
cluster6	Ocbimv22024603m
cluster6	Ocbimv22024604m
cluster6	Ocbimv22024605m
cluster6	Ocbimv22039616m
cluster6	Ocbimv22039624m
cluster6	Ocbimv22039625m
cluster6	Ocbimv22039626m
cluster6	Ocbimv22039627m
cluster6	Ocbimv22039629m
cluster6	Ocbimv22039638m
cluster6	Ocbimv22039639m
cluster6	Ocbimv22011803m
cluster6	Ocbimv22011810m
cluster6	Ocbimv22011812m
cluster6	Ocbimv22011819m
cluster6	Ocbimv22014763m
cluster6	Ocbimv22014764m
cluster6	Ocbimv22014766m
cluster6	Ocbimv22014774m
cluster6	Ocbimv22014775m
cluster6	Ocbimv22014776m
cluster6	Ocbimv22014777m
cluster6	Ocbimv22014783m
cluster6	Ocbimv22021854m
cluster6	Ocbimv22010295m
cluster6	Ocbimv22003425m
cluster6	Ocbimv22003442m
cluster6	Ocbimv22023757m
cluster6	Ocbimv22023785m
cluster6	Ocbimv22007729m
cluster6	Ocbimv22007732m
cluster6	Ocbimv22039411m
cluster6	Ocbimv22039414m
cluster6	Ocbimv22012244m
cluster6	Ocbimv22012246m
cluster6	Ocbimv22038890m
cluster6	Ocbimv22001879m
cluster6	Ocbimv22014509m
cluster6	Ocbimv22014510m
cluster6	Ocbimv22014519m
cluster6	Ocbimv22011938m
cluster6	Ocbimv22011939m
cluster6	Ocbimv22031320m
cluster6	Ocbimv22024926m
cluster6	Ocbimv22030819m
cluster6	Ocbimv22030270m
cluster6	ENSRNA022761051-T1
cluster6	Ocbimv22007160m
cluster6	Ocbimv22007167m
cluster6	Ocbimv22007170m
cluster6	Ocbimv22027813m
cluster6	Ocbimv22027825m
cluster6	Ocbimv22027831m
cluster6	Ocbimv22027833m
cluster6	Ocbimv22027836m
cluster6	Ocbimv22027837m
cluster6	Ocbimv22027839m
cluster6	Ocbimv22007446m
cluster6	Ocbimv22007453m
cluster6	Ocbimv22027094m
cluster6	Ocbimv22027098m
cluster6	Ocbimv22010523m
cluster6	Ocbimv22010531m
cluster6	Ocbimv22015270m
cluster6	Ocbimv22013127m
cluster6	Ocbimv22013133m
cluster6	Ocbimv22013134m
cluster6	Ocbimv22013136m
cluster6	Ocbimv22012802m
cluster6	Ocbimv22012804m
cluster6	Ocbimv22012808m
cluster6	Ocbimv22012809m
cluster6	Ocbimv22012816m
cluster6	Ocbimv22012817m
cluster6	Ocbimv22025699m
cluster6	Ocbimv22025701m
cluster6	Ocbimv22025718m
cluster6	Ocbimv22015502m
cluster6	Ocbimv22012857m
cluster6	Ocbimv22012856m
cluster6	Ocbimv22012855m
cluster6	Ocbimv22012854m
cluster6	Ocbimv22012860m
cluster6	Ocbimv22012861m
cluster6	Ocbimv22012863m
cluster6	Ocbimv22012867m
cluster6	Ocbimv22030603m
cluster6	Ocbimv22030604m
cluster6	Ocbimv22030612m
cluster6	Ocbimv22030616m
cluster6	Ocbimv22030615m
cluster6	Ocbimv22030618m
cluster6	Ocbimv22030624m
cluster6	Ocbimv22030623m
cluster6	Ocbimv22005217m
cluster6	Ocbimv22011397m
cluster6	Ocbimv22011409m
cluster6	Ocbimv22011410m
cluster6	Ocbimv22001285m
cluster6	Ocbimv22005783m
cluster6	Ocbimv22005784m
cluster6	Ocbimv22005795m
cluster6	Ocbimv22005808m
cluster6	Ocbimv22025281m
cluster6	Ocbimv22025283m
cluster6	Ocbimv22028297m
cluster6	Ocbimv22024628m
cluster6	Ocbimv22024630m
cluster6	Ocbimv22024641m
cluster6	Ocbimv22007082m
cluster6	Ocbimv22007093m
cluster6	Ocbimv22016446m
cluster6	Ocbimv22016448m
cluster6	Ocbimv22034432m
cluster6	Ocbimv22034433m
cluster6	Ocbimv22034434m
cluster6	Ocbimv22034435m
cluster6	Ocbimv22034438m
cluster6	Ocbimv22026212m
cluster6	Ocbimv22026218m
cluster6	Ocbimv22026223m
cluster6	Ocbimv22026227m
cluster6	Ocbimv22010873m
cluster6	Ocbimv22009243m
cluster6	Ocbimv22009251m
cluster6	Ocbimv22009252m
cluster6	Ocbimv22009256m
cluster6	Ocbimv22009258m
cluster6	Ocbimv22009257m
cluster6	Ocbimv22006476m
cluster6	Ocbimv22031920m
cluster6	Ocbimv22031923m
cluster6	Ocbimv22031924m
cluster6	Ocbimv22037535m
cluster6	Ocbimv22037536m
cluster6	Ocbimv22037542m
cluster6	Ocbimv22003471m
cluster6	Ocbimv22003472m
cluster6	Ocbimv22003473m
cluster6	Ocbimv22003479m
cluster6	Ocbimv22003480m
cluster6	Ocbimv22003482m
cluster6	Ocbimv22000704m
cluster6	Ocbimv22000705m
cluster6	Ocbimv22000706m
cluster6	Ocbimv22000739m
cluster6	Ocbimv22004591m
cluster6	Ocbimv22004592m
cluster6	Ocbimv22004593m
cluster6	Ocbimv22039705m
cluster6	Ocbimv22039711m
cluster6	Ocbimv22025929m
cluster6	Ocbimv22025931m
cluster6	Ocbimv22039095m
cluster6	Ocbimv22039110m
cluster6	Ocbimv22039112m
cluster6	Ocbimv22039121m
cluster6	Ocbimv22011766m
cluster6	Ocbimv22026806m
cluster6	Ocbimv22003247m
cluster6	Ocbimv22003250m
cluster6	Ocbimv22034546m
cluster6	Ocbimv22002049m
cluster6	Ocbimv22002072m
cluster6	Ocbimv22027917m
cluster6	Ocbimv22027918m
cluster6	Ocbimv22027919m
cluster6	Ocbimv22027920m
cluster6	Ocbimv22027921m
cluster6	Ocbimv22027931m
cluster6	Ocbimv22013375m
cluster6	Ocbimv22013396m
cluster6	Ocbimv22032484m
cluster6	Ocbimv22032485m
cluster6	Ocbimv22027330m
cluster6	Ocbimv22027332m
cluster6	Ocbimv22027342m
cluster6	Ocbimv22037907m
cluster6	Ocbimv22037910m
cluster6	Ocbimv22033043m
cluster6	Ocbimv22033045m
cluster6	Ocbimv22033052m
cluster6	Ocbimv22033058m
cluster6	Ocbimv22033063m
cluster6	Ocbimv22033065m
cluster6	Ocbimv22033070m
cluster6	Ocbimv22033071m
cluster6	Ocbimv22033073m
cluster6	Ocbimv22037027m
cluster6	Ocbimv22037034m
cluster6	Ocbimv22037035m
cluster6	Ocbimv22037051m
cluster6	Ocbimv22015617m
cluster6	Ocbimv22015618m
cluster6	Ocbimv22015619m
cluster6	Ocbimv22036268m
cluster6	Ocbimv22036269m
cluster6	Ocbimv22006756m
cluster6	Ocbimv22006760m
cluster6	Ocbimv22025015m
cluster6	Ocbimv22025018m
cluster6	Ocbimv22025019m
cluster6	Ocbimv22025029m
cluster6	Ocbimv22025027m
cluster6	Ocbimv22025028m
cluster6	Ocbimv22025035m
cluster6	Ocbimv22025045m
cluster6	Ocbimv22025049m
cluster6	Ocbimv22009353m
cluster6	Ocbimv22019021m
cluster6	Ocbimv22019023m
cluster6	Ocbimv22019025m
cluster6	Ocbimv22019024m
cluster6	Ocbimv22019039m
cluster6	Ocbimv22019040m
cluster6	Ocbimv22019051m
cluster6	Ocbimv22019052m
cluster6	Ocbimv22026665m
cluster6	Ocbimv22026669m
cluster6	Ocbimv22026673m
cluster6	Ocbimv22026679m
cluster6	Ocbimv22026680m
cluster6	Ocbimv22026681m
cluster6	Ocbimv22026684m
cluster6	Ocbimv22018804m
cluster6	Ocbimv22028394m
cluster6	Ocbimv22028395m
cluster6	Ocbimv22028400m
cluster6	Ocbimv22022168m
cluster6	Ocbimv22022177m
cluster6	Ocbimv22022178m
cluster6	Ocbimv22022183m
cluster6	Ocbimv22022184m
cluster6	Ocbimv22022185m
cluster6	Ocbimv22015123m
cluster6	Ocbimv22015125m
cluster6	Ocbimv22015127m
cluster6	Ocbimv22015128m
cluster6	Ocbimv22015130m
cluster6	Ocbimv22015137m
cluster6	Ocbimv22000336m
cluster6	Ocbimv22000345m
cluster6	Ocbimv22037571m
cluster6	Ocbimv22037574m
cluster6	Ocbimv22001378m
cluster6	Ocbimv22001381m
cluster6	Ocbimv22029133m
cluster6	Ocbimv22009907m
cluster6	Ocbimv22037625m
cluster6	Ocbimv22037626m
cluster6	Ocbimv22037627m
cluster6	Ocbimv22026500m
cluster6	Ocbimv22026504m
cluster6	Ocbimv22020786m
cluster6	Ocbimv22025896m
cluster6	Ocbimv22025897m
cluster6	Ocbimv22017709m
cluster6	Ocbimv22030350m
cluster6	Ocbimv22029020m
cluster6	Ocbimv22027789m
cluster6	Ocbimv22027790m
cluster6	Ocbimv22027792m
cluster6	Ocbimv22027802m
cluster6	Ocbimv22027803m
cluster6	Ocbimv22027805m
cluster6	Ocbimv22027810m
cluster6	Ocbimv22027811m
cluster6	Ocbimv22031122m
cluster6	Ocbimv22036104m
cluster6	Ocbimv22036222m
cluster6	Ocbimv22036226m
cluster6	Ocbimv22032049m
cluster6	Ocbimv22032050m
cluster6	Ocbimv22011874m
cluster6	Ocbimv22037999m
cluster6	Ocbimv22038007m
cluster6	Ocbimv22038009m
cluster6	Ocbimv22038023m
cluster6	Ocbimv22038022m
cluster6	Ocbimv22016142m
cluster6	Ocbimv22020268m
cluster6	Ocbimv22020269m
cluster6	Ocbimv22029711m
cluster6	Ocbimv22029716m
cluster6	Ocbimv22029717m
cluster6	Ocbimv22029718m
cluster6	Ocbimv22029719m
cluster6	Ocbimv22013888m
cluster6	Ocbimv22024336m
cluster6	Ocbimv22024338m
cluster6	Ocbimv22024352m
cluster6	Ocbimv22024353m
cluster6	Ocbimv22024375m
cluster6	Ocbimv22014002m
cluster6	Ocbimv22014008m
cluster6	Ocbimv22030854m
cluster6	Ocbimv22030866m
cluster6	Ocbimv22030867m
cluster6	Ocbimv22030868m
cluster6	Ocbimv22030872m
cluster6	Ocbimv22030873m
cluster6	Ocbimv22001227m
cluster6	Ocbimv22001232m
cluster6	Ocbimv22026865m
cluster6	Ocbimv22026866m
cluster6	Ocbimv22026867m
cluster6	Ocbimv22026879m
cluster6	Ocbimv22026880m
cluster6	Ocbimv22016977m
cluster6	Ocbimv22016980m
cluster6	Ocbimv22022724m
cluster6	Ocbimv22022727m
cluster6	Ocbimv22022729m
cluster6	Ocbimv22022730m
cluster6	Ocbimv22022741m
cluster6	Ocbimv22010971m
cluster6	Ocbimv22010972m
cluster6	Ocbimv22033442m
cluster6	Ocbimv22012314m
cluster6	Ocbimv22012315m
cluster6	Ocbimv22012322m
cluster6	Ocbimv22012341m
cluster6	Ocbimv22012411m
cluster6	Ocbimv22012420m
cluster6	Ocbimv22012422m
cluster6	Ocbimv22012447m
cluster6	Ocbimv22014294m
cluster6	ENSRNA022761244-T1
cluster6	Ocbimv22014300m
cluster6	Ocbimv22014303m
cluster6	Ocbimv22038952m
cluster6	Ocbimv22038953m
cluster6	Ocbimv22038954m
cluster6	Ocbimv22038960m
cluster6	Ocbimv22030322m
cluster6	Ocbimv22030323m
cluster6	Ocbimv22030324m
cluster6	Ocbimv22030333m
cluster6	Ocbimv22001936m
cluster6	Ocbimv22003774m
cluster6	Ocbimv22003777m
cluster6	Ocbimv22003791m
cluster6	Ocbimv22018589m
cluster6	Ocbimv22008976m
cluster6	Ocbimv22025737m
cluster6	Ocbimv22025738m
cluster6	Ocbimv22011057m
cluster6	Ocbimv22036782m
cluster6	Ocbimv22036787m
cluster6	Ocbimv22036788m
cluster6	Ocbimv22036792m
cluster6	Ocbimv22036794m
cluster6	Ocbimv22036799m
cluster6	Ocbimv22018163m
cluster6	Ocbimv22037606m
cluster6	Ocbimv22028617m
cluster6	Ocbimv22028619m
cluster6	Ocbimv22017803m
cluster6	Ocbimv22017804m
cluster6	Ocbimv22017806m
cluster6	Ocbimv22017811m
cluster6	Ocbimv22017813m
cluster6	Ocbimv22014628m
cluster6	Ocbimv22007284m
cluster6	Ocbimv22036858m
cluster6	Ocbimv22032964m
cluster6	Ocbimv22004351m
cluster6	Ocbimv22004353m
cluster6	Ocbimv22004354m
cluster6	Ocbimv22032011m
cluster6	Ocbimv22011209m
cluster6	Ocbimv22011214m
cluster6	Ocbimv22011215m
cluster6	Ocbimv22011230m
cluster6	Ocbimv22001978m
cluster6	Ocbimv22001982m
cluster6	Ocbimv22002242m
cluster6	Ocbimv22030741m
cluster6	Ocbimv22011992m
cluster6	Ocbimv22011993m
cluster6	ENSRNA022761151-T1
cluster6	Ocbimv22022858m
cluster6	Ocbimv22015659m
cluster6	Ocbimv22015662m
cluster6	Ocbimv22015665m
cluster6	Ocbimv22015565m
cluster6	Ocbimv22015576m
cluster6	Ocbimv22015575m
cluster6	Ocbimv22015577m
cluster6	Ocbimv22015578m
cluster6	Ocbimv22011715m
cluster6	Ocbimv22015984m
cluster6	Ocbimv22012150m
cluster6	Ocbimv22012151m
cluster6	Ocbimv22029555m
cluster6	Ocbimv22029557m
cluster6	Ocbimv22019887m
cluster6	Ocbimv22019896m
cluster6	Ocbimv22036028m
cluster6	Ocbimv22036033m
cluster6	Ocbimv22024474m
cluster6	Ocbimv22024476m
cluster6	Ocbimv22008574m
cluster6	Ocbimv22008579m
cluster6	Ocbimv22008601m
cluster6	Ocbimv22017181m
cluster6	Ocbimv22017182m
cluster6	Ocbimv22019073m
cluster6	Ocbimv22019076m
cluster6	Ocbimv22019081m
cluster6	Ocbimv22019082m
cluster6	Ocbimv22016184m
cluster6	Ocbimv22016187m
cluster6	Ocbimv22002128m
cluster6	Ocbimv22002144m
cluster6	Ocbimv22003137m
cluster6	Ocbimv22003142m
cluster6	Ocbimv22007742m
cluster6	Ocbimv22007743m
cluster6	Ocbimv22017746m
cluster6	Ocbimv22017754m
cluster6	Ocbimv22031663m
cluster6	Ocbimv22031664m
cluster6	Ocbimv22031665m
cluster6	Ocbimv22031666m
cluster6	Ocbimv22031667m
cluster6	Ocbimv22031673m
cluster6	Ocbimv22031674m
cluster6	Ocbimv22031680m
cluster6	Ocbimv22019849m
cluster6	Ocbimv22038770m
cluster6	Ocbimv22038772m
cluster6	Ocbimv22038780m
cluster6	Ocbimv22031508m
cluster6	Ocbimv22031509m
cluster6	Ocbimv22013149m
cluster6	Ocbimv22013150m
cluster6	Ocbimv22013151m
cluster6	Ocbimv22026074m
cluster6	Ocbimv22026075m
cluster6	Ocbimv22026083m
cluster6	Ocbimv22026085m
cluster6	Ocbimv22026089m
cluster6	Ocbimv22026094m
cluster6	Ocbimv22026102m
cluster6	Ocbimv22026105m
cluster6	Ocbimv22026111m
cluster6	Ocbimv22021765m
cluster6	Ocbimv22021773m
cluster6	Ocbimv22023932m
cluster6	Ocbimv22038383m
cluster6	Ocbimv22023184m
cluster6	Ocbimv22023185m
cluster6	Ocbimv22023189m
cluster6	Ocbimv22023192m
cluster6	Ocbimv22023194m
cluster6	Ocbimv22023201m
cluster6	Ocbimv22023202m
cluster6	Ocbimv22023203m
cluster6	Ocbimv22023204m
cluster6	Ocbimv22023107m
cluster6	Ocbimv22023111m
cluster6	Ocbimv22023115m
cluster6	Ocbimv22023117m
cluster6	Ocbimv22023123m
cluster6	Ocbimv22023124m
cluster6	Ocbimv22005099m
cluster6	Ocbimv22020640m
cluster6	Ocbimv22020645m
cluster6	Ocbimv22020646m
cluster6	Ocbimv22020655m
cluster6	Ocbimv22031820m
cluster6	Ocbimv22025171m
cluster6	Ocbimv22025173m
cluster6	Ocbimv22025174m
cluster6	Ocbimv22002790m
cluster6	Ocbimv22002794m
cluster6	Ocbimv22002800m
cluster6	Ocbimv22024654m
cluster6	Ocbimv22024664m
cluster6	Ocbimv22024665m
cluster6	Ocbimv22024667m
cluster6	Ocbimv22024668m
cluster6	Ocbimv22024669m
cluster6	Ocbimv22026458m
cluster6	Ocbimv22026461m
cluster6	Ocbimv22027402m
cluster6	Ocbimv22019708m
cluster6	Ocbimv22019715m
cluster6	Ocbimv22033492m
cluster6	Ocbimv22033494m
cluster6	Ocbimv22033493m
cluster6	Ocbimv22033495m
cluster6	Ocbimv22033496m
cluster6	Ocbimv22033498m
cluster6	Ocbimv22033497m
cluster6	Ocbimv22033503m
cluster6	Ocbimv22005609m
cluster6	Ocbimv22029623m
cluster6	Ocbimv22029626m
cluster6	Ocbimv22029630m
cluster6	Ocbimv22030577m
cluster6	Ocbimv22021298m
cluster6	Ocbimv22021299m
cluster6	Ocbimv22021302m
cluster6	Ocbimv22021303m
cluster6	Ocbimv22021305m
cluster6	Ocbimv22021306m
cluster6	Ocbimv22000308m
cluster6	Ocbimv22000309m
cluster6	Ocbimv22000310m
cluster6	Ocbimv22000311m
cluster6	Ocbimv22000321m
cluster6	Ocbimv22022325m
cluster6	Ocbimv22006069m
cluster6	Ocbimv22032951m
cluster6	Ocbimv22037483m
cluster6	Ocbimv22026474m
cluster6	Ocbimv22026477m
cluster6	Ocbimv22006844m
cluster6	Ocbimv22006852m
cluster6	Ocbimv22006855m
cluster6	Ocbimv22002781m
cluster6	Ocbimv22022569m
cluster6	Ocbimv22013303m
cluster6	Ocbimv22013304m
cluster6	Ocbimv22013306m
cluster6	Ocbimv22031541m
cluster6	Ocbimv22031543m
cluster6	Ocbimv22031544m
cluster6	Ocbimv22031547m
cluster6	Ocbimv22031551m
cluster6	Ocbimv22029279m
cluster6	Ocbimv22000806m
cluster6	Ocbimv22000807m
cluster6	Ocbimv22020730m
cluster6	Ocbimv22020732m
cluster6	Ocbimv22037834m
cluster6	Ocbimv22037838m
cluster6	Ocbimv22007812m
cluster6	Ocbimv22024907m
cluster6	Ocbimv22024911m
cluster6	Ocbimv22024912m
cluster6	Ocbimv22024913m
cluster6	Ocbimv22023248m
cluster6	Ocbimv22023252m
cluster6	Ocbimv22023258m
cluster6	Ocbimv22024118m
cluster6	Ocbimv22023527m
cluster6	Ocbimv22011889m
cluster6	Ocbimv22017451m
cluster6	Ocbimv22017452m
cluster6	Ocbimv22017453m
cluster6	Ocbimv22017455m
cluster6	Ocbimv22017459m
cluster6	Ocbimv22013099m
cluster6	Ocbimv22029056m
cluster6	Ocbimv22024173m
cluster6	Ocbimv22026047m
cluster6	Ocbimv22026048m
cluster6	Ocbimv22026051m
cluster6	Ocbimv22035698m
cluster6	Ocbimv22004611m
cluster6	Ocbimv22004615m
cluster6	Ocbimv22004614m
cluster6	Ocbimv22002370m
cluster6	Ocbimv22030165m
cluster6	Ocbimv22030167m
cluster6	Ocbimv22029467m
cluster6	Ocbimv22029482m
cluster6	Ocbimv22029485m
cluster6	Ocbimv22008495m
cluster6	Ocbimv22008503m
cluster6	Ocbimv22037180m
cluster6	Ocbimv22018090m
cluster6	Ocbimv22015512m
cluster6	Ocbimv22010025m
cluster6	Ocbimv22010026m
cluster6	Ocbimv22004896m
cluster6	Ocbimv22004897m
cluster6	Ocbimv22004899m
cluster6	Ocbimv22019535m
cluster6	Ocbimv22019550m
cluster6	Ocbimv22019552m
cluster6	Ocbimv22019553m
cluster6	Ocbimv22019556m
cluster6	Ocbimv22025614m
cluster6	Ocbimv22025615m
cluster6	Ocbimv22025617m
cluster6	Ocbimv22025619m
cluster6	Ocbimv22025616m
cluster6	Ocbimv22025618m
cluster6	Ocbimv22017218m
cluster6	Ocbimv22018255m
cluster6	Ocbimv22018259m
cluster6	Ocbimv22019256m
cluster6	Ocbimv22019259m
cluster6	Ocbimv22019262m
cluster6	Ocbimv22019271m
cluster6	Ocbimv22032167m
cluster6	Ocbimv22019956m
cluster6	Ocbimv22019960m
cluster6	Ocbimv22019963m
cluster6	Ocbimv22019964m
cluster6	Ocbimv22019965m
cluster6	Ocbimv22012220m
cluster6	Ocbimv22012221m
cluster6	Ocbimv22012222m
cluster6	Ocbimv22012223m
cluster6	Ocbimv22012224m
cluster6	Ocbimv22027451m
cluster6	Ocbimv22027452m
cluster6	Ocbimv22027455m
cluster6	Ocbimv22027456m
cluster6	Ocbimv22028998m
cluster6	Ocbimv22038829m
cluster6	Ocbimv22038831m
cluster6	Ocbimv22038832m
cluster6	Ocbimv22038838m
cluster6	Ocbimv22009875m
cluster6	Ocbimv22009880m
cluster6	Ocbimv22009881m
cluster6	Ocbimv22009882m
cluster6	Ocbimv22009883m
cluster6	Ocbimv22009884m
cluster6	Ocbimv22015887m
cluster6	Ocbimv22016570m
cluster6	Ocbimv22016574m
cluster6	Ocbimv22016591m
cluster6	Ocbimv22016592m
cluster6	Ocbimv22032419m
cluster6	Ocbimv22032420m
cluster6	Ocbimv22032421m
cluster6	Ocbimv22013602m
cluster6	Ocbimv22013623m
cluster6	Ocbimv22022288m
cluster6	Ocbimv22022289m
cluster6	Ocbimv22022292m
cluster6	Ocbimv22023829m
cluster6	Ocbimv22023830m
cluster6	Ocbimv22023834m
cluster6	Ocbimv22025178m
cluster6	Ocbimv22028304m
cluster6	Ocbimv22028305m
cluster6	Ocbimv22028106m
cluster6	Ocbimv22028109m
cluster6	Ocbimv22028110m
cluster6	Ocbimv22038787m
cluster6	ENSRNA022761514-T1
cluster6	Ocbimv22004005m
cluster6	Ocbimv22004006m
cluster6	Ocbimv22004007m
cluster6	Ocbimv22017372m
cluster6	Ocbimv22017373m
cluster6	Ocbimv22017374m
cluster6	Ocbimv22035584m
cluster6	Ocbimv22035585m
cluster6	Ocbimv22035586m
cluster6	Ocbimv22035587m
cluster6	Ocbimv22035588m
cluster6	Ocbimv22011100m
cluster6	Ocbimv22014754m
cluster6	Ocbimv22032781m
cluster6	Ocbimv22021272m
cluster6	Ocbimv22018429m
cluster6	Ocbimv22018432m
cluster6	Ocbimv22018434m
cluster6	Ocbimv22018438m
cluster6	Ocbimv22018439m
cluster6	Ocbimv22018441m
cluster6	Ocbimv22001352m
cluster6	Ocbimv22001354m
cluster6	Ocbimv22001355m
cluster6	Ocbimv22001356m
cluster6	Ocbimv22000941m
cluster6	Ocbimv22037302m
cluster6	Ocbimv22037304m
cluster6	Ocbimv22037305m
cluster6	Ocbimv22012256m
cluster6	Ocbimv22013710m
cluster6	Ocbimv22013712m
cluster6	Ocbimv22026953m
cluster6	Ocbimv22029748m
cluster6	Ocbimv22029750m
cluster6	Ocbimv22035414m
cluster6	Ocbimv22035415m
cluster6	Ocbimv22039745m
cluster6	Ocbimv22009632m
cluster6	Ocbimv22009643m
cluster6	Ocbimv22027205m
cluster6	Ocbimv22032687m
cluster6	Ocbimv22032688m
cluster6	Ocbimv22019365m
cluster6	Ocbimv22019369m
cluster6	Ocbimv22025189m
cluster6	Ocbimv22025192m
cluster6	Ocbimv22025193m
cluster6	Ocbimv22025194m
cluster6	Ocbimv22025195m
cluster6	Ocbimv22025200m
cluster6	Ocbimv22028938m
cluster6	Ocbimv22028943m
cluster6	Ocbimv22028950m
cluster6	Ocbimv22009043m
cluster6	Ocbimv22009051m
cluster6	Ocbimv22001426m
cluster6	Ocbimv22001427m
cluster6	Ocbimv22001428m
cluster6	Ocbimv22001440m
cluster6	Ocbimv22001448m
cluster6	Ocbimv22026831m
cluster6	Ocbimv22026843m
cluster6	Ocbimv22037463m
cluster6	Ocbimv22037464m
cluster6	Ocbimv22037465m
cluster6	Ocbimv22038850m
cluster6	Ocbimv22038852m
cluster6	Ocbimv22011504m
cluster6	Ocbimv22011505m
cluster6	Ocbimv22027003m
cluster6	Ocbimv22027006m
cluster6	Ocbimv22027008m
cluster6	Ocbimv22018638m
cluster6	Ocbimv22018649m
cluster6	Ocbimv22035529m
cluster6	Ocbimv22014172m
cluster6	Ocbimv22014188m
cluster6	Ocbimv22014189m
cluster6	Ocbimv22013571m
cluster6	Ocbimv22013576m
cluster6	Ocbimv22013578m
cluster6	Ocbimv22013581m
cluster6	Ocbimv22013580m
cluster6	Ocbimv22013582m
cluster6	Ocbimv22013583m
cluster6	Ocbimv22013592m
cluster6	Ocbimv22013595m
cluster6	Ocbimv22018341m
cluster6	Ocbimv22018343m
cluster6	Ocbimv22032749m
cluster6	Ocbimv22028753m
cluster6	Ocbimv22028772m
cluster6	Ocbimv22028773m
cluster6	Ocbimv22028774m
cluster6	Ocbimv22033905m
cluster6	Ocbimv22033906m
cluster6	Ocbimv22033907m
cluster6	Ocbimv22033908m
cluster6	Ocbimv22033909m
cluster6	Ocbimv22033916m
cluster6	Ocbimv22033922m
cluster6	Ocbimv22033923m
cluster6	Ocbimv22014337m
cluster6	Ocbimv22014340m
cluster6	Ocbimv22014344m
cluster6	Ocbimv22014346m
cluster6	Ocbimv22014350m
cluster6	Ocbimv22014355m
cluster6	Ocbimv22013162m
cluster6	Ocbimv22001949m
cluster6	Ocbimv22026401m
cluster6	Ocbimv22002931m
cluster6	Ocbimv22027027m
cluster6	ENSRNA022761290-T1
cluster6	Ocbimv22027029m
cluster6	Ocbimv22027033m
cluster6	Ocbimv22023997m
cluster6	Ocbimv22028713m
cluster6	Ocbimv22028715m
cluster6	Ocbimv22027706m
cluster6	Ocbimv22027707m
cluster6	Ocbimv22031520m
cluster6	Ocbimv22031521m
cluster6	Ocbimv22002935m
cluster6	Ocbimv22002947m
cluster6	Ocbimv22028606m
cluster6	Ocbimv22028608m
cluster6	Ocbimv22028609m
cluster6	Ocbimv22028610m
cluster6	Ocbimv22012947m
cluster6	Ocbimv22029882m
cluster6	Ocbimv22000861m
cluster6	Ocbimv22000863m
cluster6	Ocbimv22000866m
cluster6	Ocbimv22000867m
cluster6	Ocbimv22000868m
cluster6	Ocbimv22000869m
cluster6	Ocbimv22018407m
cluster6	Ocbimv22018408m
cluster6	Ocbimv22018410m
cluster6	Ocbimv22018409m
cluster6	Ocbimv22018416m
cluster6	Ocbimv22018415m
cluster6	Ocbimv22018412m
cluster6	Ocbimv22018417m
cluster6	Ocbimv22018419m
cluster6	Ocbimv22004367m
cluster6	Ocbimv22029663m
cluster6	Ocbimv22017852m
cluster6	Ocbimv22017876m
cluster6	Ocbimv22029390m
cluster6	Ocbimv22029391m
cluster6	Ocbimv22022798m
cluster6	Ocbimv22022805m
cluster6	Ocbimv22022806m
cluster6	Ocbimv22022807m
cluster6	Ocbimv22022809m
cluster6	Ocbimv22013285m
cluster6	Ocbimv22013287m
cluster6	Ocbimv22013286m
cluster6	Ocbimv22013290m
cluster6	Ocbimv22019275m
cluster6	Ocbimv22019277m
cluster6	Ocbimv22018995m
cluster6	Ocbimv22018996m
cluster6	Ocbimv22014076m
cluster6	Ocbimv22014075m
cluster6	Ocbimv22020861m
cluster6	Ocbimv22020863m
cluster6	Ocbimv22020865m
cluster6	Ocbimv22020883m
cluster6	Ocbimv22008449m
cluster6	Ocbimv22008453m
cluster6	Ocbimv22008452m
cluster6	Ocbimv22008455m
cluster6	Ocbimv22008456m
cluster6	Ocbimv22008474m
cluster6	Ocbimv22026610m
cluster6	Ocbimv22026611m
cluster6	Ocbimv22026614m
cluster6	Ocbimv22026612m
cluster6	Ocbimv22026613m
cluster6	Ocbimv22026620m
cluster6	Ocbimv22026622m
cluster6	Ocbimv22016091m
cluster6	Ocbimv22001031m
cluster6	Ocbimv22004646m
cluster6	Ocbimv22016651m
cluster6	Ocbimv22016655m
cluster6	Ocbimv22005461m
cluster6	Ocbimv22005476m
cluster6	Ocbimv22005477m
cluster6	Ocbimv22024134m
cluster6	Ocbimv22024137m
cluster6	Ocbimv22024138m
cluster6	Ocbimv22024139m
cluster6	Ocbimv22009693m
cluster6	Ocbimv22031354m
cluster6	Ocbimv22025681m
cluster6	Ocbimv22025683m
cluster6	Ocbimv22025591m
cluster6	ENSRNA022761557-T1
cluster6	Ocbimv22025593m
cluster6	Ocbimv22025269m
cluster6	Ocbimv22029344m
cluster6	Ocbimv22016119m
cluster6	Ocbimv22016121m
cluster6	Ocbimv22016127m
cluster6	Ocbimv22016128m
cluster6	Ocbimv22016129m
cluster6	Ocbimv22016130m
cluster6	Ocbimv22016131m
cluster6	Ocbimv22014898m
cluster6	Ocbimv22014906m
cluster6	Ocbimv22014912m
cluster6	Ocbimv22014921m
cluster6	Ocbimv22014922m
cluster6	Ocbimv22014923m
cluster6	Ocbimv22014924m
cluster6	Ocbimv22011319m
cluster6	Ocbimv22000684m
cluster6	Ocbimv22000689m
cluster6	Ocbimv22014642m
cluster6	Ocbimv22020611m
cluster6	Ocbimv22030966m
cluster6	Ocbimv22030968m
cluster6	Ocbimv22010912m
cluster6	Ocbimv22027887m
cluster6	Ocbimv22026199m
cluster6	Ocbimv22026198m
cluster6	Ocbimv22026200m
cluster6	Ocbimv22033691m
cluster6	Ocbimv22015415m
cluster6	Ocbimv22015416m
cluster6	Ocbimv22015417m
cluster6	Ocbimv22024405m
cluster6	Ocbimv22024407m
cluster6	Ocbimv22024408m
cluster6	Ocbimv22024426m
cluster6	Ocbimv22024427m
cluster6	Ocbimv22024428m
cluster6	Ocbimv22024429m
cluster6	Ocbimv22024431m
cluster6	Ocbimv22024439m
cluster6	Ocbimv22038469m
cluster6	Ocbimv22038470m
cluster6	Ocbimv22016254m
cluster6	Ocbimv22009452m
cluster6	Ocbimv22021164m
cluster6	Ocbimv22021172m
cluster6	Ocbimv22010144m
cluster6	Ocbimv22036548m
cluster6	Ocbimv22036549m
cluster6	Ocbimv22038276m
cluster6	Ocbimv22038277m
cluster6	Ocbimv22038281m
cluster6	Ocbimv22024392m
cluster6	Ocbimv22024393m
cluster6	Ocbimv22022921m
cluster6	Ocbimv22022923m
cluster6	Ocbimv22022924m
cluster6	Ocbimv22032388m
cluster6	Ocbimv22005260m
cluster6	Ocbimv22005261m
cluster6	Ocbimv22016554m
cluster6	Ocbimv22009143m
cluster6	Ocbimv22009144m
cluster6	Ocbimv22009148m
cluster6	Ocbimv22019305m
cluster6	Ocbimv22033523m
cluster6	Ocbimv22033524m
cluster6	Ocbimv22003996m
cluster6	Ocbimv22007522m
cluster6	Ocbimv22004869m
cluster6	Ocbimv22004870m
cluster6	Ocbimv22004879m
cluster6	Ocbimv22004880m
cluster6	Ocbimv22022911m
cluster6	Ocbimv22023488m
cluster6	Ocbimv22023489m
cluster6	Ocbimv22004077m
cluster6	Ocbimv22004079m
cluster6	Ocbimv22004080m
cluster6	Ocbimv22004081m
cluster6	Ocbimv22006077m
cluster6	Ocbimv22006084m
cluster6	Ocbimv22006087m
cluster6	Ocbimv22016522m
cluster6	Ocbimv22016523m
cluster6	Ocbimv22033076m
cluster6	Ocbimv22033080m
cluster6	Ocbimv22033082m
cluster6	Ocbimv22033083m
cluster6	Ocbimv22033084m
cluster6	Ocbimv22015848m
cluster6	Ocbimv22000293m
cluster6	Ocbimv22001235m
cluster6	Ocbimv22001237m
cluster6	Ocbimv22001236m
cluster6	Ocbimv22001238m
cluster6	Ocbimv22001239m
cluster6	Ocbimv22008854m
cluster6	Ocbimv22008858m
cluster6	Ocbimv22008868m
cluster6	Ocbimv22008878m
cluster6	Ocbimv22008880m
cluster6	Ocbimv22008882m
cluster6	Ocbimv22008887m
cluster6	Ocbimv22007910m
cluster6	Ocbimv22020396m
cluster6	Ocbimv22030343m
cluster6	Ocbimv22012390m
cluster6	Ocbimv22026655m
cluster6	Ocbimv22028326m
cluster6	Ocbimv22028327m
cluster6	Ocbimv22008186m
cluster6	Ocbimv22008193m
cluster6	ENSRNA022761639-T1
cluster6	Ocbimv22027383m
cluster6	Ocbimv22027384m
cluster6	Ocbimv22016008m
cluster6	Ocbimv22016011m
cluster6	Ocbimv22016018m
cluster6	Ocbimv22007629m
cluster6	Ocbimv22007639m
cluster6	Ocbimv22034946m
cluster6	Ocbimv22015148m
cluster6	Ocbimv22015147m
cluster6	Ocbimv22001084m
cluster6	Ocbimv22014088m
cluster6	Ocbimv22014990m
cluster6	Ocbimv22008296m
cluster6	Ocbimv22033730m
cluster6	Ocbimv22027977m
cluster6	Ocbimv22026941m
cluster6	Ocbimv22035294m
cluster6	Ocbimv22035295m
cluster6	Ocbimv22035305m
cluster6	Ocbimv22035311m
cluster6	Ocbimv22038108m
cluster6	Ocbimv22038112m
cluster6	Ocbimv22038111m
cluster6	Ocbimv22038113m
cluster6	Ocbimv22038118m
cluster6	Ocbimv22038122m
cluster6	Ocbimv22027655m
cluster6	Ocbimv22038221m
cluster6	Ocbimv22028851m
cluster6	Ocbimv22039465m
cluster6	Ocbimv22039466m
cluster6	Ocbimv22039467m
cluster6	Ocbimv22039469m
cluster6	Ocbimv22039470m
cluster6	Ocbimv22039474m
cluster6	Ocbimv22039482m
cluster6	Ocbimv22039484m
cluster6	Ocbimv22039483m
cluster6	Ocbimv22039486m
cluster6	Ocbimv22039489m
cluster6	Ocbimv22039490m
cluster6	Ocbimv22000488m
cluster6	Ocbimv22000487m
cluster6	Ocbimv22000486m
cluster6	Ocbimv22000491m
cluster6	Ocbimv22029998m
cluster6	Ocbimv22001650m
cluster6	Ocbimv22001654m
cluster6	Ocbimv22001655m
cluster6	Ocbimv22001662m
cluster6	Ocbimv22001664m
cluster6	Ocbimv22001665m
cluster6	Ocbimv22022122m
cluster6	Ocbimv22022131m
cluster6	Ocbimv22022132m
cluster6	Ocbimv22022134m
cluster6	Ocbimv22022135m
cluster6	Ocbimv22022136m
cluster6	Ocbimv22022138m
cluster6	Ocbimv22022139m
cluster6	Ocbimv22022140m
cluster6	Ocbimv22031369m
cluster6	Ocbimv22031371m
cluster6	Ocbimv22031378m
cluster6	Ocbimv22027987m
cluster6	Ocbimv22027995m
cluster6	Ocbimv22027996m
cluster6	Ocbimv22035767m
cluster6	Ocbimv22035773m
cluster6	Ocbimv22035774m
cluster6	Ocbimv22035713m
cluster6	Ocbimv22035714m
cluster6	Ocbimv22035729m
cluster6	Ocbimv22035730m
cluster6	Ocbimv22035731m
cluster6	Ocbimv22035735m
cluster6	Ocbimv22035736m
cluster6	Ocbimv22035744m
cluster6	Ocbimv22034612m
cluster6	Ocbimv22036471m
cluster6	Ocbimv22036473m
cluster6	Ocbimv22036474m
cluster6	Ocbimv22036476m
cluster6	Ocbimv22030558m
cluster6	Ocbimv22030559m
cluster6	Ocbimv22030560m
cluster6	Ocbimv22030566m
cluster6	Ocbimv22030245m
cluster6	Ocbimv22020163m
cluster6	Ocbimv22028520m
cluster6	Ocbimv22028530m
cluster6	Ocbimv22028533m
cluster6	Ocbimv22027779m
cluster6	Ocbimv22009918m
cluster6	Ocbimv22009919m
cluster6	Ocbimv22009929m
cluster6	Ocbimv22009933m
cluster6	Ocbimv22008223m
cluster6	Ocbimv22008226m
cluster6	ENSRNA022761189-T1
cluster6	Ocbimv22007611m
cluster6	Ocbimv22007621m
cluster6	Ocbimv22016213m
cluster6	Ocbimv22014939m
cluster6	Ocbimv22014940m
cluster6	Ocbimv22014944m
cluster6	Ocbimv22014946m
cluster6	Ocbimv22016603m
cluster6	Ocbimv22016618m
cluster6	Ocbimv22027270m
cluster6	Ocbimv22027272m
cluster6	Ocbimv22014158m
cluster6	Ocbimv22026254m
cluster6	Ocbimv22026280m
cluster6	Ocbimv22000013m
cluster6	Ocbimv22022679m
cluster6	Ocbimv22031425m
cluster6	Ocbimv22031426m
cluster6	Ocbimv22031428m
cluster6	Ocbimv22031434m
cluster6	Ocbimv22024858m
cluster6	Ocbimv22024864m
cluster6	ENSRNA022757708-T1
cluster6	Ocbimv22029169m
cluster6	Ocbimv22012650m
cluster6	Ocbimv22012654m
cluster6	Ocbimv22012655m
cluster6	Ocbimv22012656m
cluster6	Ocbimv22032469m
cluster6	Ocbimv22028843m
cluster6	Ocbimv22009318m
cluster6	Ocbimv22009319m
cluster6	Ocbimv22028748m
cluster6	ENSRNA022761473-T1
cluster6	Ocbimv22016304m
cluster6	Ocbimv22016303m
cluster6	Ocbimv22016305m
cluster6	Ocbimv22016307m
cluster6	Ocbimv22016312m
cluster6	Ocbimv22016314m
cluster6	Ocbimv22016315m
cluster6	Ocbimv22016317m
cluster6	Ocbimv22016322m
cluster6	Ocbimv22012666m
cluster6	Ocbimv22012667m
cluster6	Ocbimv22035404m
cluster6	Ocbimv22035405m
cluster6	Ocbimv22035406m
cluster6	Ocbimv22035407m
cluster6	Ocbimv22032972m
cluster6	Ocbimv22012123m
cluster6	Ocbimv22012125m
cluster6	Ocbimv22012126m
cluster6	Ocbimv22012130m
cluster6	Ocbimv22039552m
cluster6	Ocbimv22039553m
cluster6	Ocbimv22019592m
cluster6	Ocbimv22019593m
cluster6	Ocbimv22019598m
cluster6	Ocbimv22019639m
cluster6	Ocbimv22019634m
cluster6	Ocbimv22019625m
cluster6	Ocbimv22019641m
cluster6	Ocbimv22014020m
cluster6	Ocbimv22014021m
cluster6	Ocbimv22014024m
cluster6	Ocbimv22014025m
cluster6	Ocbimv22014026m
cluster6	Ocbimv22014027m
cluster6	Ocbimv22014028m
cluster6	Ocbimv22028500m
cluster6	Ocbimv22026132m
cluster6	Ocbimv22010842m
cluster6	Ocbimv22010843m
cluster6	Ocbimv22010844m
cluster6	Ocbimv22036541m
cluster6	Ocbimv22036543m
cluster6	Ocbimv22011237m
cluster6	Ocbimv22026243m
cluster6	Ocbimv22013917m
cluster6	Ocbimv22013918m
cluster6	Ocbimv22013919m
cluster6	Ocbimv22020428m
cluster6	Ocbimv22020435m
cluster6	Ocbimv22033038m
cluster6	Ocbimv22033041m
cluster6	Ocbimv22011487m
cluster6	Ocbimv22019175m
cluster6	Ocbimv22019179m
cluster6	Ocbimv22007003m
cluster6	Ocbimv22007014m
cluster6	Ocbimv22007016m
cluster6	Ocbimv22012235m
cluster6	Ocbimv22014675m
cluster6	Ocbimv22014678m
cluster6	Ocbimv22014680m
cluster6	Ocbimv22014681m
cluster6	Ocbimv22014692m
cluster6	Ocbimv22035229m
cluster6	Ocbimv22004158m
cluster6	Ocbimv22004174m
cluster6	Ocbimv22004189m
cluster6	Ocbimv22004190m
cluster6	Ocbimv22006390m
cluster6	Ocbimv22006400m
cluster6	Ocbimv22025079m
cluster6	Ocbimv22010641m
cluster6	Ocbimv22010643m
cluster6	Ocbimv22010654m
cluster6	Ocbimv22010655m
cluster6	Ocbimv22010665m
cluster6	Ocbimv22010664m
cluster6	Ocbimv22020196m
cluster6	Ocbimv22020198m
cluster6	Ocbimv22020199m
cluster6	Ocbimv22020201m
cluster6	Ocbimv22020200m
cluster6	Ocbimv22020202m
cluster6	Ocbimv22020207m
cluster6	Ocbimv22026298m
cluster6	Ocbimv22026299m
cluster6	Ocbimv22026300m
cluster6	Ocbimv22026312m
cluster6	Ocbimv22007364m
cluster6	Ocbimv22007365m
cluster6	Ocbimv22007367m
cluster6	Ocbimv22007369m
cluster6	Ocbimv22007373m
cluster6	Ocbimv22007375m
cluster6	Ocbimv22038532m
cluster6	Ocbimv22026921m
cluster6	Ocbimv22026928m
cluster6	Ocbimv22026929m
cluster6	Ocbimv22026930m
cluster6	Ocbimv22026931m
cluster6	Ocbimv22026932m
cluster6	Ocbimv22026934m
cluster6	Ocbimv22031243m
cluster6	Ocbimv22031244m
cluster6	Ocbimv22031245m
cluster6	Ocbimv22031249m
cluster6	Ocbimv22031251m
cluster6	Ocbimv22031252m
cluster6	Ocbimv22031253m
cluster6	Ocbimv22028347m
cluster6	Ocbimv22028348m
cluster6	Ocbimv22028357m
cluster6	Ocbimv22028361m
cluster6	Ocbimv22028362m
cluster6	Ocbimv22028363m
cluster6	Ocbimv22039038m
cluster6	Ocbimv22039041m
cluster6	Ocbimv22031634m
cluster6	Ocbimv22031635m
cluster6	Ocbimv22031636m
cluster6	Ocbimv22031638m
cluster6	Ocbimv22031637m
cluster6	Ocbimv22031639m
cluster6	Ocbimv22031652m
cluster6	Ocbimv22019404m
cluster6	Ocbimv22037006m
cluster6	Ocbimv22037005m
cluster6	Ocbimv22037007m
cluster6	Ocbimv22020696m
cluster6	Ocbimv22020701m
cluster6	Ocbimv22020703m
cluster6	Ocbimv22018308m
cluster6	Ocbimv22028154m
cluster6	Ocbimv22028171m
cluster6	Ocbimv22001609m
cluster6	Ocbimv22021145m
cluster6	Ocbimv22021156m
cluster6	Ocbimv22017986m
cluster6	Ocbimv22017942m
cluster6	Ocbimv22018007m
cluster6	Ocbimv22002880m
cluster6	Ocbimv22002888m
cluster6	Ocbimv22002887m
cluster6	Ocbimv22002898m
cluster6	Ocbimv22002900m
cluster6	Ocbimv22018868m
cluster6	Ocbimv22018873m
cluster6	Ocbimv22034016m
cluster6	Ocbimv22034023m
cluster6	Ocbimv22011471m
cluster6	Ocbimv22011473m
cluster6	Ocbimv22003269m
cluster6	Ocbimv22003272m
cluster6	Ocbimv22003273m
cluster6	Ocbimv22039181m
cluster6	Ocbimv22039194m
cluster6	Ocbimv22026562m
cluster6	Ocbimv22026569m
cluster6	Ocbimv22026576m
cluster6	Ocbimv22002288m
cluster6	Ocbimv22001344m
cluster6	Ocbimv22035092m
cluster6	Ocbimv22006721m
cluster6	Ocbimv22006722m
cluster6	Ocbimv22005320m
cluster6	Ocbimv22020947m
cluster6	Ocbimv22001212m
cluster6	Ocbimv22001220m
cluster6	Ocbimv22001221m
cluster6	Ocbimv22001222m
cluster6	Ocbimv22011530m
cluster6	Ocbimv22011531m
cluster6	Ocbimv22011532m
cluster6	Ocbimv22006244m
cluster6	Ocbimv22006245m
cluster6	Ocbimv22006246m
cluster6	Ocbimv22006248m
cluster6	Ocbimv22006257m
cluster6	Ocbimv22006260m
cluster6	Ocbimv22006261m
cluster6	Ocbimv22006262m
cluster6	Ocbimv22006263m
cluster6	Ocbimv22006265m
cluster6	Ocbimv22006266m
cluster6	Ocbimv22022501m
cluster6	Ocbimv22007776m
cluster6	Ocbimv22007778m
cluster6	Ocbimv22007777m
cluster6	Ocbimv22007779m
cluster6	Ocbimv22007784m
cluster6	Ocbimv22007785m
cluster6	Ocbimv22007787m
cluster6	Ocbimv22028642m
cluster6	Ocbimv22034792m
cluster6	Ocbimv22034793m
cluster6	Ocbimv22018511m
cluster6	Ocbimv22018513m
cluster6	Ocbimv22018512m
cluster6	Ocbimv22004332m
cluster6	Ocbimv22004333m
cluster6	Ocbimv22004334m
cluster6	Ocbimv22004335m
cluster6	Ocbimv22007042m
cluster6	Ocbimv22007046m
cluster6	Ocbimv22007047m
cluster6	Ocbimv22023856m
cluster6	Ocbimv22023862m
cluster6	Ocbimv22000647m
cluster6	Ocbimv22021577m
cluster6	Ocbimv22003085m
cluster6	Ocbimv22000556m
cluster6	Ocbimv22000557m
cluster6	Ocbimv22027518m
cluster6	Ocbimv22027519m
cluster6	Ocbimv22027520m
cluster6	Ocbimv22013323m
cluster6	Ocbimv22013334m
cluster6	Ocbimv22020969m
cluster6	Ocbimv22014811m
cluster6	Ocbimv22014812m
cluster6	Ocbimv22014824m
cluster6	Ocbimv22014831m
cluster6	Ocbimv22014832m
cluster6	Ocbimv22037967m
cluster6	Ocbimv22037968m
cluster6	Ocbimv22021724m
cluster6	Ocbimv22001386m
cluster6	Ocbimv22001395m
cluster6	Ocbimv22001396m
cluster6	Ocbimv22014883m
cluster6	Ocbimv22018277m
cluster6	Ocbimv22018281m
cluster6	Ocbimv22018282m
cluster6	Ocbimv22003659m
cluster6	Ocbimv22019825m
cluster6	Ocbimv22019826m
cluster6	Ocbimv22019827m
cluster6	Ocbimv22007265m
cluster6	Ocbimv22034336m
cluster6	Ocbimv22034337m
cluster6	Ocbimv22034338m
cluster6	Ocbimv22034339m
cluster6	Ocbimv22034340m
cluster6	Ocbimv22034346m
cluster6	Ocbimv22022051m
cluster6	Ocbimv22006740m
cluster6	Ocbimv22013792m
cluster6	Ocbimv22013793m
cluster6	Ocbimv22013803m
cluster6	Ocbimv22013805m
cluster6	Ocbimv22013806m
cluster6	Ocbimv22013807m
cluster6	Ocbimv22026513m
cluster6	Ocbimv22026514m
cluster6	Ocbimv22038656m
cluster6	Ocbimv22038657m
cluster6	Ocbimv22038658m
cluster6	Ocbimv22038659m
cluster6	Ocbimv22030737m
cluster6	Ocbimv22013677m
cluster6	Ocbimv22007149m
cluster6	Ocbimv22014889m
cluster6	Ocbimv22014890m
cluster6	Ocbimv22014893m
cluster6	Ocbimv22010556m
cluster6	Ocbimv22010567m
cluster6	Ocbimv22010568m
cluster6	Ocbimv22010570m
cluster6	Ocbimv22010571m
cluster6	Ocbimv22010572m
cluster6	Ocbimv22020117m
cluster6	Ocbimv22031270m
cluster6	Ocbimv22035898m
cluster6	Ocbimv22012112m
cluster6	Ocbimv22012114m
cluster6	Ocbimv22014965m
cluster6	Ocbimv22013205m
cluster6	Ocbimv22013224m
cluster6	Ocbimv22013228m
cluster6	Ocbimv22013229m
cluster6	Ocbimv22000365m
cluster6	Ocbimv22000373m
cluster6	Ocbimv22033020m
cluster6	Ocbimv22033021m
cluster6	ENSRNA022761458-T1
cluster6	Ocbimv22036194m
cluster6	Ocbimv22036195m
cluster6	Ocbimv22036196m
cluster6	Ocbimv22005537m
cluster6	Ocbimv22005540m
cluster6	Ocbimv22017788m
cluster6	Ocbimv22017789m
cluster6	Ocbimv22017790m
cluster6	Ocbimv22026001m
cluster6	Ocbimv22026002m
cluster6	Ocbimv22026004m
cluster6	Ocbimv22034646m
cluster6	Ocbimv22036614m
cluster6	Ocbimv22005691m
cluster6	Ocbimv22005702m
cluster6	Ocbimv22005703m
cluster6	Ocbimv22021228m
cluster6	Ocbimv22027630m
cluster6	Ocbimv22016033m
cluster6	Ocbimv22016035m
cluster6	Ocbimv22025871m
cluster6	Ocbimv22023027m
cluster6	Ocbimv22023028m
cluster6	Ocbimv22010540m
cluster6	Ocbimv22010243m
cluster6	Ocbimv22010244m
cluster6	Ocbimv22001863m
cluster6	Ocbimv22001862m
cluster6	Ocbimv22001864m
cluster6	Ocbimv22000281m
cluster6	Ocbimv22010950m
cluster6	Ocbimv22010954m
cluster6	Ocbimv22025376m
cluster6	Ocbimv22025377m
cluster6	Ocbimv22025382m
cluster6	Ocbimv22025383m
cluster6	Ocbimv22026153m
cluster6	Ocbimv22026154m
cluster6	Ocbimv22035335m
cluster6	Ocbimv22035336m
cluster6	Ocbimv22021720m
cluster6	Ocbimv22033601m
cluster6	Ocbimv22033602m
cluster6	Ocbimv22033604m
cluster6	Ocbimv22023870m
cluster6	Ocbimv22023871m
cluster6	Ocbimv22023873m
cluster6	Ocbimv22023874m
cluster6	Ocbimv22023872m
cluster6	Ocbimv22023875m
cluster6	Ocbimv22023876m
cluster6	Ocbimv22023882m
cluster6	Ocbimv22023886m
cluster6	Ocbimv22017766m
cluster6	Ocbimv22017768m
cluster6	Ocbimv22017769m
cluster6	Ocbimv22029952m
cluster6	Ocbimv22005917m
cluster6	Ocbimv22028672m
cluster6	Ocbimv22028673m
cluster6	Ocbimv22020070m
cluster6	Ocbimv22020072m
cluster6	Ocbimv22020071m
cluster6	Ocbimv22013753m
cluster6	Ocbimv22013757m
cluster6	Ocbimv22013755m
cluster6	Ocbimv22013756m
cluster6	Ocbimv22013758m
cluster6	Ocbimv22013759m
cluster6	Ocbimv22013760m
cluster6	Ocbimv22013763m
cluster6	Ocbimv22013766m
cluster6	Ocbimv22013764m
cluster6	Ocbimv22030453m
cluster6	Ocbimv22030454m
cluster6	Ocbimv22035002m
cluster6	Ocbimv22029304m
cluster6	Ocbimv22020409m
cluster6	Ocbimv22020410m
cluster6	Ocbimv22033012m
cluster6	Ocbimv22033016m
cluster6	Ocbimv22033017m
cluster6	Ocbimv22036896m
cluster6	Ocbimv22036903m
cluster6	ENSRNA022761251-T1
cluster6	Ocbimv22036908m
cluster6	Ocbimv22036909m
cluster6	Ocbimv22036910m
cluster6	Ocbimv22036920m
cluster6	Ocbimv22036922m
cluster6	Ocbimv22029590m
cluster6	Ocbimv22029600m
cluster6	Ocbimv22029601m
cluster6	Ocbimv22004246m
cluster6	Ocbimv22004249m
cluster6	Ocbimv22032597m
cluster6	Ocbimv22032599m
cluster6	Ocbimv22018115m
cluster6	Ocbimv22018118m
cluster6	Ocbimv22018119m
cluster6	Ocbimv22011431m
cluster6	Ocbimv22030749m
cluster6	Ocbimv22026706m
cluster6	Ocbimv22036212m
cluster6	Ocbimv22037310m
cluster6	Ocbimv22032287m
cluster6	Ocbimv22032292m
cluster6	Ocbimv22025835m
cluster6	Ocbimv22014057m
cluster6	Ocbimv22014061m
cluster6	Ocbimv22000765m
cluster6	Ocbimv22000767m
cluster6	Ocbimv22000766m
cluster6	Ocbimv22000772m
cluster6	Ocbimv22018817m
cluster6	Ocbimv22017717m
cluster6	Ocbimv22032024m
cluster6	Ocbimv22032025m
cluster6	Ocbimv22032035m
cluster6	Ocbimv22032033m
cluster6	Ocbimv22018585m
cluster6	Ocbimv22032304m
cluster6	Ocbimv22027485m
cluster6	Ocbimv22026072m
cluster6	Ocbimv22026073m
cluster6	Ocbimv22005626m
cluster6	Ocbimv22005639m
cluster6	Ocbimv22005640m
cluster6	Ocbimv22021184m
cluster6	Ocbimv22021189m
cluster6	ENSRNA022757767-T1
cluster6	Ocbimv22002991m
cluster6	Ocbimv22007848m
cluster6	Ocbimv22007849m
cluster6	Ocbimv22007858m
cluster6	Ocbimv22007859m
cluster6	Ocbimv22001696m
cluster6	Ocbimv22002399m
cluster6	Ocbimv22002400m
cluster6	Ocbimv22036704m
cluster6	Ocbimv22033415m
cluster6	Ocbimv22016476m
cluster6	Ocbimv22025218m
cluster6	Ocbimv22025217m
cluster6	Ocbimv22025219m
cluster6	Ocbimv22030635m
cluster6	Ocbimv22036569m
cluster6	Ocbimv22036585m
cluster6	Ocbimv22022087m
cluster6	Ocbimv22022088m
cluster6	Ocbimv22037203m
cluster6	Ocbimv22037200m
cluster6	Ocbimv22002308m
cluster6	Ocbimv22002312m
cluster6	Ocbimv22021957m
cluster6	Ocbimv22033854m
cluster6	Ocbimv22033878m
cluster6	Ocbimv22032373m
cluster6	Ocbimv22020675m
cluster6	Ocbimv22026245m
cluster6	Ocbimv22013817m
cluster6	Ocbimv22013818m
cluster6	Ocbimv22034092m
cluster6	Ocbimv22026156m
cluster6	Ocbimv22015862m
cluster6	Ocbimv22015864m
cluster6	Ocbimv22015865m
cluster6	Ocbimv22015867m
cluster6	Ocbimv22002156m
cluster6	Ocbimv22010096m
cluster6	Ocbimv22010097m
cluster6	Ocbimv22017648m
cluster6	Ocbimv22022460m
cluster6	Ocbimv22022461m
cluster6	Ocbimv22022462m
cluster6	Ocbimv22022463m
cluster6	Ocbimv22022529m
cluster6	Ocbimv22022530m
cluster6	Ocbimv22022531m
cluster6	Ocbimv22024935m
cluster6	Ocbimv22024940m
cluster6	Ocbimv22036205m
cluster6	Ocbimv22036206m
cluster6	Ocbimv22037741m
cluster6	Ocbimv22037749m
cluster6	Ocbimv22022445m
cluster6	Ocbimv22013724m
cluster6	Ocbimv22008731m
cluster6	Ocbimv22008734m
cluster6	Ocbimv22008735m
cluster6	Ocbimv22008741m
cluster6	Ocbimv22035117m
cluster6	Ocbimv22004555m
cluster6	Ocbimv22018691m
cluster6	Ocbimv22018693m
cluster6	Ocbimv22018694m
cluster6	Ocbimv22037158m
cluster6	Ocbimv22039463m
cluster6	Ocbimv22033785m
cluster6	Ocbimv22033790m
cluster6	Ocbimv22009786m
cluster6	Ocbimv22019930m
cluster6	Ocbimv22017424m
cluster6	Ocbimv22017429m
cluster6	Ocbimv22026763m
cluster6	Ocbimv22037518m
cluster6	Ocbimv22023012m
cluster6	Ocbimv22030690m
cluster6	Ocbimv22030692m
cluster6	Ocbimv22022961m
cluster6	Ocbimv22022965m
cluster6	Ocbimv22026735m
cluster6	Ocbimv22011115m
cluster6	Ocbimv22010918m
cluster6	Ocbimv22010921m
cluster6	Ocbimv22010922m
cluster6	Ocbimv22007063m
cluster6	Ocbimv22015329m
cluster6	Ocbimv22015331m
cluster6	Ocbimv22015332m
cluster6	Ocbimv22015333m
cluster6	Ocbimv22033758m
cluster6	Ocbimv22033759m
cluster6	Ocbimv22033772m
cluster6	Ocbimv22013238m
cluster6	Ocbimv22013239m
cluster6	Ocbimv22013240m
cluster6	Ocbimv22013241m
cluster6	Ocbimv22013242m
cluster6	Ocbimv22007245m
cluster6	Ocbimv22012931m
cluster6	Ocbimv22007546m
cluster6	Ocbimv22010727m
cluster6	Ocbimv22010731m
cluster6	Ocbimv22027953m
cluster6	Ocbimv22027956m
cluster6	Ocbimv22027957m
cluster6	Ocbimv22027958m
cluster6	Ocbimv22039373m
cluster6	Ocbimv22004403m
cluster6	Ocbimv22004410m
cluster6	Ocbimv22004419m
cluster6	Ocbimv22004423m
cluster6	Ocbimv22004426m
cluster6	Ocbimv22022394m
cluster6	Ocbimv22022399m
cluster6	Ocbimv22022400m
cluster6	Ocbimv22022401m
cluster6	Ocbimv22022402m
cluster6	Ocbimv22022403m
cluster6	Ocbimv22022404m
cluster6	Ocbimv22017167m
cluster6	Ocbimv22006311m
cluster6	Ocbimv22006314m
cluster6	Ocbimv22006318m
cluster6	Ocbimv22034393m
cluster6	Ocbimv22011556m
cluster6	Ocbimv22033097m
cluster6	Ocbimv22019523m
cluster6	Ocbimv22010780m
cluster6	Ocbimv22010782m
cluster6	Ocbimv22022876m
cluster6	Ocbimv22030990m
cluster6	Ocbimv22013037m
cluster6	Ocbimv22013039m
cluster6	Ocbimv22016760m
cluster6	Ocbimv22005996m
cluster6	Ocbimv22005999m
cluster6	Ocbimv22005997m
cluster6	Ocbimv22006002m
cluster6	Ocbimv22006004m
cluster6	Ocbimv22006009m
cluster6	Ocbimv22006019m
cluster6	Ocbimv22039156m
cluster6	Ocbimv22039157m
cluster6	Ocbimv22039158m
cluster6	Ocbimv22039159m
cluster6	Ocbimv22039160m
cluster6	Ocbimv22035105m
cluster6	Ocbimv22035106m
cluster6	Ocbimv22035107m
cluster6	Ocbimv22035108m
cluster6	Ocbimv22010254m
cluster6	Ocbimv22010260m
cluster6	Ocbimv22002519m
cluster6	Ocbimv22002518m
cluster6	Ocbimv22006673m
cluster6	Ocbimv22023939m
cluster6	Ocbimv22032298m
cluster6	Ocbimv22016424m
cluster6	Ocbimv22016430m
cluster6	Ocbimv22003511m
cluster6	Ocbimv22003512m
cluster6	Ocbimv22003513m
[truncated: 2,495 more rows]

## Sheet: heatmap_cluster7
cluster	transcript_ID
cluster7	Ocbimv22004506m
cluster7	Ocbimv22010625m
cluster7	Ocbimv22010626m
cluster7	Ocbimv22010627m
cluster7	Ocbimv22037652m
cluster7	Ocbimv22037674m
cluster7	Ocbimv22015024m
cluster7	Ocbimv22015078m
cluster7	Ocbimv22015099m
cluster7	Ocbimv22015100m
cluster7	Ocbimv22018225m
cluster7	Ocbimv22005387m
cluster7	Ocbimv22028242m
cluster7	Ocbimv22009208m
cluster7	Ocbimv22022265m
cluster7	Ocbimv22029870m
cluster7	Ocbimv22021124m
cluster7	Ocbimv22021127m
cluster7	Ocbimv22039673m
cluster7	Ocbimv22039680m
cluster7	Ocbimv22007677m
cluster7	Ocbimv22003541m
cluster7	Ocbimv22002422m
cluster7	Ocbimv22002423m
cluster7	Ocbimv22002427m
cluster7	Ocbimv22002428m
cluster7	Ocbimv22009820m
cluster7	Ocbimv22009821m
cluster7	Ocbimv22009826m
cluster7	Ocbimv22009827m
cluster7	Ocbimv22009828m
cluster7	Ocbimv22009829m
cluster7	Ocbimv22009839m
cluster7	Ocbimv22009861m
cluster7	Ocbimv22009866m
cluster7	Ocbimv22009868m
cluster7	Ocbimv22009869m
cluster7	Ocbimv22009870m
cluster7	Ocbimv22010403m
cluster7	Ocbimv22035964m
cluster7	Ocbimv22035965m
cluster7	Ocbimv22005446m
cluster7	Ocbimv22019994m
cluster7	Ocbimv22030508m
cluster7	Ocbimv22030513m
cluster7	Ocbimv22030517m
cluster7	Ocbimv22010372m
cluster7	Ocbimv22010376m
cluster7	Ocbimv22010379m
cluster7	Ocbimv22027050m
cluster7	Ocbimv22027524m
cluster7	Ocbimv22027526m
cluster7	Ocbimv22033237m
cluster7	Ocbimv22033247m
cluster7	Ocbimv22033264m
cluster7	Ocbimv22021676m
cluster7	Ocbimv22021677m
cluster7	Ocbimv22021678m
cluster7	Ocbimv22021679m
cluster7	Ocbimv22021680m
cluster7	Ocbimv22021683m
cluster7	Ocbimv22021684m
cluster7	Ocbimv22003024m
cluster7	ENSRNA022758137-T1
cluster7	Ocbimv22003042m
cluster7	Ocbimv22003044m
cluster7	Ocbimv22009525m
cluster7	Ocbimv22009554m
cluster7	Ocbimv22009556m
cluster7	Ocbimv22009555m
cluster7	Ocbimv22009557m
cluster7	Ocbimv22002623m
cluster7	Ocbimv22002638m
cluster7	Ocbimv22002648m
cluster7	Ocbimv22002649m
cluster7	Ocbimv22012731m
cluster7	Ocbimv22024295m
cluster7	Ocbimv22017895m
cluster7	Ocbimv22011420m
cluster7	Ocbimv22011421m
cluster7	Ocbimv22028126m
cluster7	Ocbimv22028127m
cluster7	Ocbimv22028142m
cluster7	Ocbimv22028144m
cluster7	Ocbimv22034263m
cluster7	Ocbimv22034273m
cluster7	Ocbimv22034294m
cluster7	Ocbimv22005128m
cluster7	Ocbimv22015924m
cluster7	Ocbimv22015949m
cluster7	Ocbimv22032311m
cluster7	Ocbimv22032312m
cluster7	Ocbimv22032339m
cluster7	Ocbimv22032340m
cluster7	Ocbimv22032345m
cluster7	Ocbimv22025772m
cluster7	Ocbimv22037085m
cluster7	Ocbimv22003399m
cluster7	Ocbimv22001994m
cluster7	Ocbimv22002002m
cluster7	Ocbimv22002003m
cluster7	Ocbimv22002004m
cluster7	ENSRNA022761255-T1
cluster7	Ocbimv22005008m
cluster7	Ocbimv22005009m
cluster7	Ocbimv22014767m
cluster7	Ocbimv22014768m
cluster7	Ocbimv22021832m
cluster7	ENSRNA022761048-T1
cluster7	Ocbimv22021837m
cluster7	Ocbimv22003437m
cluster7	Ocbimv22038889m
cluster7	Ocbimv22038909m
cluster7	Ocbimv22011953m
cluster7	Ocbimv22011960m
cluster7	Ocbimv22031311m
cluster7	Ocbimv22020544m
cluster7	Ocbimv22025723m
cluster7	Ocbimv22030606m
cluster7	Ocbimv22005201m
cluster7	Ocbimv22011376m
cluster7	Ocbimv22005777m
cluster7	Ocbimv22005788m
cluster7	Ocbimv22005789m
cluster7	Ocbimv22024635m
cluster7	Ocbimv22024643m
cluster7	Ocbimv22007080m
cluster7	Ocbimv22007081m
cluster7	Ocbimv22034431m
cluster7	Ocbimv22015968m
cluster7	Ocbimv22015974m
cluster7	Ocbimv22031927m
cluster7	Ocbimv22008367m
cluster7	Ocbimv22006561m
cluster7	Ocbimv22003469m
cluster7	Ocbimv22003470m
cluster7	Ocbimv22003490m
cluster7	Ocbimv22000722m
cluster7	Ocbimv22000738m
cluster7	Ocbimv22000740m
cluster7	Ocbimv22004596m
cluster7	Ocbimv22034185m
cluster7	Ocbimv22034538m
cluster7	Ocbimv22034539m
cluster7	Ocbimv22034540m
cluster7	Ocbimv22034541m
cluster7	Ocbimv22002043m
cluster7	Ocbimv22002059m
cluster7	Ocbimv22033054m
cluster7	Ocbimv22037029m
cluster7	Ocbimv22037046m
cluster7	Ocbimv22010479m
cluster7	Ocbimv22031951m
cluster7	Ocbimv22025044m
cluster7	Ocbimv22026670m
cluster7	Ocbimv22026671m
cluster7	Ocbimv22022166m
cluster7	Ocbimv22015116m
cluster7	Ocbimv22015118m
cluster7	Ocbimv22015134m
cluster7	Ocbimv22015135m
cluster7	Ocbimv22015136m
cluster7	Ocbimv22029144m
cluster7	ENSRNA022761210-T1
cluster7	Ocbimv22027794m
cluster7	Ocbimv22027795m
cluster7	Ocbimv22027799m
cluster7	Ocbimv22027801m
cluster7	Ocbimv22036099m
cluster7	Ocbimv22036228m
cluster7	Ocbimv22032047m
cluster7	Ocbimv22016152m
cluster7	Ocbimv22016154m
cluster7	Ocbimv22016153m
cluster7	Ocbimv22013500m
cluster7	Ocbimv22013501m
cluster7	Ocbimv22013502m
cluster7	Ocbimv22013891m
cluster7	Ocbimv22024348m
cluster7	Ocbimv22024354m
cluster7	Ocbimv22024357m
cluster7	Ocbimv22024371m
cluster7	Ocbimv22024372m
cluster7	Ocbimv22026872m
cluster7	Ocbimv22026876m
cluster7	Ocbimv22026877m
cluster7	Ocbimv22016967m
cluster7	Ocbimv22022746m
cluster7	Ocbimv22022747m
cluster7	Ocbimv22022748m
cluster7	Ocbimv22033456m
cluster7	Ocbimv22033457m
cluster7	Ocbimv22012312m
cluster7	Ocbimv22012321m
cluster7	Ocbimv22012325m
cluster7	Ocbimv22012326m
cluster7	Ocbimv22012414m
cluster7	Ocbimv22012415m
cluster7	Ocbimv22014291m
cluster7	Ocbimv22034930m
cluster7	Ocbimv22034925m
cluster7	Ocbimv22034927m
cluster7	Ocbimv22034926m
cluster7	Ocbimv22003783m
cluster7	Ocbimv22018604m
cluster7	Ocbimv22018603m
cluster7	Ocbimv22025743m
cluster7	Ocbimv22011060m
cluster7	Ocbimv22011061m
cluster7	Ocbimv22037604m
cluster7	Ocbimv22011222m
cluster7	ENSRNA022761150-T1
cluster7	Ocbimv22011985m
cluster7	Ocbimv22011986m
cluster7	Ocbimv22011995m
cluster7	Ocbimv22007568m
cluster7	Ocbimv22007569m
cluster7	Ocbimv22007570m
cluster7	Ocbimv22007571m
cluster7	Ocbimv22029541m
cluster7	Ocbimv22029556m
cluster7	Ocbimv22029761m
cluster7	Ocbimv22008582m
cluster7	Ocbimv22008588m
cluster7	Ocbimv22008595m
cluster7	Ocbimv22008600m
cluster7	Ocbimv22008624m
cluster7	Ocbimv22019072m
cluster7	Ocbimv22019074m
cluster7	Ocbimv22019077m
cluster7	Ocbimv22032205m
cluster7	Ocbimv22026854m
cluster7	Ocbimv22007746m
cluster7	Ocbimv22007747m
cluster7	Ocbimv22007748m
cluster7	Ocbimv22007753m
cluster7	Ocbimv22007754m
cluster7	Ocbimv22007756m
cluster7	Ocbimv22007757m
cluster7	Ocbimv22007758m
cluster7	Ocbimv22007760m
cluster7	Ocbimv22007761m
cluster7	Ocbimv22007762m
cluster7	Ocbimv22007764m
cluster7	Ocbimv22007765m
cluster7	Ocbimv22007766m
cluster7	Ocbimv22007767m
cluster7	Ocbimv22017756m
cluster7	ENSRNA022761179-T1
cluster7	Ocbimv22015590m
cluster7	Ocbimv22038752m
cluster7	Ocbimv22038767m
cluster7	Ocbimv22038771m
cluster7	Ocbimv22031517m
cluster7	Ocbimv22016908m
cluster7	Ocbimv22023925m
cluster7	Ocbimv22023930m
cluster7	Ocbimv22023934m
cluster7	Ocbimv22020654m
cluster7	Ocbimv22019474m
cluster7	Ocbimv22024652m
cluster7	Ocbimv22012172m
cluster7	Ocbimv22027401m
cluster7	Ocbimv22033387m
cluster7	Ocbimv22033390m
cluster7	Ocbimv22021301m
cluster7	Ocbimv22006853m
cluster7	Ocbimv22000805m
cluster7	Ocbimv22024894m
cluster7	Ocbimv22024124m
cluster7	Ocbimv22023528m
cluster7	Ocbimv22000924m
cluster7	Ocbimv22035694m
cluster7	Ocbimv22002379m
cluster7	Ocbimv22001819m
cluster7	Ocbimv22039298m
cluster7	Ocbimv22039299m
cluster7	Ocbimv22039300m
cluster7	Ocbimv22029473m
cluster7	Ocbimv22029474m
cluster7	Ocbimv22008509m
cluster7	Ocbimv22008510m
cluster7	Ocbimv22018096m
cluster7	Ocbimv22018097m
cluster7	Ocbimv22018248m
cluster7	Ocbimv22018251m
cluster7	Ocbimv22018252m
cluster7	Ocbimv22019974m
cluster7	Ocbimv22019975m
cluster7	Ocbimv22012218m
cluster7	Ocbimv22028995m
cluster7	Ocbimv22029015m
cluster7	Ocbimv22015891m
cluster7	Ocbimv22016580m
cluster7	Ocbimv22016581m
cluster7	Ocbimv22013604m
cluster7	Ocbimv22038783m
cluster7	Ocbimv22038788m
cluster7	Ocbimv22027505m
cluster7	Ocbimv22014746m
cluster7	Ocbimv22014760m
cluster7	Ocbimv22018457m
cluster7	Ocbimv22018961m
cluster7	Ocbimv22028944m
cluster7	Ocbimv22028945m
cluster7	Ocbimv22031732m
cluster7	Ocbimv22031733m
cluster7	Ocbimv22031735m
cluster7	Ocbimv22031734m
cluster7	Ocbimv22031736m
cluster7	Ocbimv22031048m
cluster7	Ocbimv22011512m
cluster7	Ocbimv22027018m
cluster7	Ocbimv22014187m
cluster7	Ocbimv22014191m
cluster7	Ocbimv22013585m
cluster7	ENSRNA022758013-T1
cluster7	Ocbimv22026403m
cluster7	Ocbimv22002928m
cluster7	Ocbimv22027032m
cluster7	Ocbimv22028585m
cluster7	Ocbimv22028590m
cluster7	Ocbimv22028865m
cluster7	Ocbimv22000876m
cluster7	Ocbimv22004374m
cluster7	Ocbimv22004375m
cluster7	Ocbimv22017862m
cluster7	Ocbimv22017870m
cluster7	Ocbimv22017880m
cluster7	Ocbimv22029392m
cluster7	Ocbimv22019278m
cluster7	Ocbimv22019279m
cluster7	Ocbimv22018989m
cluster7	Ocbimv22020869m
cluster7	Ocbimv22020879m
cluster7	Ocbimv22023433m
cluster7	Ocbimv22014263m
cluster7	Ocbimv22014265m
cluster7	Ocbimv22012751m
cluster7	Ocbimv22016093m
cluster7	Ocbimv22010881m
cluster7	Ocbimv22016656m
cluster7	Ocbimv22025676m
cluster7	Ocbimv22009761m
cluster7	Ocbimv22014900m
cluster7	Ocbimv22014909m
cluster7	Ocbimv22014910m
cluster7	Ocbimv22026197m
cluster7	Ocbimv22015421m
cluster7	Ocbimv22036550m
cluster7	ENSRNA022761219-T1
cluster7	Ocbimv22024395m
cluster7	Ocbimv22033521m
cluster7	Ocbimv22033535m
cluster7	Ocbimv22025465m
cluster7	Ocbimv22003997m
cluster7	Ocbimv22022910m
cluster7	Ocbimv22004078m
cluster7	Ocbimv22006083m
cluster7	Ocbimv22016530m
cluster7	Ocbimv22019503m
cluster7	Ocbimv22007917m
cluster7	Ocbimv22007919m
cluster7	Ocbimv22012395m
cluster7	Ocbimv22026654m
cluster7	Ocbimv22020486m
cluster7	Ocbimv22020499m
cluster7	Ocbimv22020501m
cluster7	Ocbimv22020502m
cluster7	Ocbimv22020505m
cluster7	Ocbimv22020503m
cluster7	Ocbimv22020506m
cluster7	Ocbimv22008187m
cluster7	Ocbimv22008191m
cluster7	Ocbimv22022253m
cluster7	Ocbimv22014089m
cluster7	Ocbimv22033722m
cluster7	Ocbimv22033736m
cluster7	Ocbimv22026943m
cluster7	Ocbimv22026944m
cluster7	Ocbimv22038107m
cluster7	Ocbimv22038137m
cluster7	Ocbimv22038146m
cluster7	Ocbimv22034819m
cluster7	Ocbimv22027654m
cluster7	Ocbimv22038201m
cluster7	Ocbimv22038204m
cluster7	Ocbimv22038205m
cluster7	Ocbimv22038206m
cluster7	Ocbimv22038209m
cluster7	Ocbimv22017740m
cluster7	Ocbimv22039473m
cluster7	Ocbimv22039477m
cluster7	Ocbimv22020100m
cluster7	Ocbimv22020102m
cluster7	Ocbimv22020103m
cluster7	Ocbimv22037270m
cluster7	Ocbimv22022133m
cluster7	Ocbimv22031374m
cluster7	ENSRNA022757456-T1
cluster7	Ocbimv22027979m
cluster7	Ocbimv22027983m
cluster7	Ocbimv22035768m
cluster7	Ocbimv22035769m
cluster7	Ocbimv22035770m
cluster7	Ocbimv22035771m
cluster7	Ocbimv22035772m
cluster7	Ocbimv22036025m
cluster7	Ocbimv22030562m
cluster7	Ocbimv22030565m
cluster7	Ocbimv22039971m
cluster7	Ocbimv22039972m
cluster7	Ocbimv22028522m
cluster7	ENSRNA022761190-T1
cluster7	Ocbimv22008225m
cluster7	Ocbimv22007617m
cluster7	Ocbimv22007620m
cluster7	Ocbimv22007624m
cluster7	Ocbimv22026256m
cluster7	Ocbimv22026257m
cluster7	Ocbimv22026259m
cluster7	Ocbimv22026276m
cluster7	Ocbimv22026283m
cluster7	Ocbimv22026282m
cluster7	Ocbimv22029178m
cluster7	Ocbimv22032476m
cluster7	Ocbimv22035995m
cluster7	Ocbimv22035996m
cluster7	Ocbimv22016326m
cluster7	Ocbimv22035410m
cluster7	Ocbimv22012134m
cluster7	Ocbimv22012138m
cluster7	Ocbimv22012776m
cluster7	Ocbimv22039555m
cluster7	Ocbimv22039559m
cluster7	Ocbimv22019584m
cluster7	Ocbimv22019601m
cluster7	Ocbimv22010838m
cluster7	Ocbimv22010848m
cluster7	Ocbimv22013916m
cluster7	Ocbimv22020430m
cluster7	Ocbimv22011486m
cluster7	Ocbimv22007000m
cluster7	Ocbimv22007002m
cluster7	Ocbimv22014682m
cluster7	Ocbimv22014697m
cluster7	Ocbimv22014703m
cluster7	Ocbimv22038621m
cluster7	Ocbimv22004163m
cluster7	Ocbimv22004169m
cluster7	Ocbimv22004177m
cluster7	Ocbimv22004179m
cluster7	Ocbimv22004180m
cluster7	Ocbimv22004181m
cluster7	Ocbimv22004182m
cluster7	Ocbimv22006398m
cluster7	Ocbimv22006402m
cluster7	Ocbimv22000501m
cluster7	Ocbimv22000505m
cluster7	Ocbimv22000506m
cluster7	Ocbimv22010674m
cluster7	Ocbimv22010678m
cluster7	Ocbimv22010679m
cluster7	Ocbimv22010680m
cluster7	Ocbimv22031190m
cluster7	Ocbimv22031192m
cluster7	Ocbimv22026288m
cluster7	Ocbimv22031241m
cluster7	Ocbimv22028356m
cluster7	Ocbimv22028358m
cluster7	Ocbimv22031648m
cluster7	Ocbimv22031653m
cluster7	Ocbimv22025792m
cluster7	Ocbimv22028163m
cluster7	Ocbimv22011969m
cluster7	Ocbimv22011970m
cluster7	Ocbimv22011973m
cluster7	Ocbimv22021143m
cluster7	Ocbimv22021142m
cluster7	Ocbimv22002891m
cluster7	Ocbimv22008658m
cluster7	Ocbimv22018860m
cluster7	Ocbimv22018874m
cluster7	Ocbimv22037224m
cluster7	Ocbimv22001700m
cluster7	Ocbimv22003877m
cluster7	Ocbimv22024688m
cluster7	Ocbimv22034013m
cluster7	ENSRNA022761363-T1
cluster7	Ocbimv22039191m
cluster7	Ocbimv22035674m
cluster7	Ocbimv22035675m
cluster7	Ocbimv22001224m
cluster7	Ocbimv22007788m
cluster7	Ocbimv22015372m
cluster7	Ocbimv22018518m
cluster7	Ocbimv22004336m
cluster7	Ocbimv22028075m
cluster7	Ocbimv22002343m
cluster7	Ocbimv22034555m
cluster7	Ocbimv22034574m
cluster7	Ocbimv22034562m
cluster7	Ocbimv22034567m
cluster7	Ocbimv22034566m
cluster7	Ocbimv22000555m
cluster7	Ocbimv22013321m
cluster7	Ocbimv22003651m
cluster7	Ocbimv22003656m
cluster7	Ocbimv22003658m
cluster7	ENSRNA022757662-T1
cluster7	ENSRNA022757665-T1
cluster7	ENSRNA022757669-T1
cluster7	ENSRNA022757672-T1
cluster7	Ocbimv22011101m
cluster7	Ocbimv22011102m
cluster7	Ocbimv22011103m
cluster7	Ocbimv22034335m
cluster7	Ocbimv22034228m
cluster7	Ocbimv22034232m
cluster7	Ocbimv22006693m
cluster7	Ocbimv22006696m
cluster7	Ocbimv22006697m
cluster7	Ocbimv22006698m
cluster7	Ocbimv22013797m
cluster7	Ocbimv22034887m
cluster7	Ocbimv22034888m
cluster7	Ocbimv22034889m
cluster7	Ocbimv22020376m
cluster7	Ocbimv22003879m
cluster7	Ocbimv22003881m
cluster7	Ocbimv22035882m
cluster7	Ocbimv22035886m
cluster7	Ocbimv22035885m
cluster7	Ocbimv22035902m
cluster7	Ocbimv22014960m
cluster7	Ocbimv22014957m
cluster7	Ocbimv22014961m
cluster7	Ocbimv22014955m
cluster7	Ocbimv22013231m
cluster7	Ocbimv22005539m
cluster7	Ocbimv22038287m
cluster7	Ocbimv22038288m
cluster7	Ocbimv22038289m
cluster7	Ocbimv22023746m
cluster7	Ocbimv22024978m
cluster7	Ocbimv22024980m
cluster7	Ocbimv22024981m
cluster7	Ocbimv22024984m
cluster7	Ocbimv22023021m
cluster7	Ocbimv22027282m
cluster7	Ocbimv22001865m
cluster7	Ocbimv22000266m
cluster7	Ocbimv22000279m
cluster7	Ocbimv22028670m
cluster7	Ocbimv22020064m
cluster7	Ocbimv22036919m
cluster7	Ocbimv22036016m
cluster7	Ocbimv22029586m
cluster7	Ocbimv22029593m
cluster7	Ocbimv22029594m
cluster7	Ocbimv22029597m
cluster7	Ocbimv22004234m
cluster7	Ocbimv22032600m
cluster7	Ocbimv22018120m
cluster7	Ocbimv22026702m
cluster7	Ocbimv22026705m
cluster7	Ocbimv22036410m
cluster7	Ocbimv22036413m
cluster7	Ocbimv22036414m
cluster7	Ocbimv22032774m
cluster7	Ocbimv22037327m
cluster7	Ocbimv22025833m
cluster7	Ocbimv22000763m
cluster7	Ocbimv22000764m
cluster7	Ocbimv22032018m
cluster7	Ocbimv22018582m
cluster7	Ocbimv22018583m
cluster7	Ocbimv22027359m
cluster7	Ocbimv22005629m
cluster7	Ocbimv22005635m
cluster7	Ocbimv22005641m
cluster7	Ocbimv22005642m
cluster7	Ocbimv22025370m
cluster7	Ocbimv22025371m
cluster7	Ocbimv22007868m
cluster7	Ocbimv22007870m
cluster7	Ocbimv22036588m
cluster7	Ocbimv22036589m
cluster7	Ocbimv22026604m
cluster7	Ocbimv22014047m
cluster7	Ocbimv22014048m
cluster7	Ocbimv22014049m
cluster7	Ocbimv22014050m
cluster7	Ocbimv22002299m
cluster7	Ocbimv22033852m
cluster7	Ocbimv22033853m
cluster7	Ocbimv22032371m
cluster7	Ocbimv22020320m
cluster7	Ocbimv22024826m
cluster7	Ocbimv22002158m
cluster7	Ocbimv22022442m
cluster7	Ocbimv22008726m
cluster7	Ocbimv22017444m
cluster7	Ocbimv22037157m
cluster7	Ocbimv22033784m
cluster7	Ocbimv22010225m
cluster7	Ocbimv22018797m
cluster7	Ocbimv22018799m
cluster7	Ocbimv22031489m
cluster7	Ocbimv22031492m
cluster7	Ocbimv22002870m
cluster7	ENSRNA022761542-T1
cluster7	Ocbimv22033586m
cluster7	Ocbimv22010917m
cluster7	Ocbimv22011680m
cluster7	Ocbimv22033767m
cluster7	Ocbimv22013233m
cluster7	Ocbimv22003813m
cluster7	Ocbimv22029415m
cluster7	Ocbimv22004407m
cluster7	Ocbimv22004421m
cluster7	Ocbimv22034390m
cluster7	Ocbimv22033100m
cluster7	Ocbimv22019525m
cluster7	Ocbimv22006537m
cluster7	Ocbimv22006539m
cluster7	Ocbimv22013032m
cluster7	Ocbimv22003516m
cluster7	Ocbimv22003517m
cluster7	Ocbimv22003518m
cluster7	Ocbimv22004252m
cluster7	Ocbimv22017565m
cluster7	Ocbimv22017566m
cluster7	Ocbimv22001612m
cluster7	Ocbimv22001613m
cluster7	Ocbimv22001617m
cluster7	Ocbimv22001618m
cluster7	Ocbimv22038878m
cluster7	Ocbimv22026408m
cluster7	Ocbimv22019054m
cluster7	Ocbimv22019055m
cluster7	ENSRNA022761435-T1
cluster7	Ocbimv22016443m
cluster7	Ocbimv22024452m
cluster7	Ocbimv22003051m
cluster7	Ocbimv22028229m
cluster7	Ocbimv22009373m
cluster7	Ocbimv22003765m
cluster7	Ocbimv22017321m
cluster7	Ocbimv22017331m
cluster7	Ocbimv22019212m
cluster7	Ocbimv22019214m
cluster7	Ocbimv22039316m
cluster7	Ocbimv22030250m
cluster7	Ocbimv22026363m
cluster7	Ocbimv22019433m
cluster7	Ocbimv22031033m
cluster7	Ocbimv22036342m
cluster7	Ocbimv22009565m
cluster7	Ocbimv22004812m
cluster7	Ocbimv22022028m
cluster7	Ocbimv22004683m
cluster7	Ocbimv22026582m
cluster7	Ocbimv22018897m
cluster7	Ocbimv22018900m
cluster7	Ocbimv22008016m
cluster7	Ocbimv22027442m
cluster7	Ocbimv22038741m
cluster7	Ocbimv22013201m
cluster7	Ocbimv22026351m
cluster7	Ocbimv22004285m
cluster7	Ocbimv22004286m
cluster7	Ocbimv22038605m
cluster7	Ocbimv22021566m
cluster7	ENSRNA022761455-T1
cluster7	ENSRNA022757694-T1
cluster7	Ocbimv22018142m
cluster7	Ocbimv22035658m
cluster7	Ocbimv22030215m
cluster7	Ocbimv22030223m
cluster7	Ocbimv22030717m
cluster7	Ocbimv22027292m
cluster7	Ocbimv22027293m
cluster7	Ocbimv22027294m
cluster7	Ocbimv22016462m
cluster7	Ocbimv22039750m
cluster7	Ocbimv22021107m
cluster7	Ocbimv22008317m
cluster7	ENSRNA022761582-T1
cluster7	Ocbimv22036722m
cluster7	Ocbimv22010985m
cluster7	Ocbimv22037346m
cluster7	ENSRNA022761502-T1
cluster7	Ocbimv22038164m
cluster7	Ocbimv22014862m
cluster7	Ocbimv22024448m
cluster7	Ocbimv22013704m
cluster7	Ocbimv22027647m
cluster7	Ocbimv22035459m
cluster7	Ocbimv22011039m
cluster7	Ocbimv22016638m
cluster7	Ocbimv22032885m
cluster7	Ocbimv22019753m
cluster7	Ocbimv22016075m
cluster7	Ocbimv22031460m
cluster7	Ocbimv22031463m
cluster7	Ocbimv22029674m
cluster7	Ocbimv22016805m
cluster7	Ocbimv22015739m
cluster7	Ocbimv22017671m
cluster7	Ocbimv22023335m
cluster7	Ocbimv22027756m
cluster7	Ocbimv22015213m
cluster7	Ocbimv22015216m
cluster7	Ocbimv22004863m
cluster7	Ocbimv22019287m
cluster7	Ocbimv22019291m
cluster7	Ocbimv22036648m
cluster7	Ocbimv22033929m
cluster7	Ocbimv22033930m
cluster7	Ocbimv22033931m
cluster7	Ocbimv22033932m
cluster7	Ocbimv22033933m
cluster7	Ocbimv22009296m
cluster7	Ocbimv22038073m
cluster7	Ocbimv22005359m
cluster7	Ocbimv22004063m
cluster7	Ocbimv22004065m
cluster7	Ocbimv22014367m
cluster7	Ocbimv22014368m
cluster7	Ocbimv22012717m
cluster7	Ocbimv22003231m
cluster7	Ocbimv22022329m
cluster7	Ocbimv22000165m
cluster7	Ocbimv22029242m
cluster7	Ocbimv22002504m
cluster7	Ocbimv22002506m
cluster7	Ocbimv22032443m
cluster7	Ocbimv22032444m
cluster7	Ocbimv22032446m
cluster7	Ocbimv22032447m
cluster7	Ocbimv22032448m
cluster7	Ocbimv22032449m
cluster7	Ocbimv22005168m
cluster7	Ocbimv22028965m
cluster7	Ocbimv22038869m
cluster7	Ocbimv22038870m
cluster7	Ocbimv22033776m
cluster7	Ocbimv22032893m
cluster7	Ocbimv22032892m
cluster7	Ocbimv22037285m
cluster7	Ocbimv22017548m
cluster7	Ocbimv22003599m
cluster7	Ocbimv22003602m
cluster7	Ocbimv22003604m
cluster7	Ocbimv22007314m
cluster7	Ocbimv22034807m
cluster7	Ocbimv22034808m
cluster7	Ocbimv22005046m
cluster7	Ocbimv22003724m
cluster7	Ocbimv22014169m
cluster7	Ocbimv22015431m
cluster7	Ocbimv22007724m
cluster7	ENSRNA022757475-T1
cluster7	Ocbimv22022196m
cluster7	Ocbimv22022198m
cluster7	Ocbimv22003705m
cluster7	Ocbimv22003707m
cluster7	Ocbimv22005010m
cluster7	Ocbimv22005011m
cluster7	Ocbimv22005031m
cluster7	Ocbimv22023958m
cluster7	Ocbimv22023960m
cluster7	Ocbimv22023961m
cluster7	Ocbimv22031167m
cluster7	Ocbimv22031168m
cluster7	Ocbimv22016665m
cluster7	Ocbimv22021209m
cluster7	Ocbimv22021212m
cluster7	Ocbimv22015250m
cluster7	Ocbimv22015252m
cluster7	Ocbimv22005509m
cluster7	Ocbimv22016197m
cluster7	Ocbimv22037981m
cluster7	Ocbimv22027733m
cluster7	Ocbimv22015837m
cluster7	Ocbimv22015839m
cluster7	Ocbimv22015838m
cluster7	Ocbimv22024218m
cluster7	Ocbimv22004389m
cluster7	Ocbimv22018131m
cluster7	Ocbimv22001900m
cluster7	Ocbimv22001901m
cluster7	Ocbimv22021735m
cluster7	Ocbimv22001598m
cluster7	Ocbimv22001316m
cluster7	Ocbimv22018748m
cluster7	Ocbimv22000817m
cluster7	Ocbimv22000823m
cluster7	Ocbimv22000822m
cluster7	Ocbimv22014277m
cluster7	Ocbimv22015199m
cluster7	Ocbimv22015200m
cluster7	Ocbimv22015201m
cluster7	Ocbimv22030469m
cluster7	Ocbimv22033808m
cluster7	Ocbimv22033809m
cluster7	Ocbimv22024954m
cluster7	Ocbimv22024956m
cluster7	Ocbimv22024957m
cluster7	Ocbimv22024960m
cluster7	Ocbimv22035491m
cluster7	Ocbimv22038578m
cluster7	Ocbimv22034649m
cluster7	Ocbimv22034650m
cluster7	Ocbimv22034654m
cluster7	Ocbimv22034655m
cluster7	Ocbimv22017263m
cluster7	Ocbimv22017267m
cluster7	Ocbimv22026008m
cluster7	Ocbimv22020657m
cluster7	Ocbimv22037776m
cluster7	Ocbimv22020249m
cluster7	Ocbimv22032221m
cluster7	Ocbimv22038695m
cluster7	Ocbimv22025392m
cluster7	Ocbimv22000242m
cluster7	Ocbimv22000243m
cluster7	Ocbimv22026658m
cluster7	Ocbimv22006595m
cluster7	Ocbimv22006600m
cluster7	Ocbimv22006606m
cluster7	Ocbimv22006605m
cluster7	Ocbimv22006603m
cluster7	ENSRNA022761606-T1
cluster7	Ocbimv22036111m
cluster7	Ocbimv22036112m
cluster7	Ocbimv22029145m
cluster7	Ocbimv22029146m
cluster7	Ocbimv22023134m
cluster7	Ocbimv22002866m
cluster7	Ocbimv22013255m
cluster7	Ocbimv22006683m
cluster7	Ocbimv22023632m
cluster7	Ocbimv22023642m
cluster7	Ocbimv22026969m
cluster7	Ocbimv22021534m
cluster7	Ocbimv22021533m
cluster7	Ocbimv22021535m
cluster7	Ocbimv22002319m
cluster7	Ocbimv22002321m
cluster7	Ocbimv22002324m
cluster7	Ocbimv22031939m
cluster7	Ocbimv22035044m
cluster7	Ocbimv22027065m
cluster7	Ocbimv22035206m
cluster7	Ocbimv22026545m
cluster7	Ocbimv22002842m
cluster7	Ocbimv22023814m
cluster7	Ocbimv22007508m
cluster7	Ocbimv22007509m
cluster7	Ocbimv22020558m
cluster7	Ocbimv22008205m
cluster7	Ocbimv22039652m
cluster7	Ocbimv22010904m
cluster7	Ocbimv22015754m
cluster7	Ocbimv22018350m
cluster7	Ocbimv22018351m
cluster7	Ocbimv22006779m
cluster7	Ocbimv22023053m
cluster7	Ocbimv22023063m
cluster7	Ocbimv22031413m
cluster7	Ocbimv22031414m
cluster7	Ocbimv22031228m
cluster7	Ocbimv22034762m
cluster7	Ocbimv22039390m
cluster7	Ocbimv22000207m
cluster7	Ocbimv22000208m
cluster7	Ocbimv22000210m
cluster7	Ocbimv22024855m
cluster7	Ocbimv22010961m
cluster7	Ocbimv22028564m
cluster7	Ocbimv22028566m
cluster7	Ocbimv22028415m
cluster7	Ocbimv22031614m
cluster7	Ocbimv22027243m
cluster7	Ocbimv22026436m
cluster7	Ocbimv22026437m
cluster7	Ocbimv22030811m
cluster7	Ocbimv22030812m
cluster7	Ocbimv22021408m
cluster7	Ocbimv22034381m
cluster7	Ocbimv22037561m
cluster7	Ocbimv22028041m
cluster7	Ocbimv22028040m
cluster7	Ocbimv22028043m
cluster7	Ocbimv22028044m
cluster7	Ocbimv22028047m
cluster7	Ocbimv22028049m
cluster7	Ocbimv22036437m
cluster7	Ocbimv22036438m
cluster7	Ocbimv22038086m
cluster7	Ocbimv22028739m
cluster7	Ocbimv22029923m
cluster7	Ocbimv22029924m
cluster7	Ocbimv22008393m
cluster7	Ocbimv22004776m
cluster7	Ocbimv22004761m
cluster7	Ocbimv22039577m
cluster7	Ocbimv22033436m
cluster7	Ocbimv22028486m
cluster7	Ocbimv22008239m
cluster7	Ocbimv22008240m
cluster7	Ocbimv22008243m
cluster7	Ocbimv22008242m
cluster7	Ocbimv22008241m
cluster7	Ocbimv22024233m
cluster7	Ocbimv22033747m
cluster7	Ocbimv22033752m
cluster7	Ocbimv22016171m
cluster7	Ocbimv22005719m
cluster7	Ocbimv22018881m
cluster7	Ocbimv22018882m
cluster7	Ocbimv22008943m
cluster7	Ocbimv22039760m
cluster7	Ocbimv22029353m
cluster7	Ocbimv22003589m
cluster7	Ocbimv22003590m
cluster7	Ocbimv22032266m
cluster7	Ocbimv22032265m
cluster7	Ocbimv22001183m
cluster7	Ocbimv22011659m
cluster7	Ocbimv22025288m
cluster7	Ocbimv22025105m
cluster7	Ocbimv22025107m
cluster7	Ocbimv22022843m
cluster7	Ocbimv22001844m
cluster7	Ocbimv22020180m
cluster7	Ocbimv22012362m
cluster7	Ocbimv22006359m
cluster7	Ocbimv22025435m
cluster7	Ocbimv22035625m
cluster7	Ocbimv22035626m
cluster7	Ocbimv22030661m
cluster7	Ocbimv22030662m
cluster7	Ocbimv22036551m
cluster7	Ocbimv22029026m
cluster7	Ocbimv22000234m
cluster7	Ocbimv22000235m
cluster7	Ocbimv22000236m
cluster7	Ocbimv22000237m
cluster7	Ocbimv22033334m
cluster7	ENSRNA022761595-T1
cluster7	ENSRNA022761589-T1
cluster7	Ocbimv22004955m
cluster7	Ocbimv22035282m
cluster7	Ocbimv22035288m
cluster7	Ocbimv22035289m
cluster7	Ocbimv22035290m
cluster7	Ocbimv22035291m
cluster7	Ocbimv22035292m
cluster7	Ocbimv22033424m
cluster7	Ocbimv22033427m
cluster7	Ocbimv22029902m
cluster7	Ocbimv22036130m
cluster7	ENSRNA022761674-T1
cluster7	Ocbimv22002168m
cluster7	Ocbimv22032565m
cluster7	Ocbimv22013471m
cluster7	Ocbimv22013472m
cluster7	Ocbimv22013475m
cluster7	Ocbimv22013476m
cluster7	Ocbimv22003914m
cluster7	Ocbimv22003915m
cluster7	Ocbimv22006747m
cluster7	Ocbimv22029321m
cluster7	Ocbimv22029324m
cluster7	Ocbimv22029325m
cluster7	Ocbimv22018542m
cluster7	Ocbimv22024754m
cluster7	Ocbimv22000456m
cluster7	ENSRNA022762009-T1
cluster7	Ocbimv22026325m
cluster7	Ocbimv22037885m
cluster7	Ocbimv22037887m
cluster7	Ocbimv22008989m
cluster7	Ocbimv22008992m
cluster7	Ocbimv22001041m
cluster7	Ocbimv22036825m
cluster7	Ocbimv22011006m
cluster7	Ocbimv22004366m
cluster7	Ocbimv22036537m
cluster7	Ocbimv22033846m
cluster7	Ocbimv22009159m
cluster7	Ocbimv22001150m
cluster7	Ocbimv22001157m
cluster7	Ocbimv22027022m
cluster7	Ocbimv22003219m
cluster7	Ocbimv22035672m
cluster7	Ocbimv22017612m
cluster7	Ocbimv22038093m
cluster7	Ocbimv22038101m
cluster7	Ocbimv22032258m
cluster7	Ocbimv22006329m
cluster7	Ocbimv22006330m
cluster7	Ocbimv22004291m
cluster7	Ocbimv22004292m
cluster7	Ocbimv22028316m
cluster7	Ocbimv22028317m
cluster7	Ocbimv22024009m
cluster7	Ocbimv22030952m
cluster7	Ocbimv22024769m
cluster7	Ocbimv22024770m
cluster7	Ocbimv22027187m
cluster7	Ocbimv22027188m
cluster7	Ocbimv22027189m
cluster7	Ocbimv22027193m
cluster7	Ocbimv22006488m
cluster7	Ocbimv22023425m
cluster7	Ocbimv22027621m
cluster7	Ocbimv22036824m
cluster7	Ocbimv22028022m
cluster7	Ocbimv22012790m
cluster7	Ocbimv22023275m
cluster7	Ocbimv22008552m
cluster7	Ocbimv22008553m
cluster7	Ocbimv22031153m
cluster7	Ocbimv22022759m
cluster7	Ocbimv22022758m
cluster7	Ocbimv22022760m
cluster7	Ocbimv22022761m
cluster7	Ocbimv22000049m
cluster7	Ocbimv22005728m
cluster7	Ocbimv22035079m
cluster7	Ocbimv22037140m
cluster7	Ocbimv22021487m
cluster7	Ocbimv22021488m
cluster7	Ocbimv22021489m
cluster7	Ocbimv22031869m
cluster7	Ocbimv22031872m
cluster7	Ocbimv22032545m
cluster7	Ocbimv22013455m
cluster7	Ocbimv22001708m
cluster7	Ocbimv22010304m
cluster7	Ocbimv22030395m
cluster7	Ocbimv22030397m
cluster7	Ocbimv22030398m
cluster7	Ocbimv22011073m
cluster7	Ocbimv22011074m
cluster7	Ocbimv22003300m
cluster7	Ocbimv22003618m
cluster7	Ocbimv22035127m
cluster7	Ocbimv22031662m
cluster7	Ocbimv22001072m
cluster7	Ocbimv22031275m
cluster7	Ocbimv22003633m
cluster7	Ocbimv22003634m
cluster7	Ocbimv22009590m
cluster7	Ocbimv22025138m
cluster7	Ocbimv22030492m
cluster7	Ocbimv22000521m
cluster7	Ocbimv22000522m
cluster7	Ocbimv22000519m
cluster7	Ocbimv22038547m
cluster7	Ocbimv22032276m
cluster7	Ocbimv22003160m
cluster7	Ocbimv22003162m
cluster7	Ocbimv22027079m
cluster7	Ocbimv22027081m
cluster7	Ocbimv22027082m
cluster7	Ocbimv22037340m
cluster7	Ocbimv22037341m
cluster7	Ocbimv22037342m
cluster7	Ocbimv22037343m
cluster7	Ocbimv22012282m
cluster7	ENSRNA022761786-T1
cluster7	ENSRNA022761787-T1
cluster7	Ocbimv22000529m
cluster7	Ocbimv22000530m
cluster7	Ocbimv22000531m
cluster7	Ocbimv22005549m
cluster7	Ocbimv22027751m
cluster7	Ocbimv22027752m
cluster7	Ocbimv22009785m
cluster7	Ocbimv22005313m
cluster7	Ocbimv22005314m
cluster7	Ocbimv22032401m
cluster7	Ocbimv22011189m
cluster7	Ocbimv22038362m
cluster7	ENSRNA022762211-T1
cluster7	Ocbimv22020317m
cluster7	Ocbimv22022941m
cluster7	Ocbimv22022936m
cluster7	Ocbimv22022937m
cluster7	Ocbimv22022943m
cluster7	Ocbimv22026180m
cluster7	Ocbimv22014119m
cluster7	Ocbimv22014120m
cluster7	Ocbimv22014121m
cluster7	Ocbimv22014122m
cluster7	Ocbimv22014124m
cluster7	Ocbimv22027415m
cluster7	Ocbimv22034906m
cluster7	Ocbimv22009386m
cluster7	Ocbimv22009387m
cluster7	Ocbimv22027432m
cluster7	Ocbimv22018928m
cluster7	Ocbimv22018929m
cluster7	Ocbimv22033550m
cluster7	Ocbimv22014379m
cluster7	Ocbimv22014381m
cluster7	Ocbimv22010537m
cluster7	Ocbimv22033605m
cluster7	Ocbimv22026361m
cluster7	Ocbimv22022541m
cluster7	Ocbimv22001338m
cluster7	Ocbimv22038538m
cluster7	Ocbimv22030348m
cluster7	Ocbimv22033409m
cluster7	Ocbimv22015693m
cluster7	Ocbimv22019727m
cluster7	Ocbimv22019728m
cluster7	Ocbimv22019729m
cluster7	Ocbimv22019730m
cluster7	Ocbimv22037458m
cluster7	Ocbimv22021400m
cluster7	Ocbimv22021402m
cluster7	Ocbimv22033838m
cluster7	Ocbimv22010063m
cluster7	Ocbimv22004638m
cluster7	Ocbimv22031598m
cluster7	Ocbimv22014395m
cluster7	Ocbimv22014396m
cluster7	Ocbimv22030019m
cluster7	Ocbimv22030020m
cluster7	Ocbimv22017062m
cluster7	Ocbimv22022659m
cluster7	Ocbimv22025404m
cluster7	Ocbimv22030415m
cluster7	Ocbimv22030416m
cluster7	Ocbimv22030417m
cluster7	Ocbimv22023967m
cluster7	Ocbimv22034798m
cluster7	Ocbimv22034799m
cluster7	Ocbimv22034800m
cluster7	Ocbimv22020965m
cluster7	Ocbimv22020329m
cluster7	Ocbimv22020330m
cluster7	Ocbimv22020331m
cluster7	Ocbimv22007418m
cluster7	Ocbimv22025651m
cluster7	Ocbimv22025652m
cluster7	Ocbimv22025653m
cluster7	Ocbimv22011852m
cluster7	Ocbimv22030838m
cluster7	Ocbimv22022069m
cluster7	ENSRNA022761795-T1
cluster7	Ocbimv22033553m
cluster7	Ocbimv22033557m
cluster7	Ocbimv22036338m
cluster7	Ocbimv22019390m
cluster7	Ocbimv22007177m
cluster7	Ocbimv22007178m
cluster7	Ocbimv22012964m
cluster7	Ocbimv22012965m
cluster7	Ocbimv22012769m
cluster7	Ocbimv22011563m
cluster7	Ocbimv22011565m
cluster7	Ocbimv22011564m
cluster7	Ocbimv22017300m
cluster7	Ocbimv22000968m
cluster7	Ocbimv22002364m
cluster7	Ocbimv22010504m
cluster7	Ocbimv22027847m
cluster7	Ocbimv22027848m
cluster7	Ocbimv22027853m
cluster7	Ocbimv22035087m
cluster7	Ocbimv22002591m
cluster7	Ocbimv22026033m
cluster7	Ocbimv22023207m
cluster7	Ocbimv22014329m
cluster7	Ocbimv22014330m
cluster7	Ocbimv22038418m
cluster7	Ocbimv22026826m
cluster7	Ocbimv22004380m
cluster7	Ocbimv22004381m
cluster7	Ocbimv22004382m
cluster7	Ocbimv22001744m
cluster7	Ocbimv22014131m
cluster7	Ocbimv22003969m
cluster7	Ocbimv22003970m
cluster7	Ocbimv22025416m
cluster7	Ocbimv22025417m
cluster7	Ocbimv22025419m
cluster7	Ocbimv22025423m
cluster7	Ocbimv22015468m
cluster7	Ocbimv22012996m
cluster7	Ocbimv22036842m
cluster7	Ocbimv22016787m
cluster7	Ocbimv22011203m
cluster7	Ocbimv22009964m
cluster7	Ocbimv22009965m
cluster7	Ocbimv22028676m
cluster7	Ocbimv22022593m
cluster7	ENSRNA022761897-T1
cluster7	Ocbimv22029456m
cluster7	Ocbimv22016480m
cluster7	Ocbimv22009807m
cluster7	Ocbimv22030569m
cluster7	Ocbimv22012929m
cluster7	Ocbimv22029043m
cluster7	Ocbimv22030140m
cluster7	Ocbimv22033137m
cluster7	Ocbimv22039828m
cluster7	Ocbimv22035619m
cluster7	Ocbimv22000322m
cluster7	Ocbimv22012186m
cluster7	Ocbimv22029607m
cluster7	Ocbimv22016685m
cluster7	Ocbimv22017259m
cluster7	Ocbimv22001811m
cluster7	Ocbimv22001812m
cluster7	Ocbimv22030143m
cluster7	Ocbimv22037794m
cluster7	Ocbimv22014241m
cluster7	Ocbimv22014242m
cluster7	Ocbimv22007227m
cluster7	Ocbimv22009754m
cluster7	Ocbimv22000653m
cluster7	Ocbimv22032044m
cluster7	Ocbimv22032046m
cluster7	Ocbimv22020459m
cluster7	ENSRNA022762564-T1
cluster7	Ocbimv22036981m
cluster7	Ocbimv22016052m
cluster7	Ocbimv22012038m
cluster7	Ocbimv22020590m
cluster7	Ocbimv22003844m
cluster7	Ocbimv22003846m
cluster7	Ocbimv22008417m
cluster7	Ocbimv22000288m
cluster7	Ocbimv22029293m
cluster7	Ocbimv22029294m
cluster7	Ocbimv22029296m
cluster7	Ocbimv22033144m
cluster7	Ocbimv22002724m
cluster7	Ocbimv22002725m
cluster7	Ocbimv22002727m
cluster7	Ocbimv22033536m
cluster7	Ocbimv22033537m
cluster7	Ocbimv22021260m
cluster7	Ocbimv22021261m
cluster7	Ocbimv22010208m
cluster7	Ocbimv22005646m
cluster7	Ocbimv22029976m
cluster7	Ocbimv22000254m
cluster7	Ocbimv22000255m
cluster7	Ocbimv22000256m
cluster7	Ocbimv22025446m
cluster7	Ocbimv22023520m
cluster7	Ocbimv22026858m
cluster7	ENSRNA022761968-T1
cluster7	Ocbimv22014796m
cluster7	Ocbimv22033609m
cluster7	Ocbimv22037354m
cluster7	Ocbimv22015797m
cluster7	Ocbimv22015798m
cluster7	Ocbimv22031847m
cluster7	Ocbimv22031852m
cluster7	Ocbimv22003183m
cluster7	Ocbimv22032626m
cluster7	Ocbimv22003948m
cluster7	Ocbimv22034516m
cluster7	Ocbimv22034521m
cluster7	Ocbimv22034522m
cluster7	Ocbimv22034523m
cluster7	Ocbimv22034524m
cluster7	Ocbimv22002766m
cluster7	Ocbimv22006423m
cluster7	Ocbimv22020796m
cluster7	Ocbimv22038315m
cluster7	Ocbimv22033282m
cluster7	Ocbimv22020885m
cluster7	Ocbimv22019789m
cluster7	Ocbimv22017534m
cluster7	Ocbimv22000581m
cluster7	Ocbimv22001959m
cluster7	Ocbimv22014255m
cluster7	Ocbimv22014257m
cluster7	Ocbimv22039349m
cluster7	Ocbimv22005753m
cluster7	Ocbimv22005756m
cluster7	Ocbimv22006961m
cluster7	Ocbimv22034992m
cluster7	Ocbimv22034994m
cluster7	Ocbimv22034995m
cluster7	Ocbimv22034996m
cluster7	Ocbimv22013482m
cluster7	Ocbimv22031901m
cluster7	Ocbimv22037902m
cluster7	Ocbimv22038576m
cluster7	Ocbimv22038577m
cluster7	Ocbimv22000203m
cluster7	Ocbimv22000426m
cluster7	Ocbimv22029154m
cluster7	Ocbimv22035918m
cluster7	Ocbimv22035920m
cluster7	Ocbimv22030262m
cluster7	Ocbimv22009121m
cluster7	Ocbimv22009122m
cluster7	Ocbimv22009123m
cluster7	Ocbimv22003993m
cluster7	Ocbimv22024880m
cluster7	Ocbimv22021327m
cluster7	Ocbimv22002335m
cluster7	Ocbimv22025011m
cluster7	Ocbimv22031589m
cluster7	Ocbimv22021377m
cluster7	Ocbimv22013750m
cluster7	Ocbimv22013751m
cluster7	Ocbimv22033284m
cluster7	Ocbimv22037100m
cluster7	Ocbimv22001554m
cluster7	Ocbimv22039802m
cluster7	Ocbimv22037939m
cluster7	Ocbimv22003151m
cluster7	Ocbimv22018760m
cluster7	Ocbimv22024258m
cluster7	Ocbimv22006820m
cluster7	Ocbimv22010053m
cluster7	Ocbimv22034785m
cluster7	Ocbimv22037702m
cluster7	Ocbimv22037703m
cluster7	Ocbimv22009959m
cluster7	Ocbimv22033193m
cluster7	Ocbimv22009583m
cluster7	Ocbimv22004202m
cluster7	Ocbimv22024524m
cluster7	Ocbimv22024525m
cluster7	Ocbimv22019657m
cluster7	Ocbimv22030228m
cluster7	Ocbimv22030226m
cluster7	Ocbimv22030231m
cluster7	Ocbimv22030232m
cluster7	Ocbimv22008845m
cluster7	Ocbimv22008846m
cluster7	Ocbimv22008847m
cluster7	Ocbimv22024183m
cluster7	Ocbimv22029881m
cluster7	Ocbimv22015358m
cluster7	Ocbimv22015359m
cluster7	Ocbimv22029912m
cluster7	Ocbimv22016885m
cluster7	Ocbimv22016886m
cluster7	Ocbimv22027678m
cluster7	Ocbimv22006781m
cluster7	Ocbimv22006784m
cluster7	Ocbimv22035752m
cluster7	Ocbimv22036676m
cluster7	Ocbimv22039656m
cluster7	Ocbimv22010837m
cluster7	Ocbimv22033577m
cluster7	Ocbimv22026959m
cluster7	Ocbimv22037947m
cluster7	Ocbimv22037949m
cluster7	Ocbimv22016431m
cluster7	Ocbimv22035910m
cluster7	Ocbimv22012369m
cluster7	Ocbimv22007210m
cluster7	Ocbimv22017145m
cluster7	Ocbimv22017147m
cluster7	Ocbimv22018551m
cluster7	Ocbimv22006179m
cluster7	Ocbimv22008980m
cluster7	Ocbimv22030334m
cluster7	Ocbimv22030336m
cluster7	Ocbimv22009945m
cluster7	Ocbimv22009946m
cluster7	Ocbimv22001040m
cluster7	Ocbimv22014358m
cluster7	Ocbimv22024001m
cluster7	Ocbimv22039689m
cluster7	Ocbimv22008544m
cluster7	Ocbimv22008545m
cluster7	Ocbimv22009010m
cluster7	Ocbimv22013353m
cluster7	Ocbimv22020800m
cluster7	Ocbimv22010999m
cluster7	Ocbimv22011000m
cluster7	Ocbimv22011964m
cluster7	Ocbimv22022823m
cluster7	Ocbimv22015408m
cluster7	Ocbimv22007339m
cluster7	Ocbimv22000096m
cluster7	Ocbimv22011278m
cluster7	Ocbimv22019483m
cluster7	Ocbimv22027302m
cluster7	Ocbimv22023864m
cluster7	Ocbimv22023865m
cluster7	Ocbimv22023866m
cluster7	Ocbimv22026800m
cluster7	Ocbimv22030198m
cluster7	Ocbimv22030199m
cluster7	Ocbimv22009368m
cluster7	Ocbimv22039777m
cluster7	Ocbimv22039776m
cluster7	Ocbimv22034141m
cluster7	Ocbimv22010153m
cluster7	Ocbimv22039536m
cluster7	Ocbimv22011064m
cluster7	Ocbimv22011327m
cluster7	Ocbimv22011328m
cluster7	Ocbimv22003763m
cluster7	Ocbimv22032386m
cluster7	Ocbimv22019868m
cluster7	Ocbimv22019869m
cluster7	Ocbimv22018781m
cluster7	Ocbimv22028222m
cluster7	Ocbimv22028223m
cluster7	Ocbimv22028224m
cluster7	Ocbimv22028226m
cluster7	Ocbimv22028227m
cluster7	Ocbimv22035048m
cluster7	Ocbimv22008036m
cluster7	Ocbimv22008037m
cluster7	Ocbimv22034943m
cluster7	Ocbimv22015232m
cluster7	Ocbimv22015231m
cluster7	Ocbimv22014569m
cluster7	Ocbimv22014570m
cluster7	Ocbimv22014571m
cluster7	Ocbimv22009756m
cluster7	Ocbimv22032555m
cluster7	Ocbimv22021428m
cluster7	Ocbimv22035642m
cluster7	Ocbimv22035643m
cluster7	Ocbimv22034760m
cluster7	Ocbimv22000065m
cluster7	Ocbimv22016751m
cluster7	Ocbimv22006645m
cluster7	Ocbimv22002910m
cluster7	Ocbimv22013555m
cluster7	Ocbimv22022476m
cluster7	Ocbimv22025725m
cluster7	Ocbimv22007200m
cluster7	Ocbimv22000651m
cluster7	Ocbimv22000652m
cluster7	Ocbimv22028626m
cluster7	Ocbimv22019246m
cluster7	Ocbimv22019247m
cluster7	Ocbimv22020015m
cluster7	Ocbimv22003152m
cluster7	Ocbimv22011965m
cluster7	Ocbimv22006661m
cluster7	Ocbimv22021017m
cluster7	Ocbimv22037895m
cluster7	Ocbimv22014031m
cluster7	Ocbimv22023896m
cluster7	Ocbimv22018652m
cluster7	Ocbimv22015870m
cluster7	ENSRNA022762545-T1
cluster7	Ocbimv22003176m
cluster7	Ocbimv22011197m
cluster7	Ocbimv22011198m
cluster7	Ocbimv22013771m
cluster7	Ocbimv22020446m
cluster7	Ocbimv22010056m
cluster7	Ocbimv22008688m
cluster7	Ocbimv22015488m
cluster7	Ocbimv22030318m
cluster7	Ocbimv22034911m
cluster7	Ocbimv22023728m
cluster7	Ocbimv22006420m
cluster7	Ocbimv22027859m
cluster7	Ocbimv22038505m
cluster7	Ocbimv22017679m
cluster7	ENSRNA022762525-T1
cluster7	Ocbimv22024189m
cluster7	Ocbimv22019781m
cluster7	Ocbimv22019933m
cluster7	Ocbimv22013530m
cluster7	Ocbimv22021952m
cluster7	Ocbimv22030759m
cluster7	Ocbimv22030761m
cluster7	Ocbimv22030762m
cluster7	Ocbimv22013830m
cluster7	Ocbimv22031609m
cluster7	Ocbimv22025559m
cluster7	Ocbimv22006285m
cluster7	Ocbimv22006286m
cluster7	Ocbimv22029638m
cluster7	Ocbimv22021509m
cluster7	Ocbimv22023536m
cluster7	Ocbimv22009560m
cluster7	Ocbimv22015426m
cluster7	Ocbimv22005496m
cluster7	Ocbimv22012600m
cluster7	Ocbimv22020808m
cluster7	Ocbimv22021525m
cluster7	Ocbimv22031574m
cluster7	Ocbimv22023898m
cluster7	Ocbimv22017833m
cluster7	Ocbimv22001124m
cluster7	Ocbimv22014985m
cluster7	Ocbimv22015718m
cluster7	Ocbimv22014976m
cluster7	Ocbimv22031392m
cluster7	Ocbimv22022092m
cluster7	Ocbimv22022055m
cluster7	Ocbimv22011077m
cluster7	Ocbimv22002717m
cluster7	Ocbimv22035539m
cluster7	Ocbimv22036486m
cluster7	Ocbimv22018624m
cluster7	Ocbimv22015965m
cluster7	Ocbimv22013435m
cluster7	Ocbimv22029203m
cluster7	Ocbimv22014108m
cluster7	Ocbimv22014109m
cluster7	Ocbimv22015648m
cluster7	Ocbimv22013070m
cluster7	ENSRNA022762235-T1
cluster7	Ocbimv22010460m
cluster7	Ocbimv22023535m
cluster7	Ocbimv22014443m
cluster7	Ocbimv22007395m
cluster7	Ocbimv22012205m
cluster7	Ocbimv22003334m
cluster7	Ocbimv22020424m
cluster7	Ocbimv22030119m
cluster7	Ocbimv22012014m
cluster7	Ocbimv22022104m
cluster7	Ocbimv22018737m
cluster7	Ocbimv22002585m
cluster7	ENSRNA022762319-T1
cluster7	Ocbimv22005551m
cluster7	Ocbimv22016432m
cluster7	Ocbimv22005355m
cluster7	ENSRNA022762462-T1
cluster7	Ocbimv22033438m
cluster7	Ocbimv22015450m
cluster7	Ocbimv22008993m
cluster7	Ocbimv22012193m
cluster7	Ocbimv22003901m
cluster7	Ocbimv22010220m
cluster7	Ocbimv22035004m
cluster7	Ocbimv22022507m
cluster7	Ocbimv22017589m
cluster7	Ocbimv22016082m
cluster7	Ocbimv22009464m
cluster7	ENSRNA022762409-T1
cluster7	Ocbimv22035011m
cluster7	Ocbimv22017037m
cluster7	Ocbimv22014457m
cluster7	Ocbimv22034875m

## Sheet: heatmap_cluster8
cluster	transcript_ID
cluster8	Ocbimv22004510m
cluster8	Ocbimv22037430m
cluster8	Ocbimv22037431m
cluster8	Ocbimv22037672m
cluster8	Ocbimv22006128m
cluster8	Ocbimv22006141m
cluster8	Ocbimv22006142m
cluster8	Ocbimv22006147m
cluster8	Ocbimv22006148m
cluster8	Ocbimv22000119m
cluster8	Ocbimv22015010m
cluster8	Ocbimv22015014m
cluster8	Ocbimv22015017m
cluster8	Ocbimv22015021m
cluster8	Ocbimv22015041m
cluster8	Ocbimv22015055m
cluster8	Ocbimv22015071m
cluster8	Ocbimv22015072m
cluster8	Ocbimv22015082m
cluster8	Ocbimv22015083m
cluster8	Ocbimv22015097m
cluster8	Ocbimv22015102m
cluster8	Ocbimv22018231m
cluster8	Ocbimv22018232m
cluster8	Ocbimv22005394m
cluster8	Ocbimv22005391m
cluster8	Ocbimv22005413m
cluster8	Ocbimv22036062m
cluster8	Ocbimv22036080m
cluster8	Ocbimv22036083m
cluster8	Ocbimv22036086m
cluster8	Ocbimv22036087m
cluster8	Ocbimv22036092m
cluster8	Ocbimv22028245m
cluster8	Ocbimv22028247m
cluster8	Ocbimv22028269m
cluster8	Ocbimv22036934m
cluster8	Ocbimv22036936m
cluster8	Ocbimv22036938m
cluster8	Ocbimv22036939m
cluster8	Ocbimv22036947m
cluster8	Ocbimv22036964m
cluster8	Ocbimv22036975m
cluster8	ENSRNA022760990-T1
cluster8	Ocbimv22002965m
cluster8	Ocbimv22002966m
cluster8	Ocbimv22002967m
cluster8	Ocbimv22022264m
cluster8	Ocbimv22020902m
cluster8	Ocbimv22020854m
cluster8	Ocbimv22029816m
cluster8	Ocbimv22029840m
cluster8	Ocbimv22029852m
cluster8	Ocbimv22029866m
cluster8	Ocbimv22029869m
cluster8	Ocbimv22029875m
cluster8	Ocbimv22029431m
cluster8	Ocbimv22039669m
cluster8	Ocbimv22007685m
cluster8	Ocbimv22003542m
cluster8	Ocbimv22003545m
cluster8	Ocbimv22028889m
cluster8	Ocbimv22028896m
cluster8	Ocbimv22028897m
cluster8	Ocbimv22028915m
cluster8	Ocbimv22021071m
cluster8	Ocbimv22021076m
cluster8	Ocbimv22002434m
cluster8	Ocbimv22008125m
cluster8	Ocbimv22008152m
cluster8	Ocbimv22008161m
cluster8	Ocbimv22008169m
cluster8	Ocbimv22008173m
cluster8	Ocbimv22008178m
cluster8	Ocbimv22008179m
cluster8	Ocbimv22009858m
cluster8	Ocbimv22009860m
cluster8	Ocbimv22008318m
cluster8	Ocbimv22008330m
cluster8	Ocbimv22008333m
cluster8	Ocbimv22035949m
cluster8	Ocbimv22035961m
cluster8	Ocbimv22001620m
cluster8	Ocbimv22001622m
cluster8	Ocbimv22001647m
cluster8	Ocbimv22001648m
cluster8	Ocbimv22030524m
cluster8	Ocbimv22030886m
cluster8	Ocbimv22030887m
cluster8	Ocbimv22030918m
cluster8	Ocbimv22030921m
cluster8	Ocbimv22018672m
cluster8	Ocbimv22018682m
cluster8	Ocbimv22010368m
cluster8	Ocbimv22010380m
cluster8	Ocbimv22010381m
cluster8	Ocbimv22010382m
cluster8	Ocbimv22012487m
cluster8	Ocbimv22012488m
cluster8	Ocbimv22012528m
cluster8	Ocbimv22012559m
cluster8	Ocbimv22012564m
cluster8	Ocbimv22012565m
cluster8	Ocbimv22012590m
cluster8	Ocbimv22027053m
cluster8	Ocbimv22027523m
cluster8	Ocbimv22027537m
cluster8	Ocbimv22027540m
cluster8	Ocbimv22027546m
cluster8	Ocbimv22016365m
cluster8	Ocbimv22016384m
cluster8	Ocbimv22016390m
cluster8	Ocbimv22033215m
cluster8	Ocbimv22033223m
cluster8	Ocbimv22033230m
cluster8	Ocbimv22033235m
cluster8	Ocbimv22003495m
cluster8	Ocbimv22003504m
cluster8	Ocbimv22003032m
cluster8	Ocbimv22003040m
cluster8	Ocbimv22003041m
cluster8	Ocbimv22003043m
cluster8	Ocbimv22003045m
cluster8	Ocbimv22031007m
cluster8	Ocbimv22009482m
cluster8	Ocbimv22009494m
cluster8	Ocbimv22009502m
cluster8	Ocbimv22009503m
cluster8	Ocbimv22009505m
cluster8	Ocbimv22009506m
cluster8	Ocbimv22009544m
cluster8	Ocbimv22009545m
cluster8	Ocbimv22009546m
cluster8	Ocbimv22009552m
cluster8	Ocbimv22002619m
cluster8	Ocbimv22002620m
cluster8	Ocbimv22002621m
cluster8	Ocbimv22002622m
cluster8	Ocbimv22002633m
cluster8	Ocbimv22002644m
cluster8	Ocbimv22002650m
cluster8	Ocbimv22004307m
cluster8	Ocbimv22012726m
cluster8	Ocbimv22012725m
cluster8	Ocbimv22012727m
cluster8	Ocbimv22033160m
cluster8	Ocbimv22024287m
cluster8	Ocbimv22024292m
cluster8	Ocbimv22029208m
cluster8	Ocbimv22017889m
cluster8	Ocbimv22017896m
cluster8	Ocbimv22011423m
cluster8	Ocbimv22034250m
cluster8	Ocbimv22034255m
cluster8	Ocbimv22034257m
cluster8	Ocbimv22034258m
cluster8	Ocbimv22034270m
cluster8	Ocbimv22034275m
cluster8	Ocbimv22034295m
cluster8	Ocbimv22034300m
cluster8	Ocbimv22034309m
cluster8	Ocbimv22034315m
cluster8	Ocbimv22034316m
cluster8	Ocbimv22005123m
cluster8	Ocbimv22005135m
cluster8	Ocbimv22005141m
cluster8	Ocbimv22005949m
cluster8	Ocbimv22005950m
cluster8	Ocbimv22005956m
cluster8	Ocbimv22015906m
cluster8	Ocbimv22015929m
cluster8	Ocbimv22009780m
cluster8	Ocbimv22009271m
cluster8	Ocbimv22009279m
cluster8	Ocbimv22009283m
cluster8	Ocbimv22036628m
cluster8	Ocbimv22029396m
cluster8	Ocbimv22029401m
cluster8	Ocbimv22029402m
cluster8	Ocbimv22032319m
cluster8	Ocbimv22032353m
cluster8	Ocbimv22011251m
cluster8	Ocbimv22011252m
cluster8	Ocbimv22011254m
cluster8	Ocbimv22011258m
cluster8	Ocbimv22011266m
cluster8	Ocbimv22037083m
cluster8	Ocbimv22037084m
cluster8	Ocbimv22009408m
cluster8	Ocbimv22009409m
cluster8	Ocbimv22009418m
cluster8	Ocbimv22009426m
cluster8	Ocbimv22009431m
cluster8	Ocbimv22024087m
cluster8	Ocbimv22003407m
cluster8	Ocbimv22003408m
cluster8	Ocbimv22003414m
cluster8	Ocbimv22003418m
cluster8	Ocbimv22001993m
cluster8	Ocbimv22004993m
cluster8	Ocbimv22004997m
cluster8	Ocbimv22039630m
cluster8	Ocbimv22039637m
cluster8	Ocbimv22011817m
cluster8	Ocbimv22014780m
cluster8	Ocbimv22021820m
cluster8	Ocbimv22021822m
cluster8	ENSRNA022761049-T1
cluster8	Ocbimv22021838m
cluster8	Ocbimv22021843m
cluster8	Ocbimv22003422m
cluster8	Ocbimv22003435m
cluster8	Ocbimv22003444m
cluster8	Ocbimv22023768m
cluster8	Ocbimv22023772m
cluster8	Ocbimv22023781m
cluster8	Ocbimv22023782m
cluster8	Ocbimv22023784m
cluster8	Ocbimv22038887m
cluster8	Ocbimv22038894m
cluster8	Ocbimv22038903m
cluster8	Ocbimv22038913m
cluster8	Ocbimv22001877m
cluster8	Ocbimv22001880m
cluster8	Ocbimv22001882m
cluster8	Ocbimv22001883m
cluster8	Ocbimv22033682m
cluster8	Ocbimv22033686m
cluster8	Ocbimv22024614m
cluster8	ENSRNA022761236-T1
cluster8	Ocbimv22031296m
cluster8	Ocbimv22031295m
cluster8	Ocbimv22031300m
cluster8	Ocbimv22031315m
cluster8	Ocbimv22027840m
cluster8	Ocbimv22007451m
cluster8	Ocbimv22022583m
cluster8	Ocbimv22010522m
cluster8	Ocbimv22010524m
cluster8	Ocbimv22013131m
cluster8	Ocbimv22020522m
cluster8	Ocbimv22020535m
cluster8	Ocbimv22020540m
cluster8	Ocbimv22012807m
cluster8	Ocbimv22012815m
cluster8	Ocbimv22025694m
cluster8	Ocbimv22025696m
cluster8	Ocbimv22025715m
cluster8	Ocbimv22025716m
cluster8	Ocbimv22025721m
cluster8	Ocbimv22015492m
cluster8	Ocbimv22015493m
cluster8	Ocbimv22015496m
cluster8	Ocbimv22012834m
cluster8	Ocbimv22012839m
cluster8	Ocbimv22012841m
cluster8	Ocbimv22012843m
cluster8	Ocbimv22012848m
cluster8	Ocbimv22030619m
cluster8	Ocbimv22030622m
cluster8	Ocbimv22005212m
cluster8	Ocbimv22005220m
cluster8	Ocbimv22011400m
cluster8	Ocbimv22011404m
cluster8	Ocbimv22011414m
cluster8	Ocbimv22005776m
cluster8	Ocbimv22005792m
cluster8	Ocbimv22005793m
cluster8	Ocbimv22024627m
cluster8	Ocbimv22024634m
cluster8	Ocbimv22024636m
cluster8	Ocbimv22024640m
cluster8	Ocbimv22007085m
cluster8	Ocbimv22007086m
cluster8	Ocbimv22007089m
cluster8	Ocbimv22007090m
cluster8	Ocbimv22007096m
cluster8	Ocbimv22034437m
cluster8	Ocbimv22026216m
cluster8	Ocbimv22026217m
cluster8	Ocbimv22026225m
cluster8	Ocbimv22026232m
cluster8	Ocbimv22026233m
cluster8	Ocbimv22026234m
cluster8	Ocbimv22026241m
cluster8	Ocbimv22009240m
cluster8	Ocbimv22009248m
cluster8	Ocbimv22009259m
cluster8	Ocbimv22009265m
cluster8	Ocbimv22015969m
cluster8	Ocbimv22015972m
cluster8	Ocbimv22015979m
cluster8	Ocbimv22037527m
cluster8	Ocbimv22037530m
cluster8	Ocbimv22037532m
cluster8	Ocbimv22037540m
cluster8	Ocbimv22037541m
cluster8	Ocbimv22037543m
cluster8	Ocbimv22037548m
cluster8	Ocbimv22003461m
cluster8	Ocbimv22003463m
cluster8	Ocbimv22003465m
cluster8	Ocbimv22000724m
cluster8	Ocbimv22000727m
cluster8	Ocbimv22024714m
cluster8	Ocbimv22004586m
cluster8	Ocbimv22004588m
cluster8	Ocbimv22004600m
cluster8	Ocbimv22004601m
cluster8	Ocbimv22039703m
cluster8	Ocbimv22034170m
cluster8	Ocbimv22034171m
cluster8	Ocbimv22034175m
cluster8	Ocbimv22034179m
cluster8	Ocbimv22034181m
cluster8	Ocbimv22039101m
cluster8	Ocbimv22039104m
cluster8	Ocbimv22039119m
cluster8	Ocbimv22039123m
cluster8	Ocbimv22011769m
cluster8	Ocbimv22034532m
cluster8	Ocbimv22034535m
cluster8	Ocbimv22034536m
cluster8	Ocbimv22034548m
cluster8	Ocbimv22002058m
cluster8	Ocbimv22013395m
cluster8	Ocbimv22032480m
cluster8	Ocbimv22027336m
cluster8	Ocbimv22027341m
cluster8	Ocbimv22033064m
cluster8	Ocbimv22033066m
cluster8	Ocbimv22033067m
cluster8	Ocbimv22033068m
cluster8	Ocbimv22037017m
cluster8	Ocbimv22037018m
cluster8	Ocbimv22037020m
cluster8	Ocbimv22037038m
cluster8	Ocbimv22037044m
cluster8	Ocbimv22015616m
cluster8	Ocbimv22015626m
cluster8	Ocbimv22015636m
cluster8	Ocbimv22010470m
cluster8	Ocbimv22010487m
cluster8	Ocbimv22036272m
cluster8	Ocbimv22031952m
cluster8	Ocbimv22006759m
cluster8	Ocbimv22031903m
cluster8	Ocbimv22031919m
cluster8	Ocbimv22025033m
cluster8	Ocbimv22009357m
cluster8	Ocbimv22019011m
cluster8	Ocbimv22019017m
cluster8	Ocbimv22019022m
cluster8	Ocbimv22019041m
cluster8	Ocbimv22019043m
cluster8	Ocbimv22026662m
cluster8	Ocbimv22018807m
cluster8	Ocbimv22018811m
cluster8	Ocbimv22028381m
cluster8	Ocbimv22028382m
cluster8	Ocbimv22028396m
cluster8	Ocbimv22022188m
cluster8	Ocbimv22015122m
cluster8	Ocbimv22000339m
cluster8	Ocbimv22001374m
cluster8	Ocbimv22039853m
cluster8	Ocbimv22039854m
cluster8	Ocbimv22039855m
cluster8	Ocbimv22039856m
cluster8	Ocbimv22029140m
cluster8	Ocbimv22009910m
cluster8	Ocbimv22037630m
cluster8	Ocbimv22025878m
cluster8	Ocbimv22025882m
cluster8	Ocbimv22025883m
cluster8	Ocbimv22025884m
cluster8	Ocbimv22025895m
cluster8	Ocbimv22038011m
cluster8	Ocbimv22038020m
cluster8	Ocbimv22038024m
cluster8	Ocbimv22038030m
cluster8	Ocbimv22016137m
cluster8	Ocbimv22013508m
cluster8	Ocbimv22013507m
cluster8	Ocbimv22013510m
cluster8	Ocbimv22029728m
cluster8	Ocbimv22013886m
cluster8	Ocbimv22024331m
cluster8	Ocbimv22024363m
cluster8	Ocbimv22030855m
cluster8	Ocbimv22030857m
cluster8	Ocbimv22030860m
cluster8	Ocbimv22026881m
cluster8	Ocbimv22016978m
cluster8	Ocbimv22016979m
cluster8	Ocbimv22016991m
cluster8	Ocbimv22016992m
cluster8	Ocbimv22022736m
cluster8	Ocbimv22022738m
cluster8	Ocbimv22033446m
cluster8	Ocbimv22033448m
cluster8	Ocbimv22012308m
cluster8	Ocbimv22012323m
cluster8	Ocbimv22012324m
cluster8	Ocbimv22012330m
cluster8	Ocbimv22012331m
cluster8	Ocbimv22012332m
cluster8	Ocbimv22012337m
cluster8	Ocbimv22012338m
cluster8	Ocbimv22034933m
cluster8	Ocbimv22038946m
cluster8	Ocbimv22030328m
cluster8	Ocbimv22034584m
cluster8	Ocbimv22001937m
cluster8	Ocbimv22001938m
cluster8	Ocbimv22003794m
cluster8	Ocbimv22018608m
cluster8	Ocbimv22018609m
cluster8	Ocbimv22018613m
cluster8	Ocbimv22018615m
cluster8	Ocbimv22018619m
cluster8	Ocbimv22018622m
cluster8	Ocbimv22008970m
cluster8	Ocbimv22036802m
cluster8	Ocbimv22036803m
cluster8	Ocbimv22036804m
cluster8	Ocbimv22036805m
cluster8	Ocbimv22037585m
cluster8	Ocbimv22037589m
cluster8	Ocbimv22037587m
cluster8	Ocbimv22037591m
cluster8	Ocbimv22037595m
cluster8	Ocbimv22014630m
cluster8	Ocbimv22007282m
cluster8	Ocbimv22031097m
cluster8	Ocbimv22032012m
cluster8	Ocbimv22011221m
cluster8	Ocbimv22011223m
cluster8	Ocbimv22011224m
cluster8	Ocbimv22015572m
cluster8	Ocbimv22011717m
cluster8	Ocbimv22012142m
cluster8	Ocbimv22012144m
cluster8	Ocbimv22012156m
cluster8	Ocbimv22029544m
cluster8	Ocbimv22019883m
cluster8	Ocbimv22036038m
cluster8	Ocbimv22024477m
cluster8	Ocbimv22024483m
cluster8	ENSRNA022761133-T1
cluster8	Ocbimv22019766m
cluster8	Ocbimv22019771m
cluster8	Ocbimv22019774m
cluster8	Ocbimv22019777m
cluster8	Ocbimv22008584m
cluster8	Ocbimv22008585m
cluster8	Ocbimv22008590m
cluster8	Ocbimv22008599m
cluster8	Ocbimv22008622m
cluster8	Ocbimv22002127m
cluster8	Ocbimv22017760m
cluster8	Ocbimv22016631m
cluster8	Ocbimv22010756m
cluster8	Ocbimv22010760m
cluster8	Ocbimv22010762m
cluster8	Ocbimv22031677m
cluster8	Ocbimv22031678m
cluster8	Ocbimv22019834m
cluster8	Ocbimv22038776m
cluster8	Ocbimv22038779m
cluster8	Ocbimv22025223m
cluster8	Ocbimv22021766m
cluster8	Ocbimv22023927m
cluster8	Ocbimv22038378m
cluster8	Ocbimv22023114m
cluster8	Ocbimv22020631m
cluster8	Ocbimv22020650m
cluster8	Ocbimv22020653m
cluster8	Ocbimv22031807m
cluster8	Ocbimv22031819m
cluster8	Ocbimv22025177m
cluster8	Ocbimv22019476m
cluster8	Ocbimv22019477m
cluster8	Ocbimv22026469m
cluster8	Ocbimv22027392m
cluster8	Ocbimv22027394m
cluster8	Ocbimv22027396m
cluster8	Ocbimv22027397m
cluster8	Ocbimv22027407m
cluster8	Ocbimv22009310m
cluster8	Ocbimv22009316m
cluster8	Ocbimv22033490m
cluster8	Ocbimv22033499m
cluster8	Ocbimv22033505m
cluster8	Ocbimv22033379m
cluster8	Ocbimv22033388m
cluster8	Ocbimv22033395m
cluster8	Ocbimv22033396m
cluster8	Ocbimv22029632m
cluster8	Ocbimv22029631m
cluster8	Ocbimv22030575m
cluster8	Ocbimv22030582m
cluster8	Ocbimv22003361m
cluster8	Ocbimv22026476m
cluster8	Ocbimv22026486m
cluster8	Ocbimv22026487m
cluster8	Ocbimv22026488m
cluster8	Ocbimv22006821m
cluster8	Ocbimv22006828m
cluster8	Ocbimv22006833m
cluster8	Ocbimv22006835m
cluster8	Ocbimv22006840m
cluster8	Ocbimv22006843m
cluster8	Ocbimv22006846m
cluster8	Ocbimv22006847m
cluster8	Ocbimv22002775m
cluster8	Ocbimv22013305m
cluster8	Ocbimv22031546m
cluster8	Ocbimv22029272m
cluster8	Ocbimv22029273m
cluster8	Ocbimv22029274m
cluster8	Ocbimv22029276m
cluster8	Ocbimv22029280m
cluster8	Ocbimv22020738m
cluster8	Ocbimv22037814m
cluster8	Ocbimv22037816m
cluster8	Ocbimv22037839m
cluster8	Ocbimv22007807m
cluster8	Ocbimv22007811m
cluster8	Ocbimv22007813m
cluster8	Ocbimv22024895m
cluster8	Ocbimv22024896m
cluster8	Ocbimv22024897m
cluster8	Ocbimv22024900m
cluster8	Ocbimv22022148m
cluster8	Ocbimv22023532m
cluster8	Ocbimv22023533m
cluster8	Ocbimv22035878m
cluster8	Ocbimv22024162m
cluster8	Ocbimv22026050m
cluster8	Ocbimv22000925m
cluster8	Ocbimv22001822m
cluster8	Ocbimv22008502m
cluster8	Ocbimv22008511m
cluster8	Ocbimv22004903m
cluster8	Ocbimv22004912m
cluster8	Ocbimv22004913m
cluster8	Ocbimv22017221m
cluster8	Ocbimv22017226m
cluster8	Ocbimv22017240m
cluster8	Ocbimv22018257m
cluster8	Ocbimv22018258m
cluster8	Ocbimv22032166m
cluster8	Ocbimv22019966m
cluster8	Ocbimv22019967m
cluster8	Ocbimv22024790m
cluster8	Ocbimv22024800m
cluster8	Ocbimv22024801m
cluster8	Ocbimv22024798m
cluster8	Ocbimv22024806m
cluster8	Ocbimv22024816m
cluster8	Ocbimv22024819m
cluster8	Ocbimv22024820m
cluster8	Ocbimv22029004m
cluster8	Ocbimv22038835m
cluster8	Ocbimv22038834m
cluster8	Ocbimv22038839m
cluster8	Ocbimv22038840m
cluster8	Ocbimv22038841m
cluster8	Ocbimv22038842m
cluster8	Ocbimv22038843m
cluster8	Ocbimv22033630m
cluster8	Ocbimv22033631m
cluster8	Ocbimv22006465m
cluster8	Ocbimv22009885m
cluster8	Ocbimv22009886m
cluster8	Ocbimv22009893m
cluster8	Ocbimv22009894m
cluster8	Ocbimv22009896m
cluster8	Ocbimv22032416m
cluster8	Ocbimv22013607m
cluster8	Ocbimv22013613m
cluster8	Ocbimv22013620m
cluster8	Ocbimv22017795m
cluster8	Ocbimv22029501m
cluster8	Ocbimv22029502m
cluster8	Ocbimv22022279m
cluster8	Ocbimv22023833m
cluster8	Ocbimv22027594m
cluster8	Ocbimv22027610m
cluster8	Ocbimv22027613m
cluster8	Ocbimv22027617m
cluster8	Ocbimv22031825m
cluster8	Ocbimv22031839m
cluster8	Ocbimv22031843m
cluster8	Ocbimv22028303m
cluster8	Ocbimv22008217m
cluster8	Ocbimv22008923m
cluster8	Ocbimv22011090m
cluster8	Ocbimv22011091m
cluster8	Ocbimv22011092m
cluster8	Ocbimv22011093m
cluster8	Ocbimv22011095m
cluster8	Ocbimv22032800m
cluster8	Ocbimv22018454m
cluster8	Ocbimv22018947m
cluster8	Ocbimv22018955m
cluster8	Ocbimv22000944m
cluster8	Ocbimv22037303m
cluster8	Ocbimv22030162m
cluster8	Ocbimv22009628m
cluster8	Ocbimv22009629m
cluster8	Ocbimv22009631m
cluster8	Ocbimv22009635m
cluster8	Ocbimv22009639m
cluster8	Ocbimv22009651m
cluster8	Ocbimv22009654m
cluster8	Ocbimv22007527m
cluster8	Ocbimv22004134m
cluster8	Ocbimv22028949m
cluster8	Ocbimv22028951m
cluster8	Ocbimv22009040m
cluster8	Ocbimv22009053m
cluster8	Ocbimv22001436m
cluster8	Ocbimv22001441m
cluster8	Ocbimv22001445m
cluster8	Ocbimv22001457m
cluster8	Ocbimv22039143m
cluster8	Ocbimv22038851m
cluster8	Ocbimv22011500m
cluster8	Ocbimv22027009m
cluster8	Ocbimv22035532m
cluster8	Ocbimv22014181m
cluster8	Ocbimv22014183m
cluster8	Ocbimv22014185m
cluster8	Ocbimv22013574m
cluster8	Ocbimv22013590m
cluster8	Ocbimv22018345m
cluster8	Ocbimv22018344m
cluster8	Ocbimv22032753m
cluster8	Ocbimv22028756m
cluster8	Ocbimv22028760m
cluster8	Ocbimv22028770m
cluster8	Ocbimv22033911m
cluster8	Ocbimv22033912m
cluster8	Ocbimv22014343m
cluster8	Ocbimv22014354m
cluster8	Ocbimv22001946m
cluster8	Ocbimv22031751m
cluster8	Ocbimv22027697m
cluster8	Ocbimv22027698m
cluster8	Ocbimv22028866m
cluster8	Ocbimv22000856m
cluster8	Ocbimv22018394m
cluster8	Ocbimv22018401m
cluster8	Ocbimv22004377m
cluster8	Ocbimv22004379m
cluster8	Ocbimv22017838m
cluster8	Ocbimv22017843m
cluster8	Ocbimv22017847m
cluster8	Ocbimv22017850m
cluster8	Ocbimv22017856m
cluster8	Ocbimv22017878m
cluster8	Ocbimv22017879m
cluster8	Ocbimv22017881m
cluster8	Ocbimv22038866m
cluster8	Ocbimv22022800m
cluster8	Ocbimv22013293m
cluster8	Ocbimv22013294m
cluster8	Ocbimv22013295m
cluster8	Ocbimv22018994m
cluster8	Ocbimv22020859m
cluster8	Ocbimv22020878m
cluster8	Ocbimv22023439m
cluster8	Ocbimv22012758m
cluster8	Ocbimv22008446m
cluster8	Ocbimv22008458m
cluster8	Ocbimv22011839m
cluster8	Ocbimv22016092m
cluster8	Ocbimv22023660m
cluster8	Ocbimv22001016m
cluster8	Ocbimv22001023m
cluster8	Ocbimv22001028m
cluster8	Ocbimv22031944m
cluster8	Ocbimv22023740m
cluster8	Ocbimv22023743m
cluster8	Ocbimv22009692m
cluster8	ENSRNA022761387-T1
cluster8	Ocbimv22016123m
cluster8	Ocbimv22014899m
cluster8	Ocbimv22011325m
cluster8	Ocbimv22000676m
cluster8	Ocbimv22000679m
cluster8	Ocbimv22000681m
cluster8	Ocbimv22026192m
cluster8	Ocbimv22033693m
cluster8	Ocbimv22033697m
cluster8	Ocbimv22024420m
cluster8	Ocbimv22024421m
cluster8	Ocbimv22016255m
cluster8	Ocbimv22016256m
cluster8	Ocbimv22021167m
cluster8	Ocbimv22036317m
cluster8	Ocbimv22010140m
cluster8	Ocbimv22005977m
cluster8	Ocbimv22005980m
cluster8	Ocbimv22038275m
cluster8	Ocbimv22038274m
cluster8	Ocbimv22038279m
cluster8	Ocbimv22038280m
cluster8	Ocbimv22024402m
cluster8	Ocbimv22022914m
cluster8	Ocbimv22022915m
cluster8	Ocbimv22022916m
cluster8	Ocbimv22022917m
cluster8	Ocbimv22022925m
cluster8	Ocbimv22008257m
cluster8	Ocbimv22008259m
cluster8	Ocbimv22008265m
cluster8	Ocbimv22008270m
cluster8	Ocbimv22016548m
cluster8	Ocbimv22009139m
cluster8	Ocbimv22033527m
cluster8	Ocbimv22004871m
cluster8	Ocbimv22004872m
cluster8	Ocbimv22004873m
cluster8	Ocbimv22022905m
cluster8	Ocbimv22006089m
cluster8	Ocbimv22006094m
cluster8	Ocbimv22033077m
cluster8	Ocbimv22000295m
cluster8	Ocbimv22000298m
cluster8	Ocbimv22000302m
cluster8	Ocbimv22019506m
cluster8	Ocbimv22007903m
cluster8	Ocbimv22007906m
cluster8	Ocbimv22007905m
cluster8	Ocbimv22007925m
cluster8	Ocbimv22021096m
cluster8	Ocbimv22033571m
cluster8	Ocbimv22033572m
cluster8	Ocbimv22012392m
cluster8	Ocbimv22020493m
cluster8	Ocbimv22028330m
cluster8	Ocbimv22027378m
cluster8	Ocbimv22016006m
cluster8	Ocbimv22016010m
cluster8	Ocbimv22016012m
cluster8	Ocbimv22016013m
cluster8	Ocbimv22016016m
cluster8	Ocbimv22034952m
cluster8	Ocbimv22034953m
cluster8	Ocbimv22022255m
cluster8	Ocbimv22015143m
cluster8	Ocbimv22015145m
cluster8	Ocbimv22015150m
cluster8	Ocbimv22027373m
cluster8	Ocbimv22014084m
cluster8	Ocbimv22014086m
cluster8	Ocbimv22003352m
cluster8	Ocbimv22033723m
cluster8	Ocbimv22033731m
cluster8	Ocbimv22026939m
cluster8	Ocbimv22026945m
cluster8	Ocbimv22026946m
cluster8	Ocbimv22026947m
cluster8	Ocbimv22035308m
cluster8	Ocbimv22035315m
cluster8	Ocbimv22035316m
cluster8	Ocbimv22035318m
cluster8	Ocbimv22035319m
cluster8	Ocbimv22035321m
cluster8	Ocbimv22038116m
cluster8	Ocbimv22038135m
cluster8	Ocbimv22038138m
cluster8	Ocbimv22038140m
cluster8	Ocbimv22038141m
cluster8	Ocbimv22038142m
cluster8	Ocbimv22034821m
cluster8	Ocbimv22034823m
cluster8	Ocbimv22034824m
cluster8	Ocbimv22010339m
cluster8	Ocbimv22038196m
cluster8	Ocbimv22038199m
cluster8	Ocbimv22038227m
cluster8	Ocbimv22028856m
cluster8	Ocbimv22028860m
cluster8	Ocbimv22039471m
cluster8	Ocbimv22039479m
cluster8	Ocbimv22039480m
cluster8	Ocbimv22000483m
cluster8	Ocbimv22000489m
cluster8	Ocbimv22000490m
cluster8	Ocbimv22020106m
cluster8	Ocbimv22019451m
cluster8	Ocbimv22034212m
cluster8	Ocbimv22001658m
cluster8	Ocbimv22022121m
cluster8	Ocbimv22022137m
cluster8	Ocbimv22027980m
cluster8	Ocbimv22039811m
cluster8	Ocbimv22039812m
cluster8	Ocbimv22039813m
cluster8	ENSRNA022761474-T1
cluster8	Ocbimv22034613m
cluster8	Ocbimv22030246m
cluster8	Ocbimv22028523m
cluster8	Ocbimv22028535m
cluster8	Ocbimv22009930m
cluster8	Ocbimv22019939m
cluster8	Ocbimv22019946m
cluster8	Ocbimv22019947m
cluster8	Ocbimv22019948m
cluster8	Ocbimv22016221m
cluster8	Ocbimv22016222m
cluster8	Ocbimv22016223m
cluster8	Ocbimv22014935m
cluster8	Ocbimv22014941m
cluster8	Ocbimv22000198m
cluster8	Ocbimv22016606m
cluster8	Ocbimv22016608m
cluster8	Ocbimv22016609m
cluster8	Ocbimv22016614m
cluster8	Ocbimv22016615m
cluster8	Ocbimv22016616m
cluster8	Ocbimv22027260m
cluster8	Ocbimv22026255m
cluster8	Ocbimv22026258m
cluster8	Ocbimv22026268m
cluster8	Ocbimv22026275m
cluster8	Ocbimv22032709m
cluster8	Ocbimv22032710m
cluster8	Ocbimv22014482m
cluster8	Ocbimv22003188m
cluster8	Ocbimv22003199m
cluster8	Ocbimv22029163m
cluster8	Ocbimv22029164m
cluster8	Ocbimv22012658m
cluster8	Ocbimv22028578m
cluster8	Ocbimv22028580m
cluster8	Ocbimv22028581m
cluster8	Ocbimv22032472m
cluster8	Ocbimv22001806m
cluster8	Ocbimv22005763m
cluster8	Ocbimv22009176m
cluster8	Ocbimv22016320m
cluster8	Ocbimv22003955m
cluster8	Ocbimv22003963m
cluster8	Ocbimv22035394m
cluster8	Ocbimv22035387m
cluster8	Ocbimv22035393m
cluster8	Ocbimv22035389m
cluster8	Ocbimv22035399m
cluster8	ENSRNA022761471-T1
cluster8	Ocbimv22012129m
cluster8	Ocbimv22012773m
cluster8	Ocbimv22012774m
cluster8	Ocbimv22039561m
cluster8	Ocbimv22020606m
cluster8	Ocbimv22010851m
cluster8	Ocbimv22011239m
cluster8	Ocbimv22011911m
cluster8	Ocbimv22011913m
cluster8	Ocbimv22011916m
cluster8	Ocbimv22011928m
cluster8	Ocbimv22011927m
cluster8	Ocbimv22011932m
cluster8	Ocbimv22005660m
cluster8	Ocbimv22020433m
cluster8	Ocbimv22020436m
cluster8	Ocbimv22019180m
cluster8	Ocbimv22007015m
cluster8	Ocbimv22012232m
cluster8	Ocbimv22014674m
cluster8	Ocbimv22014698m
cluster8	Ocbimv22014696m
cluster8	Ocbimv22014699m
cluster8	Ocbimv22014701m
cluster8	Ocbimv22014709m
cluster8	Ocbimv22004160m
cluster8	Ocbimv22004165m
cluster8	Ocbimv22004176m
cluster8	Ocbimv22004183m
cluster8	Ocbimv22004195m
cluster8	Ocbimv22004194m
cluster8	Ocbimv22006403m
cluster8	Ocbimv22010647m
cluster8	Ocbimv22031187m
cluster8	Ocbimv22014424m
cluster8	Ocbimv22026284m
cluster8	Ocbimv22026285m
cluster8	Ocbimv22026295m
cluster8	Ocbimv22026305m
cluster8	Ocbimv22028797m
cluster8	Ocbimv22007376m
cluster8	Ocbimv22007377m
cluster8	Ocbimv22026916m
cluster8	Ocbimv22031258m
cluster8	Ocbimv22028338m
cluster8	Ocbimv22028352m
cluster8	Ocbimv22039043m
cluster8	Ocbimv22031640m
cluster8	Ocbimv22031649m
cluster8	Ocbimv22031651m
cluster8	Ocbimv22036998m
cluster8	Ocbimv22020713m
cluster8	Ocbimv22028150m
cluster8	Ocbimv22028162m
cluster8	Ocbimv22028164m
cluster8	Ocbimv22028167m
cluster8	Ocbimv22008649m
cluster8	Ocbimv22008657m
cluster8	Ocbimv22037228m
cluster8	Ocbimv22038559m
cluster8	Ocbimv22039890m
cluster8	Ocbimv22039891m
cluster8	Ocbimv22039893m
cluster8	Ocbimv22003873m
cluster8	Ocbimv22024680m
cluster8	Ocbimv22034020m
cluster8	Ocbimv22003264m
cluster8	Ocbimv22003271m
cluster8	Ocbimv22034378m
cluster8	Ocbimv22039188m
cluster8	Ocbimv22026559m
cluster8	Ocbimv22026560m
cluster8	Ocbimv22002285m
cluster8	Ocbimv22005318m
cluster8	Ocbimv22005319m
cluster8	Ocbimv22020941m
cluster8	Ocbimv22025530m
cluster8	Ocbimv22025534m
cluster8	Ocbimv22006233m
cluster8	Ocbimv22006234m
cluster8	Ocbimv22006235m
cluster8	Ocbimv22006238m
cluster8	Ocbimv22006240m
cluster8	Ocbimv22006249m
cluster8	Ocbimv22006253m
cluster8	Ocbimv22006254m
cluster8	Ocbimv22006264m
cluster8	Ocbimv22007781m
cluster8	Ocbimv22007782m
cluster8	Ocbimv22007786m
cluster8	Ocbimv22007792m
cluster8	Ocbimv22023855m
cluster8	Ocbimv22003067m
cluster8	Ocbimv22003087m
cluster8	Ocbimv22003088m
cluster8	Ocbimv22034571m
cluster8	Ocbimv22034575m
cluster8	Ocbimv22034565m
cluster8	Ocbimv22034573m
cluster8	Ocbimv22034576m
cluster8	Ocbimv22034572m
cluster8	Ocbimv22000545m
cluster8	Ocbimv22000546m
cluster8	Ocbimv22000898m
cluster8	Ocbimv22013328m
cluster8	Ocbimv22013331m
cluster8	Ocbimv22037094m
cluster8	Ocbimv22037095m
cluster8	Ocbimv22014878m
cluster8	Ocbimv22003652m
cluster8	Ocbimv22003654m
cluster8	Ocbimv22023802m
cluster8	Ocbimv22023804m
cluster8	Ocbimv22020136m
cluster8	Ocbimv22007259m
cluster8	Ocbimv22007263m
cluster8	Ocbimv22034320m
cluster8	Ocbimv22034321m
cluster8	Ocbimv22034325m
cluster8	Ocbimv22034332m
cluster8	Ocbimv22034333m
cluster8	Ocbimv22034341m
cluster8	Ocbimv22034342m
cluster8	Ocbimv22034205m
cluster8	Ocbimv22034233m
cluster8	Ocbimv22006703m
cluster8	Ocbimv22026515m
cluster8	Ocbimv22038665m
cluster8	Ocbimv22020358m
cluster8	Ocbimv22020360m
cluster8	Ocbimv22020361m
cluster8	Ocbimv22020362m
cluster8	Ocbimv22020363m
cluster8	Ocbimv22034769m
cluster8	Ocbimv22034770m
cluster8	Ocbimv22034772m
cluster8	Ocbimv22014886m
cluster8	Ocbimv22014891m
cluster8	Ocbimv22010562m
cluster8	Ocbimv22010561m
cluster8	Ocbimv22010563m
cluster8	Ocbimv22010573m
cluster8	Ocbimv22035880m
cluster8	Ocbimv22035894m
cluster8	Ocbimv22035899m
cluster8	Ocbimv22035900m
cluster8	Ocbimv22035904m
cluster8	Ocbimv22014974m
cluster8	Ocbimv22013215m
cluster8	Ocbimv22013216m
cluster8	Ocbimv22013220m
cluster8	Ocbimv22000362m
cluster8	Ocbimv22005527m
cluster8	Ocbimv22005530m
cluster8	Ocbimv22005545m
cluster8	Ocbimv22005546m
cluster8	Ocbimv22005690m
cluster8	Ocbimv22005698m
cluster8	Ocbimv22005697m
cluster8	Ocbimv22027628m
cluster8	Ocbimv22027629m
cluster8	Ocbimv22016034m
cluster8	Ocbimv22023747m
cluster8	Ocbimv22023750m
cluster8	Ocbimv22024968m
cluster8	Ocbimv22024975m
cluster8	Ocbimv22024979m
cluster8	Ocbimv22000268m
cluster8	Ocbimv22000278m
cluster8	Ocbimv22000280m
cluster8	Ocbimv22010955m
cluster8	Ocbimv22023888m
cluster8	Ocbimv22023889m
cluster8	Ocbimv22005902m
cluster8	Ocbimv22005904m
cluster8	Ocbimv22005908m
cluster8	Ocbimv22005909m
cluster8	Ocbimv22005910m
cluster8	Ocbimv22005911m
cluster8	Ocbimv22005912m
cluster8	Ocbimv22005913m
cluster8	Ocbimv22005914m
cluster8	Ocbimv22005916m
cluster8	Ocbimv22005915m
cluster8	Ocbimv22005918m
cluster8	Ocbimv22005921m
cluster8	Ocbimv22005922m
cluster8	Ocbimv22005928m
cluster8	Ocbimv22025235m
cluster8	Ocbimv22020062m
cluster8	Ocbimv22020066m
cluster8	Ocbimv22020068m
cluster8	Ocbimv22020081m
cluster8	Ocbimv22020082m
cluster8	Ocbimv22030445m
cluster8	Ocbimv22030449m
cluster8	Ocbimv22030447m
cluster8	Ocbimv22030448m
cluster8	Ocbimv22036894m
cluster8	Ocbimv22036911m
cluster8	Ocbimv22036917m
cluster8	Ocbimv22036924m
cluster8	Ocbimv22025487m
cluster8	Ocbimv22014651m
cluster8	Ocbimv22014656m
cluster8	Ocbimv22003833m
cluster8	Ocbimv22029587m
cluster8	Ocbimv22004238m
cluster8	Ocbimv22004239m
cluster8	Ocbimv22011437m
cluster8	Ocbimv22026337m
cluster8	Ocbimv22026340m
cluster8	Ocbimv22026707m
cluster8	Ocbimv22037319m
cluster8	Ocbimv22037320m
cluster8	Ocbimv22025637m
cluster8	Ocbimv22014064m
cluster8	Ocbimv22032013m
cluster8	Ocbimv22032020m
cluster8	Ocbimv22032027m
cluster8	Ocbimv22032028m
cluster8	Ocbimv22018574m
cluster8	Ocbimv22018577m
cluster8	Ocbimv22018586m
cluster8	Ocbimv22034358m
cluster8	Ocbimv22032306m
cluster8	Ocbimv22021483m
cluster8	Ocbimv22005637m
cluster8	Ocbimv22005638m
cluster8	Ocbimv22021185m
cluster8	Ocbimv22031978m
cluster8	Ocbimv22025374m
cluster8	Ocbimv22007836m
cluster8	Ocbimv22007843m
cluster8	Ocbimv22007846m
cluster8	Ocbimv22007872m
cluster8	Ocbimv22027772m
cluster8	Ocbimv22027773m
cluster8	Ocbimv22036703m
cluster8	Ocbimv22036705m
cluster8	Ocbimv22036707m
cluster8	Ocbimv22036715m
cluster8	Ocbimv22012161m
cluster8	Ocbimv22036571m
cluster8	Ocbimv22036574m
cluster8	Ocbimv22036579m
cluster8	Ocbimv22036591m
cluster8	Ocbimv22026603m
cluster8	Ocbimv22026606m
cluster8	Ocbimv22037205m
cluster8	Ocbimv22037211m
cluster8	Ocbimv22001118m
cluster8	Ocbimv22030295m
cluster8	Ocbimv22021955m
cluster8	Ocbimv22021956m
cluster8	Ocbimv22033851m
cluster8	Ocbimv22033856m
cluster8	Ocbimv22033857m
cluster8	Ocbimv22033863m
cluster8	Ocbimv22033873m
cluster8	Ocbimv22033876m
cluster8	Ocbimv22020672m
cluster8	Ocbimv22020321m
cluster8	Ocbimv22020323m
cluster8	Ocbimv22020326m
cluster8	Ocbimv22015861m
cluster8	Ocbimv22022464m
cluster8	Ocbimv22022465m
cluster8	Ocbimv22024943m
cluster8	Ocbimv22037748m
cluster8	Ocbimv22027217m
cluster8	Ocbimv22027218m
cluster8	Ocbimv22008728m
cluster8	Ocbimv22004554m
cluster8	Ocbimv22031398m
cluster8	Ocbimv22023597m
cluster8	Ocbimv22017437m
cluster8	Ocbimv22033782m
cluster8	Ocbimv22033787m
cluster8	Ocbimv22033791m
cluster8	Ocbimv22017052m
cluster8	Ocbimv22031334m
cluster8	Ocbimv22017432m
cluster8	Ocbimv22031494m
cluster8	Ocbimv22031493m
cluster8	Ocbimv22031495m
cluster8	Ocbimv22024961m
cluster8	Ocbimv22037362m
cluster8	Ocbimv22037363m
cluster8	Ocbimv22012259m
cluster8	Ocbimv22012262m
cluster8	Ocbimv22012263m
cluster8	Ocbimv22012265m
cluster8	Ocbimv22012266m
cluster8	Ocbimv22030691m
cluster8	Ocbimv22022960m
cluster8	Ocbimv22022962m
cluster8	Ocbimv22027230m
cluster8	Ocbimv22021654m
cluster8	Ocbimv22021664m
cluster8	Ocbimv22021666m
cluster8	Ocbimv22033590m
cluster8	Ocbimv22026730m
cluster8	Ocbimv22026733m
cluster8	Ocbimv22026736m
cluster8	Ocbimv22024489m
cluster8	Ocbimv22032531m
cluster8	Ocbimv22014507m
cluster8	Ocbimv22010942m
cluster8	Ocbimv22033760m
cluster8	Ocbimv22033761m
cluster8	Ocbimv22033762m
cluster8	Ocbimv22033763m
cluster8	Ocbimv22033764m
cluster8	Ocbimv22026979m
cluster8	Ocbimv22026981m
cluster8	Ocbimv22010732m
cluster8	Ocbimv22003814m
cluster8	Ocbimv22039374m
cluster8	Ocbimv22039378m
cluster8	Ocbimv22017521m
cluster8	Ocbimv22017524m
cluster8	Ocbimv22017525m
cluster8	Ocbimv22017526m
cluster8	Ocbimv22017527m
cluster8	Ocbimv22017528m
cluster8	Ocbimv22004404m
cluster8	Ocbimv22004420m
cluster8	Ocbimv22004422m
cluster8	Ocbimv22022390m
cluster8	Ocbimv22022391m
cluster8	Ocbimv22022392m
cluster8	Ocbimv22017171m
cluster8	Ocbimv22021931m
cluster8	Ocbimv22021932m
cluster8	Ocbimv22010145m
cluster8	Ocbimv22010146m
cluster8	Ocbimv22034398m
cluster8	Ocbimv22034401m
cluster8	Ocbimv22033099m
cluster8	Ocbimv22006483m
cluster8	Ocbimv22022874m
cluster8	Ocbimv22015788m
cluster8	Ocbimv22015790m
cluster8	Ocbimv22009453m
cluster8	Ocbimv22016761m
cluster8	Ocbimv22016765m
cluster8	Ocbimv22039155m
cluster8	Ocbimv22039161m
cluster8	Ocbimv22039162m
cluster8	Ocbimv22010252m
cluster8	Ocbimv22010256m
cluster8	Ocbimv22002511m
cluster8	Ocbimv22002517m
cluster8	Ocbimv22002520m
cluster8	Ocbimv22002523m
cluster8	Ocbimv22012212m
cluster8	Ocbimv22034497m
cluster8	Ocbimv22034501m
cluster8	Ocbimv22021709m
cluster8	Ocbimv22011721m
cluster8	Ocbimv22030943m
cluster8	Ocbimv22000955m
cluster8	Ocbimv22028214m
cluster8	Ocbimv22028215m
cluster8	Ocbimv22020690m
cluster8	Ocbimv22020695m
cluster8	Ocbimv22013937m
cluster8	Ocbimv22013943m
cluster8	Ocbimv22013944m
cluster8	Ocbimv22013946m
cluster8	Ocbimv22013940m
cluster8	Ocbimv22013952m
cluster8	Ocbimv22013954m
cluster8	Ocbimv22013957m
cluster8	Ocbimv22013960m
cluster8	Ocbimv22013963m
cluster8	Ocbimv22036245m
cluster8	Ocbimv22036248m
cluster8	Ocbimv22007881m
cluster8	Ocbimv22007883m
cluster8	Ocbimv22007884m
cluster8	Ocbimv22019154m
cluster8	Ocbimv22019156m
cluster8	Ocbimv22023452m
cluster8	Ocbimv22022458m
cluster8	Ocbimv22026421m
cluster8	Ocbimv22038367m
cluster8	Ocbimv22038366m
cluster8	Ocbimv22034978m
cluster8	Ocbimv22033112m
cluster8	Ocbimv22026527m
cluster8	Ocbimv22026529m
cluster8	Ocbimv22014448m
cluster8	Ocbimv22014450m
cluster8	Ocbimv22014451m
cluster8	Ocbimv22000586m
cluster8	Ocbimv22000588m
cluster8	Ocbimv22000589m
cluster8	Ocbimv22000601m
cluster8	Ocbimv22000602m
cluster8	Ocbimv22000604m
cluster8	Ocbimv22000605m
cluster8	Ocbimv22039064m
cluster8	Ocbimv22030600m
cluster8	Ocbimv22026019m
cluster8	Ocbimv22003767m
cluster8	Ocbimv22013005m
cluster8	Ocbimv22023702m
cluster8	Ocbimv22017330m
cluster8	Ocbimv22015878m
cluster8	Ocbimv22019211m
cluster8	Ocbimv22026364m
cluster8	Ocbimv22004264m
cluster8	Ocbimv22006667m
cluster8	Ocbimv22023165m
cluster8	Ocbimv22023166m
cluster8	Ocbimv22023168m
cluster8	Ocbimv22030792m
cluster8	Ocbimv22031014m
cluster8	Ocbimv22031030m
cluster8	Ocbimv22031031m
cluster8	Ocbimv22031025m
cluster8	Ocbimv22034722m
cluster8	Ocbimv22029529m
cluster8	Ocbimv22018566m
cluster8	Ocbimv22023513m
cluster8	Ocbimv22036353m
cluster8	Ocbimv22018385m
cluster8	Ocbimv22018386m
cluster8	Ocbimv22018387m
cluster8	Ocbimv22009567m
cluster8	Ocbimv22008288m
cluster8	Ocbimv22008290m
cluster8	Ocbimv22008291m
cluster8	Ocbimv22004796m
cluster8	Ocbimv22004805m
cluster8	Ocbimv22034589m
cluster8	Ocbimv22006577m
cluster8	Ocbimv22006581m
cluster8	Ocbimv22006585m
cluster8	Ocbimv22006587m
cluster8	ENSRNA022761927-T1
cluster8	Ocbimv22037117m
cluster8	Ocbimv22037121m
cluster8	Ocbimv22004697m
cluster8	Ocbimv22035448m
cluster8	Ocbimv22022770m
cluster8	Ocbimv22011578m
cluster8	Ocbimv22018917m
cluster8	Ocbimv22033518m
cluster8	Ocbimv22017042m
cluster8	Ocbimv22038731m
cluster8	Ocbimv22038743m
cluster8	Ocbimv22017031m
cluster8	Ocbimv22029382m
cluster8	Ocbimv22039207m
cluster8	Ocbimv22000627m
cluster8	Ocbimv22000632m
cluster8	Ocbimv22000633m
cluster8	Ocbimv22026353m
cluster8	Ocbimv22030932m
cluster8	Ocbimv22030933m
cluster8	Ocbimv22014411m
cluster8	Ocbimv22014412m
cluster8	Ocbimv22018139m
cluster8	Ocbimv22018141m
cluster8	Ocbimv22035652m
cluster8	Ocbimv22035660m
cluster8	Ocbimv22016842m
cluster8	Ocbimv22016859m
cluster8	Ocbimv22016862m
cluster8	Ocbimv22036302m
cluster8	Ocbimv22030216m
cluster8	Ocbimv22030217m
cluster8	Ocbimv22030222m
cluster8	Ocbimv22005829m
cluster8	Ocbimv22005844m
cluster8	Ocbimv22005850m
cluster8	Ocbimv22005859m
cluster8	Ocbimv22005867m
cluster8	Ocbimv22005875m
cluster8	Ocbimv22032872m
cluster8	Ocbimv22032874m
cluster8	Ocbimv22008678m
cluster8	Ocbimv22022213m
cluster8	Ocbimv22005583m
cluster8	Ocbimv22003124m
cluster8	Ocbimv22033709m
cluster8	Ocbimv22004707m
cluster8	Ocbimv22004709m
cluster8	Ocbimv22004711m
cluster8	Ocbimv22004712m
cluster8	Ocbimv22025329m
cluster8	Ocbimv22013633m
cluster8	Ocbimv22019395m
cluster8	Ocbimv22019396m
cluster8	Ocbimv22018298m
cluster8	Ocbimv22022302m
cluster8	Ocbimv22022303m
cluster8	Ocbimv22038515m
cluster8	Ocbimv22038516m
cluster8	Ocbimv22038518m
cluster8	Ocbimv22038517m
cluster8	Ocbimv22038528m
cluster8	Ocbimv22035668m
cluster8	Ocbimv22008309m
cluster8	Ocbimv22008312m
cluster8	Ocbimv22008313m
cluster8	Ocbimv22008315m
cluster8	Ocbimv22004827m
cluster8	Ocbimv22004833m
cluster8	Ocbimv22004837m
cluster8	Ocbimv22004839m
cluster8	Ocbimv22004840m
cluster8	Ocbimv22036734m
cluster8	Ocbimv22003289m
cluster8	Ocbimv22024447m
cluster8	Ocbimv22027643m
cluster8	Ocbimv22027644m
cluster8	Ocbimv22027648m
cluster8	Ocbimv22031737m
cluster8	Ocbimv22011041m
cluster8	Ocbimv22023820m
cluster8	Ocbimv22016922m
cluster8	Ocbimv22039876m
cluster8	Ocbimv22039881m
cluster8	Ocbimv22038442m
cluster8	Ocbimv22002483m
cluster8	Ocbimv22002487m
cluster8	Ocbimv22019746m
cluster8	Ocbimv22019756m
cluster8	Ocbimv22030152m
cluster8	Ocbimv22032924m
cluster8	Ocbimv22039004m
cluster8	Ocbimv22013061m
cluster8	Ocbimv22034753m
cluster8	Ocbimv22009002m
cluster8	Ocbimv22009004m
cluster8	Ocbimv22009006m
cluster8	Ocbimv22009008m
cluster8	Ocbimv22023409m
cluster8	Ocbimv22023412m
cluster8	Ocbimv22039928m
cluster8	Ocbimv22031455m
cluster8	Ocbimv22031464m
cluster8	Ocbimv22031465m
cluster8	Ocbimv22023568m
cluster8	Ocbimv22023572m
cluster8	Ocbimv22028823m
cluster8	Ocbimv22000422m
cluster8	Ocbimv22001263m
cluster8	Ocbimv22036848m
cluster8	Ocbimv22024698m
cluster8	Ocbimv22010794m
cluster8	Ocbimv22010795m
cluster8	Ocbimv22003805m
cluster8	Ocbimv22037265m
cluster8	Ocbimv22028646m
cluster8	Ocbimv22032195m
cluster8	Ocbimv22029666m
cluster8	Ocbimv22029676m
cluster8	Ocbimv22015735m
cluster8	Ocbimv22017657m
cluster8	Ocbimv22017659m
cluster8	Ocbimv22017669m
cluster8	Ocbimv22026547m
cluster8	Ocbimv22026551m
cluster8	Ocbimv22026553m
cluster8	Ocbimv22000005m
cluster8	Ocbimv22023352m
cluster8	Ocbimv22037875m
cluster8	Ocbimv22039089m
cluster8	Ocbimv22039092m
cluster8	Ocbimv22027758m
cluster8	Ocbimv22027764m
cluster8	Ocbimv22012185m
cluster8	Ocbimv22007343m
cluster8	Ocbimv22007348m
cluster8	Ocbimv22014668m
cluster8	Ocbimv22032133m
cluster8	Ocbimv22019288m
cluster8	Ocbimv22036649m
cluster8	Ocbimv22036650m
cluster8	Ocbimv22036660m
cluster8	Ocbimv22033934m
cluster8	Ocbimv22039721m
cluster8	Ocbimv22032613m
cluster8	Ocbimv22032616m
cluster8	Ocbimv22009295m
cluster8	Ocbimv22009297m
cluster8	Ocbimv22009302m
cluster8	Ocbimv22008423m
cluster8	Ocbimv22008422m
cluster8	Ocbimv22004660m
cluster8	Ocbimv22004668m
cluster8	Ocbimv22004852m
cluster8	Ocbimv22004853m
cluster8	Ocbimv22004855m
cluster8	Ocbimv22031200m
cluster8	Ocbimv22012021m
cluster8	Ocbimv22012022m
cluster8	Ocbimv22012023m
cluster8	Ocbimv22032414m
cluster8	Ocbimv22007382m
cluster8	Ocbimv22007383m
cluster8	Ocbimv22027712m
cluster8	Ocbimv22027716m
cluster8	Ocbimv22027720m
cluster8	Ocbimv22035183m
cluster8	Ocbimv22028065m
cluster8	Ocbimv22028069m
cluster8	Ocbimv22009218m
cluster8	ENSRNA022761658-T1
cluster8	Ocbimv22022632m
cluster8	Ocbimv22003232m
cluster8	Ocbimv22003234m
cluster8	Ocbimv22003236m
cluster8	Ocbimv22008195m
cluster8	Ocbimv22007935m
cluster8	Ocbimv22007939m
cluster8	Ocbimv22007938m
cluster8	ENSRNA022761657-T1
cluster8	Ocbimv22010705m
cluster8	Ocbimv22000167m
cluster8	Ocbimv22009800m
cluster8	Ocbimv22039936m
cluster8	Ocbimv22029240m
cluster8	Ocbimv22035428m
cluster8	Ocbimv22016674m
cluster8	Ocbimv22000438m
cluster8	Ocbimv22012466m
cluster8	Ocbimv22002505m
cluster8	Ocbimv22027896m
cluster8	Ocbimv22028953m
cluster8	Ocbimv22005163m
cluster8	Ocbimv22008746m
cluster8	Ocbimv22008747m
cluster8	Ocbimv22028977m
cluster8	Ocbimv22027411m
cluster8	Ocbimv22018136m
cluster8	Ocbimv22026633m
cluster8	Ocbimv22033461m
cluster8	Ocbimv22001790m
cluster8	Ocbimv22031262m
cluster8	Ocbimv22003382m
cluster8	Ocbimv22001579m
cluster8	Ocbimv22001580m
cluster8	Ocbimv22017552m
cluster8	Ocbimv22026489m
cluster8	Ocbimv22003603m
cluster8	Ocbimv22035568m
cluster8	Ocbimv22035570m
cluster8	Ocbimv22035571m
cluster8	Ocbimv22035573m
cluster8	Ocbimv22007301m
cluster8	Ocbimv22007302m
cluster8	ENSRNA022761751-T1
cluster8	Ocbimv22012060m
cluster8	ENSRNA022761750-T1
cluster8	Ocbimv22025453m
cluster8	Ocbimv22025454m
cluster8	Ocbimv22036606m
cluster8	Ocbimv22034810m
cluster8	Ocbimv22034809m
cluster8	Ocbimv22016060m
cluster8	Ocbimv22001366m
cluster8	Ocbimv22026176m
cluster8	Ocbimv22003723m
cluster8	Ocbimv22036141m
cluster8	Ocbimv22036137m
cluster8	Ocbimv22017117m
cluster8	Ocbimv22017119m
cluster8	Ocbimv22006967m
cluster8	Ocbimv22003005m
cluster8	Ocbimv22007712m
cluster8	Ocbimv22007717m
cluster8	Ocbimv22025356m
cluster8	Ocbimv22022193m
cluster8	Ocbimv22003702m
cluster8	Ocbimv22019070m
cluster8	Ocbimv22019071m
cluster8	Ocbimv22020454m
cluster8	Ocbimv22009995m
cluster8	Ocbimv22029312m
cluster8	Ocbimv22027633m
cluster8	Ocbimv22027637m
cluster8	Ocbimv22034408m
cluster8	Ocbimv22016668m
cluster8	Ocbimv22003577m
cluster8	Ocbimv22003578m
cluster8	Ocbimv22018151m
cluster8	Ocbimv22021203m
cluster8	Ocbimv22021210m
cluster8	Ocbimv22006616m
cluster8	Ocbimv22015251m
cluster8	Ocbimv22027893m
cluster8	Ocbimv22005092m
cluster8	Ocbimv22003688m
cluster8	Ocbimv22037983m
cluster8	Ocbimv22037986m
cluster8	Ocbimv22037987m
cluster8	Ocbimv22037988m
cluster8	Ocbimv22037989m
cluster8	Ocbimv22039240m
cluster8	Ocbimv22039241m
cluster8	Ocbimv22039242m
cluster8	Ocbimv22039243m
cluster8	Ocbimv22039244m
cluster8	Ocbimv22036487m
cluster8	Ocbimv22036491m
cluster8	Ocbimv22036492m
cluster8	Ocbimv22036493m
cluster8	Ocbimv22036494m
cluster8	Ocbimv22028568m
cluster8	Ocbimv22028570m
cluster8	Ocbimv22028571m
cluster8	Ocbimv22028573m
cluster8	Ocbimv22028572m
cluster8	Ocbimv22028574m
cluster8	Ocbimv22028575m
cluster8	Ocbimv22001103m
cluster8	Ocbimv22001415m
cluster8	Ocbimv22027732m
cluster8	Ocbimv22026885m
cluster8	Ocbimv22024205m
cluster8	Ocbimv22024212m
cluster8	Ocbimv22024217m
cluster8	Ocbimv22034732m
cluster8	Ocbimv22008305m
cluster8	Ocbimv22008307m
cluster8	Ocbimv22002200m
cluster8	Ocbimv22002202m
cluster8	Ocbimv22002207m
cluster8	Ocbimv22002206m
cluster8	Ocbimv22002208m
cluster8	Ocbimv22002209m
cluster8	Ocbimv22002210m
cluster8	Ocbimv22017277m
cluster8	Ocbimv22017281m
cluster8	Ocbimv22020019m
cluster8	Ocbimv22020020m
cluster8	Ocbimv22020023m
cluster8	Ocbimv22020026m
cluster8	Ocbimv22020029m
cluster8	Ocbimv22020032m
cluster8	Ocbimv22004386m
cluster8	Ocbimv22004388m
cluster8	Ocbimv22009746m
cluster8	Ocbimv22039270m
cluster8	Ocbimv22027868m
cluster8	Ocbimv22001896m
cluster8	Ocbimv22001904m
cluster8	Ocbimv22021728m
cluster8	Ocbimv22021729m
cluster8	Ocbimv22013901m
cluster8	Ocbimv22013902m
cluster8	Ocbimv22013678m
cluster8	Ocbimv22001596m
cluster8	Ocbimv22002151m
cluster8	Ocbimv22034696m
cluster8	Ocbimv22033774m
cluster8	Ocbimv22001318m
cluster8	Ocbimv22018751m
cluster8	Ocbimv22018750m
cluster8	Ocbimv22018747m
cluster8	Ocbimv22000819m
cluster8	Ocbimv22017737m
cluster8	Ocbimv22017738m
cluster8	Ocbimv22021266m
cluster8	Ocbimv22029496m
cluster8	Ocbimv22005588m
cluster8	Ocbimv22032815m
cluster8	Ocbimv22035152m
cluster8	Ocbimv22014272m
cluster8	Ocbimv22014274m
cluster8	Ocbimv22004972m
cluster8	Ocbimv22004978m
cluster8	Ocbimv22018941m
cluster8	Ocbimv22033673m
cluster8	Ocbimv22034127m
cluster8	Ocbimv22034134m
cluster8	Ocbimv22030460m
cluster8	Ocbimv22030465m
cluster8	Ocbimv22030466m
cluster8	Ocbimv22030467m
cluster8	Ocbimv22030476m
cluster8	Ocbimv22004577m
cluster8	Ocbimv22039353m
cluster8	Ocbimv22039354m
cluster8	Ocbimv22033805m
cluster8	Ocbimv22033806m
cluster8	Ocbimv22003928m
cluster8	Ocbimv22027356m
cluster8	Ocbimv22030028m
cluster8	Ocbimv22030049m
cluster8	Ocbimv22030054m
cluster8	Ocbimv22030053m
cluster8	Ocbimv22030085m
cluster8	Ocbimv22030069m
cluster8	Ocbimv22030062m
cluster8	Ocbimv22030089m
cluster8	Ocbimv22030090m
cluster8	Ocbimv22012386m
cluster8	Ocbimv22012387m
cluster8	Ocbimv22030674m
cluster8	Ocbimv22030675m
cluster8	Ocbimv22030676m
cluster8	Ocbimv22013486m
cluster8	Ocbimv22013489m
cluster8	Ocbimv22015760m
cluster8	Ocbimv22003148m
cluster8	Ocbimv22019302m
cluster8	Ocbimv22006635m
cluster8	Ocbimv22006636m
cluster8	Ocbimv22039507m
cluster8	Ocbimv22029735m
cluster8	Ocbimv22009715m
cluster8	Ocbimv22009719m
cluster8	Ocbimv22009718m
cluster8	Ocbimv22000244m
cluster8	Ocbimv22032588m
cluster8	Ocbimv22033029m
cluster8	Ocbimv22033030m
cluster8	Ocbimv22033031m
cluster8	Ocbimv22033032m
cluster8	Ocbimv22019316m
cluster8	Ocbimv22034883m
cluster8	Ocbimv22034884m
cluster8	Ocbimv22030425m
cluster8	Ocbimv22033972m
cluster8	Ocbimv22016266m
cluster8	Ocbimv22016269m
cluster8	Ocbimv22016270m
cluster8	Ocbimv22016275m
cluster8	Ocbimv22003304m
cluster8	Ocbimv22029084m
cluster8	Ocbimv22030183m
cluster8	Ocbimv22018779m
cluster8	Ocbimv22011643m
cluster8	Ocbimv22005287m
cluster8	Ocbimv22005288m
cluster8	Ocbimv22005289m
cluster8	Ocbimv22005290m
cluster8	Ocbimv22005291m
cluster8	Ocbimv22005295m
cluster8	Ocbimv22005298m
cluster8	Ocbimv22029148m
cluster8	Ocbimv22017697m
cluster8	Ocbimv22017698m
cluster8	Ocbimv22000063m
cluster8	Ocbimv22004574m
cluster8	Ocbimv22007488m
cluster8	Ocbimv22007489m
cluster8	Ocbimv22014239m
cluster8	Ocbimv22002867m
cluster8	Ocbimv22024275m
cluster8	Ocbimv22014837m
cluster8	Ocbimv22014848m
cluster8	Ocbimv22013261m
cluster8	Ocbimv22013263m
cluster8	Ocbimv22013264m
cluster8	Ocbimv22006679m
cluster8	Ocbimv22006682m
cluster8	Ocbimv22029069m
cluster8	Ocbimv22002100m
cluster8	Ocbimv22035644m
cluster8	Ocbimv22035645m
cluster8	Ocbimv22026967m
cluster8	Ocbimv22016941m
cluster8	Ocbimv22021530m
cluster8	Ocbimv22010163m
cluster8	Ocbimv22010164m
cluster8	Ocbimv22010167m
cluster8	Ocbimv22010165m
cluster8	Ocbimv22002325m
cluster8	Ocbimv22002326m
cluster8	Ocbimv22006640m
cluster8	Ocbimv22006644m
cluster8	Ocbimv22010635m
cluster8	Ocbimv22002214m
cluster8	Ocbimv22002213m
cluster8	Ocbimv22002217m
cluster8	Ocbimv22032849m
cluster8	Ocbimv22032860m
cluster8	Ocbimv22015397m
cluster8	Ocbimv22008102m
cluster8	Ocbimv22035986m
cluster8	Ocbimv22023140m
cluster8	Ocbimv22035006m
cluster8	Ocbimv22031578m
cluster8	Ocbimv22006337m
cluster8	Ocbimv22007498m
cluster8	Ocbimv22007499m
cluster8	Ocbimv22015406m
cluster8	Ocbimv22034801m
cluster8	Ocbimv22037960m
cluster8	Ocbimv22039458m
cluster8	Ocbimv22039459m
cluster8	Ocbimv22031229m
cluster8	Ocbimv22000799m
cluster8	Ocbimv22014587m
cluster8	Ocbimv22016706m
cluster8	Ocbimv22036168m
cluster8	Ocbimv22039653m
cluster8	Ocbimv22032659m
cluster8	Ocbimv22003847m
cluster8	Ocbimv22015747m
cluster8	Ocbimv22015748m
cluster8	Ocbimv22015749m
cluster8	Ocbimv22015750m
cluster8	Ocbimv22000638m
cluster8	Ocbimv22000640m
cluster8	Ocbimv22018378m
cluster8	Ocbimv22032083m
cluster8	Ocbimv22032084m
cluster8	Ocbimv22032085m
cluster8	Ocbimv22009184m
cluster8	Ocbimv22011299m
cluster8	Ocbimv22011300m
cluster8	Ocbimv22011301m
cluster8	Ocbimv22011303m
cluster8	Ocbimv22023276m
cluster8	Ocbimv22023277m
cluster8	Ocbimv22023280m
cluster8	Ocbimv22030702m
cluster8	Ocbimv22035480m
cluster8	Ocbimv22035481m
cluster8	Ocbimv22006771m
cluster8	Ocbimv22006772m
cluster8	Ocbimv22006773m
cluster8	Ocbimv22023060m
cluster8	Ocbimv22039260m
cluster8	Ocbimv22026627m
cluster8	Ocbimv22036145m
cluster8	Ocbimv22037640m
cluster8	Ocbimv22032741m
cluster8	Ocbimv22003622m
cluster8	Ocbimv22025326m
cluster8	Ocbimv22033328m
cluster8	Ocbimv22011287m
cluster8	Ocbimv22002405m
cluster8	Ocbimv22002406m
cluster8	Ocbimv22002407m
cluster8	Ocbimv22039391m
cluster8	Ocbimv22010447m
cluster8	Ocbimv22010448m
cluster8	Ocbimv22010449m
cluster8	Ocbimv22034813m
cluster8	Ocbimv22018177m
cluster8	Ocbimv22000209m
cluster8	Ocbimv22000211m
cluster8	Ocbimv22021283m
cluster8	Ocbimv22024841m
cluster8	Ocbimv22024843m
cluster8	Ocbimv22024845m
cluster8	Ocbimv22032639m
cluster8	Ocbimv22032640m
cluster8	Ocbimv22039773m
cluster8	Ocbimv22038318m
cluster8	Ocbimv22038319m
cluster8	Ocbimv22038320m
cluster8	Ocbimv22028412m
cluster8	Ocbimv22007440m
cluster8	Ocbimv22001586m
cluster8	Ocbimv22001587m
cluster8	Ocbimv22001589m
cluster8	Ocbimv22027664m
cluster8	Ocbimv22027665m
cluster8	Ocbimv22016239m
cluster8	Ocbimv22024253m
cluster8	Ocbimv22026438m
cluster8	Ocbimv22026439m
cluster8	Ocbimv22026442m
cluster8	Ocbimv22030807m
cluster8	Ocbimv22030815m
cluster8	Ocbimv22002451m
cluster8	Ocbimv22002454m
cluster8	Ocbimv22006933m
cluster8	Ocbimv22023401m
cluster8	Ocbimv22028037m
cluster8	Ocbimv22028048m
cluster8	Ocbimv22032940m
cluster8	Ocbimv22032943m
cluster8	Ocbimv22032944m
cluster8	Ocbimv22032945m
cluster8	Ocbimv22024928m
cluster8	Ocbimv22036426m
cluster8	Ocbimv22036430m
cluster8	Ocbimv22036432m
cluster8	Ocbimv22036435m
cluster8	Ocbimv22004739m
cluster8	Ocbimv22004741m
cluster8	Ocbimv22004731m
cluster8	Ocbimv22004742m
cluster8	Ocbimv22004732m
cluster8	Ocbimv22017135m
cluster8	Ocbimv22017136m
cluster8	Ocbimv22017138m
cluster8	Ocbimv22038087m
cluster8	Ocbimv22003912m
cluster8	Ocbimv22034103m
cluster8	Ocbimv22002182m
cluster8	Ocbimv22002186m
cluster8	Ocbimv22002188m
cluster8	Ocbimv22029973m
cluster8	Ocbimv22004756m
cluster8	Ocbimv22004774m
cluster8	Ocbimv22004759m
cluster8	Ocbimv22008058m
cluster8	Ocbimv22008061m
cluster8	Ocbimv22002773m
cluster8	Ocbimv22002774m
cluster8	Ocbimv22033429m
cluster8	Ocbimv22033430m
cluster8	Ocbimv22033431m
cluster8	Ocbimv22033434m
cluster8	Ocbimv22033435m
cluster8	Ocbimv22008246m
cluster8	Ocbimv22029196m
cluster8	Ocbimv22019090m
cluster8	Ocbimv22019091m
cluster8	Ocbimv22002534m
cluster8	Ocbimv22009795m
cluster8	Ocbimv22009796m
cluster8	Ocbimv22009798m
cluster8	Ocbimv22015206m
cluster8	Ocbimv22033738m
cluster8	Ocbimv22033739m
cluster8	Ocbimv22033748m
cluster8	Ocbimv22033751m
cluster8	Ocbimv22011022m
cluster8	Ocbimv22011024m
cluster8	Ocbimv22011026m
cluster8	Ocbimv22039228m
cluster8	Ocbimv22018887m
cluster8	Ocbimv22003975m
cluster8	Ocbimv22003974m
cluster8	Ocbimv22014218m
cluster8	Ocbimv22039018m
cluster8	Ocbimv22039781m
cluster8	Ocbimv22039784m
cluster8	Ocbimv22031175m
cluster8	Ocbimv22039195m
cluster8	Ocbimv22039196m
cluster8	Ocbimv22039197m
cluster8	Ocbimv22039198m
cluster8	Ocbimv22003588m
cluster8	Ocbimv22003594m
cluster8	Ocbimv22003595m
cluster8	Ocbimv22032271m
cluster8	Ocbimv22002672m
cluster8	Ocbimv22002674m
cluster8	Ocbimv22002676m
cluster8	Ocbimv22001184m
cluster8	Ocbimv22031403m
cluster8	Ocbimv22002957m
cluster8	Ocbimv22002958m
cluster8	Ocbimv22026126m
cluster8	Ocbimv22026130m
cluster8	Ocbimv22026131m
cluster8	Ocbimv22025291m
cluster8	Ocbimv22025295m
cluster8	Ocbimv22022308m
cluster8	Ocbimv22022310m
cluster8	Ocbimv22022309m
cluster8	Ocbimv22025110m
cluster8	Ocbimv22032142m
cluster8	Ocbimv22035541m
cluster8	Ocbimv22007645m
cluster8	Ocbimv22035702m
cluster8	Ocbimv22035703m
cluster8	Ocbimv22035704m
cluster8	Ocbimv22035705m
cluster8	Ocbimv22035706m
cluster8	Ocbimv22035707m
cluster8	Ocbimv22035709m
cluster8	Ocbimv22035710m
cluster8	Ocbimv22025123m
cluster8	Ocbimv22012360m
cluster8	Ocbimv22006372m
cluster8	Ocbimv22026908m
cluster8	Ocbimv22013927m
cluster8	Ocbimv22000093m
cluster8	Ocbimv22000094m
cluster8	Ocbimv22000095m
cluster8	Ocbimv22015273m
cluster8	Ocbimv22015275m
cluster8	Ocbimv22015280m
cluster8	Ocbimv22015281m
cluster8	Ocbimv22037145m
cluster8	Ocbimv22028707m
cluster8	Ocbimv22021059m
cluster8	Ocbimv22010960m
cluster8	Ocbimv22007399m
cluster8	Ocbimv22029027m
cluster8	Ocbimv22029493m
cluster8	Ocbimv22022661m
cluster8	Ocbimv22022662m
cluster8	Ocbimv22022664m
cluster8	Ocbimv22024312m
cluster8	Ocbimv22023082m
cluster8	Ocbimv22004948m
cluster8	Ocbimv22004949m
cluster8	Ocbimv22025467m
cluster8	Ocbimv22006206m
cluster8	Ocbimv22035277m
cluster8	Ocbimv22035293m
cluster8	Ocbimv22016021m
cluster8	Ocbimv22017066m
cluster8	Ocbimv22002013m
cluster8	Ocbimv22039831m
cluster8	Ocbimv22025848m
cluster8	Ocbimv22025850m
cluster8	Ocbimv22021974m
cluster8	Ocbimv22017018m
cluster8	Ocbimv22017019m
cluster8	Ocbimv22017364m
cluster8	Ocbimv22017365m
cluster8	Ocbimv22010980m
cluster8	Ocbimv22002547m
cluster8	Ocbimv22020999m
cluster8	Ocbimv22021006m
cluster8	Ocbimv22009598m
cluster8	Ocbimv22013470m
cluster8	Ocbimv22016501m
cluster8	Ocbimv22005621m
cluster8	Ocbimv22006930m
cluster8	Ocbimv22006659m
cluster8	Ocbimv22013182m
cluster8	Ocbimv22013191m
cluster8	Ocbimv22013192m
cluster8	Ocbimv22024739m
cluster8	Ocbimv22036871m
cluster8	Ocbimv22008909m
cluster8	Ocbimv22008911m
cluster8	Ocbimv22008912m
cluster8	Ocbimv22028981m
cluster8	Ocbimv22015409m
cluster8	Ocbimv22023692m
cluster8	Ocbimv22018706m
cluster8	Ocbimv22018707m
cluster8	Ocbimv22018708m
cluster8	Ocbimv22029315m
cluster8	Ocbimv22029320m
[truncated: 1,384 more rows]

## Sheet: heatmap_cluster9
cluster	transcript_ID
cluster9	Ocbimv22004513m
cluster9	Ocbimv22010622m
cluster9	Ocbimv22010631m
cluster9	Ocbimv22037377m
cluster9	Ocbimv22037395m
cluster9	Ocbimv22037404m
cluster9	Ocbimv22037421m
cluster9	Ocbimv22037658m
cluster9	Ocbimv22006129m
cluster9	Ocbimv22015000m
cluster9	Ocbimv22014999m
cluster9	Ocbimv22015001m
cluster9	Ocbimv22015038m
cluster9	Ocbimv22015070m
cluster9	Ocbimv22005410m
cluster9	ENSRNA022760991-T1
cluster9	Ocbimv22028276m
cluster9	Ocbimv22036974m
cluster9	Ocbimv22028013m
cluster9	Ocbimv22020901m
cluster9	Ocbimv22020904m
cluster9	Ocbimv22020905m
cluster9	Ocbimv22029812m
cluster9	Ocbimv22029872m
cluster9	Ocbimv22004536m
cluster9	Ocbimv22019004m
cluster9	Ocbimv22019006m
cluster9	Ocbimv22022077m
cluster9	Ocbimv22003537m
cluster9	Ocbimv22003547m
cluster9	Ocbimv22028899m
cluster9	ENSRNA022761690-T1
cluster9	Ocbimv22008176m
cluster9	Ocbimv22009835m
cluster9	Ocbimv22009863m
cluster9	Ocbimv22008341m
cluster9	Ocbimv22035953m
cluster9	Ocbimv22035954m
cluster9	Ocbimv22001645m
cluster9	Ocbimv22030511m
cluster9	Ocbimv22003745m
cluster9	Ocbimv22003744m
cluster9	Ocbimv22010374m
cluster9	ENSRNA022758076-T1
cluster9	Ocbimv22012553m
cluster9	Ocbimv22027547m
cluster9	Ocbimv22033267m
cluster9	Ocbimv22033272m
cluster9	Ocbimv22032840m
cluster9	Ocbimv22009507m
cluster9	Ocbimv22009508m
cluster9	Ocbimv22009551m
cluster9	Ocbimv22004302m
cluster9	Ocbimv22033158m
cluster9	Ocbimv22024282m
cluster9	Ocbimv22028541m
cluster9	Ocbimv22028555m
cluster9	Ocbimv22029209m
cluster9	Ocbimv22034277m
cluster9	Ocbimv22034312m
cluster9	Ocbimv22005124m
cluster9	Ocbimv22005140m
cluster9	Ocbimv22005953m
cluster9	Ocbimv22015907m
cluster9	Ocbimv22015928m
cluster9	Ocbimv22015934m
cluster9	Ocbimv22011267m
cluster9	Ocbimv22031100m
cluster9	Ocbimv22037074m
cluster9	Ocbimv22024075m
cluster9	ENSRNA022761254-T1
cluster9	Ocbimv22003413m
cluster9	Ocbimv22001999m
cluster9	Ocbimv22024606m
cluster9	Ocbimv22011809m
cluster9	Ocbimv22014779m
cluster9	Ocbimv22038352m
cluster9	Ocbimv22023776m
cluster9	Ocbimv22011956m
cluster9	Ocbimv22031305m
cluster9	Ocbimv22031309m
cluster9	Ocbimv22024915m
cluster9	Ocbimv22007452m
cluster9	Ocbimv22027096m
cluster9	Ocbimv22010530m
cluster9	Ocbimv22015269m
cluster9	Ocbimv22013137m
cluster9	Ocbimv22020523m
cluster9	Ocbimv22020526m
cluster9	Ocbimv22012801m
cluster9	Ocbimv22012803m
cluster9	Ocbimv22012806m
cluster9	Ocbimv22012805m
cluster9	Ocbimv22025698m
cluster9	Ocbimv22025703m
cluster9	Ocbimv22038793m
cluster9	Ocbimv22015501m
cluster9	Ocbimv22012832m
cluster9	Ocbimv22005210m
cluster9	Ocbimv22011399m
cluster9	Ocbimv22011402m
cluster9	Ocbimv22005781m
cluster9	Ocbimv22005812m
cluster9	Ocbimv22007072m
cluster9	Ocbimv22007095m
cluster9	Ocbimv22026235m
cluster9	Ocbimv22026237m
cluster9	Ocbimv22015977m
cluster9	Ocbimv22031925m
cluster9	Ocbimv22006569m
cluster9	ENSRNA022761027-T1
cluster9	ENSRNA022761030-T1
cluster9	ENSRNA022761029-T1
cluster9	ENSRNA022761028-T1
cluster9	Ocbimv22004595m
cluster9	Ocbimv22034180m
cluster9	Ocbimv22039113m
cluster9	Ocbimv22034543m
cluster9	Ocbimv22034549m
cluster9	Ocbimv22002053m
cluster9	Ocbimv22013393m
cluster9	Ocbimv22033046m
cluster9	Ocbimv22033056m
cluster9	Ocbimv22033061m
cluster9	Ocbimv22033069m
cluster9	Ocbimv22037040m
cluster9	Ocbimv22010473m
cluster9	Ocbimv22010486m
cluster9	Ocbimv22025041m
cluster9	Ocbimv22025046m
cluster9	Ocbimv22025056m
cluster9	Ocbimv22013023m
cluster9	ENSRNA022761015-T1
cluster9	Ocbimv22019020m
cluster9	Ocbimv22026667m
cluster9	Ocbimv22018803m
cluster9	Ocbimv22028409m
cluster9	Ocbimv22028410m
cluster9	Ocbimv22026507m
cluster9	ENSRNA022761208-T1
cluster9	Ocbimv22027787m
cluster9	Ocbimv22027793m
cluster9	Ocbimv22030355m
cluster9	Ocbimv22011877m
cluster9	Ocbimv22011878m
cluster9	Ocbimv22037996m
cluster9	Ocbimv22016141m
cluster9	Ocbimv22016150m
cluster9	Ocbimv22016151m
cluster9	Ocbimv22024364m
cluster9	Ocbimv22024373m
cluster9	Ocbimv22030859m
cluster9	Ocbimv22001229m
cluster9	Ocbimv22016968m
cluster9	Ocbimv22016986m
cluster9	Ocbimv22016999m
cluster9	Ocbimv22016998m
cluster9	Ocbimv22033449m
cluster9	Ocbimv22012427m
cluster9	Ocbimv22012431m
cluster9	Ocbimv22003778m
cluster9	Ocbimv22003792m
cluster9	Ocbimv22018601m
cluster9	Ocbimv22008966m
cluster9	Ocbimv22011058m
cluster9	Ocbimv22007281m
cluster9	Ocbimv22007285m
cluster9	Ocbimv22001976m
cluster9	Ocbimv22011998m
cluster9	Ocbimv22015657m
cluster9	Ocbimv22015566m
cluster9	Ocbimv22015567m
cluster9	Ocbimv22024729m
cluster9	ENSRNA022761006-T1
cluster9	Ocbimv22029560m
cluster9	Ocbimv22024482m
cluster9	Ocbimv22008597m
cluster9	Ocbimv22008615m
cluster9	Ocbimv22032210m
cluster9	Ocbimv22007749m
cluster9	Ocbimv22007751m
cluster9	Ocbimv22017749m
cluster9	Ocbimv22017750m
cluster9	Ocbimv22017751m
cluster9	Ocbimv22017752m
cluster9	Ocbimv22015586m
cluster9	Ocbimv22038777m
cluster9	Ocbimv22023933m
cluster9	Ocbimv22020648m
cluster9	Ocbimv22002797m
cluster9	Ocbimv22002811m
cluster9	Ocbimv22028517m
cluster9	Ocbimv22033276m
cluster9	Ocbimv22033280m
cluster9	Ocbimv22024663m
cluster9	Ocbimv22033485m
cluster9	Ocbimv22033502m
cluster9	Ocbimv22033385m
cluster9	Ocbimv22033397m
cluster9	Ocbimv22005611m
cluster9	Ocbimv22030578m
cluster9	Ocbimv22006070m
cluster9	Ocbimv22006839m
cluster9	Ocbimv22002783m
cluster9	Ocbimv22031553m
cluster9	Ocbimv22031554m
cluster9	Ocbimv22029278m
cluster9	Ocbimv22029337m
cluster9	Ocbimv22037806m
cluster9	Ocbimv22037815m
cluster9	Ocbimv22037822m
cluster9	Ocbimv22037826m
cluster9	Ocbimv22037827m
cluster9	Ocbimv22037828m
cluster9	Ocbimv22014226m
cluster9	Ocbimv22013093m
cluster9	Ocbimv22013098m
cluster9	Ocbimv22029063m
cluster9	Ocbimv22024158m
cluster9	Ocbimv22026043m
cluster9	Ocbimv22035699m
cluster9	Ocbimv22029481m
cluster9	Ocbimv22008519m
cluster9	Ocbimv22015519m
cluster9	Ocbimv22004905m
cluster9	Ocbimv22004906m
cluster9	Ocbimv22004907m
cluster9	Ocbimv22004916m
cluster9	Ocbimv22019557m
cluster9	Ocbimv22017228m
cluster9	Ocbimv22019257m
cluster9	Ocbimv22032162m
cluster9	Ocbimv22029010m
cluster9	Ocbimv22029013m
cluster9	Ocbimv22029011m
cluster9	Ocbimv22029012m
cluster9	Ocbimv22009887m
cluster9	Ocbimv22015889m
cluster9	Ocbimv22016582m
cluster9	Ocbimv22032422m
cluster9	Ocbimv22032423m
cluster9	Ocbimv22032424m
cluster9	Ocbimv22032425m
cluster9	Ocbimv22032426m
cluster9	Ocbimv22022271m
cluster9	Ocbimv22027614m
cluster9	Ocbimv22031826m
cluster9	Ocbimv22028101m
cluster9	Ocbimv22028107m
cluster9	Ocbimv22014756m
cluster9	Ocbimv22032798m
cluster9	Ocbimv22021271m
cluster9	Ocbimv22018430m
cluster9	Ocbimv22018431m
cluster9	Ocbimv22018453m
cluster9	Ocbimv22018458m
cluster9	Ocbimv22018459m
cluster9	Ocbimv22037296m
cluster9	Ocbimv22037299m
cluster9	Ocbimv22009646m
cluster9	ENSRNA022761304-T1
cluster9	Ocbimv22019364m
cluster9	Ocbimv22026832m
cluster9	Ocbimv22027010m
cluster9	Ocbimv22014177m
cluster9	Ocbimv22014178m
cluster9	Ocbimv22032761m
cluster9	ENSRNA022761295-T1
cluster9	Ocbimv22031753m
cluster9	Ocbimv22031754m
cluster9	Ocbimv22027700m
cluster9	Ocbimv22002946m
cluster9	Ocbimv22002948m
cluster9	ENSRNA022761462-T1
cluster9	Ocbimv22018395m
cluster9	Ocbimv22011196m
cluster9	Ocbimv22034467m
cluster9	Ocbimv22018832m
cluster9	Ocbimv22031356m
cluster9	Ocbimv22016115m
cluster9	Ocbimv22014908m
cluster9	Ocbimv22014920m
cluster9	Ocbimv22026205m
cluster9	Ocbimv22038250m
cluster9	Ocbimv22038254m
cluster9	Ocbimv22038256m
cluster9	Ocbimv22016257m
cluster9	Ocbimv22005984m
cluster9	Ocbimv22010205m
cluster9	Ocbimv22010206m
cluster9	Ocbimv22038278m
cluster9	Ocbimv22027237m
cluster9	Ocbimv22009142m
cluster9	Ocbimv22025463m
cluster9	Ocbimv22004881m
cluster9	Ocbimv22016528m
cluster9	Ocbimv22038181m
cluster9	Ocbimv22007904m
cluster9	Ocbimv22007922m
cluster9	Ocbimv22033569m
cluster9	Ocbimv22016009m
cluster9	Ocbimv22032632m
cluster9	Ocbimv22032633m
cluster9	Ocbimv22015146m
cluster9	Ocbimv22030551m
cluster9	Ocbimv22003357m
cluster9	Ocbimv22033737m
cluster9	Ocbimv22027974m
cluster9	Ocbimv22035317m
cluster9	Ocbimv22034825m
cluster9	Ocbimv22038226m
cluster9	Ocbimv22020111m
cluster9	Ocbimv22031372m
cluster9	Ocbimv22035746m
cluster9	Ocbimv22036475m
cluster9	Ocbimv22028526m
cluster9	Ocbimv22027780m
cluster9	Ocbimv22009931m
cluster9	Ocbimv22019935m
cluster9	Ocbimv22014948m
cluster9	Ocbimv22032711m
cluster9	Ocbimv22022683m
cluster9	Ocbimv22022684m
cluster9	Ocbimv22031430m
cluster9	Ocbimv22029179m
cluster9	Ocbimv22029180m
cluster9	Ocbimv22029181m
cluster9	Ocbimv22029182m
cluster9	Ocbimv22027228m
cluster9	Ocbimv22032462m
cluster9	Ocbimv22005332m
cluster9	Ocbimv22035999m
cluster9	Ocbimv22016319m
cluster9	Ocbimv22039560m
cluster9	Ocbimv22019618m
cluster9	Ocbimv22019616m
cluster9	Ocbimv22019636m
cluster9	Ocbimv22019627m
cluster9	Ocbimv22019631m
cluster9	Ocbimv22028505m
cluster9	Ocbimv22036539m
cluster9	Ocbimv22011909m
cluster9	Ocbimv22011484m
cluster9	Ocbimv22011485m
cluster9	Ocbimv22007011m
cluster9	Ocbimv22014677m
cluster9	Ocbimv22011652m
cluster9	Ocbimv22000499m
cluster9	Ocbimv22032579m
cluster9	Ocbimv22030495m
cluster9	Ocbimv22007371m
cluster9	Ocbimv22026918m
cluster9	Ocbimv22026933m
cluster9	Ocbimv22031246m
cluster9	Ocbimv22031247m
cluster9	Ocbimv22019409m
cluster9	Ocbimv22019410m
cluster9	Ocbimv22036991m
cluster9	Ocbimv22020700m
cluster9	Ocbimv22028161m
cluster9	Ocbimv22021159m
cluster9	Ocbimv22038557m
cluster9	Ocbimv22003869m
cluster9	ENSRNA022761364-T1
cluster9	Ocbimv22003263m
cluster9	Ocbimv22026558m
cluster9	Ocbimv22026561m
cluster9	Ocbimv22030996m
cluster9	Ocbimv22030997m
cluster9	Ocbimv22030998m
cluster9	Ocbimv22030999m
cluster9	Ocbimv22031000m
cluster9	Ocbimv22031001m
cluster9	Ocbimv22031002m
cluster9	Ocbimv22020952m
cluster9	Ocbimv22001202m
cluster9	Ocbimv22006236m
cluster9	Ocbimv22007793m
cluster9	Ocbimv22028639m
cluster9	Ocbimv22034791m
cluster9	Ocbimv22036307m
cluster9	Ocbimv22034570m
cluster9	Ocbimv22034569m
cluster9	Ocbimv22034578m
cluster9	Ocbimv22000550m
cluster9	Ocbimv22000553m
cluster9	Ocbimv22014816m
cluster9	Ocbimv22014817m
cluster9	Ocbimv22014821m
cluster9	Ocbimv22014879m
cluster9	Ocbimv22019818m
cluster9	Ocbimv22020138m
cluster9	Ocbimv22027125m
cluster9	Ocbimv22027126m
cluster9	Ocbimv22007258m
cluster9	Ocbimv22034334m
cluster9	Ocbimv22034343m
cluster9	Ocbimv22034347m
cluster9	Ocbimv22006701m
cluster9	Ocbimv22020353m
cluster9	Ocbimv22012749m
cluster9	Ocbimv22014885m
cluster9	Ocbimv22014887m
cluster9	Ocbimv22014888m
cluster9	Ocbimv22014892m
cluster9	Ocbimv22035879m
cluster9	Ocbimv22035901m
cluster9	Ocbimv22014956m
cluster9	Ocbimv22006904m
cluster9	Ocbimv22021715m
cluster9	Ocbimv22005926m
cluster9	Ocbimv22005927m
cluster9	Ocbimv22005929m
cluster9	Ocbimv22025233m
cluster9	Ocbimv22028669m
cluster9	Ocbimv22020063m
cluster9	Ocbimv22020069m
cluster9	Ocbimv22025486m
cluster9	Ocbimv22025488m
cluster9	Ocbimv22029598m
cluster9	Ocbimv22029599m
cluster9	Ocbimv22030754m
cluster9	Ocbimv22035498m
cluster9	Ocbimv22035504m
cluster9	Ocbimv22018576m
cluster9	ENSRNA022761491-T1
cluster9	Ocbimv22021191m
cluster9	Ocbimv22007867m
cluster9	Ocbimv22036702m
cluster9	Ocbimv22036708m
cluster9	Ocbimv22030634m
cluster9	Ocbimv22003666m
cluster9	Ocbimv22020324m
cluster9	Ocbimv22026159m
cluster9	Ocbimv22015863m
cluster9	Ocbimv22002157m
cluster9	Ocbimv22017645m
cluster9	Ocbimv22017649m
cluster9	Ocbimv22022441m
cluster9	Ocbimv22022450m
cluster9	Ocbimv22013648m
cluster9	Ocbimv22018692m
cluster9	Ocbimv22033794m
cluster9	Ocbimv22031486m
cluster9	Ocbimv22031487m
cluster9	ENSRNA022761475-T1
cluster9	Ocbimv22037516m
cluster9	Ocbimv22013410m
cluster9	Ocbimv22026740m
cluster9	Ocbimv22016345m
cluster9	Ocbimv22016346m
cluster9	Ocbimv22016347m
cluster9	Ocbimv22010915m
cluster9	Ocbimv22010941m
cluster9	Ocbimv22007065m
cluster9	Ocbimv22007237m
cluster9	Ocbimv22010734m
cluster9	Ocbimv22027948m
cluster9	Ocbimv22004414m
cluster9	Ocbimv22036449m
cluster9	Ocbimv22022393m
cluster9	Ocbimv22022395m
cluster9	Ocbimv22034396m
cluster9	Ocbimv22034397m
cluster9	Ocbimv22011551m
cluster9	Ocbimv22019527m
cluster9	Ocbimv22022881m
cluster9	Ocbimv22022883m
cluster9	Ocbimv22012913m
cluster9	Ocbimv22012914m
cluster9	Ocbimv22006015m
cluster9	Ocbimv22027002m
cluster9	Ocbimv22003507m
cluster9	Ocbimv22017562m
cluster9	Ocbimv22017569m
cluster9	Ocbimv22004942m
cluster9	ENSRNA022761397-T1
cluster9	Ocbimv22015462m
cluster9	Ocbimv22035758m
cluster9	Ocbimv22014981m
cluster9	Ocbimv22028211m
cluster9	Ocbimv22028212m
cluster9	Ocbimv22013938m
cluster9	Ocbimv22013941m
cluster9	Ocbimv22019152m
cluster9	Ocbimv22019155m
cluster9	Ocbimv22030374m
cluster9	Ocbimv22028450m
cluster9	Ocbimv22028452m
cluster9	Ocbimv22026411m
cluster9	Ocbimv22026528m
cluster9	Ocbimv22026531m
cluster9	Ocbimv22024456m
cluster9	Ocbimv22003046m
cluster9	Ocbimv22003048m
cluster9	Ocbimv22003047m
cluster9	Ocbimv22003049m
cluster9	Ocbimv22003050m
cluster9	Ocbimv22016899m
cluster9	Ocbimv22023697m
cluster9	Ocbimv22017596m
cluster9	Ocbimv22017285m
cluster9	Ocbimv22035438m
cluster9	Ocbimv22015877m
cluster9	Ocbimv22001536m
cluster9	Ocbimv22004263m
cluster9	Ocbimv22023172m
cluster9	Ocbimv22006061m
cluster9	Ocbimv22023514m
cluster9	Ocbimv22036352m
cluster9	Ocbimv22004798m
cluster9	Ocbimv22004799m
cluster9	Ocbimv22004800m
cluster9	Ocbimv22004804m
cluster9	Ocbimv22004803m
cluster9	Ocbimv22004807m
cluster9	Ocbimv22004808m
cluster9	Ocbimv22004810m
cluster9	Ocbimv22004809m
cluster9	Ocbimv22004814m
cluster9	Ocbimv22004815m
cluster9	Ocbimv22004816m
cluster9	Ocbimv22004817m
cluster9	Ocbimv22004818m
cluster9	Ocbimv22003567m
cluster9	Ocbimv22003568m
cluster9	Ocbimv22018920m
cluster9	Ocbimv22026720m
cluster9	Ocbimv22008001m
cluster9	Ocbimv22008003m
cluster9	Ocbimv22027447m
cluster9	Ocbimv22038609m
cluster9	Ocbimv22005823m
cluster9	Ocbimv22036184m
cluster9	Ocbimv22036188m
cluster9	Ocbimv22032873m
cluster9	Ocbimv22032112m
cluster9	Ocbimv22009287m
cluster9	Ocbimv22004718m
cluster9	Ocbimv22029790m
cluster9	Ocbimv22029791m
cluster9	Ocbimv22029792m
cluster9	ENSRNA022761578-T1
cluster9	Ocbimv22002228m
cluster9	Ocbimv22010987m
cluster9	Ocbimv22031891m
cluster9	Ocbimv22016404m
cluster9	Ocbimv22011048m
cluster9	Ocbimv22011053m
cluster9	Ocbimv22002493m
cluster9	Ocbimv22019749m
cluster9	Ocbimv22019755m
cluster9	Ocbimv22001147m
cluster9	Ocbimv22013060m
cluster9	Ocbimv22013062m
cluster9	Ocbimv22013063m
cluster9	Ocbimv22008753m
cluster9	Ocbimv22023410m
cluster9	Ocbimv22023411m
cluster9	Ocbimv22031457m
cluster9	Ocbimv22000413m
cluster9	Ocbimv22024697m
cluster9	Ocbimv22024702m
cluster9	Ocbimv22010792m
cluster9	Ocbimv22017028m
cluster9	ENSRNA022761679-T1
cluster9	Ocbimv22032199m
cluster9	ENSRNA022761678-T1
cluster9	Ocbimv22000004m
cluster9	Ocbimv22027759m
cluster9	Ocbimv22027761m
cluster9	Ocbimv22015214m
cluster9	Ocbimv22007344m
cluster9	Ocbimv22015673m
cluster9	Ocbimv22009300m
cluster9	Ocbimv22009304m
cluster9	Ocbimv22021044m
cluster9	Ocbimv22027717m
cluster9	Ocbimv22005144m
cluster9	Ocbimv22028070m
cluster9	Ocbimv22022629m
cluster9	Ocbimv22010706m
cluster9	Ocbimv22009801m
cluster9	Ocbimv22039935m
cluster9	Ocbimv22012454m
cluster9	Ocbimv22029110m
cluster9	Ocbimv22029228m
cluster9	Ocbimv22029229m
cluster9	Ocbimv22000963m
cluster9	Ocbimv22004280m
cluster9	Ocbimv22017782m
cluster9	ENSRNA022761873-T1
cluster9	Ocbimv22001791m
cluster9	Ocbimv22034900m
cluster9	Ocbimv22017557m
cluster9	Ocbimv22035561m
cluster9	Ocbimv22035562m
cluster9	Ocbimv22035564m
cluster9	Ocbimv22035565m
cluster9	ENSRNA022761759-T1
cluster9	Ocbimv22025455m
cluster9	Ocbimv22025456m
cluster9	Ocbimv22016065m
cluster9	Ocbimv22026173m
cluster9	Ocbimv22026174m
cluster9	Ocbimv22026175m
cluster9	Ocbimv22036134m
cluster9	Ocbimv22036135m
cluster9	Ocbimv22036138m
cluster9	Ocbimv22036140m
cluster9	Ocbimv22006965m
cluster9	ENSRNA022761662-T1
cluster9	Ocbimv22007719m
cluster9	Ocbimv22032091m
cluster9	Ocbimv22001310m
cluster9	Ocbimv22011846m
cluster9	Ocbimv22020453m
cluster9	Ocbimv22009994m
cluster9	Ocbimv22009996m
cluster9	Ocbimv22009997m
cluster9	Ocbimv22009998m
cluster9	Ocbimv22028433m
cluster9	Ocbimv22027636m
cluster9	Ocbimv22030017m
cluster9	Ocbimv22016667m
cluster9	Ocbimv22018148m
cluster9	Ocbimv22018149m
cluster9	Ocbimv22018150m
cluster9	Ocbimv22010689m
cluster9	Ocbimv22024211m
cluster9	Ocbimv22034731m
cluster9	Ocbimv22002205m
cluster9	Ocbimv22015548m
cluster9	Ocbimv22005264m
cluster9	Ocbimv22038588m
cluster9	Ocbimv22018746m
cluster9	Ocbimv22018745m
cluster9	Ocbimv22018744m
cluster9	Ocbimv22018749m
cluster9	Ocbimv22000824m
cluster9	Ocbimv22000826m
cluster9	Ocbimv22014271m
cluster9	Ocbimv22014276m
cluster9	Ocbimv22033650m
cluster9	Ocbimv22033655m
cluster9	Ocbimv22032607m
cluster9	Ocbimv22009103m
cluster9	Ocbimv22003923m
cluster9	Ocbimv22030037m
cluster9	Ocbimv22030029m
cluster9	Ocbimv22030040m
cluster9	Ocbimv22030045m
cluster9	Ocbimv22033005m
cluster9	Ocbimv22004980m
cluster9	Ocbimv22023606m
cluster9	ENSRNA022762030-T1
cluster9	Ocbimv22013485m
cluster9	Ocbimv22013487m
cluster9	Ocbimv22003147m
[truncated: 610 more rows]

## Sheet: heatmap_cluster10
cluster	transcript_ID
[truncated: 1,078 more rows]

[truncated: 3 more sheets: heatmap_cluster11, heatmap_cluster12, heatmap_cluster13]
