# Supplementary material for: Epigenetic machinery is functionally conserved in cephalopods
Source: BMC Biol. 2022 Sep 14;20:202. doi: 10.1186/s12915-022-01404-1 (PMC9476566; doi:10.1186/s12915-022-01404-1)
Supplement: Supplementary file 12 — Additional file 12: Table S6. Table of TMP count used to generate z-scores in each heatmap of epigenetic factors. [file 12915_2022_1404_MOESM12_ESM.xlsx]

## Sheet: DNA_methylation
Ensembl_Transcript.ID	Human_Gene.Aliases	Function	Testes_TPM	Retina_TPM	Subesophageal_brain_TPM	Supraesophageal_TPM	Axial_nerve_cord_TPM	Optic_lobe_TPM	Arm_B5_L1_medial_TPM	Arm_B5_L1_proximal_TPM	Arm_B5_L1_distal_TPM	Hatchling_TPM	Skin_TPM	Suckers_TPM	Viscera_TPM	Ova_TPM	Posterior_salivary_gland_TPM
Ocbimv22038790m	MBD2	5mC reader/interactor	13.2932	21.7406	22.9106	22.0965	26.9706	28.4387	8.82244	10.276	7.11167	5.54213	15.6062	22.972	5.62551	9.34868	2.49121
Ocbimv22038791m	MBD2.1	5mC reader/interactor	1.39705	1.48592	1.72214	2.60937	0.98995	1.32856	1.47039	1.17321	1.27539	1.30666	0.738503	3.19281	0.253697	3.07814	0.574091
Ocbimv22026836m	MBD4	5mC reader/interactor	2.5223	14.6412	21.1255	8.83966	25.7163	17.1533	5.2187	5.50879	4.00488	2.31619	11.5378	16.2283	9.84607	7.82643	3.00469
Ocbimv22010669m	MBD5	5mC reader/interactor	0.225852	2.90537	3.23631	3.61136	3.36351	1.23701	17.2838	17.3615	16.9797	6.93558	4.9052	3.38058	5.81121	0.767838	0.888504
Ocbimv22010670m	MBD5.1	5mC reader/interactor	0.185053	3.29866	2.82148	3.23952	7.61215	3.6268	6.8094	7.26248	6.47326	3.22383	4.75898	4.96403	3.15776	0.239461	1.56706
Ocbimv22021185m	UHRF1	5mC reader/interactor	3.32634	2.48177	0.959816	1.69492	1.98307	1.9928	4.40062	3.86687	2.29113	3.22991	8.68327	7.86421	2.72242	2.89535	0.706962
Ocbimv22034501m	DNMT1	5mC writer	0.585288	1.02394	1.2191	1.04795	2.10412	1.6061	5.58682	5.4529	4.46238	3.22153	4.58475	6.34158	0.958527	0.254919	0.546142
Ocbimv22010486m	DNMT3B	5mC writer	2.16932	1.98844	0	0.257429	0	0.407627	2.52571	1.44515	0	0.99857	2.45903	5.4911	1.86618	0.942773	0.709224
Ocbimv22010487m	DNMT3B.1	5mC writer	1.44852	1.583	0.81555	0.38068	0.964495	0.405905	0	0.710278	1.1291	1.2397	4.88268	6.16064	1.01383	1.94794	0.404468
Ocbimv22017286m	TET1	5mC modifier	0.437996	0.75926	1.3535	1.02598	2.51665	1.33532	6.19184	7.1632	6.88032	2.60592	0.807587	2.21088	0.432982	0.458212	0.195716
Ocbimv22016040m	TET2	5mC modifier	0.194702	1.9843	1.22676	1.73515	4.20895	2.71464	9.81782	8.4364	7.07331	5.76293	2.63642	5.37616	1.3352	0.133368	0.384111
Ocbimv22032177m	TDG	5mC modifier	3.06657	12.0348	12.5319	11.644	7.79753	9.38113	2.53539	2.93104	3.29499	1.76809	9.29651	15.5323	4.50227	7.35569	1.34806

## Sheet: Histone_Methylation
Ensembl_Transcript.ID	Human_Gene.Aliases	Function	Testes_TPM	Retina_TPM	Subesophageal_brain_TPM	Supraesophageal_TPM	Axial_nerve_cord_TPM	Optic_lobe_TPM	Arm_B5_L1_medial_TPM	Arm_B5_L1_proximal_TPM	Arm_B5_L1_distal_TPM	Hatchling_TPM	Skin_TPM	Suckers_TPM	Viscera_TPM	Ova_TPM	Posterior_salivary_gland_TPM
Ocbimv22023965m	SETD1B	H3K4me3 writer	9.04833	8.41023	5.25452	7.45684	9.98161	11.9954	6.89227	7.40842	6.51714	3.34547	6.29945	8.59632	2.57607	2.48167	0.942853
Ocbimv22000386m	SMYD3	H3K4me2/me3 writer	49.1876	40.1473	52.8984	27.7434	48.8091	59.4499	14.711	8.91151	5.24131	3.56719	12.4685	46.9753	20.4496	18.9209	7.82965
Ocbimv22009765m	SMYD3.1	H3K4me2/me3 writer	2.08712	62.1333	1.25704	1.37667	2.04247	2.03572	1.48291	1.24382	1.06955	0.850336	0.591959	0.699958	13.9482	0.857138	0.0970402
Ocbimv22032554m	SMYD3.2	H3K4me2/me3 writer	4.37869	9.05553	18.1486	21.2947	21.7332	16.6327	28.7838	30.4105	12.2229	1.30141	3.54753	67.9929	65.796	8.7541	11.3189
Ocbimv22032555m	SMYD3.3	H3K4me2/me3 writer	2.31575	20.0589	22.6497	17.4252	26.2076	29.8028	12.1559	12.3845	7.91128	1.88733	2.10616	17.1679	27.9545	2.03162	4.28142
Ocbimv22035018m	SETD2	H3K36me3 writer	5.14482	7.44984	5.78247	7.96153	14.5761	11.2976	16.5487	16.3023	13.7335	9.019	6.67162	12.4064	6.10202	1.44901	1.92535
Ocbimv22035449m	SETD2.1	H3K36me3 writer	9.83498	3.99424	3.72448	3.87844	5.3211	2.59527	4.18447	3.3224	3.33245	4.06065	3.86745	6.91688	3.10045	2.0597	0.949391
Ocbimv22035450m	SETD2.2	H3K36me3 writer	3.09605	18.0387	6.53879	11.2354	22.1916	23.0259	4.97442	5.76614	4.87823	0.770773	13.109	11.8676	8.34794	3.26558	2.66048
Ocbimv22024870m	SETDB1	H3K9me3 writer	22.1681	25.524	13.9915	21.8296	21.3482	25.3346	6.09751	5.33705	4.78442	3.75014	11.2728	13.3028	5.61456	6.09703	2.05008
Ocbimv22024871m	SETDB1.1	H3K9me3 writer	0.388292	0	0.818827	0.489049	0	1.48052	0	0.13988	0	0	0.413115	0.337864	0.123809	0	8.69151e-08
Ocbimv22024872m	SETDB1.2	H3K9me3 writer	16.1247	2.49296	1.33059	1.66488	5.14674	1.27551	1.20836	0.502627	0.442179	0.756331	3.55842	1.66222	1.26832	2.04381	0.574245
Ocbimv22037503m	SUV39H2	H3K9me3 writer	7.34704	6.97584	2.96634	3.8553	4.10716	4.45056	5.66226	6.66789	6.89393	2.93852	5.58838	5.92953	1.57938	0.462324	0.687404
Ocbimv22018841m	EZH2	H3K27me3 writer	3.29372	8.03895	8.64249	16.4167	11.805	17.8253	10.4822	9.36081	7.42693	7.15755	14.0333	17.8032	2.93436	2.33805	1.17497
Ocbimv22037160m	SUZ12	H3K27me3 component PRC2 complex	5.95321	4.39956	0.955653	2.1188	3.14034	2.29084	9.47165	9.16407	4.36395	4.9002	6.64542	6.22733	1.69155	2.17183	0.905598
Ocbimv22037161m	SUZ12.1	H3K27me3 component PRC2 complex	0.121	1.09999	1.34119	1.11994	1.0662	2.20471	0	0.536955	1.12046	0	0.121511	0	0.151899	0	0
Ocbimv22010468m	EED	H3K27me3 component PRC2 complex	10.6134	7.9092	7.8568	9.88084	9.73622	11.1724	4.05459	3.93937	2.22691	3.2411	8.16867	11.4741	4.22327	10.6887	1.38254
Ocbimv22020342m	EED.1	H3K27me3 component PRC2 complex	45.4948	35.3346	23.5758	28.0759	32.2132	41.8953	14.3935	8.54115	1.42011	3.07615	35.4798	36.8999	14.428	45.5736	4.49132
Ocbimv22005773m	KDM5A	H3K4me2/3 eraser	13.2038	14.0407	9.85336	13.7992	10.9428	14.8672	6.81576	9.63333	8.27996	3.36379	7.29723	14.3349	5.86604	0.245356	1.57035
Ocbimv22005774m	KDM5A.1	H3K4me2/3 eraser	19.8853	21.4184	21.4302	30.0171	21.3201	25.0344	17.7754	19.8555	17.1683	7.56945	11.3138	26.4913	9.86316	1.70961	3.04403
Ocbimv22022160m	KDM5B	H3K4me1/2/3 eraser	199.49	184.376	203.674	268.575	193.888	249.597	243.447	171.472	114.582	77.1675	114.491	293.016	98.7371	7.44004	25.5434
Ocbimv22038735m	KDM1B	H3K4me1/2 eraser	3.30023	37.874	29.2719	31.0794	37.9218	59.1616	7.48127	5.00452	5.36921	3.80783	16.5018	21.7129	11.2027	10.0785	3.33011
Ocbimv22009138m	KDM1A	H3K4me1/2 or H3K9me1/2 eraser	22.3795	14.706	23.2039	24.9309	18.976	26.1459	9.41457	9.08567	7.66554	6.08342	7.8835	13.939	2.7255	3.02132	1.5991
Ocbimv22009139m	KDM1A.1	H3K4me1/2 or H3K9me1/2 eraser	0.0306672	10.7179	0	2.65447	5.82245	4.69756	2.04196	0.95212	1.29825	1.35636	15.8891	14.1796	6.4764	11.7783	1.2027
Ocbimv22033383m	KDM8	H3K36me2/3 eraser	2.03266	41.8169	48.7435	37.3644	54.4628	104.565	7.23296	5.00355	9.16788	5.21288	4.31794	4.43492	1.81868	10.4511	1.66651
Ocbimv22032519m	KDM8.1	H3K36me2/3 eraser	8.75863	2.61018	0	0.00138112	0	0.0813692	3.40929	2.70219	6.48836	9.08188e-10	1.18069e-05	0.517966	1.10427	0	0.282009
Ocbimv22032520m	KDM8.2	H3K36me2/3 eraser	0.328232	1.16984	5.04151	3.30814	7.4907	5.49917	7.78594	8.33953	4.83551	4.74986	3.13499	3.00135	0.768876	1.32269	0.319347
Ocbimv22013320m	KDM4A	H3K9me3 or H3K36me3 eraser	9.13324	62.5457	26.4163	35.2393	36.6749	39.7303	14.3587	13.6487	10.301	6.89525	33.7507	29.1328	15.4085	10.6282	5.32894
Ocbimv22021418m	KDM4C	H3K9me3 or H3K36me3 eraser	13.8732	31.3778	11.9128	20.5199	23.2582	34.3535	15.3799	14.5621	12.1415	7.24774	12.8034	18.5758	6.10656	4.9136	2.99619
Ocbimv22028838m	KDM3B	H3K9me eraser	34.324	147.894	39.2122	46.0401	85.6509	104.709	28.6503	27.2105	22.61	16.3049	48.8509	56.7163	37.1007	41.6867	11.2214
Ocbimv22021419m	KDM4B	H3K9me3 eraser	6.17992	12.926	11.1774	18.4789	17.8694	23.606	37.1959	29.5589	21.5184	21.2517	6.3297	17.7449	4.6351	1.37871	2.42704
Ocbimv22002927m	KDM6A	H3K27me2/3 eraser	9.20165	2.81832	1.66912	2.78577	3.13997	3.32838	9.99548	8.06577	7.64813	6.54722	2.02677	5.16577	1.66063	0.253906	0.560113
Ocbimv22018482m	KDM6A.1	H3K27me2/3 eraser	2.94648	4.71259	2.72838	3.26291	5.99633	5.50484	21.2915	16.5168	14.613	14.8592	2.11923	2.89284	2.00289	2.47777	0.312934
Ocbimv22020383m	KDM6A.2	H3K27me2/3 eraser	8.20407	6.89065	2.77194	4.62932	5.83031	6.51127	8.63286	8.66921	5.58287	5.36293	4.54437	6.72733	3.2641	1.87401	1.04853

## Sheet: HMTs_Extended
Ensembl_Transcript.ID	Human_Gene.Aliases	Function	Testes_TPM	Retina_TPM	Subesophageal_brain_TPM	Supraesophageal_TPM	Axial_nerve_cord_TPM	Optic_lobe_TPM	Arm_B5_L1_medial_TPM	Arm_B5_L1_proximal_TPM	Arm_B5_L1_distal_TPM	Hatchling_TPM	Skin_TPM	Suckers_TPM	Viscera_TPM	Ova_TPM	Posterior_salivary_gland_TPM
Ocbimv22018841m	EZH2	H3K27me3 writer	3.29372	8.03895	8.64249	16.4167	11.805	17.8253	10.4822	9.36081	7.42693	7.15755	14.0333	17.8032	2.93436	2.33805	1.17497
Ocbimv22033787m	NSD2	H3K36me2 writer	4.77323	4.09502	2.92523	6.01587	3.12942	3.28046	3.58127	5.26034	2.15226	2.85383	9.92219	12.6472	1.35869	0.556142	0.8058
Ocbimv22033788m	NSD2.1	H3K36me2 writer	2.31656	2.57672	0.576331	1.81736	3.45648	3.41466	1.15324	0.000234447	5.86288e-06	0.904304	3.17216e-08	1.07829	0.288821	0.655407	0
Ocbimv22033790m	NSD2.2	H3K36me2 writer	0.609366	0.0763317	0.100755	0.0585603	0.223947	0.217168	0.893622	3.81069e-05	7.7377e-06	0.0969313	6.84357e-09	0.115313	0.0494872	0	0
Ocbimv22033791m	NSD2.3	H3K36me2 writer	1.35151	0.156576	0.561595	0.254972	0.243622	0.251207	2.64717	0.613198	1.41729	0.367643	1.10788	1.54207	0.262464	0	0.096896
Ocbimv22033792m	NSD2.4	H3K36me2 writer	3.21234	3.18866	3.92583	3.28485	0.903614	2.09666	0	1.20985	2.98872	0.478174	1.44803e-08	1.46333	1.39187	0.450165	0.36178
Ocbimv22033793m	NSD2.5	H3K36me2 writer	1.45745	1.92417	0.757801	0.883881	0.912704	2.11188	0	3.14469e-05	5.66546e-06	0.117523	0	0.0863898	0.280047	0.524245	0
Ocbimv22033794m	NSD1	H3K36me2 writer	9.95461	9.93048	6.20595	10.5716	8.28848	8.4553	6.54715	6.67067	7.509	4.13652	10.6573	13.9304	3.25604	2.38701	1.2101
Ocbimv22000557m	SETMAR	H3K36me2 writer and DSB repair	11.212	4.02859	5.39832	4.37214	6.02619	7.00314	7.04629	5.33084	6.10375	3.16815	3.98104	3.96455	2.3546	2.5525	0.823069
Ocbimv22002052m	SETMAR.1	H3K36me2 writer and DSB repair	0.761571	2.72034	3.27413	1.79422	6.27471	2.82824	4.77727	4.05952	3.56501	2.28553	5.06434	3.44949	3.3422	1.07657	0.434345
Ocbimv22003086m	SETMAR.2	H3K36me2 writer and DSB repair	4.0094	7.5853	2.90261	3.65353	4.46611	5.65073	9.6677	6.7049	6.87427	4.30623	5.08956	5.29453	2.10761	1.40954	0.711165
Ocbimv22005785m	SETMAR.3	H3K36me2 writer and DSB repair	3.02492	8.39532	4.11804	2.90582	10.0173	18.0846	1.61345	1.26109	1.13785	1.08441	0.57505	0.592023	3.38424	1.75858	0.0787735
Ocbimv22008045m	SETMAR.4	H3K36me2 writer and DSB repair	0.113423	7.88958	0.990268	4.30067	0.790435	1.22192	0.685539	0.380044	0.673522	0.416548	0.426011	0.311808	0.250292	0.12848	0.086778
Ocbimv22008758m	SETMAR.5	H3K36me2 writer and DSB repair	0.698379	6.93896	2.29723	2.31095	2.89517	3.74135	7.62967	5.88016	5.3841	3.51504	2.98778	2.52801	1.48816	0.469526	0.337394
Ocbimv22009925m	SETMAR.6	H3K36me2 writer and DSB repair	7.56416	65.9646	46.5304	32.2019	71.0978	54.799	22.6835	20.8271	16.875	11.4482	21.5933	9.79132	10.6376	6.94308	2.84249
Ocbimv22010145m	SETMAR.7	H3K36me2 writer and DSB repair	0.505516	4.99008	1.90278	3.38677	3.85381	1.75482	30.5687	32.6874	27.2312	7.01373	3.72821	78.3704	0.584594	0.106432	0.429054
Ocbimv22011758m	SETMAR.8	H3K36me2 writer and DSB repair	2.50174	9.81098	6.64622	5.36166	6.1812	6.26782	15.1504	10.6856	11.1117	7.22272	3.06028	4.15949	2.03464	1.9184	0.586869
Ocbimv22012479m	SETMAR.9	H3K36me2 writer and DSB repair	19.2571	25.3346	14.3322	11.8184	21.2892	21.5422	5.71573	3.92472	4.55266	3.09968	15.1364	14.8272	13.4256	8.85529	3.27233
Ocbimv22012858m	SETMAR.10	H3K36me2 writer and DSB repair	1.03387	7.13214	9.97386	8.74517	11.5865	12.1584	9.69261	7.02658	8.02809	4.34736	2.15391	3.77196	3.85369	1.57332	0.264293
Ocbimv22013129m	SETMAR.11	H3K36me2 writer and DSB repair	3.16279	6.18993	2.17245	3.05888	3.6801	3.93136	10.3083	8.8401	7.66882	4.9719	3.94528	5.23757	3.87489	0.964984	0.4253
Ocbimv22013177m	SETMAR.12	H3K36me2 writer and DSB repair	0.123549	0.334876	0.33753	0.593991	0.622903	0.469956	1.19658	0.267003	0.414041	0.376404	0.621885	0.350023	0	0	0
Ocbimv22013246m	SETMAR.13	H3K36me2 writer and DSB repair	5.55873	5.14096	4.87837	4.57875	9.31179	5.06459	5.7576	4.56697	4.9618	2.42052	3.42563	4.65577	3.6924	1.50134	1.59704
Ocbimv22013977m	SETMAR.14	H3K36me2 writer and DSB repair	0.23716	10.1561	3.58132	6.97965	15.6791	9.41485	18.9814	14.8359	13.9049	11.6662	12.1405	5.87782	12.6569	1.50502	0.569343
Ocbimv22014918m	SETMAR.15	H3K36me2 writer and DSB repair	12.4741	15.4981	8.75327	8.57665	11.6506	11.0423	19.0804	14.9034	13.5988	9.9712	13.5196	12.8159	7.19743	6.23682	1.5988
Ocbimv22015247m	SETMAR.16	H3K36me2 writer and DSB repair	1.74993	0.171786	0.429707	0.516166	0.402547	0.242776	0.156443	0.142775	0	0.0685714	0.532057	0.355041	0.734109	0.553579	0.196466
Ocbimv22015549m	SETMAR.17	H3K36me2 writer and DSB repair	5.13801	6.0267	6.90655	6.30916	8.38416	9.63885	20.9018	15.6393	14.1287	7.1916	3.32139	3.71827	1.63779	1.40532	0.6975
Ocbimv22015562m	SETMAR.18	H3K36me2 writer and DSB repair	11.6153	41.6707	32.1931	26.907	47.8127	54.5078	28.3465	26.6547	29.8422	13.993	7.5685	10.9255	4.26275	3.38955	1.21013
Ocbimv22015642m	SETMAR.19	H3K36me2 writer and DSB repair	2.83472	9.85441	8.30109	9.74501	15.9586	19.2454	15.6746	10.8281	12.5188	7.35494	3.84471	3.07204	2.09367	1.54561	0.423152
Ocbimv22017409m	SETMAR.20	H3K36me2 writer and DSB repair	1.09949	2.14891	3.74228	2.99767	4.21547	5.12846	3.18771	2.1086	1.19561	1.49351	2.55561	1.83869	0.475078	0.24638	0
Ocbimv22017410m	SETMAR.21	H3K36me2 writer and DSB repair	4.46122	2.5302	1.36336	2.02099	3.09125	2.90851	9.37377	7.76359	7.73529	3.74169	0.524707	1.21409	0.59315	1.19114	0.341331
Ocbimv22017641m	SETMAR.22	H3K36me2 writer and DSB repair	13.6455	0.148291	0.307067	0.268516	0.343645	0.417636	0.130025	0	0.56899	0.11486	0	0	0	0	0
Ocbimv22018226m	SETMAR.23	H3K36me2 writer and DSB repair	4.32165	20.4317	18.2546	9.77831	16.8305	14.1259	9.88066	7.32042	6.44395	5.38097	13.5651	8.06204	15.9499	3.30341	1.4269
Ocbimv22020066m	SETMAR.24	H3K36me2 writer and DSB repair	0.506902	2.54599	1.91579	1.67959	2.20619	1.59163	4.7258	4.53432	3.67316	1.77609	3.05101	10.9272	1.46093	1.22219	0.466713
Ocbimv22020806m	SETMAR.25	H3K36me2 writer and DSB repair	0.282399	3.48387	1.04176	0.738242	1.22087	0.80609	1.91604	1.80277	1.18721	1.05963	0.89958	0.978568	0.381702	0.283447	0.208977
Ocbimv22021584m	SETMAR.26	H3K36me2 writer and DSB repair	1.60798	12.9947	5.04282	5.49057	11.8014	10.0764	11.7947	11.9643	6.70972	5.75197	38.2593	19.53	5.81486	4.54423	1.54459
Ocbimv22022384m	SETMAR.27	H3K36me2 writer and DSB repair	3.02135	12.222	3.02096	3.55426	6.55893	8.20402	3.16082	2.47123	2.57776	1.69579	2.61619	1.94991	1.49016	2.68627	0.272077
Ocbimv22025148m	SETMAR.28	H3K36me2 writer and DSB repair	15.3602	2.18016	2.21846	1.4707	2.98167	2.27403	11.2725	6.90552	7.86228	2.71929	1.19967	3.94853	1.87405	0.956117	0.38518
Ocbimv22029286m	SETMAR.29	H3K36me2 writer and DSB repair	4.56539	1.44815	1.64505	1.52472	1.95879	1.73157	7.19078	5.43838	6.10705	3.66186	1.30319	1.31647	0.625586	0.556983	0.129802
Ocbimv22031419m	SETMAR.30	H3K36me2 writer and DSB repair	10.7223	2.53926	4.52937	3.78949	4.62965	7.63535	25.4306	26.2063	13.0838	8.49671	50.1294	77.3432	6.45163	0.666912	0.959713
Ocbimv22032208m	SETMAR.31	H3K36me2 writer and DSB repair	12.8726	11.4048	24.9437	10.2694	43.0167	18.9153	36.9629	31.9978	27.794	10.9575	15.1169	8.91246	9.5017	3.1938	10.9772
Ocbimv22033065m	SETMAR.32	H3K36me2 writer and DSB repair	1.49998	0.536171	0.860164	0.738485	1.23247	0.631295	1.40005	1.28434	0.930699	0.693871	0.602626	1.03344	0.605077	0.386731	0.604226
Ocbimv22033851m	SETMAR.33	H3K36me2 writer and DSB repair	1.05097	4.16093	2.28605	1.48	3.11604	2.41529	4.41552	4.30887	2.97191	1.84603	2.99775	13.1903	2.71786	0.730482	0.864354
Ocbimv22034080m	SETMAR.34	H3K36me2 writer and DSB repair	11.9528	13.6429	20.7031	12.1997	12.8228	16.5155	17.3152	11.6786	11.481	7.4403	9.70854	13.4783	3.8029	3.03885	2.12264
Ocbimv22039356m	SETMAR.35	H3K36me2 writer and DSB repair	21.0876	1.8131	3.31334	2.62773	4.03789	3.92029	3.60005	4.37305	3.41404	2.48224	2.95679	3.6762	0.967421	0.674287	0.344415
Ocbimv22039580m	SETMAR.36	H3K36me2 writer and DSB repair	2.87054	0.245651	0.0260799	0.0327952	0.0760275	0.0779696	0.070052	0.0318491	0.15687	0.0314673	0.0124434	0.027743	0	0	0.00932674
Ocbimv22039631m	SETMAR.37	H3K36me2 writer and DSB repair	2.20277	5.55507	4.76543	4.67349	6.20842	4.77362	10.4741	9.38873	9.86764	4.83075	7.45556	6.33192	3.32253	2.56667	1.02563
Ocbimv22039632m	SETMAR.38	H3K36me2 writer and DSB repair	0.263029	3.01535	2.476	3.72542	5.61379	5.14512	2.35155	2.41149	3.36528	1.5016	0.644078	1.15006	0.401348	0.237583	0.168974
Ocbimv22035018m	SETD2	H3K36me3 writer	5.14482	7.44984	5.78247	7.96153	14.5761	11.2976	16.5487	16.3023	13.7335	9.019	6.67162	12.4064	6.10202	1.44901	1.92535
Ocbimv22035449m	SETD2.1	H3K36me3 writer	9.83498	3.99424	3.72448	3.87844	5.3211	2.59527	4.18447	3.3224	3.33245	4.06065	3.86745	6.91688	3.10045	2.0597	0.949391
Ocbimv22035450m	SETD2.2	H3K36me3 writer	3.09605	18.0387	6.53879	11.2354	22.1916	23.0259	4.97442	5.76614	4.87823	0.770773	13.109	11.8676	8.34794	3.26558	2.66048
Ocbimv22037387m	ASH1L	H3K36me3 writer	0.22859	2.31638	1.013	3.91812	3.13341	4.10798	2.56738	3.06164	0.562402	0.850852	1.49575	2.80343	0.737105	0.548099	0.24364
Ocbimv22037388m	ASH1L.1	H3K36me3 writer	0.72575	4.25874	2.6631	3.0294	3.82166	3.25853	2.09088	3.11584	4.43089	1.64409	3.20029	3.1511	0.755821	0.245258	1.02072
Ocbimv22037389m	ASH1L.2	H3K36me3 writer	0.127451	1.00535	1.06475	2.58539	1.0931	1.14437	0.845602	2.95033	0.423042	0.410875	1.27105	3.22968	0.193337	0.448143	0.586116
Ocbimv22037390m	ASH1L.3	H3K36me3 writer	1.29027	9.72563	2.53293	4.59492	10.8982	11.6259	6.34572	3.23367	5.87088	3.39966	3.76132	2.73384	2.84685	0.300443	0.424205
Ocbimv22009081m	SETD3	H3K4me and H3K36me writer or Actin-H73me	6.82406	23.6225	12.8316	13.3314	19.8017	24.0777	12.9357	9.36699	6.53565	5.98195	12.2745	12.5856	6.53503	11.2123	3.07149
Ocbimv22021200m	KMT2A	H3K4me writer (MLL1/MLL complex)	3.5172	18.4721	5.96411	14.9299	19.591	28.7289	9.78913	9.11568	6.40355	5.0529	15.7646	18.1995	6.79347	4.40376	2.19593
Ocbimv22021201m	KMT2A.1	H3K4me writer (MLL1/MLL complex)	0.345087	5.32064	2.84576	5.90148	8.39201	7.62525	5.53312	6.55737	7.09903	4.91444	1.65222	3.10476	2.20597	0.09261	1.05217
Ocbimv22018057m	KMT2C	H3K4me writer (MLL2/3 complex)	0.151557	3.20069	0.576106	1.80376	6.16265	3.81262	33.7392	33.8338	27.221	14.5603	3.34797	6.81054	2.63802	0.28376	0.73856
Ocbimv22018058m	KMT2C.1	H3K4me writer (MLL2/3 complex)	0.550947	9.53562	1.91731	3.67032	10.6975	9.90267	11.979	15.0633	12.2988	6.91193	6.23638	10.9239	4.92039	0.659798	1.3613
Ocbimv22019734m	KMT2C.2	H3K4me writer (MLL2/3 complex)	2.1059	40.6721	6.90874	12.8513	27.1886	33.7058	13.8042	17.2319	14.1916	7.7937	18.8299	21.3375	12.1788	3.98923	2.77613
Ocbimv22019748m	ASH2L	H3K4me1/me2 writer (MLL1/MLL complex)	16.2521	5.05103	5.77573	6.95841	7.20023	6.34257	4.29625	3.48533	2.271	3.56888	5.05968	16.2139	5.28523	1.06506	0.753493
Ocbimv22011247m	PRDM9	H3K4me1/me2/me3 and H3K36me1/me2/me3	2.0815	0	0.529014	0.335126	0	0	0	0	0	0	0	0	0	0	0
Ocbimv22018428m	PRDM9.1	H3K4me1/me2/me3 and H3K36me1/me2/me3	4.70915	0.0713563	0.149478	0.167744	0.0659027	0.067604	0.958177	1.31249	0.178953	0.745484	0.575003	5.81415	0.859169	0	0.066244
Ocbimv22000386m	SMYD3	H3K4me2/me3 writer	49.1876	40.1473	52.8984	27.7434	48.8091	59.4499	14.711	8.91151	5.24131	3.56719	12.4685	46.9753	20.4496	18.9209	7.82965
Ocbimv22009765m	SMYD3.1	H3K4me2/me3 writer	2.08712	62.1333	1.25704	1.37667	2.04247	2.03572	1.48291	1.24382	1.06955	0.850336	0.591959	0.699958	13.9482	0.857138	0.0970402
Ocbimv22032554m	SMYD3.2	H3K4me2/me3 writer	4.37869	9.05553	18.1486	21.2947	21.7332	16.6327	28.7838	30.4105	12.2229	1.30141	3.54753	67.9929	65.796	8.7541	11.3189
Ocbimv22032555m	SMYD3.3	H3K4me2/me3 writer	2.31575	20.0589	22.6497	17.4252	26.2076	29.8028	12.1559	12.3845	7.91128	1.88733	2.10616	17.1679	27.9545	2.03162	4.28142
Ocbimv22024075m	KMT2E	H3K4me3 interaction/stimulation	8.58901	7.45658e-05	0.0784275	0.13405	0.105539	0.0572335	2.59332	1.53128	1.63262	0.136201	5.60938	5.06802	0.609439	0.000128213	0.0571748
Ocbimv22024076m	KMT2E.1	H3K4me3 interaction/stimulation	0	0.000550728	1.55636	1.23495	2.17712	1.90771	0.873475	0.7834	2.80501e-09	0.224855	1.78565	2.79696	0.149217	5.76588e-05	0.106485
Ocbimv22023965m	SETD1B	H3K4me3 writer	9.04833	8.41023	5.25452	7.45684	9.98161	11.9954	6.89227	7.40842	6.51714	3.34547	6.29945	8.59632	2.57607	2.48167	0.942853
Ocbimv22000650m	DOT1L	H3K79me writer	31.3955	2.0601	4.22271	7.10817	11.1314	7.46612	29.9967	31.7717	25.007	14.7433	5.04862	22.3909	2.5068	1.0104	0.655396
Ocbimv22029978m	DOT1L.1	H3K79me writer	2.19078	1.73207	2.73005	4.45013	4.97866	6.63474	6.64609	5.91521	7.51786	2.86405	0.967764	7.39949	0.661115	0.264863	0.330343
Ocbimv22003254m	EHMT2	H3K9me1/me2 and H3K56me1 writer or TP53-K373me2	0	3.82375	3.1105	2.76465	4.9025	3.82482	2.17576	2.59645	0.877769	9.45802	14.5232	133.253	5.80437	15.4631	2.05806
Ocbimv22031229m	EHMT2.1	H3K9me1/me2 and H3K56me1 writer or TP53-K373me2	0.135188	0.685207	0.276505	0.454122	0.358159	0.795217	0.685789	0.625847	0.380314	0.310329	0.274287	2.33622	0.288623	0.102943	0.0331074
Ocbimv22039183m	EHMT1	H3K9me1/me2 writer or TP53-K373me2	7.0503	28.9575	20.4097	41.4999	38.9393	40.2155	14.2608	15.9535	14.5149	8.85521	27.0344	31.9819	11.636	9.96379	3.52312
Ocbimv22039184m	EHMT1.1	H3K9me1/me2 writer or TP53-K373me2	0	0	0.0818422	0.0996835	0.453441	0.107542	0.471876	0.968882	5.11075e-08	0	0.190576	0.0743627	0	0	0.0348243
Ocbimv22039185m	EHMT1.2	H3K9me1/me2 writer or TP53-K373me2	0.272723	0.898888	1.04656	1.96043	1.74035	1.78809	0.520164	0.493592	0.100048	0.602061	0.703072	0.346569	0.0160699	0.06017	0.122132
Ocbimv22039186m	EHMT1.3	H3K9me1/me2 writer or TP53-K373me2	0.861159	4.33519	2.51899	4.65859	6.15004	4.53376	2.25691	3.41126	0.149132	2.46895	2.56862	1.44287	0.0507427	0.537599	0.478092
Ocbimv22039187m	EHMT1.4	H3K9me1/me2 writer or TP53-K373me2	0.0742534	0.0309073	1.17754	2.44538	0.0373979	1.99618	0.524344	0.687049	3.72881	0.0257328	1.01078	5.23439	1.88436	0.106579	0.310502
Ocbimv22039188m	EHMT1.5	H3K9me1/me2 writer or TP53-K373me2	0	0	0.0372973	0.0518286	0.00248154	0.046639	0.106948	0.18991	1.47403e-06	0	0.0730525	0.28349	0	0	0.0224462
Ocbimv22039189m	EHMT1.6	H3K9me1/me2 writer or TP53-K373me2	0.0283618	0.00939992	0.515157	1.0805	0.0157325	0.839461	0.13429	0.111661	1.98434	0.0088147	0.295557	1.15791	0.454198	0.0133605	0.0819542
Ocbimv22024870m	SETDB1	H3K9me3 writer	22.1681	25.524	13.9915	21.8296	21.3482	25.3346	6.09751	5.33705	4.78442	3.75014	11.2728	13.3028	5.61456	6.09703	2.05008
Ocbimv22024871m	SETDB1.1	H3K9me3 writer	0.388292	0	0.818827	0.489049	0	1.48052	0	0.13988	0	0	0.413115	0.337864	0.123809	0	8.69151e-08
Ocbimv22024872m	SETDB1.2	H3K9me3 writer	16.1247	2.49296	1.33059	1.66488	5.14674	1.27551	1.20836	0.502627	0.442179	0.756331	3.55842	1.66222	1.26832	2.04381	0.574245
Ocbimv22037503m	SUV39H2	H3K9me3 writer	7.34704	6.97584	2.96634	3.8553	4.10716	4.45056	5.66226	6.66789	6.89393	2.93852	5.58838	5.92953	1.57938	0.462324	0.687404
Ocbimv22037132m	KMT5A	H4K20me1 writer or TP53-K382me1	22.6759	4.67745	4.82454	6.08179	4.70353	3.51053	14.1836	11.8632	10.2139	9.78135	4.08203	8.18169	2.72381	1.80995	0.533027
Ocbimv22030780m	KMT5B	H4K20me2/me3 writer	5.71466	14.5537	17.2677	22.7395	22.8141	28.6383	11.891	11.2223	11.2923	9.32054	8.4044	16.0263	3.70423	3.77058	2.2909

## Sheet: Histone_Acetylation
Ensembl_Transcript.ID	Human_Gene.Aliases	Function	Testes_TPM	Retina_TPM	Subesophageal_brain_TPM	Supraesophageal_TPM	Axial_nerve_cord_TPM	Optic_lobe_TPM	Arm_B5_L1_medial_TPM	Arm_B5_L1_proximal_TPM	Arm_B5_L1_distal_TPM	Hatchling_TPM	Skin_TPM	Suckers_TPM	Viscera_TPM	Ova_TPM	Posterior_salivary_gland_TPM
Ocbimv22034826m	KAT6B	H3ac writer	0.233566	4.48532	5.57454	5.46377	4.87093	9.88929	1.21179	1.45756	2.0353	1.16185	1.14618	2.20026	0.0548734	0.0632263	0.328515
Ocbimv22036845m	KAT6B.1	H3ac writer	2.96205	13.7275	8.39424	13.1807	9.62732	14.1476	11.1159	9.80911	9.12622	4.14105	11.1433	11.911	4.8403	1.89853	1.26688
Ocbimv22033302m	KAT6A	H3ac or H4ac writer	2.38017	6.89679	7.41872	15.7963	6.67467	10.1411	8.26874	9.13669	9.85828	3.74608	3.36248	9.16507	1.79026	0.219321	0.726553
Ocbimv22034128m	KAT7	H3K14ac or H4ac writer	7.35899	15.8102	21.132	20.002	19.0201	20.2888	3.99842	5.53323	4.96319	2.65109	10.4674	12.3803	4.5458	2.46597	1.75542
Ocbimv22015912m	KAT2A	H3K9ac or H2A.Zac writer	29.8514	16.8287	12.8356	18.5886	18.1898	25.4168	6.52283	4.51031	5.65687	2.59207	12.6816	14.0522	5.05457	7.80811	1.9728
Ocbimv22015913m	KAT2A.1	H3K9ac or H2A.Zac writer	4.3643	5.36557	4.07616	4.99606	7.30422	8.29051	2.21053	1.68682	8.29518e-10	1.21689	6.91635	5.36307	2.48685	1.76684	1.29635
Ocbimv22015914m	KAT2A.2	H3K9ac or H2A.Zac writer	0.0309834	0.115069	0.111278	0.0733553	0.137593	0.211833	9.29788e-05	0.334067	0	0.302216	0.17395	0.430231	0	0.0772646	0.0647778
Ocbimv22015915m	KAT2A.3	H3K9ac or H2A.Zac writer	0.292068	0.409841	0.398921	0.323235	0.383485	0.745828	0.000293721	0.954773	0	0.675114	0.428254	1.2412	0	0.402991	0.102879
Ocbimv22039925m	KAT5	H4ac or H2Aac writer	8.23715	4.39289	5.54162	6.94239	6.95947	8.7367	3.69638	3.02639	2.28391	2.85911	8.41912	9.4173	2.68832	1.99715	0.641022
Ocbimv22039926m	KAT5.1	H4ac or H2Aac writer	0.222362	0.780033	0.418259	0.764488	1.57834	0.441213	0.945589	0	0	0	1.16532	0.187476	0	3.07766e-08	0
Ocbimv22039927m	KAT5.2	H4ac or H2Aac writer	0	3.39838	0.18076	0.15261	0	1.39684	0	0.995334	1.21738	0.131053	0.127746	0	0.226174	0.200393	3.92705e-08
Ocbimv22003981m	HAT1	H4K5ac or H4K12ac or a bit H2AK5ac writer	7.10142	9.73682	6.84234	7.41448	11.1048	14.3037	3.10371	3.41544	2.4236	2.38335	5.59352	3.9877	2.50439	6.36026	0.51847
Ocbimv22003984m	HAT1.1	H4K5ac or H4K12ac or a bit H2AK5ac writer	15.5827	17.9966	21.0322	18.2349	27.7051	43.4558	7.27939	5.10767	5.29394	4.8339	11.8844	10.6638	6.81272	9.08128	1.14853
Ocbimv22003103m	KAT8	H4K16ac writer	13.968	7.67592	6.72996	6.92295	8.21692	9.56919	4.02573	1.83997	0	2.82142	7.33509	12.2199	3.08736	8.38603	2.0746
Ocbimv22003104m	KAT8.1	H4K16ac writer	2.38652	0	2.08272	2.17298	1.97927	3.79512	0	1.50396	1.94438	1.06287	0.569782	1.90043	0	3.83633	0.430862
Ocbimv22003105m	KAT8.2	H4K16ac writer	0.100355	0.608681	0.435556	1.30989	0.768942	0.782537	2.28309	1.98478	3.11851	0.883592	0.073224	0.349894	0.0858831	0.271051	0
Ocbimv22023581m	KAT8.3	H4K16ac writer	15.8412	14.9783	11.4767	11.4375	15.6535	21.7289	4.48439	3.15995	2.71027	3.34758	11.8971	12.2021	3.82964	9.32461	1.35184
Ocbimv22039657m	HDAC1	H2Aac or H2Bac or H3ac or H4ac eraser	8.81117	6.81244	8.40676	11.8452	7.37199	9.3388	3.243	6.40847	4.07376	1.40361	5.5756	7.74256	2.22941	0.308646	0.870862
Ocbimv22039658m	HDAC1.1	H2Aac or H2Bac or H3ac or H4ac eraser	10.3159	13.5757	12.4924	17.3049	11.7377	14.7159	5.8359	4.0036	3.96734	5.94219	11.0762	16.2315	4.64745	1.51673	1.54381
Ocbimv22025955m	HDAC4	H2Aac or H2Bac or H3ac or H4ac eraser	9.26416	3.47177	2.07537	4.21427	6.38645	2.6574	19.6878	18.6326	16.6693	9.55988	4.03585	5.51894	4.13389	2.37541	0.929182
Ocbimv22025957m	HDAC4.1	H2Aac or H2Bac or H3ac or H4ac eraser	3.58073	4.16569	0.199964	1.06427	2.82325	0.742889	0	0	0	0	1.29376	1.92697	0.966545	2.99067	0.115417
Ocbimv22025958m	HDAC4.2	H2Aac or H2Bac or H3ac or H4ac eraser	6.92286	9.49454	2.96759	6.24252	9.91306	5.52954	14.2537	13.4629	11.6859	6.33413	6.95733	6.63392	5.28857	3.19404	1.11369
Ocbimv22036991m	HDAC6	H2Aac or H2Bac or H3ac or H4ac eraser	4.02502	1.05634	0.974303	0.840558	2.01027	0.881069	0.540377	1.27082	1.13273	0.361137	2.90134	2.25864	0.370923	1.13098	0.253508
Ocbimv22036992m	HDAC6.1	H2Aac or H2Bac or H3ac or H4ac eraser	16.9452	31.8991	59.1651	29.0956	38.0071	30.4252	6.88574	4.92683	2.06496	3.97486	17.9615	12.0179	6.09817	11.4368	1.98016
Ocbimv22008586m	HDAC10	H2Aac or H2Bac or H3ac or H4ac eraser	0.656707	4.82549	8.79465	5.90206	13.1879	16.2997	4.25389	3.63396	2.59007	2.57392	3.02425	3.64479	5.71588	0.207643	0.200895
Ocbimv22020130m	HDAC11	H2Aac or H2Bac or H3ac or H4ac eraser	20.4233	16.5582	12.9092	14.6741	19.3716	35.8442	4.42019	3.72055	3.21506	2.31838	12.5672	11.7058	4.48722	1.925	1.60545
Ocbimv22026298m	HDAC8	H2Aac or H2Bac or H3ac or H4ac or H3K9ac eraser	16.9641	1.08451	0.983664	0.728424	0.988118	0.561841	3.15934	1.38125	0.392102	1.6146	2.59059	6.62025	0.652418	0.128872	0.167669
Ocbimv22026299m	HDAC8.1	H2Aac or H2Bac or H3ac or H4ac or H3K9ac eraser	4.93676	0	0.0922746	0.0955706	0	0.277122	0.0568705	0	0	0.374623	0.773161	1.80136	0.147772	0.198593	0.0334385
Ocbimv22026300m	HDAC8.2	H2Aac or H2Bac or H3ac or H4ac or H3K9ac eraser	15.3785	0.648066	1.29369	0.737345	0.840371	0.935217	0.386572	0.456937	0.239931	0.567768	3.54214	5.65826	0.574581	0	0.275446
Ocbimv22019815m	HDAC3	H2Aac or H2Bac or H3ac or H4ac or H3K27ac eraser	5.59643	4.80761	8.15108	9.63803	8.16496	12.9533	5.82242	6.5146	3.45442	3.1407	4.61569	10.0384	2.65855	1.85165	0.808754
Ocbimv22035349m	HDAC3.1	H2Aac or H2Bac or H3ac or H4ac or H3K27ac eraser	13.1376	15.9341	14.1932	17.6919	20.4643	26.0221	5.41082	5.95711	4.52819	3.34441	17.1738	17.3089	5.46163	5.03155	1.632
