# Supplementary material for: Epigenetic machinery is functionally conserved in cephalopods
Source: BMC Biol. 2022 Sep 14;20:202. doi: 10.1186/s12915-022-01404-1 (PMC9476566; doi:10.1186/s12915-022-01404-1)
Supplement: Supplementary file 16 — Additional file 16: Table S7. Table of Ensembl transcript IDs contained in each Pattern. [file 12915_2022_1404_MOESM16_ESM.xlsx]

## Sheet: methylation_Pattern1
Pattern	transcript_ID
pattern1	Ocbimv22000002m
pattern1	Ocbimv22000003m
pattern1	Ocbimv22000004m
pattern1	Ocbimv22000006m
pattern1	Ocbimv22000015m
pattern1	Ocbimv22000045m
pattern1	Ocbimv22000047m
pattern1	Ocbimv22000056m
pattern1	Ocbimv22000058m
pattern1	Ocbimv22000059m
pattern1	Ocbimv22000060m
pattern1	Ocbimv22000081m
pattern1	Ocbimv22000083m
pattern1	Ocbimv22000084m
pattern1	Ocbimv22000096m
pattern1	Ocbimv22000121m
pattern1	Ocbimv22000139m
pattern1	Ocbimv22000174m
pattern1	Ocbimv22000185m
pattern1	Ocbimv22000187m
pattern1	Ocbimv22000188m
pattern1	Ocbimv22000189m
pattern1	Ocbimv22000190m
pattern1	Ocbimv22000201m
pattern1	Ocbimv22000203m
pattern1	Ocbimv22000205m
pattern1	Ocbimv22000230m
pattern1	Ocbimv22000231m
pattern1	Ocbimv22000257m
pattern1	Ocbimv22000264m
pattern1	Ocbimv22000269m
pattern1	Ocbimv22000285m
pattern1	Ocbimv22000286m
pattern1	Ocbimv22000287m
pattern1	Ocbimv22000288m
pattern1	Ocbimv22000289m
pattern1	Ocbimv22000290m
pattern1	Ocbimv22000291m
pattern1	Ocbimv22000296m
pattern1	Ocbimv22000297m
pattern1	Ocbimv22000298m
pattern1	Ocbimv22000299m
pattern1	Ocbimv22000317m
pattern1	Ocbimv22000322m
pattern1	Ocbimv22000323m
pattern1	Ocbimv22000324m
pattern1	Ocbimv22000387m
pattern1	Ocbimv22000388m
pattern1	Ocbimv22000389m
pattern1	Ocbimv22000390m
pattern1	Ocbimv22000391m
pattern1	Ocbimv22000398m
pattern1	Ocbimv22000415m
pattern1	Ocbimv22000416m
pattern1	Ocbimv22000417m
pattern1	Ocbimv22000437m
pattern1	Ocbimv22000438m
pattern1	Ocbimv22000442m
pattern1	Ocbimv22000445m
pattern1	Ocbimv22000448m
pattern1	Ocbimv22000449m
pattern1	Ocbimv22000459m
pattern1	Ocbimv22000460m
pattern1	Ocbimv22000461m
pattern1	Ocbimv22000495m
pattern1	Ocbimv22000496m
pattern1	Ocbimv22000499m
pattern1	Ocbimv22000500m
pattern1	Ocbimv22000501m
pattern1	Ocbimv22000502m
pattern1	Ocbimv22000503m
pattern1	Ocbimv22000504m
pattern1	Ocbimv22000505m
pattern1	Ocbimv22000506m
pattern1	Ocbimv22000519m
pattern1	Ocbimv22000520m
pattern1	Ocbimv22000521m
pattern1	Ocbimv22000522m
pattern1	Ocbimv22000524m
pattern1	Ocbimv22000525m
pattern1	Ocbimv22000534m
pattern1	Ocbimv22000536m
pattern1	Ocbimv22000548m
pattern1	Ocbimv22000549m
pattern1	Ocbimv22000561m
pattern1	Ocbimv22000566m
pattern1	Ocbimv22000579m
pattern1	Ocbimv22000583m
pattern1	Ocbimv22000588m
pattern1	Ocbimv22000589m
pattern1	Ocbimv22000590m
pattern1	Ocbimv22000593m
pattern1	Ocbimv22000594m
pattern1	Ocbimv22000595m
pattern1	Ocbimv22000596m
pattern1	Ocbimv22000599m
pattern1	Ocbimv22000600m
pattern1	Ocbimv22000601m
pattern1	Ocbimv22000602m
pattern1	Ocbimv22000603m
pattern1	Ocbimv22000605m
pattern1	Ocbimv22000641m
pattern1	Ocbimv22000642m
pattern1	Ocbimv22000643m
pattern1	Ocbimv22000645m
pattern1	Ocbimv22000650m
pattern1	Ocbimv22000654m
pattern1	Ocbimv22000655m
pattern1	Ocbimv22000659m
pattern1	Ocbimv22000660m
pattern1	Ocbimv22000691m
pattern1	Ocbimv22000692m
pattern1	Ocbimv22000703m
pattern1	Ocbimv22000711m
pattern1	Ocbimv22000717m
pattern1	Ocbimv22000719m
pattern1	Ocbimv22000720m
pattern1	Ocbimv22000721m
pattern1	Ocbimv22000722m
pattern1	Ocbimv22000724m
pattern1	Ocbimv22000741m
pattern1	Ocbimv22000758m
pattern1	Ocbimv22000759m
pattern1	Ocbimv22000784m
pattern1	Ocbimv22000791m
pattern1	Ocbimv22000795m
pattern1	Ocbimv22000797m
pattern1	Ocbimv22000798m
pattern1	Ocbimv22000812m
pattern1	Ocbimv22000819m
pattern1	Ocbimv22000820m
pattern1	Ocbimv22000839m
pattern1	Ocbimv22000856m
pattern1	Ocbimv22000860m
pattern1	Ocbimv22000889m
pattern1	Ocbimv22000893m
pattern1	Ocbimv22000894m
pattern1	Ocbimv22000908m
pattern1	Ocbimv22000909m
pattern1	Ocbimv22000912m
pattern1	Ocbimv22000914m
pattern1	Ocbimv22000916m
pattern1	Ocbimv22000917m
pattern1	Ocbimv22000920m
pattern1	Ocbimv22000960m
pattern1	Ocbimv22000965m
pattern1	Ocbimv22000988m
pattern1	Ocbimv22000989m
pattern1	Ocbimv22001032m
pattern1	Ocbimv22001033m
pattern1	Ocbimv22001034m
pattern1	Ocbimv22001035m
pattern1	Ocbimv22001037m
pattern1	Ocbimv22001062m
pattern1	Ocbimv22001063m
pattern1	Ocbimv22001105m
pattern1	Ocbimv22001165m
pattern1	Ocbimv22001166m
pattern1	Ocbimv22001195m
pattern1	Ocbimv22001200m
pattern1	Ocbimv22001201m
pattern1	Ocbimv22001202m
pattern1	Ocbimv22001203m
pattern1	Ocbimv22001204m
pattern1	Ocbimv22001207m
pattern1	Ocbimv22001211m
pattern1	Ocbimv22001212m
pattern1	Ocbimv22001222m
pattern1	Ocbimv22001276m
pattern1	Ocbimv22001292m
pattern1	Ocbimv22001293m
pattern1	Ocbimv22001294m
pattern1	Ocbimv22001295m
pattern1	Ocbimv22001307m
pattern1	Ocbimv22001329m
pattern1	Ocbimv22001330m
pattern1	Ocbimv22001336m
pattern1	Ocbimv22001358m
pattern1	Ocbimv22001359m
pattern1	Ocbimv22001360m
pattern1	Ocbimv22001361m
pattern1	Ocbimv22001362m
pattern1	Ocbimv22001363m
pattern1	Ocbimv22001366m
pattern1	Ocbimv22001393m
pattern1	Ocbimv22001414m
pattern1	Ocbimv22001416m
pattern1	Ocbimv22001425m
pattern1	Ocbimv22001449m
pattern1	Ocbimv22001455m
pattern1	Ocbimv22001456m
pattern1	Ocbimv22001457m
pattern1	Ocbimv22001458m
pattern1	Ocbimv22001479m
pattern1	Ocbimv22001491m
pattern1	Ocbimv22001492m
pattern1	Ocbimv22001493m
pattern1	Ocbimv22001508m
pattern1	Ocbimv22001573m
pattern1	Ocbimv22001574m
pattern1	Ocbimv22001581m
pattern1	Ocbimv22001585m
pattern1	Ocbimv22001606m
pattern1	Ocbimv22001622m
pattern1	Ocbimv22001650m
pattern1	Ocbimv22001657m
pattern1	Ocbimv22001658m
pattern1	Ocbimv22001659m
pattern1	Ocbimv22001660m
pattern1	Ocbimv22001663m
pattern1	Ocbimv22001684m
pattern1	Ocbimv22001692m
pattern1	Ocbimv22001698m
pattern1	Ocbimv22001702m
pattern1	Ocbimv22001705m
pattern1	Ocbimv22001734m
pattern1	Ocbimv22001746m
pattern1	Ocbimv22001763m
pattern1	Ocbimv22001783m
pattern1	Ocbimv22001785m
pattern1	Ocbimv22001789m
pattern1	Ocbimv22001792m
pattern1	Ocbimv22001815m
pattern1	Ocbimv22001816m
pattern1	Ocbimv22001818m
pattern1	Ocbimv22001827m
pattern1	Ocbimv22001849m
pattern1	Ocbimv22001858m
pattern1	Ocbimv22001859m
pattern1	Ocbimv22001860m
pattern1	Ocbimv22001866m
pattern1	Ocbimv22001880m
pattern1	Ocbimv22001881m
pattern1	Ocbimv22001889m
pattern1	Ocbimv22001899m
pattern1	Ocbimv22001902m
pattern1	Ocbimv22001903m
pattern1	Ocbimv22001918m
pattern1	Ocbimv22001924m
pattern1	Ocbimv22001926m
pattern1	Ocbimv22001933m
pattern1	Ocbimv22001938m
pattern1	Ocbimv22001951m
pattern1	Ocbimv22001968m
pattern1	Ocbimv22001973m
pattern1	Ocbimv22001979m
pattern1	Ocbimv22001980m
pattern1	Ocbimv22001981m
pattern1	Ocbimv22001998m
pattern1	Ocbimv22002040m
pattern1	Ocbimv22002041m
pattern1	Ocbimv22002052m
pattern1	Ocbimv22002053m
pattern1	Ocbimv22002054m
pattern1	Ocbimv22002055m
pattern1	Ocbimv22002065m
pattern1	Ocbimv22002077m
pattern1	Ocbimv22002106m
pattern1	Ocbimv22002107m
pattern1	Ocbimv22002108m
pattern1	Ocbimv22002124m
pattern1	Ocbimv22002129m
pattern1	Ocbimv22002154m
pattern1	Ocbimv22002162m
pattern1	Ocbimv22002164m
pattern1	Ocbimv22002168m
pattern1	Ocbimv22002169m
pattern1	Ocbimv22002171m
pattern1	Ocbimv22002172m
pattern1	Ocbimv22002180m
pattern1	Ocbimv22002185m
pattern1	Ocbimv22002189m
pattern1	Ocbimv22002197m
pattern1	Ocbimv22002198m
pattern1	Ocbimv22002199m
pattern1	Ocbimv22002215m
pattern1	Ocbimv22002217m
pattern1	Ocbimv22002227m
pattern1	Ocbimv22002230m
pattern1	Ocbimv22002231m
pattern1	Ocbimv22002266m
pattern1	Ocbimv22002267m
pattern1	Ocbimv22002272m
pattern1	Ocbimv22002274m
pattern1	Ocbimv22002279m
pattern1	Ocbimv22002280m
pattern1	Ocbimv22002284m
pattern1	Ocbimv22002285m
pattern1	Ocbimv22002286m
pattern1	Ocbimv22002287m
pattern1	Ocbimv22002289m
pattern1	Ocbimv22002294m
pattern1	Ocbimv22002299m
pattern1	Ocbimv22002304m
pattern1	Ocbimv22002305m
pattern1	Ocbimv22002307m
pattern1	Ocbimv22002310m
pattern1	Ocbimv22002319m
pattern1	Ocbimv22002320m
pattern1	Ocbimv22002322m
pattern1	Ocbimv22002353m
pattern1	Ocbimv22002361m
pattern1	Ocbimv22002424m
pattern1	Ocbimv22002427m
pattern1	Ocbimv22002428m
pattern1	Ocbimv22002430m
pattern1	Ocbimv22002432m
pattern1	Ocbimv22002433m
pattern1	Ocbimv22002460m
pattern1	Ocbimv22002469m
pattern1	Ocbimv22002470m
pattern1	Ocbimv22002481m
pattern1	Ocbimv22002482m
pattern1	Ocbimv22002483m
pattern1	Ocbimv22002486m
pattern1	Ocbimv22002501m
pattern1	Ocbimv22002507m
pattern1	Ocbimv22002508m
pattern1	Ocbimv22002509m
pattern1	Ocbimv22002510m
pattern1	Ocbimv22002511m
pattern1	Ocbimv22002512m
pattern1	Ocbimv22002513m
pattern1	Ocbimv22002514m
pattern1	Ocbimv22002522m
pattern1	Ocbimv22002524m
pattern1	Ocbimv22002527m
pattern1	Ocbimv22002530m
pattern1	Ocbimv22002531m
pattern1	Ocbimv22002533m
pattern1	Ocbimv22002537m
pattern1	Ocbimv22002538m
pattern1	Ocbimv22002543m
pattern1	Ocbimv22002544m
pattern1	Ocbimv22002545m
pattern1	Ocbimv22002558m
pattern1	Ocbimv22002573m
pattern1	Ocbimv22002578m
pattern1	Ocbimv22002586m
pattern1	Ocbimv22002589m
pattern1	Ocbimv22002590m
pattern1	Ocbimv22002592m
pattern1	Ocbimv22002595m
pattern1	Ocbimv22002596m
pattern1	Ocbimv22002597m
pattern1	Ocbimv22002598m
pattern1	Ocbimv22002599m
pattern1	Ocbimv22002614m
pattern1	Ocbimv22002624m
pattern1	Ocbimv22002636m
pattern1	Ocbimv22002643m
pattern1	Ocbimv22002649m
pattern1	Ocbimv22002651m
pattern1	Ocbimv22002660m
pattern1	Ocbimv22002661m
pattern1	Ocbimv22002667m
pattern1	Ocbimv22002668m
pattern1	Ocbimv22002670m
pattern1	Ocbimv22002686m
pattern1	Ocbimv22002687m
pattern1	Ocbimv22002692m
pattern1	Ocbimv22002693m
pattern1	Ocbimv22002695m
pattern1	Ocbimv22002718m
pattern1	Ocbimv22002720m
pattern1	Ocbimv22002721m
pattern1	Ocbimv22002726m
pattern1	Ocbimv22002738m
pattern1	Ocbimv22002744m
pattern1	Ocbimv22002745m
pattern1	Ocbimv22002746m
pattern1	Ocbimv22002760m
pattern1	Ocbimv22002761m
pattern1	Ocbimv22002762m
pattern1	Ocbimv22002764m
pattern1	Ocbimv22002768m
pattern1	Ocbimv22002770m
pattern1	Ocbimv22002790m
pattern1	Ocbimv22002801m
pattern1	Ocbimv22002802m
pattern1	Ocbimv22002806m
pattern1	Ocbimv22002807m
pattern1	Ocbimv22002809m
pattern1	Ocbimv22002810m
pattern1	Ocbimv22002846m
pattern1	Ocbimv22002847m
pattern1	Ocbimv22002850m
pattern1	Ocbimv22002854m
pattern1	Ocbimv22002869m
pattern1	Ocbimv22002873m
pattern1	Ocbimv22002878m
pattern1	Ocbimv22002912m
pattern1	Ocbimv22002923m
pattern1	Ocbimv22002927m
pattern1	Ocbimv22002942m
pattern1	Ocbimv22002943m
pattern1	Ocbimv22002944m
pattern1	Ocbimv22002952m
pattern1	Ocbimv22002999m
pattern1	Ocbimv22003006m
pattern1	Ocbimv22003013m
pattern1	Ocbimv22003016m
pattern1	Ocbimv22003060m
pattern1	Ocbimv22003061m
pattern1	Ocbimv22003066m
pattern1	Ocbimv22003068m
pattern1	Ocbimv22003089m
pattern1	Ocbimv22003103m
pattern1	Ocbimv22003104m
pattern1	Ocbimv22003110m
pattern1	Ocbimv22003111m
pattern1	Ocbimv22003115m
pattern1	Ocbimv22003117m
pattern1	Ocbimv22003125m
pattern1	Ocbimv22003126m
pattern1	Ocbimv22003128m
pattern1	Ocbimv22003130m
pattern1	Ocbimv22003133m
pattern1	Ocbimv22003134m
pattern1	Ocbimv22003185m
pattern1	Ocbimv22003208m
pattern1	Ocbimv22003209m
pattern1	Ocbimv22003210m
pattern1	Ocbimv22003211m
pattern1	Ocbimv22003223m
pattern1	Ocbimv22003224m
pattern1	Ocbimv22003230m
pattern1	Ocbimv22003236m
pattern1	Ocbimv22003251m
pattern1	Ocbimv22003263m
pattern1	Ocbimv22003274m
pattern1	Ocbimv22003275m
pattern1	Ocbimv22003326m
pattern1	Ocbimv22003327m
pattern1	Ocbimv22003328m
pattern1	Ocbimv22003329m
pattern1	Ocbimv22003349m
pattern1	Ocbimv22003354m
pattern1	Ocbimv22003355m
pattern1	Ocbimv22003357m
pattern1	Ocbimv22003358m
pattern1	Ocbimv22003362m
pattern1	Ocbimv22003365m
pattern1	Ocbimv22003366m
pattern1	Ocbimv22003394m
pattern1	Ocbimv22003401m
pattern1	Ocbimv22003439m
pattern1	Ocbimv22003449m
pattern1	Ocbimv22003471m
pattern1	Ocbimv22003477m
pattern1	Ocbimv22003509m
pattern1	Ocbimv22003522m
pattern1	Ocbimv22003531m
pattern1	Ocbimv22003548m
pattern1	Ocbimv22003552m
pattern1	Ocbimv22003555m
pattern1	Ocbimv22003572m
pattern1	Ocbimv22003576m
pattern1	Ocbimv22003599m
pattern1	Ocbimv22003600m
pattern1	Ocbimv22003605m
pattern1	Ocbimv22003606m
pattern1	Ocbimv22003607m
pattern1	Ocbimv22003608m
pattern1	Ocbimv22003609m
pattern1	Ocbimv22003610m
pattern1	Ocbimv22003611m
pattern1	Ocbimv22003612m
pattern1	Ocbimv22003613m
pattern1	Ocbimv22003614m
pattern1	Ocbimv22003615m
pattern1	Ocbimv22003616m
pattern1	Ocbimv22003617m
pattern1	Ocbimv22003618m
pattern1	Ocbimv22003619m
pattern1	Ocbimv22003628m
pattern1	Ocbimv22003629m
pattern1	Ocbimv22003646m
pattern1	Ocbimv22003651m
pattern1	Ocbimv22003674m
pattern1	Ocbimv22003683m
pattern1	Ocbimv22003684m
pattern1	Ocbimv22003692m
pattern1	Ocbimv22003694m
pattern1	Ocbimv22003695m
pattern1	Ocbimv22003699m
pattern1	Ocbimv22003708m
pattern1	Ocbimv22003710m
pattern1	Ocbimv22003760m
pattern1	Ocbimv22003767m
pattern1	Ocbimv22003768m
pattern1	Ocbimv22003769m
pattern1	Ocbimv22003807m
pattern1	Ocbimv22003808m
pattern1	Ocbimv22003830m
pattern1	Ocbimv22003831m
pattern1	Ocbimv22003832m
pattern1	Ocbimv22003833m
pattern1	Ocbimv22003834m
pattern1	Ocbimv22003835m
pattern1	Ocbimv22003839m
pattern1	Ocbimv22003849m
pattern1	Ocbimv22003878m
pattern1	Ocbimv22003904m
pattern1	Ocbimv22003909m
pattern1	Ocbimv22003912m
pattern1	Ocbimv22003913m
pattern1	Ocbimv22003919m
pattern1	Ocbimv22003932m
pattern1	Ocbimv22003933m
pattern1	Ocbimv22003942m
pattern1	Ocbimv22003946m
pattern1	Ocbimv22003953m
pattern1	Ocbimv22003954m
pattern1	Ocbimv22003955m
pattern1	Ocbimv22003967m
pattern1	Ocbimv22003968m
pattern1	Ocbimv22003982m
pattern1	Ocbimv22003984m
pattern1	Ocbimv22003985m
pattern1	Ocbimv22003991m
pattern1	Ocbimv22004033m
pattern1	Ocbimv22004034m
pattern1	Ocbimv22004037m
pattern1	Ocbimv22004039m
pattern1	Ocbimv22004048m
pattern1	Ocbimv22004064m
pattern1	Ocbimv22004066m
pattern1	Ocbimv22004069m
pattern1	Ocbimv22004074m
pattern1	Ocbimv22004076m
pattern1	Ocbimv22004077m
pattern1	Ocbimv22004087m
pattern1	Ocbimv22004091m
pattern1	Ocbimv22004101m
pattern1	Ocbimv22004103m
pattern1	Ocbimv22004111m
pattern1	Ocbimv22004112m
pattern1	Ocbimv22004113m
pattern1	Ocbimv22004115m
pattern1	Ocbimv22004122m
pattern1	Ocbimv22004128m
pattern1	Ocbimv22004141m
pattern1	Ocbimv22004146m
pattern1	Ocbimv22004148m
pattern1	Ocbimv22004155m
pattern1	Ocbimv22004176m
pattern1	Ocbimv22004177m
pattern1	Ocbimv22004209m
pattern1	Ocbimv22004236m
pattern1	Ocbimv22004237m
pattern1	Ocbimv22004242m
pattern1	Ocbimv22004252m
pattern1	Ocbimv22004253m
pattern1	Ocbimv22004254m
pattern1	Ocbimv22004255m
pattern1	Ocbimv22004256m
pattern1	Ocbimv22004257m
pattern1	Ocbimv22004258m
pattern1	Ocbimv22004259m
pattern1	Ocbimv22004265m
pattern1	Ocbimv22004318m
pattern1	Ocbimv22004320m
pattern1	Ocbimv22004326m
pattern1	Ocbimv22004327m
pattern1	Ocbimv22004329m
pattern1	Ocbimv22004330m
pattern1	Ocbimv22004332m
pattern1	Ocbimv22004333m
pattern1	Ocbimv22004334m
pattern1	Ocbimv22004335m
pattern1	Ocbimv22004387m
pattern1	Ocbimv22004396m
pattern1	Ocbimv22004407m
pattern1	Ocbimv22004427m
pattern1	Ocbimv22004429m
pattern1	Ocbimv22004430m
pattern1	Ocbimv22004431m
pattern1	Ocbimv22004432m
pattern1	Ocbimv22004433m
pattern1	Ocbimv22004434m
pattern1	Ocbimv22004449m
pattern1	Ocbimv22004450m
pattern1	Ocbimv22004451m
pattern1	Ocbimv22004460m
pattern1	Ocbimv22004461m
pattern1	Ocbimv22004481m
pattern1	Ocbimv22004482m
pattern1	Ocbimv22004539m
pattern1	Ocbimv22004543m
pattern1	Ocbimv22004549m
pattern1	Ocbimv22004550m
pattern1	Ocbimv22004551m
pattern1	Ocbimv22004566m
pattern1	Ocbimv22004567m
pattern1	Ocbimv22004568m
pattern1	Ocbimv22004575m
pattern1	Ocbimv22004576m
pattern1	Ocbimv22004582m
pattern1	Ocbimv22004612m
pattern1	Ocbimv22004613m
pattern1	Ocbimv22004631m
pattern1	Ocbimv22004654m
pattern1	Ocbimv22004671m
pattern1	Ocbimv22004699m
pattern1	Ocbimv22004707m
pattern1	Ocbimv22004709m
pattern1	Ocbimv22004712m
pattern1	Ocbimv22004714m
pattern1	Ocbimv22004715m
pattern1	Ocbimv22004716m
pattern1	Ocbimv22004717m
pattern1	Ocbimv22004720m
pattern1	Ocbimv22004728m
pattern1	Ocbimv22004731m
pattern1	Ocbimv22004732m
pattern1	Ocbimv22004733m
pattern1	Ocbimv22004734m
pattern1	Ocbimv22004735m
pattern1	Ocbimv22004736m
pattern1	Ocbimv22004737m
pattern1	Ocbimv22004738m
pattern1	Ocbimv22004739m
pattern1	Ocbimv22004740m
pattern1	Ocbimv22004741m
pattern1	Ocbimv22004742m
pattern1	Ocbimv22004743m
pattern1	Ocbimv22004744m
pattern1	Ocbimv22004745m
pattern1	Ocbimv22004746m
pattern1	Ocbimv22004747m
pattern1	Ocbimv22004748m
pattern1	Ocbimv22004751m
pattern1	Ocbimv22004752m
pattern1	Ocbimv22004757m
pattern1	Ocbimv22004758m
pattern1	Ocbimv22004759m
pattern1	Ocbimv22004760m
pattern1	Ocbimv22004761m
pattern1	Ocbimv22004762m
pattern1	Ocbimv22004763m
pattern1	Ocbimv22004764m
pattern1	Ocbimv22004765m
pattern1	Ocbimv22004766m
pattern1	Ocbimv22004767m
pattern1	Ocbimv22004768m
pattern1	Ocbimv22004769m
pattern1	Ocbimv22004770m
pattern1	Ocbimv22004771m
pattern1	Ocbimv22004772m
pattern1	Ocbimv22004773m
pattern1	Ocbimv22004774m
pattern1	Ocbimv22004775m
pattern1	Ocbimv22004776m
pattern1	Ocbimv22004777m
pattern1	Ocbimv22004778m
pattern1	Ocbimv22004779m
pattern1	Ocbimv22004780m
pattern1	Ocbimv22004781m
pattern1	Ocbimv22004782m
pattern1	Ocbimv22004789m
pattern1	Ocbimv22004825m
pattern1	Ocbimv22004829m
pattern1	Ocbimv22004835m
pattern1	Ocbimv22004846m
pattern1	Ocbimv22004856m
pattern1	Ocbimv22004876m
pattern1	Ocbimv22004877m
pattern1	Ocbimv22004878m
pattern1	Ocbimv22004884m
pattern1	Ocbimv22004885m
pattern1	Ocbimv22004900m
pattern1	Ocbimv22004903m
pattern1	Ocbimv22004926m
pattern1	Ocbimv22004927m
pattern1	Ocbimv22004935m
pattern1	Ocbimv22004945m
pattern1	Ocbimv22004946m
pattern1	Ocbimv22004947m
pattern1	Ocbimv22004948m
pattern1	Ocbimv22004954m
pattern1	Ocbimv22004967m
pattern1	Ocbimv22004968m
pattern1	Ocbimv22004969m
pattern1	Ocbimv22004972m
pattern1	Ocbimv22004982m
pattern1	Ocbimv22004983m
pattern1	Ocbimv22005016m
pattern1	Ocbimv22005017m
pattern1	Ocbimv22005019m
pattern1	Ocbimv22005020m
pattern1	Ocbimv22005025m
pattern1	Ocbimv22005033m
pattern1	Ocbimv22005034m
pattern1	Ocbimv22005038m
pattern1	Ocbimv22005039m
pattern1	Ocbimv22005040m
pattern1	Ocbimv22005046m
pattern1	Ocbimv22005049m
pattern1	Ocbimv22005074m
pattern1	Ocbimv22005075m
pattern1	Ocbimv22005079m
pattern1	Ocbimv22005080m
pattern1	Ocbimv22005081m
pattern1	Ocbimv22005082m
pattern1	Ocbimv22005083m
pattern1	Ocbimv22005084m
pattern1	Ocbimv22005085m
pattern1	Ocbimv22005107m
pattern1	Ocbimv22005108m
pattern1	Ocbimv22005109m
pattern1	Ocbimv22005124m
pattern1	Ocbimv22005138m
pattern1	Ocbimv22005160m
pattern1	Ocbimv22005172m
pattern1	Ocbimv22005173m
pattern1	Ocbimv22005207m
pattern1	Ocbimv22005208m
pattern1	Ocbimv22005209m
pattern1	Ocbimv22005210m
pattern1	Ocbimv22005211m
pattern1	Ocbimv22005212m
pattern1	Ocbimv22005213m
pattern1	Ocbimv22005214m
pattern1	Ocbimv22005215m
pattern1	Ocbimv22005216m
pattern1	Ocbimv22005217m
pattern1	Ocbimv22005218m
pattern1	Ocbimv22005219m
pattern1	Ocbimv22005220m
pattern1	Ocbimv22005221m
pattern1	Ocbimv22005222m
pattern1	Ocbimv22005223m
pattern1	Ocbimv22005224m
pattern1	Ocbimv22005225m
pattern1	Ocbimv22005226m
pattern1	Ocbimv22005227m
pattern1	Ocbimv22005228m
pattern1	Ocbimv22005229m
pattern1	Ocbimv22005230m
pattern1	Ocbimv22005232m
pattern1	Ocbimv22005233m
pattern1	Ocbimv22005234m
pattern1	Ocbimv22005235m
pattern1	Ocbimv22005238m
pattern1	Ocbimv22005239m
pattern1	Ocbimv22005276m
pattern1	Ocbimv22005303m
pattern1	Ocbimv22005311m
pattern1	Ocbimv22005326m
pattern1	Ocbimv22005356m
pattern1	Ocbimv22005357m
pattern1	Ocbimv22005364m
pattern1	Ocbimv22005386m
pattern1	Ocbimv22005405m
pattern1	Ocbimv22005455m
pattern1	Ocbimv22005456m
pattern1	Ocbimv22005460m
pattern1	Ocbimv22005461m
pattern1	Ocbimv22005463m
pattern1	Ocbimv22005464m
pattern1	Ocbimv22005473m
pattern1	Ocbimv22005474m
pattern1	Ocbimv22005475m
pattern1	Ocbimv22005477m
pattern1	Ocbimv22005478m
pattern1	Ocbimv22005491m
pattern1	Ocbimv22005496m
pattern1	Ocbimv22005499m
pattern1	Ocbimv22005503m
pattern1	Ocbimv22005504m
pattern1	Ocbimv22005505m
pattern1	Ocbimv22005515m
pattern1	Ocbimv22005520m
pattern1	Ocbimv22005521m
pattern1	Ocbimv22005564m
pattern1	Ocbimv22005572m
pattern1	Ocbimv22005579m
pattern1	Ocbimv22005583m
pattern1	Ocbimv22005584m
pattern1	Ocbimv22005590m
pattern1	Ocbimv22005600m
pattern1	Ocbimv22005614m
pattern1	Ocbimv22005629m
pattern1	Ocbimv22005630m
pattern1	Ocbimv22005633m
pattern1	Ocbimv22005643m
pattern1	Ocbimv22005652m
pattern1	Ocbimv22005667m
pattern1	Ocbimv22005668m
pattern1	Ocbimv22005669m
pattern1	Ocbimv22005670m
pattern1	Ocbimv22005681m
pattern1	Ocbimv22005682m
pattern1	Ocbimv22005683m
pattern1	Ocbimv22005684m
pattern1	Ocbimv22005687m
pattern1	Ocbimv22005696m
pattern1	Ocbimv22005703m
pattern1	Ocbimv22005704m
pattern1	Ocbimv22005714m
pattern1	Ocbimv22005731m
pattern1	Ocbimv22005749m
pattern1	Ocbimv22005751m
pattern1	Ocbimv22005753m
pattern1	Ocbimv22005756m
pattern1	Ocbimv22005757m
pattern1	Ocbimv22005758m
pattern1	Ocbimv22005765m
pattern1	Ocbimv22005770m
pattern1	Ocbimv22005771m
pattern1	Ocbimv22005772m
pattern1	Ocbimv22005773m
pattern1	Ocbimv22005774m
pattern1	Ocbimv22005775m
pattern1	Ocbimv22005776m
pattern1	Ocbimv22005779m
pattern1	Ocbimv22005781m
pattern1	Ocbimv22005782m
pattern1	Ocbimv22005789m
pattern1	Ocbimv22005790m
pattern1	Ocbimv22005791m
pattern1	Ocbimv22005796m
pattern1	Ocbimv22005804m
pattern1	Ocbimv22005807m
pattern1	Ocbimv22005808m
pattern1	Ocbimv22005809m
pattern1	Ocbimv22005810m
pattern1	Ocbimv22005841m
pattern1	Ocbimv22005843m
pattern1	Ocbimv22005849m
pattern1	Ocbimv22005850m
pattern1	Ocbimv22005855m
pattern1	Ocbimv22005858m
pattern1	Ocbimv22005870m
pattern1	Ocbimv22005874m
pattern1	Ocbimv22005890m
pattern1	Ocbimv22005891m
pattern1	Ocbimv22005895m
pattern1	Ocbimv22005897m
pattern1	Ocbimv22005898m
pattern1	Ocbimv22005899m
pattern1	Ocbimv22005931m
pattern1	Ocbimv22005932m
pattern1	Ocbimv22005937m
pattern1	Ocbimv22005971m
pattern1	Ocbimv22005979m
pattern1	Ocbimv22005980m
pattern1	Ocbimv22005981m
pattern1	Ocbimv22005994m
pattern1	Ocbimv22005995m
pattern1	Ocbimv22005999m
pattern1	Ocbimv22006000m
pattern1	Ocbimv22006005m
pattern1	Ocbimv22006017m
pattern1	Ocbimv22006029m
pattern1	Ocbimv22006030m
pattern1	Ocbimv22006032m
pattern1	Ocbimv22006033m
pattern1	Ocbimv22006040m
pattern1	Ocbimv22006055m
pattern1	Ocbimv22006056m
pattern1	Ocbimv22006060m
pattern1	Ocbimv22006061m
pattern1	Ocbimv22006062m
pattern1	Ocbimv22006066m
pattern1	Ocbimv22006082m
pattern1	Ocbimv22006083m
pattern1	Ocbimv22006090m
pattern1	Ocbimv22006101m
pattern1	Ocbimv22006111m
pattern1	Ocbimv22006122m
pattern1	Ocbimv22006124m
pattern1	Ocbimv22006128m
pattern1	Ocbimv22006138m
pattern1	Ocbimv22006140m
pattern1	Ocbimv22006144m
pattern1	Ocbimv22006146m
pattern1	Ocbimv22006150m
pattern1	Ocbimv22006201m
pattern1	Ocbimv22006202m
pattern1	Ocbimv22006218m
pattern1	Ocbimv22006219m
pattern1	Ocbimv22006220m
pattern1	Ocbimv22006223m
pattern1	Ocbimv22006224m
pattern1	Ocbimv22006226m
pattern1	Ocbimv22006227m
pattern1	Ocbimv22006258m
pattern1	Ocbimv22006259m
pattern1	Ocbimv22006260m
pattern1	Ocbimv22006276m
pattern1	Ocbimv22006325m
pattern1	Ocbimv22006327m
pattern1	Ocbimv22006328m
pattern1	Ocbimv22006334m
pattern1	Ocbimv22006353m
pattern1	Ocbimv22006354m
pattern1	Ocbimv22006376m
pattern1	Ocbimv22006397m
pattern1	Ocbimv22006431m
pattern1	Ocbimv22006432m
pattern1	Ocbimv22006435m
pattern1	Ocbimv22006438m
pattern1	Ocbimv22006440m
pattern1	Ocbimv22006450m
pattern1	Ocbimv22006454m
pattern1	Ocbimv22006462m
pattern1	Ocbimv22006463m
pattern1	Ocbimv22006484m
pattern1	Ocbimv22006485m
pattern1	Ocbimv22006486m
pattern1	Ocbimv22006493m
pattern1	Ocbimv22006498m
pattern1	Ocbimv22006514m
pattern1	Ocbimv22006515m
pattern1	Ocbimv22006529m
pattern1	Ocbimv22006545m
pattern1	Ocbimv22006550m
pattern1	Ocbimv22006559m
pattern1	Ocbimv22006562m
pattern1	Ocbimv22006584m
pattern1	Ocbimv22006587m
pattern1	Ocbimv22006610m
pattern1	Ocbimv22006612m
pattern1	Ocbimv22006613m
pattern1	Ocbimv22006614m
pattern1	Ocbimv22006615m
pattern1	Ocbimv22006616m
pattern1	Ocbimv22006617m
pattern1	Ocbimv22006620m
pattern1	Ocbimv22006636m
pattern1	Ocbimv22006645m
pattern1	Ocbimv22006671m
pattern1	Ocbimv22006672m
pattern1	Ocbimv22006680m
pattern1	Ocbimv22006689m
pattern1	Ocbimv22006703m
pattern1	Ocbimv22006707m
pattern1	Ocbimv22006729m
pattern1	Ocbimv22006738m
pattern1	Ocbimv22006748m
pattern1	Ocbimv22006771m
pattern1	Ocbimv22006773m
pattern1	Ocbimv22006774m
pattern1	Ocbimv22006783m
pattern1	Ocbimv22006784m
pattern1	Ocbimv22006792m
pattern1	Ocbimv22006793m
pattern1	Ocbimv22006796m
pattern1	Ocbimv22006802m
pattern1	Ocbimv22006803m
pattern1	Ocbimv22006804m
pattern1	Ocbimv22006805m
pattern1	Ocbimv22006835m
pattern1	Ocbimv22006836m
pattern1	Ocbimv22006837m
pattern1	Ocbimv22006838m
pattern1	Ocbimv22006839m
pattern1	Ocbimv22006840m
pattern1	Ocbimv22006841m
pattern1	Ocbimv22006842m
pattern1	Ocbimv22006843m
pattern1	Ocbimv22006844m
pattern1	Ocbimv22006845m
pattern1	Ocbimv22006846m
pattern1	Ocbimv22006856m
pattern1	Ocbimv22006857m
pattern1	Ocbimv22006858m
pattern1	Ocbimv22006859m
pattern1	Ocbimv22006860m
pattern1	Ocbimv22006861m
pattern1	Ocbimv22006862m
pattern1	Ocbimv22006863m
pattern1	Ocbimv22006871m
pattern1	Ocbimv22006876m
pattern1	Ocbimv22006881m
pattern1	Ocbimv22006883m
pattern1	Ocbimv22006899m
pattern1	Ocbimv22006900m
pattern1	Ocbimv22006901m
pattern1	Ocbimv22006902m
pattern1	Ocbimv22006908m
pattern1	Ocbimv22006909m
pattern1	Ocbimv22006910m
pattern1	Ocbimv22006911m
pattern1	Ocbimv22006912m
pattern1	Ocbimv22006913m
pattern1	Ocbimv22006931m
pattern1	Ocbimv22006932m
pattern1	Ocbimv22006968m
pattern1	Ocbimv22007001m
pattern1	Ocbimv22007007m
pattern1	Ocbimv22007049m
pattern1	Ocbimv22007053m
pattern1	Ocbimv22007069m
pattern1	Ocbimv22007078m
pattern1	Ocbimv22007079m
pattern1	Ocbimv22007091m
pattern1	Ocbimv22007092m
pattern1	Ocbimv22007115m
pattern1	Ocbimv22007131m
pattern1	Ocbimv22007138m
pattern1	Ocbimv22007186m
pattern1	Ocbimv22007188m
pattern1	Ocbimv22007189m
pattern1	Ocbimv22007191m
pattern1	Ocbimv22007192m
pattern1	Ocbimv22007193m
pattern1	Ocbimv22007195m
pattern1	Ocbimv22007196m
pattern1	Ocbimv22007205m
pattern1	Ocbimv22007206m
pattern1	Ocbimv22007207m
pattern1	Ocbimv22007238m
pattern1	Ocbimv22007240m
pattern1	Ocbimv22007251m
pattern1	Ocbimv22007252m
pattern1	Ocbimv22007262m
pattern1	Ocbimv22007263m
pattern1	Ocbimv22007265m
pattern1	Ocbimv22007270m
pattern1	Ocbimv22007271m
pattern1	Ocbimv22007294m
pattern1	Ocbimv22007295m
pattern1	Ocbimv22007296m
pattern1	Ocbimv22007310m
pattern1	Ocbimv22007311m
pattern1	Ocbimv22007312m
pattern1	Ocbimv22007313m
pattern1	Ocbimv22007314m
pattern1	Ocbimv22007315m
pattern1	Ocbimv22007316m
pattern1	Ocbimv22007324m
pattern1	Ocbimv22007325m
pattern1	Ocbimv22007328m
pattern1	Ocbimv22007352m
pattern1	Ocbimv22007363m
pattern1	Ocbimv22007375m
pattern1	Ocbimv22007393m
pattern1	Ocbimv22007403m
pattern1	Ocbimv22007406m
pattern1	Ocbimv22007413m
pattern1	Ocbimv22007420m
pattern1	Ocbimv22007426m
pattern1	Ocbimv22007429m
pattern1	Ocbimv22007431m
pattern1	Ocbimv22007432m
pattern1	Ocbimv22007452m
pattern1	Ocbimv22007460m
pattern1	Ocbimv22007486m
pattern1	Ocbimv22007493m
pattern1	Ocbimv22007495m
pattern1	Ocbimv22007498m
pattern1	Ocbimv22007501m
pattern1	Ocbimv22007502m
pattern1	Ocbimv22007506m
pattern1	Ocbimv22007507m
pattern1	Ocbimv22007548m
pattern1	Ocbimv22007556m
pattern1	Ocbimv22007557m
pattern1	Ocbimv22007558m
pattern1	Ocbimv22007561m
pattern1	Ocbimv22007566m
pattern1	Ocbimv22007567m
pattern1	Ocbimv22007591m
pattern1	Ocbimv22007600m
pattern1	Ocbimv22007614m
pattern1	Ocbimv22007615m
pattern1	Ocbimv22007624m
pattern1	Ocbimv22007628m
pattern1	Ocbimv22007638m
pattern1	Ocbimv22007648m
pattern1	Ocbimv22007652m
pattern1	Ocbimv22007659m
pattern1	Ocbimv22007665m
pattern1	Ocbimv22007669m
pattern1	Ocbimv22007670m
pattern1	Ocbimv22007672m
pattern1	Ocbimv22007673m
pattern1	Ocbimv22007683m
pattern1	Ocbimv22007684m
pattern1	Ocbimv22007699m
pattern1	Ocbimv22007701m
pattern1	Ocbimv22007717m
pattern1	Ocbimv22007719m
pattern1	Ocbimv22007720m
pattern1	Ocbimv22007721m
pattern1	Ocbimv22007734m
pattern1	Ocbimv22007743m
pattern1	Ocbimv22007787m
pattern1	Ocbimv22007797m
pattern1	Ocbimv22007816m
pattern1	Ocbimv22007817m
pattern1	Ocbimv22007826m
pattern1	Ocbimv22007827m
pattern1	Ocbimv22007830m
pattern1	Ocbimv22007850m
pattern1	Ocbimv22007872m
pattern1	Ocbimv22007875m
pattern1	Ocbimv22007878m
pattern1	Ocbimv22007888m
pattern1	Ocbimv22007889m
pattern1	Ocbimv22007894m
pattern1	Ocbimv22007905m
pattern1	Ocbimv22007917m
pattern1	Ocbimv22007918m
pattern1	Ocbimv22007933m
pattern1	Ocbimv22007934m
pattern1	Ocbimv22007936m
pattern1	Ocbimv22007940m
pattern1	Ocbimv22007944m
pattern1	Ocbimv22007945m
pattern1	Ocbimv22007946m
pattern1	Ocbimv22007947m
pattern1	Ocbimv22007962m
pattern1	Ocbimv22007988m
pattern1	Ocbimv22007992m
pattern1	Ocbimv22008001m
pattern1	Ocbimv22008002m
pattern1	Ocbimv22008004m
pattern1	Ocbimv22008005m
pattern1	Ocbimv22008036m
pattern1	Ocbimv22008042m
pattern1	Ocbimv22008049m
pattern1	Ocbimv22008064m
pattern1	Ocbimv22008070m
pattern1	Ocbimv22008071m
pattern1	Ocbimv22008072m
pattern1	Ocbimv22008077m
pattern1	Ocbimv22008078m
pattern1	Ocbimv22008081m
pattern1	Ocbimv22008089m
pattern1	Ocbimv22008103m
pattern1	Ocbimv22008121m
pattern1	Ocbimv22008177m
pattern1	Ocbimv22008183m
pattern1	Ocbimv22008185m
pattern1	Ocbimv22008204m
pattern1	Ocbimv22008206m
pattern1	Ocbimv22008209m
pattern1	Ocbimv22008215m
pattern1	Ocbimv22008216m
pattern1	Ocbimv22008217m
pattern1	Ocbimv22008229m
pattern1	Ocbimv22008250m
pattern1	Ocbimv22008251m
pattern1	Ocbimv22008252m
pattern1	Ocbimv22008280m
pattern1	Ocbimv22008285m
pattern1	Ocbimv22008305m
pattern1	Ocbimv22008306m
pattern1	Ocbimv22008307m
pattern1	Ocbimv22008308m
pattern1	Ocbimv22008312m
pattern1	Ocbimv22008314m
pattern1	Ocbimv22008315m
pattern1	Ocbimv22008329m
pattern1	Ocbimv22008349m
pattern1	Ocbimv22008366m
pattern1	Ocbimv22008386m
pattern1	Ocbimv22008397m
pattern1	Ocbimv22008409m
pattern1	Ocbimv22008411m
pattern1	Ocbimv22008412m
pattern1	Ocbimv22008413m
pattern1	Ocbimv22008414m
pattern1	Ocbimv22008415m
pattern1	Ocbimv22008431m
pattern1	Ocbimv22008434m
pattern1	Ocbimv22008447m
pattern1	Ocbimv22008448m
pattern1	Ocbimv22008449m
pattern1	Ocbimv22008450m
pattern1	Ocbimv22008452m
pattern1	Ocbimv22008453m
pattern1	Ocbimv22008456m
pattern1	Ocbimv22008459m
pattern1	Ocbimv22008471m
pattern1	Ocbimv22008472m
pattern1	Ocbimv22008475m
pattern1	Ocbimv22008476m
pattern1	Ocbimv22008477m
pattern1	Ocbimv22008481m
pattern1	Ocbimv22008497m
pattern1	Ocbimv22008521m
pattern1	Ocbimv22008523m
pattern1	Ocbimv22008526m
pattern1	Ocbimv22008532m
pattern1	Ocbimv22008533m
pattern1	Ocbimv22008535m
pattern1	Ocbimv22008537m
pattern1	Ocbimv22008538m
pattern1	Ocbimv22008548m
pattern1	Ocbimv22008549m
pattern1	Ocbimv22008587m
pattern1	Ocbimv22008610m
pattern1	Ocbimv22008611m
pattern1	Ocbimv22008612m
pattern1	Ocbimv22008643m
pattern1	Ocbimv22008644m
pattern1	Ocbimv22008645m
pattern1	Ocbimv22008659m
pattern1	Ocbimv22008660m
pattern1	Ocbimv22008661m
pattern1	Ocbimv22008663m
pattern1	Ocbimv22008697m
pattern1	Ocbimv22008699m
pattern1	Ocbimv22008700m
pattern1	Ocbimv22008701m
pattern1	Ocbimv22008710m
pattern1	Ocbimv22008712m
pattern1	Ocbimv22008725m
pattern1	Ocbimv22008736m
pattern1	Ocbimv22008737m
pattern1	Ocbimv22008738m
pattern1	Ocbimv22008739m
pattern1	Ocbimv22008741m
pattern1	Ocbimv22008743m
pattern1	Ocbimv22008744m
pattern1	Ocbimv22008752m
pattern1	Ocbimv22008779m
pattern1	Ocbimv22008780m
pattern1	Ocbimv22008796m
pattern1	Ocbimv22008799m
pattern1	Ocbimv22008800m
pattern1	Ocbimv22008802m
pattern1	Ocbimv22008810m
pattern1	Ocbimv22008815m
pattern1	Ocbimv22008820m
pattern1	Ocbimv22008821m
pattern1	Ocbimv22008832m
pattern1	Ocbimv22008833m
pattern1	Ocbimv22008834m
pattern1	Ocbimv22008835m
pattern1	Ocbimv22008836m
pattern1	Ocbimv22008887m
pattern1	Ocbimv22008892m
pattern1	Ocbimv22008893m
pattern1	Ocbimv22008897m
pattern1	Ocbimv22008916m
pattern1	Ocbimv22008921m
pattern1	Ocbimv22008922m
pattern1	Ocbimv22008935m
pattern1	Ocbimv22008968m
pattern1	Ocbimv22008969m
pattern1	Ocbimv22008982m
pattern1	Ocbimv22008983m
pattern1	Ocbimv22008985m
pattern1	Ocbimv22008994m
pattern1	Ocbimv22008999m
pattern1	Ocbimv22009011m
pattern1	Ocbimv22009012m
pattern1	Ocbimv22009016m
pattern1	Ocbimv22009017m
pattern1	Ocbimv22009027m
pattern1	Ocbimv22009036m
pattern1	Ocbimv22009039m
pattern1	Ocbimv22009044m
pattern1	Ocbimv22009049m
pattern1	Ocbimv22009050m
pattern1	Ocbimv22009051m
pattern1	Ocbimv22009052m
pattern1	Ocbimv22009054m
pattern1	Ocbimv22009059m
pattern1	Ocbimv22009060m
pattern1	Ocbimv22009082m
pattern1	Ocbimv22009084m
pattern1	Ocbimv22009088m
pattern1	Ocbimv22009107m
pattern1	Ocbimv22009108m
pattern1	Ocbimv22009109m
pattern1	Ocbimv22009141m
pattern1	Ocbimv22009144m
pattern1	Ocbimv22009146m
pattern1	Ocbimv22009151m
pattern1	Ocbimv22009162m
pattern1	Ocbimv22009167m
pattern1	Ocbimv22009219m
pattern1	Ocbimv22009222m
pattern1	Ocbimv22009235m
pattern1	Ocbimv22009239m
pattern1	Ocbimv22009243m
pattern1	Ocbimv22009256m
pattern1	Ocbimv22009257m
pattern1	Ocbimv22009258m
pattern1	Ocbimv22009262m
pattern1	Ocbimv22009267m
pattern1	Ocbimv22009327m
pattern1	Ocbimv22009357m
pattern1	Ocbimv22009361m
pattern1	Ocbimv22009393m
pattern1	Ocbimv22009401m
pattern1	Ocbimv22009402m
pattern1	Ocbimv22009412m
pattern1	Ocbimv22009421m
pattern1	Ocbimv22009428m
pattern1	Ocbimv22009429m
pattern1	Ocbimv22009430m
pattern1	Ocbimv22009432m
pattern1	Ocbimv22009433m
pattern1	Ocbimv22009440m
pattern1	Ocbimv22009442m
pattern1	Ocbimv22009485m
pattern1	Ocbimv22009486m
pattern1	Ocbimv22009487m
pattern1	Ocbimv22009490m
pattern1	Ocbimv22009517m
pattern1	Ocbimv22009527m
pattern1	Ocbimv22009536m
pattern1	Ocbimv22009537m
pattern1	Ocbimv22009561m
pattern1	Ocbimv22009562m
pattern1	Ocbimv22009565m
pattern1	Ocbimv22009566m
pattern1	Ocbimv22009567m
pattern1	Ocbimv22009589m
pattern1	Ocbimv22009607m
pattern1	Ocbimv22009608m
pattern1	Ocbimv22009609m
pattern1	Ocbimv22009610m
pattern1	Ocbimv22009615m
pattern1	Ocbimv22009616m
pattern1	Ocbimv22009623m
pattern1	Ocbimv22009628m
pattern1	Ocbimv22009630m
pattern1	Ocbimv22009635m
pattern1	Ocbimv22009638m
pattern1	Ocbimv22009640m
pattern1	Ocbimv22009648m
pattern1	Ocbimv22009662m
pattern1	Ocbimv22009664m
pattern1	Ocbimv22009669m
pattern1	Ocbimv22009676m
pattern1	Ocbimv22009683m
pattern1	Ocbimv22009684m
pattern1	Ocbimv22009685m
pattern1	Ocbimv22009686m
pattern1	Ocbimv22009690m
pattern1	Ocbimv22009706m
pattern1	Ocbimv22009710m
pattern1	Ocbimv22009712m
pattern1	Ocbimv22009713m
pattern1	Ocbimv22009715m
pattern1	Ocbimv22009729m
pattern1	Ocbimv22009730m
pattern1	Ocbimv22009752m
pattern1	Ocbimv22009753m
pattern1	Ocbimv22009769m
pattern1	Ocbimv22009771m
pattern1	Ocbimv22009772m
pattern1	Ocbimv22009793m
pattern1	Ocbimv22009797m
pattern1	Ocbimv22009810m
pattern1	Ocbimv22009811m
pattern1	Ocbimv22009833m
pattern1	Ocbimv22009834m
pattern1	Ocbimv22009835m
pattern1	Ocbimv22009877m
pattern1	Ocbimv22009886m
pattern1	Ocbimv22009887m
pattern1	Ocbimv22009892m
pattern1	Ocbimv22009893m
pattern1	Ocbimv22009896m
pattern1	Ocbimv22009897m
pattern1	Ocbimv22009910m
pattern1	Ocbimv22009919m
pattern1	Ocbimv22009921m
pattern1	Ocbimv22009924m
pattern1	Ocbimv22009925m
pattern1	Ocbimv22009938m
pattern1	Ocbimv22009939m
pattern1	Ocbimv22009940m
pattern1	Ocbimv22009941m
pattern1	Ocbimv22009952m
pattern1	Ocbimv22009956m
pattern1	Ocbimv22009958m
pattern1	Ocbimv22009982m
pattern1	Ocbimv22009984m
pattern1	Ocbimv22010001m
pattern1	Ocbimv22010011m
pattern1	Ocbimv22010017m
pattern1	Ocbimv22010018m
pattern1	Ocbimv22010021m
pattern1	Ocbimv22010025m
pattern1	Ocbimv22010026m
pattern1	Ocbimv22010027m
pattern1	Ocbimv22010028m
pattern1	Ocbimv22010043m
pattern1	Ocbimv22010048m
pattern1	Ocbimv22010050m
pattern1	Ocbimv22010051m
pattern1	Ocbimv22010054m
pattern1	Ocbimv22010072m
pattern1	Ocbimv22010073m
pattern1	Ocbimv22010077m
pattern1	Ocbimv22010098m
pattern1	Ocbimv22010099m
pattern1	Ocbimv22010108m
pattern1	Ocbimv22010109m
pattern1	Ocbimv22010110m
pattern1	Ocbimv22010121m
pattern1	Ocbimv22010130m
pattern1	Ocbimv22010131m
pattern1	Ocbimv22010148m
pattern1	Ocbimv22010149m
pattern1	Ocbimv22010150m
pattern1	Ocbimv22010151m
pattern1	Ocbimv22010157m
pattern1	Ocbimv22010180m
pattern1	Ocbimv22010187m
pattern1	Ocbimv22010188m
pattern1	Ocbimv22010189m
pattern1	Ocbimv22010192m
pattern1	Ocbimv22010193m
pattern1	Ocbimv22010207m
pattern1	Ocbimv22010222m
pattern1	Ocbimv22010233m
pattern1	Ocbimv22010235m
pattern1	Ocbimv22010236m
pattern1	Ocbimv22010237m
pattern1	Ocbimv22010240m
pattern1	Ocbimv22010245m
pattern1	Ocbimv22010265m
pattern1	Ocbimv22010266m
pattern1	Ocbimv22010282m
pattern1	Ocbimv22010318m
pattern1	Ocbimv22010319m
pattern1	Ocbimv22010320m
pattern1	Ocbimv22010321m
pattern1	Ocbimv22010329m
pattern1	Ocbimv22010332m
pattern1	Ocbimv22010335m
pattern1	Ocbimv22010337m
pattern1	Ocbimv22010344m
pattern1	Ocbimv22010358m
pattern1	Ocbimv22010359m
pattern1	Ocbimv22010362m
pattern1	Ocbimv22010371m
pattern1	Ocbimv22010382m
pattern1	Ocbimv22010383m
pattern1	Ocbimv22010385m
pattern1	Ocbimv22010414m
pattern1	Ocbimv22010415m
pattern1	Ocbimv22010416m
pattern1	Ocbimv22010417m
pattern1	Ocbimv22010418m
pattern1	Ocbimv22010419m
pattern1	Ocbimv22010431m
pattern1	Ocbimv22010432m
pattern1	Ocbimv22010434m
pattern1	Ocbimv22010435m
pattern1	Ocbimv22010436m
pattern1	Ocbimv22010459m
pattern1	Ocbimv22010484m
pattern1	Ocbimv22010507m
pattern1	Ocbimv22010508m
pattern1	Ocbimv22010509m
pattern1	Ocbimv22010533m
pattern1	Ocbimv22010534m
pattern1	Ocbimv22010535m
pattern1	Ocbimv22010536m
pattern1	Ocbimv22010537m
pattern1	Ocbimv22010538m
pattern1	Ocbimv22010539m
pattern1	Ocbimv22010569m
pattern1	Ocbimv22010585m
pattern1	Ocbimv22010586m
pattern1	Ocbimv22010590m
pattern1	Ocbimv22010591m
pattern1	Ocbimv22010592m
pattern1	Ocbimv22010607m
pattern1	Ocbimv22010624m
pattern1	Ocbimv22010638m
pattern1	Ocbimv22010639m
pattern1	Ocbimv22010640m
pattern1	Ocbimv22010641m
pattern1	Ocbimv22010642m
pattern1	Ocbimv22010643m
pattern1	Ocbimv22010644m
pattern1	Ocbimv22010645m
pattern1	Ocbimv22010646m
pattern1	Ocbimv22010647m
pattern1	Ocbimv22010648m
pattern1	Ocbimv22010649m
pattern1	Ocbimv22010667m
pattern1	Ocbimv22010668m
pattern1	Ocbimv22010669m
pattern1	Ocbimv22010671m
pattern1	Ocbimv22010674m
pattern1	Ocbimv22010677m
pattern1	Ocbimv22010684m
pattern1	Ocbimv22010705m
pattern1	Ocbimv22010707m
pattern1	Ocbimv22010718m
pattern1	Ocbimv22010719m
pattern1	Ocbimv22010721m
pattern1	Ocbimv22010735m
pattern1	Ocbimv22010742m
pattern1	Ocbimv22010743m
pattern1	Ocbimv22010744m
pattern1	Ocbimv22010749m
pattern1	Ocbimv22010759m
pattern1	Ocbimv22010767m
pattern1	Ocbimv22010768m
pattern1	Ocbimv22010771m
pattern1	Ocbimv22010772m
pattern1	Ocbimv22010775m
pattern1	Ocbimv22010776m
pattern1	Ocbimv22010778m
pattern1	Ocbimv22010792m
pattern1	Ocbimv22010793m
pattern1	Ocbimv22010807m
pattern1	Ocbimv22010808m
pattern1	Ocbimv22010809m
pattern1	Ocbimv22010815m
pattern1	Ocbimv22010816m
pattern1	Ocbimv22010817m
pattern1	Ocbimv22010819m
pattern1	Ocbimv22010820m
pattern1	Ocbimv22010821m
pattern1	Ocbimv22010823m
pattern1	Ocbimv22010835m
pattern1	Ocbimv22010836m
pattern1	Ocbimv22010838m
pattern1	Ocbimv22010839m
pattern1	Ocbimv22010846m
pattern1	Ocbimv22010847m
pattern1	Ocbimv22010852m
pattern1	Ocbimv22010853m
pattern1	Ocbimv22010854m
pattern1	Ocbimv22010855m
pattern1	Ocbimv22010861m
pattern1	Ocbimv22010862m
pattern1	Ocbimv22010878m
pattern1	Ocbimv22010879m
pattern1	Ocbimv22010895m
pattern1	Ocbimv22010896m
pattern1	Ocbimv22010897m
pattern1	Ocbimv22010899m
pattern1	Ocbimv22010905m
pattern1	Ocbimv22010906m
pattern1	Ocbimv22010961m
pattern1	Ocbimv22010968m
pattern1	Ocbimv22010982m
pattern1	Ocbimv22010986m
pattern1	Ocbimv22011000m
pattern1	Ocbimv22011008m
pattern1	Ocbimv22011020m
pattern1	Ocbimv22011024m
pattern1	Ocbimv22011027m
pattern1	Ocbimv22011028m
pattern1	Ocbimv22011029m
pattern1	Ocbimv22011031m
pattern1	Ocbimv22011032m
pattern1	Ocbimv22011041m
pattern1	Ocbimv22011042m
pattern1	Ocbimv22011043m
pattern1	Ocbimv22011044m
pattern1	Ocbimv22011045m
pattern1	Ocbimv22011046m
pattern1	Ocbimv22011047m
pattern1	Ocbimv22011052m
pattern1	Ocbimv22011054m
pattern1	Ocbimv22011061m
pattern1	Ocbimv22011073m
pattern1	Ocbimv22011074m
pattern1	Ocbimv22011075m
pattern1	Ocbimv22011076m
pattern1	Ocbimv22011081m
pattern1	Ocbimv22011082m
pattern1	Ocbimv22011083m
pattern1	Ocbimv22011084m
pattern1	Ocbimv22011085m
pattern1	Ocbimv22011086m
pattern1	Ocbimv22011087m
pattern1	Ocbimv22011106m
pattern1	Ocbimv22011107m
pattern1	Ocbimv22011110m
pattern1	Ocbimv22011112m
pattern1	Ocbimv22011133m
pattern1	Ocbimv22011153m
pattern1	Ocbimv22011155m
pattern1	Ocbimv22011158m
pattern1	Ocbimv22011160m
pattern1	Ocbimv22011165m
pattern1	Ocbimv22011166m
pattern1	Ocbimv22011167m
pattern1	Ocbimv22011168m
pattern1	Ocbimv22011182m
pattern1	Ocbimv22011197m
pattern1	Ocbimv22011198m
pattern1	Ocbimv22011199m
pattern1	Ocbimv22011224m
pattern1	Ocbimv22011266m
pattern1	Ocbimv22011271m
pattern1	Ocbimv22011272m
pattern1	Ocbimv22011273m
pattern1	Ocbimv22011274m
pattern1	Ocbimv22011277m
pattern1	Ocbimv22011291m
pattern1	Ocbimv22011292m
pattern1	Ocbimv22011331m
pattern1	Ocbimv22011335m
pattern1	Ocbimv22011336m
pattern1	Ocbimv22011343m
pattern1	Ocbimv22011370m
pattern1	Ocbimv22011378m
pattern1	Ocbimv22011394m
pattern1	Ocbimv22011398m
pattern1	Ocbimv22011400m
pattern1	Ocbimv22011401m
pattern1	Ocbimv22011403m
pattern1	Ocbimv22011410m
pattern1	Ocbimv22011424m
pattern1	Ocbimv22011428m
pattern1	Ocbimv22011431m
pattern1	Ocbimv22011437m
pattern1	Ocbimv22011439m
pattern1	Ocbimv22011440m
pattern1	Ocbimv22011441m
pattern1	Ocbimv22011442m
pattern1	Ocbimv22011445m
pattern1	Ocbimv22011446m
pattern1	Ocbimv22011449m
pattern1	Ocbimv22011450m
pattern1	Ocbimv22011453m
pattern1	Ocbimv22011454m
pattern1	Ocbimv22011455m
pattern1	Ocbimv22011456m
pattern1	Ocbimv22011457m
pattern1	Ocbimv22011460m
pattern1	Ocbimv22011463m
pattern1	Ocbimv22011465m
pattern1	Ocbimv22011466m
pattern1	Ocbimv22011471m
pattern1	Ocbimv22011472m
pattern1	Ocbimv22011489m
pattern1	Ocbimv22011495m
pattern1	Ocbimv22011509m
pattern1	Ocbimv22011527m
pattern1	Ocbimv22011538m
pattern1	Ocbimv22011539m
pattern1	Ocbimv22011540m
pattern1	Ocbimv22011543m
pattern1	Ocbimv22011548m
pattern1	Ocbimv22011549m
pattern1	Ocbimv22011550m
pattern1	Ocbimv22011559m
pattern1	Ocbimv22011560m
pattern1	Ocbimv22011561m
pattern1	Ocbimv22011567m
pattern1	Ocbimv22011597m
pattern1	Ocbimv22011601m
pattern1	Ocbimv22011607m
pattern1	Ocbimv22011608m
pattern1	Ocbimv22011614m
pattern1	Ocbimv22011641m
pattern1	Ocbimv22011671m
pattern1	Ocbimv22011689m
pattern1	Ocbimv22011695m
pattern1	Ocbimv22011702m
pattern1	Ocbimv22011703m
pattern1	Ocbimv22011704m
pattern1	Ocbimv22011708m
pattern1	Ocbimv22011709m
pattern1	Ocbimv22011712m
pattern1	Ocbimv22011716m
pattern1	Ocbimv22011717m
pattern1	Ocbimv22011724m
pattern1	Ocbimv22011728m
pattern1	Ocbimv22011730m
pattern1	Ocbimv22011731m
pattern1	Ocbimv22011732m
pattern1	Ocbimv22011737m
pattern1	Ocbimv22011739m
pattern1	Ocbimv22011740m
pattern1	Ocbimv22011741m
pattern1	Ocbimv22011744m
pattern1	Ocbimv22011745m
pattern1	Ocbimv22011753m
pattern1	Ocbimv22011758m
pattern1	Ocbimv22011812m
pattern1	Ocbimv22011819m
pattern1	Ocbimv22011820m
pattern1	Ocbimv22011837m
pattern1	Ocbimv22011854m
pattern1	Ocbimv22011863m
pattern1	Ocbimv22011891m
pattern1	Ocbimv22011892m
pattern1	Ocbimv22011896m
pattern1	Ocbimv22011924m
pattern1	Ocbimv22011931m
pattern1	Ocbimv22011932m
pattern1	Ocbimv22011961m
pattern1	Ocbimv22011962m
pattern1	Ocbimv22011974m
pattern1	Ocbimv22011975m
pattern1	Ocbimv22011976m
pattern1	Ocbimv22011977m
pattern1	Ocbimv22012001m
pattern1	Ocbimv22012002m
pattern1	Ocbimv22012003m
pattern1	Ocbimv22012019m
pattern1	Ocbimv22012020m
pattern1	Ocbimv22012021m
pattern1	Ocbimv22012030m
pattern1	Ocbimv22012034m
pattern1	Ocbimv22012038m
pattern1	Ocbimv22012039m
pattern1	Ocbimv22012045m
pattern1	Ocbimv22012057m
pattern1	Ocbimv22012058m
pattern1	Ocbimv22012059m
pattern1	Ocbimv22012060m
pattern1	Ocbimv22012061m
pattern1	Ocbimv22012062m
pattern1	Ocbimv22012066m
pattern1	Ocbimv22012067m
pattern1	Ocbimv22012070m
pattern1	Ocbimv22012071m
pattern1	Ocbimv22012072m
pattern1	Ocbimv22012076m
pattern1	Ocbimv22012078m
pattern1	Ocbimv22012080m
pattern1	Ocbimv22012093m
pattern1	Ocbimv22012094m
pattern1	Ocbimv22012097m
pattern1	Ocbimv22012110m
pattern1	Ocbimv22012119m
pattern1	Ocbimv22012136m
pattern1	Ocbimv22012141m
pattern1	Ocbimv22012143m
pattern1	Ocbimv22012167m
pattern1	Ocbimv22012175m
pattern1	Ocbimv22012176m
pattern1	Ocbimv22012178m
pattern1	Ocbimv22012179m
pattern1	Ocbimv22012181m
pattern1	Ocbimv22012197m
pattern1	Ocbimv22012201m
pattern1	Ocbimv22012202m
pattern1	Ocbimv22012203m
pattern1	Ocbimv22012234m
pattern1	Ocbimv22012255m
pattern1	Ocbimv22012269m
pattern1	Ocbimv22012279m
pattern1	Ocbimv22012289m
pattern1	Ocbimv22012291m
pattern1	Ocbimv22012300m
pattern1	Ocbimv22012312m
pattern1	Ocbimv22012332m
pattern1	Ocbimv22012363m
pattern1	Ocbimv22012365m
pattern1	Ocbimv22012366m
pattern1	Ocbimv22012367m
pattern1	Ocbimv22012372m
pattern1	Ocbimv22012373m
pattern1	Ocbimv22012388m
pattern1	Ocbimv22012401m
pattern1	Ocbimv22012402m
pattern1	Ocbimv22012403m
pattern1	Ocbimv22012404m
pattern1	Ocbimv22012405m
pattern1	Ocbimv22012408m
pattern1	Ocbimv22012416m
pattern1	Ocbimv22012419m
pattern1	Ocbimv22012429m
pattern1	Ocbimv22012430m
pattern1	Ocbimv22012443m
pattern1	Ocbimv22012465m
pattern1	Ocbimv22012480m
pattern1	Ocbimv22012483m
pattern1	Ocbimv22012484m
pattern1	Ocbimv22012506m
pattern1	Ocbimv22012530m
pattern1	Ocbimv22012535m
pattern1	Ocbimv22012536m
pattern1	Ocbimv22012537m
pattern1	Ocbimv22012548m
pattern1	Ocbimv22012550m
pattern1	Ocbimv22012558m
pattern1	Ocbimv22012564m
pattern1	Ocbimv22012565m
pattern1	Ocbimv22012566m
pattern1	Ocbimv22012575m
pattern1	Ocbimv22012578m
pattern1	Ocbimv22012580m
pattern1	Ocbimv22012584m
pattern1	Ocbimv22012585m
pattern1	Ocbimv22012590m
pattern1	Ocbimv22012594m
pattern1	Ocbimv22012595m
pattern1	Ocbimv22012596m
pattern1	Ocbimv22012602m
pattern1	Ocbimv22012603m
pattern1	Ocbimv22012606m
pattern1	Ocbimv22012608m
pattern1	Ocbimv22012610m
pattern1	Ocbimv22012631m
pattern1	Ocbimv22012640m
pattern1	Ocbimv22012641m
pattern1	Ocbimv22012652m
pattern1	Ocbimv22012665m
pattern1	Ocbimv22012674m
pattern1	Ocbimv22012675m
pattern1	Ocbimv22012685m
pattern1	Ocbimv22012696m
pattern1	Ocbimv22012697m
pattern1	Ocbimv22012699m
pattern1	Ocbimv22012724m
pattern1	Ocbimv22012725m
pattern1	Ocbimv22012726m
pattern1	Ocbimv22012727m
pattern1	Ocbimv22012770m
pattern1	Ocbimv22012772m
pattern1	Ocbimv22012777m
pattern1	Ocbimv22012793m
pattern1	Ocbimv22012831m
pattern1	Ocbimv22012833m
pattern1	Ocbimv22012837m
pattern1	Ocbimv22012840m
pattern1	Ocbimv22012847m
pattern1	Ocbimv22012860m
pattern1	Ocbimv22012864m
pattern1	Ocbimv22012880m
pattern1	Ocbimv22012898m
pattern1	Ocbimv22012899m
pattern1	Ocbimv22012901m
pattern1	Ocbimv22012907m
pattern1	Ocbimv22012914m
pattern1	Ocbimv22012917m
pattern1	Ocbimv22012918m
pattern1	Ocbimv22012942m
pattern1	Ocbimv22012943m
pattern1	Ocbimv22012944m
pattern1	Ocbimv22012953m
pattern1	Ocbimv22012959m
pattern1	Ocbimv22013009m
pattern1	Ocbimv22013014m
pattern1	Ocbimv22013041m
pattern1	Ocbimv22013053m
pattern1	Ocbimv22013056m
pattern1	Ocbimv22013057m
pattern1	Ocbimv22013075m
pattern1	Ocbimv22013076m
pattern1	Ocbimv22013077m
pattern1	Ocbimv22013078m
pattern1	Ocbimv22013079m
pattern1	Ocbimv22013080m
pattern1	Ocbimv22013081m
pattern1	Ocbimv22013084m
pattern1	Ocbimv22013085m
pattern1	Ocbimv22013097m
pattern1	Ocbimv22013098m
pattern1	Ocbimv22013100m
pattern1	Ocbimv22013102m
pattern1	Ocbimv22013104m
pattern1	Ocbimv22013106m
pattern1	Ocbimv22013107m
pattern1	Ocbimv22013108m
pattern1	Ocbimv22013110m
pattern1	Ocbimv22013111m
pattern1	Ocbimv22013112m
pattern1	Ocbimv22013113m
pattern1	Ocbimv22013114m
pattern1	Ocbimv22013130m
pattern1	Ocbimv22013131m
pattern1	Ocbimv22013132m
pattern1	Ocbimv22013167m
pattern1	Ocbimv22013174m
pattern1	Ocbimv22013182m
pattern1	Ocbimv22013186m
pattern1	Ocbimv22013193m
pattern1	Ocbimv22013195m
pattern1	Ocbimv22013196m
pattern1	Ocbimv22013214m
pattern1	Ocbimv22013225m
pattern1	Ocbimv22013226m
pattern1	Ocbimv22013234m
pattern1	Ocbimv22013260m
pattern1	Ocbimv22013261m
pattern1	Ocbimv22013262m
pattern1	Ocbimv22013270m
pattern1	Ocbimv22013272m
pattern1	Ocbimv22013317m
pattern1	Ocbimv22013320m
pattern1	Ocbimv22013325m
pattern1	Ocbimv22013328m
pattern1	Ocbimv22013329m
pattern1	Ocbimv22013342m
pattern1	Ocbimv22013345m
pattern1	Ocbimv22013369m
pattern1	Ocbimv22013370m
pattern1	Ocbimv22013373m
pattern1	Ocbimv22013382m
pattern1	Ocbimv22013383m
pattern1	Ocbimv22013397m
pattern1	Ocbimv22013399m
pattern1	Ocbimv22013400m
pattern1	Ocbimv22013401m
pattern1	Ocbimv22013403m
pattern1	Ocbimv22013407m
pattern1	Ocbimv22013424m
pattern1	Ocbimv22013426m
pattern1	Ocbimv22013440m
pattern1	Ocbimv22013446m
pattern1	Ocbimv22013449m
pattern1	Ocbimv22013450m
pattern1	Ocbimv22013463m
pattern1	Ocbimv22013465m
pattern1	Ocbimv22013466m
pattern1	Ocbimv22013479m
pattern1	Ocbimv22013480m
pattern1	Ocbimv22013481m
pattern1	Ocbimv22013482m
pattern1	Ocbimv22013520m
pattern1	Ocbimv22013521m
pattern1	Ocbimv22013527m
pattern1	Ocbimv22013543m
pattern1	Ocbimv22013564m
pattern1	Ocbimv22013565m
pattern1	Ocbimv22013566m
pattern1	Ocbimv22013569m
pattern1	Ocbimv22013588m
pattern1	Ocbimv22013589m
pattern1	Ocbimv22013597m
pattern1	Ocbimv22013603m
pattern1	Ocbimv22013605m
pattern1	Ocbimv22013606m
pattern1	Ocbimv22013607m
pattern1	Ocbimv22013608m
pattern1	Ocbimv22013609m
pattern1	Ocbimv22013610m
pattern1	Ocbimv22013614m
pattern1	Ocbimv22013615m
pattern1	Ocbimv22013617m
pattern1	Ocbimv22013626m
pattern1	Ocbimv22013636m
pattern1	Ocbimv22013637m
pattern1	Ocbimv22013638m
pattern1	Ocbimv22013639m
pattern1	Ocbimv22013641m
pattern1	Ocbimv22013642m
pattern1	Ocbimv22013644m
pattern1	Ocbimv22013645m
pattern1	Ocbimv22013647m
pattern1	Ocbimv22013650m
pattern1	Ocbimv22013652m
pattern1	Ocbimv22013653m
pattern1	Ocbimv22013654m
pattern1	Ocbimv22013655m
pattern1	Ocbimv22013656m
pattern1	Ocbimv22013666m
pattern1	Ocbimv22013667m
pattern1	Ocbimv22013668m
pattern1	Ocbimv22013669m
pattern1	Ocbimv22013670m
pattern1	Ocbimv22013671m
pattern1	Ocbimv22013672m
pattern1	Ocbimv22013673m
pattern1	Ocbimv22013674m
pattern1	Ocbimv22013675m
pattern1	Ocbimv22013678m
pattern1	Ocbimv22013697m
pattern1	Ocbimv22013721m
pattern1	Ocbimv22013726m
pattern1	Ocbimv22013727m
pattern1	Ocbimv22013728m
pattern1	Ocbimv22013733m
pattern1	Ocbimv22013734m
pattern1	Ocbimv22013739m
pattern1	Ocbimv22013747m
pattern1	Ocbimv22013795m
pattern1	Ocbimv22013796m
pattern1	Ocbimv22013813m
pattern1	Ocbimv22013814m
pattern1	Ocbimv22013838m
pattern1	Ocbimv22013841m
pattern1	Ocbimv22013842m
pattern1	Ocbimv22013844m
pattern1	Ocbimv22013856m
pattern1	Ocbimv22013872m
pattern1	Ocbimv22013886m
pattern1	Ocbimv22013904m
pattern1	Ocbimv22013906m
pattern1	Ocbimv22013907m
pattern1	Ocbimv22013908m
pattern1	Ocbimv22013924m
pattern1	Ocbimv22013925m
pattern1	Ocbimv22013935m
pattern1	Ocbimv22013961m
pattern1	Ocbimv22013965m
pattern1	Ocbimv22013977m
pattern1	Ocbimv22013978m
pattern1	Ocbimv22013983m
pattern1	Ocbimv22013986m
pattern1	Ocbimv22013990m
pattern1	Ocbimv22013991m
[truncated: 3,483 more rows]

## Sheet: methylation_Pattern2
Pattern	transcript_ID
pattern2	Ocbimv22000005m
pattern2	Ocbimv22000007m
pattern2	Ocbimv22000008m
pattern2	Ocbimv22000010m
pattern2	Ocbimv22000011m
pattern2	Ocbimv22000012m
pattern2	Ocbimv22000016m
pattern2	Ocbimv22000017m
pattern2	Ocbimv22000018m
pattern2	Ocbimv22000019m
pattern2	Ocbimv22000041m
pattern2	Ocbimv22000042m
pattern2	Ocbimv22000044m
pattern2	Ocbimv22000046m
pattern2	Ocbimv22000048m
pattern2	Ocbimv22000049m
pattern2	Ocbimv22000050m
pattern2	Ocbimv22000051m
pattern2	Ocbimv22000052m
pattern2	Ocbimv22000062m
pattern2	Ocbimv22000063m
pattern2	Ocbimv22000086m
pattern2	Ocbimv22000088m
pattern2	Ocbimv22000104m
pattern2	Ocbimv22000118m
pattern2	Ocbimv22000119m
pattern2	Ocbimv22000120m
pattern2	Ocbimv22000137m
pattern2	Ocbimv22000140m
pattern2	Ocbimv22000143m
pattern2	Ocbimv22000153m
pattern2	Ocbimv22000154m
pattern2	Ocbimv22000159m
pattern2	Ocbimv22000162m
pattern2	Ocbimv22000163m
pattern2	Ocbimv22000182m
pattern2	Ocbimv22000186m
pattern2	Ocbimv22000197m
pattern2	Ocbimv22000202m
pattern2	Ocbimv22000207m
pattern2	Ocbimv22000209m
pattern2	Ocbimv22000211m
pattern2	Ocbimv22000212m
pattern2	Ocbimv22000213m
pattern2	Ocbimv22000214m
pattern2	Ocbimv22000215m
pattern2	Ocbimv22000216m
pattern2	Ocbimv22000217m
pattern2	Ocbimv22000218m
pattern2	Ocbimv22000219m
pattern2	Ocbimv22000220m
pattern2	Ocbimv22000221m
pattern2	Ocbimv22000222m
pattern2	Ocbimv22000223m
pattern2	Ocbimv22000229m
pattern2	Ocbimv22000232m
pattern2	Ocbimv22000236m
pattern2	Ocbimv22000238m
pattern2	Ocbimv22000239m
pattern2	Ocbimv22000240m
pattern2	Ocbimv22000244m
pattern2	Ocbimv22000245m
pattern2	Ocbimv22000246m
pattern2	Ocbimv22000248m
pattern2	Ocbimv22000261m
pattern2	Ocbimv22000262m
pattern2	Ocbimv22000263m
pattern2	Ocbimv22000266m
pattern2	Ocbimv22000268m
pattern2	Ocbimv22000270m
pattern2	Ocbimv22000271m
pattern2	Ocbimv22000273m
pattern2	Ocbimv22000275m
pattern2	Ocbimv22000276m
pattern2	Ocbimv22000277m
pattern2	Ocbimv22000281m
pattern2	Ocbimv22000283m
pattern2	Ocbimv22000284m
pattern2	Ocbimv22000295m
pattern2	Ocbimv22000301m
pattern2	Ocbimv22000302m
pattern2	Ocbimv22000303m
pattern2	Ocbimv22000304m
pattern2	Ocbimv22000306m
pattern2	Ocbimv22000310m
pattern2	Ocbimv22000312m
pattern2	Ocbimv22000313m
pattern2	Ocbimv22000314m
pattern2	Ocbimv22000315m
pattern2	Ocbimv22000316m
pattern2	Ocbimv22000320m
pattern2	Ocbimv22000321m
pattern2	Ocbimv22000328m
pattern2	Ocbimv22000329m
pattern2	Ocbimv22000331m
pattern2	Ocbimv22000333m
pattern2	Ocbimv22000334m
pattern2	Ocbimv22000340m
pattern2	Ocbimv22000349m
pattern2	Ocbimv22000352m
pattern2	Ocbimv22000353m
pattern2	Ocbimv22000361m
pattern2	Ocbimv22000362m
pattern2	Ocbimv22000363m
pattern2	Ocbimv22000364m
pattern2	Ocbimv22000367m
pattern2	Ocbimv22000368m
pattern2	Ocbimv22000393m
pattern2	Ocbimv22000422m
pattern2	Ocbimv22000425m
pattern2	Ocbimv22000430m
pattern2	Ocbimv22000431m
pattern2	Ocbimv22000434m
pattern2	Ocbimv22000439m
pattern2	Ocbimv22000440m
pattern2	Ocbimv22000443m
pattern2	Ocbimv22000446m
pattern2	Ocbimv22000453m
pattern2	Ocbimv22000468m
pattern2	Ocbimv22000469m
pattern2	Ocbimv22000470m
pattern2	Ocbimv22000474m
pattern2	Ocbimv22000489m
pattern2	Ocbimv22000490m
pattern2	Ocbimv22000493m
pattern2	Ocbimv22000494m
pattern2	Ocbimv22000517m
pattern2	Ocbimv22000518m
pattern2	Ocbimv22000523m
pattern2	Ocbimv22000526m
pattern2	Ocbimv22000527m
pattern2	Ocbimv22000529m
pattern2	Ocbimv22000530m
pattern2	Ocbimv22000531m
pattern2	Ocbimv22000533m
pattern2	Ocbimv22000537m
pattern2	Ocbimv22000542m
pattern2	Ocbimv22000543m
pattern2	Ocbimv22000553m
pattern2	Ocbimv22000555m
pattern2	Ocbimv22000559m
pattern2	Ocbimv22000560m
pattern2	Ocbimv22000562m
pattern2	Ocbimv22000563m
pattern2	Ocbimv22000565m
pattern2	Ocbimv22000575m
pattern2	Ocbimv22000576m
pattern2	Ocbimv22000586m
pattern2	Ocbimv22000587m
pattern2	Ocbimv22000591m
pattern2	Ocbimv22000597m
pattern2	Ocbimv22000598m
pattern2	Ocbimv22000604m
pattern2	Ocbimv22000621m
pattern2	Ocbimv22000622m
pattern2	Ocbimv22000624m
pattern2	Ocbimv22000625m
pattern2	Ocbimv22000640m
pattern2	Ocbimv22000656m
pattern2	Ocbimv22000657m
pattern2	Ocbimv22000658m
pattern2	Ocbimv22000662m
pattern2	Ocbimv22000678m
pattern2	Ocbimv22000679m
pattern2	Ocbimv22000680m
pattern2	Ocbimv22000681m
pattern2	Ocbimv22000685m
pattern2	Ocbimv22000686m
pattern2	Ocbimv22000690m
pattern2	Ocbimv22000693m
pattern2	Ocbimv22000694m
pattern2	Ocbimv22000695m
pattern2	Ocbimv22000696m
pattern2	Ocbimv22000707m
pattern2	Ocbimv22000708m
pattern2	Ocbimv22000710m
pattern2	Ocbimv22000712m
pattern2	Ocbimv22000714m
pattern2	Ocbimv22000718m
pattern2	Ocbimv22000737m
pattern2	Ocbimv22000738m
pattern2	Ocbimv22000740m
pattern2	Ocbimv22000742m
pattern2	Ocbimv22000748m
pattern2	Ocbimv22000756m
pattern2	Ocbimv22000774m
pattern2	Ocbimv22000775m
pattern2	Ocbimv22000779m
pattern2	Ocbimv22000780m
pattern2	Ocbimv22000781m
pattern2	Ocbimv22000782m
pattern2	Ocbimv22000783m
pattern2	Ocbimv22000785m
pattern2	Ocbimv22000786m
pattern2	Ocbimv22000796m
pattern2	Ocbimv22000804m
pattern2	Ocbimv22000807m
pattern2	Ocbimv22000835m
pattern2	Ocbimv22000854m
pattern2	Ocbimv22000857m
pattern2	Ocbimv22000859m
pattern2	Ocbimv22000864m
pattern2	Ocbimv22000865m
pattern2	Ocbimv22000867m
pattern2	Ocbimv22000868m
pattern2	Ocbimv22000870m
pattern2	Ocbimv22000871m
pattern2	Ocbimv22000872m
pattern2	Ocbimv22000873m
pattern2	Ocbimv22000875m
pattern2	Ocbimv22000876m
pattern2	Ocbimv22000883m
pattern2	Ocbimv22000890m
pattern2	Ocbimv22000895m
pattern2	Ocbimv22000913m
pattern2	Ocbimv22000918m
pattern2	Ocbimv22000932m
pattern2	Ocbimv22000933m
pattern2	Ocbimv22000936m
pattern2	Ocbimv22000937m
pattern2	Ocbimv22000951m
pattern2	Ocbimv22000968m
pattern2	Ocbimv22000969m
pattern2	Ocbimv22000970m
pattern2	Ocbimv22000971m
pattern2	Ocbimv22000987m
pattern2	Ocbimv22000990m
pattern2	Ocbimv22000991m
pattern2	Ocbimv22000992m
pattern2	Ocbimv22001008m
pattern2	Ocbimv22001014m
pattern2	Ocbimv22001015m
pattern2	Ocbimv22001016m
pattern2	Ocbimv22001017m
pattern2	Ocbimv22001020m
pattern2	Ocbimv22001021m
pattern2	Ocbimv22001022m
pattern2	Ocbimv22001026m
pattern2	Ocbimv22001027m
pattern2	Ocbimv22001029m
pattern2	Ocbimv22001030m
pattern2	Ocbimv22001031m
pattern2	Ocbimv22001036m
pattern2	Ocbimv22001041m
pattern2	Ocbimv22001048m
pattern2	Ocbimv22001051m
pattern2	Ocbimv22001052m
pattern2	Ocbimv22001053m
pattern2	Ocbimv22001055m
pattern2	Ocbimv22001071m
pattern2	Ocbimv22001072m
pattern2	Ocbimv22001073m
pattern2	Ocbimv22001074m
pattern2	Ocbimv22001075m
pattern2	Ocbimv22001076m
pattern2	Ocbimv22001078m
pattern2	Ocbimv22001080m
pattern2	Ocbimv22001081m
pattern2	Ocbimv22001082m
pattern2	Ocbimv22001084m
pattern2	Ocbimv22001088m
pattern2	Ocbimv22001100m
pattern2	Ocbimv22001103m
pattern2	Ocbimv22001104m
pattern2	Ocbimv22001106m
pattern2	Ocbimv22001107m
pattern2	Ocbimv22001109m
pattern2	Ocbimv22001110m
pattern2	Ocbimv22001111m
pattern2	Ocbimv22001112m
pattern2	Ocbimv22001114m
pattern2	Ocbimv22001115m
pattern2	Ocbimv22001133m
pattern2	Ocbimv22001145m
pattern2	Ocbimv22001148m
pattern2	Ocbimv22001163m
pattern2	Ocbimv22001164m
pattern2	Ocbimv22001170m
pattern2	Ocbimv22001181m
pattern2	Ocbimv22001182m
pattern2	Ocbimv22001206m
pattern2	Ocbimv22001208m
pattern2	Ocbimv22001210m
pattern2	Ocbimv22001214m
pattern2	Ocbimv22001215m
pattern2	Ocbimv22001216m
pattern2	Ocbimv22001220m
pattern2	Ocbimv22001221m
pattern2	Ocbimv22001240m
pattern2	Ocbimv22001241m
pattern2	Ocbimv22001251m
pattern2	Ocbimv22001252m
pattern2	Ocbimv22001253m
pattern2	Ocbimv22001254m
pattern2	Ocbimv22001257m
pattern2	Ocbimv22001258m
pattern2	Ocbimv22001263m
pattern2	Ocbimv22001265m
pattern2	Ocbimv22001272m
pattern2	Ocbimv22001273m
pattern2	Ocbimv22001281m
pattern2	Ocbimv22001282m
pattern2	Ocbimv22001284m
pattern2	Ocbimv22001297m
pattern2	Ocbimv22001303m
pattern2	Ocbimv22001305m
pattern2	Ocbimv22001316m
pattern2	Ocbimv22001318m
pattern2	Ocbimv22001335m
pattern2	Ocbimv22001339m
pattern2	Ocbimv22001345m
pattern2	Ocbimv22001347m
pattern2	Ocbimv22001356m
pattern2	Ocbimv22001357m
pattern2	Ocbimv22001364m
pattern2	Ocbimv22001388m
pattern2	Ocbimv22001391m
pattern2	Ocbimv22001394m
pattern2	Ocbimv22001395m
pattern2	Ocbimv22001407m
pattern2	Ocbimv22001408m
pattern2	Ocbimv22001413m
pattern2	Ocbimv22001421m
pattern2	Ocbimv22001422m
pattern2	Ocbimv22001423m
pattern2	Ocbimv22001424m
pattern2	Ocbimv22001426m
pattern2	Ocbimv22001436m
pattern2	Ocbimv22001437m
pattern2	Ocbimv22001438m
pattern2	Ocbimv22001439m
pattern2	Ocbimv22001440m
pattern2	Ocbimv22001441m
pattern2	Ocbimv22001442m
pattern2	Ocbimv22001443m
pattern2	Ocbimv22001446m
pattern2	Ocbimv22001447m
pattern2	Ocbimv22001451m
pattern2	Ocbimv22001453m
pattern2	Ocbimv22001454m
pattern2	Ocbimv22001459m
pattern2	Ocbimv22001463m
pattern2	Ocbimv22001464m
pattern2	Ocbimv22001467m
pattern2	Ocbimv22001475m
pattern2	Ocbimv22001488m
pattern2	Ocbimv22001489m
pattern2	Ocbimv22001501m
pattern2	Ocbimv22001502m
pattern2	Ocbimv22001506m
pattern2	Ocbimv22001507m
pattern2	Ocbimv22001511m
pattern2	Ocbimv22001514m
pattern2	Ocbimv22001552m
pattern2	Ocbimv22001553m
pattern2	Ocbimv22001567m
pattern2	Ocbimv22001575m
pattern2	Ocbimv22001580m
pattern2	Ocbimv22001584m
pattern2	Ocbimv22001586m
pattern2	Ocbimv22001587m
pattern2	Ocbimv22001588m
pattern2	Ocbimv22001589m
pattern2	Ocbimv22001593m
pattern2	Ocbimv22001594m
pattern2	Ocbimv22001600m
pattern2	Ocbimv22001603m
pattern2	Ocbimv22001604m
pattern2	Ocbimv22001617m
pattern2	Ocbimv22001634m
pattern2	Ocbimv22001643m
pattern2	Ocbimv22001646m
pattern2	Ocbimv22001654m
pattern2	Ocbimv22001655m
pattern2	Ocbimv22001662m
pattern2	Ocbimv22001664m
pattern2	Ocbimv22001667m
pattern2	Ocbimv22001668m
pattern2	Ocbimv22001669m
pattern2	Ocbimv22001682m
pattern2	Ocbimv22001689m
pattern2	Ocbimv22001690m
pattern2	Ocbimv22001693m
pattern2	Ocbimv22001694m
pattern2	Ocbimv22001695m
pattern2	Ocbimv22001696m
pattern2	Ocbimv22001697m
pattern2	Ocbimv22001700m
pattern2	Ocbimv22001701m
pattern2	Ocbimv22001709m
pattern2	Ocbimv22001718m
pattern2	Ocbimv22001722m
pattern2	Ocbimv22001723m
pattern2	Ocbimv22001724m
pattern2	Ocbimv22001725m
pattern2	Ocbimv22001729m
pattern2	Ocbimv22001731m
pattern2	Ocbimv22001732m
pattern2	Ocbimv22001741m
pattern2	Ocbimv22001753m
pattern2	Ocbimv22001755m
pattern2	Ocbimv22001764m
pattern2	Ocbimv22001771m
pattern2	Ocbimv22001786m
pattern2	Ocbimv22001787m
pattern2	Ocbimv22001794m
pattern2	Ocbimv22001796m
pattern2	Ocbimv22001798m
pattern2	Ocbimv22001800m
pattern2	Ocbimv22001801m
pattern2	Ocbimv22001810m
pattern2	Ocbimv22001812m
pattern2	Ocbimv22001817m
pattern2	Ocbimv22001819m
pattern2	Ocbimv22001820m
pattern2	Ocbimv22001828m
pattern2	Ocbimv22001829m
pattern2	Ocbimv22001830m
pattern2	Ocbimv22001831m
pattern2	Ocbimv22001836m
pattern2	Ocbimv22001837m
pattern2	Ocbimv22001855m
pattern2	Ocbimv22001856m
pattern2	Ocbimv22001857m
pattern2	Ocbimv22001867m
pattern2	Ocbimv22001877m
pattern2	Ocbimv22001878m
pattern2	Ocbimv22001882m
pattern2	Ocbimv22001883m
pattern2	Ocbimv22001885m
pattern2	Ocbimv22001886m
pattern2	Ocbimv22001887m
pattern2	Ocbimv22001888m
pattern2	Ocbimv22001897m
pattern2	Ocbimv22001901m
pattern2	Ocbimv22001913m
pattern2	Ocbimv22001916m
pattern2	Ocbimv22001919m
pattern2	Ocbimv22001920m
pattern2	Ocbimv22001923m
pattern2	Ocbimv22001927m
pattern2	Ocbimv22001928m
pattern2	Ocbimv22001937m
pattern2	Ocbimv22001941m
pattern2	Ocbimv22001944m
pattern2	Ocbimv22001945m
pattern2	Ocbimv22001983m
pattern2	Ocbimv22001984m
pattern2	Ocbimv22001996m
pattern2	Ocbimv22001997m
pattern2	Ocbimv22002000m
pattern2	Ocbimv22002002m
pattern2	Ocbimv22002003m
pattern2	Ocbimv22002005m
pattern2	Ocbimv22002008m
pattern2	Ocbimv22002009m
pattern2	Ocbimv22002033m
pattern2	Ocbimv22002035m
pattern2	Ocbimv22002044m
pattern2	Ocbimv22002046m
pattern2	Ocbimv22002051m
pattern2	Ocbimv22002056m
pattern2	Ocbimv22002057m
pattern2	Ocbimv22002059m
pattern2	Ocbimv22002063m
pattern2	Ocbimv22002067m
pattern2	Ocbimv22002068m
pattern2	Ocbimv22002074m
pattern2	Ocbimv22002081m
pattern2	Ocbimv22002104m
pattern2	Ocbimv22002105m
pattern2	Ocbimv22002111m
pattern2	Ocbimv22002115m
pattern2	Ocbimv22002116m
pattern2	Ocbimv22002122m
pattern2	Ocbimv22002125m
pattern2	Ocbimv22002128m
pattern2	Ocbimv22002159m
pattern2	Ocbimv22002160m
pattern2	Ocbimv22002167m
pattern2	Ocbimv22002177m
pattern2	Ocbimv22002184m
pattern2	Ocbimv22002188m
pattern2	Ocbimv22002195m
pattern2	Ocbimv22002201m
pattern2	Ocbimv22002213m
pattern2	Ocbimv22002214m
pattern2	Ocbimv22002223m
pattern2	Ocbimv22002226m
pattern2	Ocbimv22002228m
pattern2	Ocbimv22002229m
pattern2	Ocbimv22002232m
pattern2	Ocbimv22002263m
pattern2	Ocbimv22002264m
pattern2	Ocbimv22002265m
pattern2	Ocbimv22002288m
pattern2	Ocbimv22002292m
pattern2	Ocbimv22002298m
pattern2	Ocbimv22002303m
pattern2	Ocbimv22002306m
pattern2	Ocbimv22002312m
pattern2	Ocbimv22002313m
pattern2	Ocbimv22002314m
pattern2	Ocbimv22002315m
pattern2	Ocbimv22002316m
pattern2	Ocbimv22002317m
pattern2	Ocbimv22002318m
pattern2	Ocbimv22002321m
pattern2	Ocbimv22002323m
pattern2	Ocbimv22002326m
pattern2	Ocbimv22002331m
pattern2	Ocbimv22002332m
pattern2	Ocbimv22002354m
pattern2	Ocbimv22002359m
pattern2	Ocbimv22002394m
pattern2	Ocbimv22002395m
pattern2	Ocbimv22002398m
pattern2	Ocbimv22002401m
pattern2	Ocbimv22002410m
pattern2	Ocbimv22002413m
pattern2	Ocbimv22002418m
pattern2	Ocbimv22002429m
pattern2	Ocbimv22002435m
pattern2	Ocbimv22002439m
pattern2	Ocbimv22002441m
pattern2	Ocbimv22002442m
pattern2	Ocbimv22002445m
pattern2	Ocbimv22002446m
pattern2	Ocbimv22002451m
pattern2	Ocbimv22002452m
pattern2	Ocbimv22002453m
pattern2	Ocbimv22002454m
pattern2	Ocbimv22002455m
pattern2	Ocbimv22002456m
pattern2	Ocbimv22002457m
pattern2	Ocbimv22002465m
pattern2	Ocbimv22002466m
pattern2	Ocbimv22002472m
pattern2	Ocbimv22002473m
pattern2	Ocbimv22002474m
pattern2	Ocbimv22002484m
pattern2	Ocbimv22002491m
pattern2	Ocbimv22002500m
pattern2	Ocbimv22002516m
pattern2	Ocbimv22002520m
pattern2	Ocbimv22002528m
pattern2	Ocbimv22002529m
pattern2	Ocbimv22002534m
pattern2	Ocbimv22002535m
pattern2	Ocbimv22002536m
pattern2	Ocbimv22002540m
pattern2	Ocbimv22002541m
pattern2	Ocbimv22002549m
pattern2	Ocbimv22002551m
pattern2	Ocbimv22002561m
pattern2	Ocbimv22002566m
pattern2	Ocbimv22002568m
pattern2	Ocbimv22002587m
pattern2	Ocbimv22002591m
pattern2	Ocbimv22002601m
pattern2	Ocbimv22002602m
pattern2	Ocbimv22002603m
pattern2	Ocbimv22002604m
pattern2	Ocbimv22002606m
pattern2	Ocbimv22002608m
pattern2	Ocbimv22002609m
pattern2	Ocbimv22002612m
pattern2	Ocbimv22002613m
pattern2	Ocbimv22002618m
pattern2	Ocbimv22002623m
pattern2	Ocbimv22002626m
pattern2	Ocbimv22002628m
pattern2	Ocbimv22002637m
pattern2	Ocbimv22002638m
pattern2	Ocbimv22002640m
pattern2	Ocbimv22002644m
pattern2	Ocbimv22002646m
pattern2	Ocbimv22002648m
pattern2	Ocbimv22002652m
pattern2	Ocbimv22002669m
pattern2	Ocbimv22002671m
pattern2	Ocbimv22002672m
pattern2	Ocbimv22002680m
pattern2	Ocbimv22002681m
pattern2	Ocbimv22002682m
pattern2	Ocbimv22002684m
pattern2	Ocbimv22002685m
pattern2	Ocbimv22002694m
pattern2	Ocbimv22002702m
pattern2	Ocbimv22002719m
pattern2	Ocbimv22002722m
pattern2	Ocbimv22002725m
pattern2	Ocbimv22002727m
pattern2	Ocbimv22002728m
pattern2	Ocbimv22002740m
pattern2	Ocbimv22002742m
pattern2	Ocbimv22002750m
pattern2	Ocbimv22002751m
pattern2	Ocbimv22002752m
pattern2	Ocbimv22002763m
pattern2	Ocbimv22002769m
pattern2	Ocbimv22002788m
pattern2	Ocbimv22002789m
pattern2	Ocbimv22002793m
pattern2	Ocbimv22002794m
pattern2	Ocbimv22002796m
pattern2	Ocbimv22002797m
pattern2	Ocbimv22002799m
pattern2	Ocbimv22002800m
pattern2	Ocbimv22002804m
pattern2	Ocbimv22002808m
pattern2	Ocbimv22002815m
pattern2	Ocbimv22002830m
pattern2	Ocbimv22002832m
pattern2	Ocbimv22002836m
pattern2	Ocbimv22002839m
pattern2	Ocbimv22002848m
pattern2	Ocbimv22002851m
pattern2	Ocbimv22002856m
pattern2	Ocbimv22002889m
pattern2	Ocbimv22002892m
pattern2	Ocbimv22002893m
pattern2	Ocbimv22002900m
pattern2	Ocbimv22002913m
pattern2	Ocbimv22002914m
pattern2	Ocbimv22002915m
pattern2	Ocbimv22002919m
pattern2	Ocbimv22002941m
pattern2	Ocbimv22002945m
pattern2	Ocbimv22002947m
pattern2	Ocbimv22002950m
pattern2	Ocbimv22002958m
pattern2	Ocbimv22002963m
pattern2	Ocbimv22002964m
pattern2	Ocbimv22002966m
pattern2	Ocbimv22002967m
pattern2	Ocbimv22002992m
pattern2	Ocbimv22002994m
pattern2	Ocbimv22002996m
pattern2	Ocbimv22002997m
pattern2	Ocbimv22002998m
pattern2	Ocbimv22003000m
pattern2	Ocbimv22003003m
pattern2	Ocbimv22003010m
pattern2	Ocbimv22003012m
pattern2	Ocbimv22003014m
pattern2	Ocbimv22003017m
pattern2	Ocbimv22003018m
pattern2	Ocbimv22003024m
pattern2	Ocbimv22003030m
pattern2	Ocbimv22003034m
pattern2	Ocbimv22003039m
pattern2	Ocbimv22003051m
pattern2	Ocbimv22003056m
pattern2	Ocbimv22003058m
pattern2	Ocbimv22003062m
pattern2	Ocbimv22003069m
pattern2	Ocbimv22003070m
pattern2	Ocbimv22003082m
pattern2	Ocbimv22003085m
pattern2	Ocbimv22003086m
pattern2	Ocbimv22003105m
pattern2	Ocbimv22003113m
pattern2	Ocbimv22003114m
pattern2	Ocbimv22003118m
pattern2	Ocbimv22003127m
pattern2	Ocbimv22003143m
pattern2	Ocbimv22003145m
pattern2	Ocbimv22003153m
pattern2	Ocbimv22003154m
pattern2	Ocbimv22003169m
pattern2	Ocbimv22003170m
pattern2	Ocbimv22003173m
pattern2	Ocbimv22003174m
pattern2	Ocbimv22003175m
pattern2	Ocbimv22003180m
pattern2	Ocbimv22003186m
pattern2	Ocbimv22003187m
pattern2	Ocbimv22003188m
pattern2	Ocbimv22003189m
pattern2	Ocbimv22003190m
pattern2	Ocbimv22003191m
pattern2	Ocbimv22003192m
pattern2	Ocbimv22003193m
pattern2	Ocbimv22003194m
pattern2	Ocbimv22003195m
pattern2	Ocbimv22003196m
pattern2	Ocbimv22003197m
pattern2	Ocbimv22003198m
pattern2	Ocbimv22003199m
pattern2	Ocbimv22003200m
pattern2	Ocbimv22003201m
pattern2	Ocbimv22003202m
pattern2	Ocbimv22003203m
pattern2	Ocbimv22003204m
pattern2	Ocbimv22003205m
pattern2	Ocbimv22003212m
pattern2	Ocbimv22003218m
pattern2	Ocbimv22003219m
pattern2	Ocbimv22003220m
pattern2	Ocbimv22003228m
pattern2	Ocbimv22003229m
pattern2	Ocbimv22003234m
pattern2	Ocbimv22003239m
pattern2	Ocbimv22003257m
pattern2	Ocbimv22003260m
pattern2	Ocbimv22003261m
pattern2	Ocbimv22003264m
pattern2	Ocbimv22003265m
pattern2	Ocbimv22003266m
pattern2	Ocbimv22003268m
pattern2	Ocbimv22003269m
pattern2	Ocbimv22003271m
pattern2	Ocbimv22003273m
pattern2	Ocbimv22003276m
pattern2	Ocbimv22003279m
pattern2	Ocbimv22003281m
pattern2	Ocbimv22003282m
pattern2	Ocbimv22003283m
pattern2	Ocbimv22003285m
pattern2	Ocbimv22003286m
pattern2	Ocbimv22003292m
pattern2	Ocbimv22003293m
pattern2	Ocbimv22003294m
pattern2	Ocbimv22003296m
pattern2	Ocbimv22003297m
pattern2	Ocbimv22003305m
pattern2	Ocbimv22003306m
pattern2	Ocbimv22003312m
pattern2	Ocbimv22003313m
pattern2	Ocbimv22003336m
pattern2	Ocbimv22003352m
pattern2	Ocbimv22003353m
pattern2	Ocbimv22003356m
pattern2	Ocbimv22003359m
pattern2	Ocbimv22003364m
pattern2	Ocbimv22003367m
pattern2	Ocbimv22003375m
pattern2	Ocbimv22003376m
pattern2	Ocbimv22003377m
pattern2	Ocbimv22003378m
pattern2	Ocbimv22003383m
pattern2	Ocbimv22003384m
pattern2	Ocbimv22003385m
pattern2	Ocbimv22003386m
pattern2	Ocbimv22003387m
pattern2	Ocbimv22003396m
pattern2	Ocbimv22003398m
pattern2	Ocbimv22003399m
pattern2	Ocbimv22003400m
pattern2	Ocbimv22003409m
pattern2	Ocbimv22003410m
pattern2	Ocbimv22003421m
pattern2	Ocbimv22003435m
pattern2	Ocbimv22003438m
pattern2	Ocbimv22003440m
pattern2	Ocbimv22003441m
pattern2	Ocbimv22003442m
pattern2	Ocbimv22003443m
pattern2	Ocbimv22003451m
pattern2	Ocbimv22003452m
pattern2	Ocbimv22003453m
pattern2	Ocbimv22003461m
pattern2	Ocbimv22003462m
pattern2	Ocbimv22003464m
pattern2	Ocbimv22003469m
pattern2	Ocbimv22003472m
pattern2	Ocbimv22003476m
pattern2	Ocbimv22003478m
pattern2	Ocbimv22003479m
pattern2	Ocbimv22003493m
pattern2	Ocbimv22003496m
pattern2	Ocbimv22003506m
pattern2	Ocbimv22003513m
pattern2	Ocbimv22003514m
pattern2	Ocbimv22003517m
pattern2	Ocbimv22003518m
pattern2	Ocbimv22003519m
pattern2	Ocbimv22003523m
pattern2	Ocbimv22003528m
pattern2	Ocbimv22003529m
pattern2	Ocbimv22003530m
pattern2	Ocbimv22003534m
pattern2	Ocbimv22003541m
pattern2	Ocbimv22003542m
pattern2	Ocbimv22003543m
pattern2	Ocbimv22003544m
pattern2	Ocbimv22003545m
pattern2	Ocbimv22003547m
pattern2	Ocbimv22003551m
pattern2	Ocbimv22003553m
pattern2	Ocbimv22003554m
pattern2	Ocbimv22003556m
pattern2	Ocbimv22003558m
pattern2	Ocbimv22003559m
pattern2	Ocbimv22003562m
pattern2	Ocbimv22003563m
pattern2	Ocbimv22003571m
pattern2	Ocbimv22003580m
pattern2	Ocbimv22003603m
pattern2	Ocbimv22003621m
pattern2	Ocbimv22003622m
pattern2	Ocbimv22003623m
pattern2	Ocbimv22003624m
pattern2	Ocbimv22003647m
pattern2	Ocbimv22003648m
pattern2	Ocbimv22003649m
pattern2	Ocbimv22003650m
pattern2	Ocbimv22003662m
pattern2	Ocbimv22003667m
pattern2	Ocbimv22003668m
pattern2	Ocbimv22003685m
pattern2	Ocbimv22003686m
pattern2	Ocbimv22003687m
pattern2	Ocbimv22003688m
pattern2	Ocbimv22003689m
pattern2	Ocbimv22003691m
pattern2	Ocbimv22003700m
pattern2	Ocbimv22003701m
pattern2	Ocbimv22003703m
pattern2	Ocbimv22003707m
pattern2	Ocbimv22003714m
pattern2	Ocbimv22003715m
pattern2	Ocbimv22003716m
pattern2	Ocbimv22003717m
pattern2	Ocbimv22003721m
pattern2	Ocbimv22003723m
pattern2	Ocbimv22003724m
pattern2	Ocbimv22003730m
pattern2	Ocbimv22003734m
pattern2	Ocbimv22003740m
pattern2	Ocbimv22003746m
pattern2	Ocbimv22003747m
pattern2	Ocbimv22003748m
pattern2	Ocbimv22003749m
pattern2	Ocbimv22003750m
pattern2	Ocbimv22003761m
pattern2	Ocbimv22003766m
pattern2	Ocbimv22003770m
pattern2	Ocbimv22003772m
pattern2	Ocbimv22003777m
pattern2	Ocbimv22003780m
pattern2	Ocbimv22003803m
pattern2	Ocbimv22003836m
pattern2	Ocbimv22003837m
pattern2	Ocbimv22003838m
pattern2	Ocbimv22003841m
pattern2	Ocbimv22003842m
pattern2	Ocbimv22003847m
pattern2	Ocbimv22003853m
pattern2	Ocbimv22003855m
pattern2	Ocbimv22003856m
pattern2	Ocbimv22003869m
pattern2	Ocbimv22003870m
pattern2	Ocbimv22003871m
pattern2	Ocbimv22003876m
pattern2	Ocbimv22003877m
pattern2	Ocbimv22003879m
pattern2	Ocbimv22003880m
pattern2	Ocbimv22003881m
pattern2	Ocbimv22003886m
pattern2	Ocbimv22003898m
pattern2	Ocbimv22003906m
pattern2	Ocbimv22003910m
pattern2	Ocbimv22003915m
pattern2	Ocbimv22003917m
pattern2	Ocbimv22003922m
pattern2	Ocbimv22003923m
pattern2	Ocbimv22003924m
pattern2	Ocbimv22003925m
pattern2	Ocbimv22003945m
pattern2	Ocbimv22003949m
pattern2	Ocbimv22003951m
pattern2	Ocbimv22003956m
pattern2	Ocbimv22003958m
pattern2	Ocbimv22003960m
pattern2	Ocbimv22003962m
pattern2	Ocbimv22003963m
pattern2	Ocbimv22003964m
pattern2	Ocbimv22003965m
pattern2	Ocbimv22003966m
pattern2	Ocbimv22003972m
pattern2	Ocbimv22003976m
pattern2	Ocbimv22003977m
pattern2	Ocbimv22003979m
pattern2	Ocbimv22003980m
pattern2	Ocbimv22003981m
pattern2	Ocbimv22003988m
pattern2	Ocbimv22004004m
pattern2	Ocbimv22004017m
pattern2	Ocbimv22004029m
pattern2	Ocbimv22004035m
pattern2	Ocbimv22004040m
pattern2	Ocbimv22004046m
pattern2	Ocbimv22004050m
pattern2	Ocbimv22004057m
pattern2	Ocbimv22004058m
pattern2	Ocbimv22004059m
pattern2	Ocbimv22004060m
pattern2	Ocbimv22004061m
pattern2	Ocbimv22004063m
pattern2	Ocbimv22004065m
pattern2	Ocbimv22004067m
pattern2	Ocbimv22004068m
pattern2	Ocbimv22004075m
pattern2	Ocbimv22004078m
pattern2	Ocbimv22004079m
pattern2	Ocbimv22004080m
pattern2	Ocbimv22004084m
pattern2	Ocbimv22004097m
pattern2	Ocbimv22004116m
pattern2	Ocbimv22004117m
pattern2	Ocbimv22004118m
pattern2	Ocbimv22004119m
pattern2	Ocbimv22004120m
pattern2	Ocbimv22004127m
pattern2	Ocbimv22004130m
pattern2	Ocbimv22004140m
pattern2	Ocbimv22004143m
pattern2	Ocbimv22004147m
pattern2	Ocbimv22004156m
pattern2	Ocbimv22004161m
pattern2	Ocbimv22004165m
pattern2	Ocbimv22004166m
pattern2	Ocbimv22004167m
pattern2	Ocbimv22004170m
pattern2	Ocbimv22004171m
pattern2	Ocbimv22004175m
pattern2	Ocbimv22004179m
pattern2	Ocbimv22004191m
pattern2	Ocbimv22004205m
pattern2	Ocbimv22004206m
pattern2	Ocbimv22004207m
pattern2	Ocbimv22004208m
pattern2	Ocbimv22004221m
pattern2	Ocbimv22004238m
pattern2	Ocbimv22004244m
pattern2	Ocbimv22004245m
pattern2	Ocbimv22004247m
pattern2	Ocbimv22004248m
pattern2	Ocbimv22004250m
pattern2	Ocbimv22004264m
pattern2	Ocbimv22004275m
pattern2	Ocbimv22004300m
pattern2	Ocbimv22004301m
pattern2	Ocbimv22004337m
pattern2	Ocbimv22004339m
pattern2	Ocbimv22004341m
pattern2	Ocbimv22004342m
pattern2	Ocbimv22004343m
pattern2	Ocbimv22004345m
pattern2	Ocbimv22004346m
pattern2	Ocbimv22004347m
pattern2	Ocbimv22004365m
pattern2	Ocbimv22004366m
pattern2	Ocbimv22004386m
pattern2	Ocbimv22004388m
pattern2	Ocbimv22004389m
pattern2	Ocbimv22004398m
pattern2	Ocbimv22004400m
pattern2	Ocbimv22004401m
pattern2	Ocbimv22004412m
pattern2	Ocbimv22004417m
pattern2	Ocbimv22004420m
pattern2	Ocbimv22004422m
pattern2	Ocbimv22004426m
pattern2	Ocbimv22004428m
pattern2	Ocbimv22004448m
pattern2	Ocbimv22004462m
pattern2	Ocbimv22004476m
pattern2	Ocbimv22004477m
pattern2	Ocbimv22004479m
pattern2	Ocbimv22004480m
pattern2	Ocbimv22004486m
pattern2	Ocbimv22004528m
pattern2	Ocbimv22004540m
pattern2	Ocbimv22004546m
pattern2	Ocbimv22004553m
pattern2	Ocbimv22004554m
pattern2	Ocbimv22004561m
pattern2	Ocbimv22004562m
pattern2	Ocbimv22004564m
pattern2	Ocbimv22004565m
pattern2	Ocbimv22004569m
pattern2	Ocbimv22004574m
pattern2	Ocbimv22004579m
pattern2	Ocbimv22004605m
pattern2	Ocbimv22004616m
pattern2	Ocbimv22004630m
pattern2	Ocbimv22004632m
pattern2	Ocbimv22004637m
pattern2	Ocbimv22004639m
pattern2	Ocbimv22004653m
pattern2	Ocbimv22004655m
pattern2	Ocbimv22004657m
pattern2	Ocbimv22004674m
pattern2	Ocbimv22004681m
pattern2	Ocbimv22004682m
pattern2	Ocbimv22004683m
pattern2	Ocbimv22004686m
pattern2	Ocbimv22004687m
pattern2	Ocbimv22004688m
pattern2	Ocbimv22004692m
pattern2	Ocbimv22004701m
pattern2	Ocbimv22004711m
pattern2	Ocbimv22004713m
pattern2	Ocbimv22004749m
pattern2	Ocbimv22004753m
pattern2	Ocbimv22004754m
pattern2	Ocbimv22004784m
pattern2	Ocbimv22004785m
pattern2	Ocbimv22004786m
pattern2	Ocbimv22004787m
pattern2	Ocbimv22004790m
pattern2	Ocbimv22004812m
pattern2	Ocbimv22004813m
pattern2	Ocbimv22004823m
pattern2	Ocbimv22004827m
pattern2	Ocbimv22004828m
pattern2	Ocbimv22004834m
pattern2	Ocbimv22004869m
pattern2	Ocbimv22004870m
pattern2	Ocbimv22004875m
pattern2	Ocbimv22004891m
pattern2	Ocbimv22004892m
pattern2	Ocbimv22004893m
pattern2	Ocbimv22004894m
pattern2	Ocbimv22004897m
pattern2	Ocbimv22004899m
pattern2	Ocbimv22004904m
pattern2	Ocbimv22004924m
pattern2	Ocbimv22004925m
pattern2	Ocbimv22004936m
pattern2	Ocbimv22004944m
pattern2	Ocbimv22004953m
pattern2	Ocbimv22004955m
pattern2	Ocbimv22004963m
pattern2	Ocbimv22004970m
pattern2	Ocbimv22004973m
pattern2	Ocbimv22004977m
pattern2	Ocbimv22004978m
pattern2	Ocbimv22004979m
pattern2	Ocbimv22004980m
pattern2	Ocbimv22004988m
pattern2	Ocbimv22004989m
pattern2	Ocbimv22004991m
pattern2	Ocbimv22004996m
pattern2	Ocbimv22005009m
pattern2	Ocbimv22005021m
pattern2	Ocbimv22005022m
pattern2	Ocbimv22005023m
pattern2	Ocbimv22005024m
pattern2	Ocbimv22005026m
pattern2	Ocbimv22005028m
pattern2	Ocbimv22005042m
pattern2	Ocbimv22005045m
pattern2	Ocbimv22005048m
pattern2	Ocbimv22005056m
pattern2	Ocbimv22005057m
pattern2	Ocbimv22005067m
pattern2	Ocbimv22005068m
pattern2	Ocbimv22005069m
pattern2	Ocbimv22005070m
pattern2	Ocbimv22005076m
pattern2	Ocbimv22005077m
pattern2	Ocbimv22005097m
pattern2	Ocbimv22005100m
pattern2	Ocbimv22005102m
pattern2	Ocbimv22005103m
pattern2	Ocbimv22005112m
pattern2	Ocbimv22005113m
pattern2	Ocbimv22005114m
pattern2	Ocbimv22005115m
pattern2	Ocbimv22005121m
pattern2	Ocbimv22005122m
pattern2	Ocbimv22005133m
pattern2	Ocbimv22005136m
pattern2	Ocbimv22005139m
pattern2	Ocbimv22005148m
pattern2	Ocbimv22005149m
pattern2	Ocbimv22005155m
pattern2	Ocbimv22005156m
pattern2	Ocbimv22005157m
pattern2	Ocbimv22005158m
pattern2	Ocbimv22005159m
pattern2	Ocbimv22005162m
pattern2	Ocbimv22005163m
pattern2	Ocbimv22005164m
pattern2	Ocbimv22005165m
pattern2	Ocbimv22005166m
pattern2	Ocbimv22005170m
pattern2	Ocbimv22005174m
pattern2	Ocbimv22005175m
pattern2	Ocbimv22005176m
pattern2	Ocbimv22005177m
pattern2	Ocbimv22005178m
pattern2	Ocbimv22005179m
pattern2	Ocbimv22005180m
pattern2	Ocbimv22005181m
pattern2	Ocbimv22005182m
pattern2	Ocbimv22005183m
pattern2	Ocbimv22005184m
pattern2	Ocbimv22005185m
pattern2	Ocbimv22005186m
pattern2	Ocbimv22005187m
pattern2	Ocbimv22005188m
pattern2	Ocbimv22005189m
pattern2	Ocbimv22005192m
pattern2	Ocbimv22005193m
pattern2	Ocbimv22005196m
pattern2	Ocbimv22005236m
pattern2	Ocbimv22005240m
pattern2	Ocbimv22005241m
pattern2	Ocbimv22005250m
pattern2	Ocbimv22005254m
pattern2	Ocbimv22005255m
pattern2	Ocbimv22005267m
pattern2	Ocbimv22005269m
pattern2	Ocbimv22005273m
pattern2	Ocbimv22005282m
pattern2	Ocbimv22005290m
pattern2	Ocbimv22005292m
pattern2	Ocbimv22005300m
pattern2	Ocbimv22005301m
pattern2	Ocbimv22005302m
pattern2	Ocbimv22005307m
pattern2	Ocbimv22005310m
pattern2	Ocbimv22005323m
pattern2	Ocbimv22005324m
pattern2	Ocbimv22005327m
pattern2	Ocbimv22005343m
pattern2	Ocbimv22005350m
pattern2	Ocbimv22005372m
pattern2	Ocbimv22005374m
pattern2	Ocbimv22005375m
pattern2	Ocbimv22005376m
pattern2	Ocbimv22005377m
pattern2	Ocbimv22005378m
pattern2	Ocbimv22005379m
pattern2	Ocbimv22005380m
pattern2	Ocbimv22005381m
pattern2	Ocbimv22005383m
pattern2	Ocbimv22005384m
pattern2	Ocbimv22005385m
pattern2	Ocbimv22005389m
pattern2	Ocbimv22005390m
pattern2	Ocbimv22005391m
pattern2	Ocbimv22005392m
pattern2	Ocbimv22005393m
pattern2	Ocbimv22005394m
pattern2	Ocbimv22005396m
pattern2	Ocbimv22005416m
pattern2	Ocbimv22005420m
pattern2	Ocbimv22005446m
pattern2	Ocbimv22005447m
pattern2	Ocbimv22005448m
pattern2	Ocbimv22005449m
pattern2	Ocbimv22005454m
pattern2	Ocbimv22005459m
pattern2	Ocbimv22005465m
pattern2	Ocbimv22005467m
pattern2	Ocbimv22005468m
pattern2	Ocbimv22005469m
pattern2	Ocbimv22005470m
pattern2	Ocbimv22005471m
pattern2	Ocbimv22005472m
pattern2	Ocbimv22005485m
pattern2	Ocbimv22005486m
pattern2	Ocbimv22005488m
pattern2	Ocbimv22005492m
pattern2	Ocbimv22005493m
pattern2	Ocbimv22005494m
pattern2	Ocbimv22005513m
pattern2	Ocbimv22005514m
pattern2	Ocbimv22005522m
pattern2	Ocbimv22005525m
pattern2	Ocbimv22005526m
pattern2	Ocbimv22005527m
pattern2	Ocbimv22005528m
pattern2	Ocbimv22005529m
pattern2	Ocbimv22005530m
pattern2	Ocbimv22005531m
pattern2	Ocbimv22005532m
pattern2	Ocbimv22005533m
pattern2	Ocbimv22005534m
pattern2	Ocbimv22005539m
pattern2	Ocbimv22005540m
pattern2	Ocbimv22005541m
pattern2	Ocbimv22005542m
pattern2	Ocbimv22005547m
pattern2	Ocbimv22005558m
pattern2	Ocbimv22005559m
pattern2	Ocbimv22005561m
pattern2	Ocbimv22005562m
pattern2	Ocbimv22005565m
pattern2	Ocbimv22005566m
pattern2	Ocbimv22005573m
pattern2	Ocbimv22005574m
pattern2	Ocbimv22005575m
pattern2	Ocbimv22005576m
pattern2	Ocbimv22005580m
pattern2	Ocbimv22005581m
pattern2	Ocbimv22005585m
pattern2	Ocbimv22005588m
pattern2	Ocbimv22005591m
pattern2	Ocbimv22005611m
pattern2	Ocbimv22005616m
pattern2	Ocbimv22005619m
pattern2	Ocbimv22005621m
pattern2	Ocbimv22005622m
pattern2	Ocbimv22005627m
pattern2	Ocbimv22005628m
pattern2	Ocbimv22005632m
pattern2	Ocbimv22005637m
pattern2	Ocbimv22005638m
pattern2	Ocbimv22005641m
pattern2	Ocbimv22005661m
pattern2	Ocbimv22005686m
pattern2	Ocbimv22005706m
pattern2	Ocbimv22005707m
pattern2	Ocbimv22005708m
pattern2	Ocbimv22005709m
pattern2	Ocbimv22005729m
pattern2	Ocbimv22005730m
pattern2	Ocbimv22005746m
pattern2	Ocbimv22005747m
pattern2	Ocbimv22005748m
pattern2	Ocbimv22005752m
pattern2	Ocbimv22005759m
pattern2	Ocbimv22005762m
pattern2	Ocbimv22005763m
pattern2	Ocbimv22005764m
pattern2	Ocbimv22005780m
pattern2	Ocbimv22005783m
pattern2	Ocbimv22005784m
pattern2	Ocbimv22005785m
pattern2	Ocbimv22005786m
pattern2	Ocbimv22005787m
pattern2	Ocbimv22005788m
pattern2	Ocbimv22005792m
pattern2	Ocbimv22005793m
pattern2	Ocbimv22005797m
pattern2	Ocbimv22005799m
pattern2	Ocbimv22005800m
pattern2	Ocbimv22005803m
pattern2	Ocbimv22005805m
pattern2	Ocbimv22005813m
pattern2	Ocbimv22005816m
pattern2	Ocbimv22005818m
pattern2	Ocbimv22005824m
pattern2	Ocbimv22005825m
pattern2	Ocbimv22005832m
pattern2	Ocbimv22005833m
pattern2	Ocbimv22005834m
pattern2	Ocbimv22005840m
pattern2	Ocbimv22005842m
pattern2	Ocbimv22005844m
pattern2	Ocbimv22005853m
pattern2	Ocbimv22005859m
pattern2	Ocbimv22005868m
pattern2	Ocbimv22005873m
pattern2	Ocbimv22005880m
pattern2	Ocbimv22005893m
pattern2	Ocbimv22005894m
pattern2	Ocbimv22005896m
pattern2	Ocbimv22005935m
pattern2	Ocbimv22005964m
pattern2	Ocbimv22005965m
pattern2	Ocbimv22005968m
pattern2	Ocbimv22005970m
pattern2	Ocbimv22005973m
pattern2	Ocbimv22005977m
pattern2	Ocbimv22005978m
pattern2	Ocbimv22005982m
pattern2	Ocbimv22005983m
pattern2	Ocbimv22005996m
pattern2	Ocbimv22005997m
pattern2	Ocbimv22005998m
pattern2	Ocbimv22006001m
pattern2	Ocbimv22006002m
pattern2	Ocbimv22006003m
pattern2	Ocbimv22006004m
pattern2	Ocbimv22006011m
pattern2	Ocbimv22006012m
pattern2	Ocbimv22006014m
pattern2	Ocbimv22006015m
pattern2	Ocbimv22006016m
pattern2	Ocbimv22006018m
pattern2	Ocbimv22006027m
pattern2	Ocbimv22006028m
pattern2	Ocbimv22006031m
pattern2	Ocbimv22006045m
pattern2	Ocbimv22006050m
pattern2	Ocbimv22006054m
pattern2	Ocbimv22006058m
pattern2	Ocbimv22006077m
pattern2	Ocbimv22006078m
pattern2	Ocbimv22006079m
pattern2	Ocbimv22006081m
pattern2	Ocbimv22006085m
pattern2	Ocbimv22006086m
pattern2	Ocbimv22006091m
pattern2	Ocbimv22006094m
pattern2	Ocbimv22006095m
pattern2	Ocbimv22006103m
pattern2	Ocbimv22006104m
pattern2	Ocbimv22006121m
pattern2	Ocbimv22006123m
pattern2	Ocbimv22006125m
pattern2	Ocbimv22006129m
pattern2	Ocbimv22006133m
pattern2	Ocbimv22006134m
pattern2	Ocbimv22006135m
pattern2	Ocbimv22006136m
pattern2	Ocbimv22006141m
pattern2	Ocbimv22006142m
pattern2	Ocbimv22006145m
pattern2	Ocbimv22006151m
pattern2	Ocbimv22006153m
pattern2	Ocbimv22006171m
pattern2	Ocbimv22006179m
pattern2	Ocbimv22006189m
pattern2	Ocbimv22006190m
pattern2	Ocbimv22006194m
pattern2	Ocbimv22006211m
pattern2	Ocbimv22006212m
pattern2	Ocbimv22006213m
pattern2	Ocbimv22006215m
pattern2	Ocbimv22006216m
pattern2	Ocbimv22006217m
pattern2	Ocbimv22006222m
pattern2	Ocbimv22006233m
pattern2	Ocbimv22006234m
pattern2	Ocbimv22006238m
pattern2	Ocbimv22006239m
pattern2	Ocbimv22006240m
pattern2	Ocbimv22006241m
pattern2	Ocbimv22006242m
pattern2	Ocbimv22006243m
pattern2	Ocbimv22006244m
pattern2	Ocbimv22006245m
pattern2	Ocbimv22006271m
pattern2	Ocbimv22006278m
pattern2	Ocbimv22006279m
pattern2	Ocbimv22006281m
pattern2	Ocbimv22006282m
pattern2	Ocbimv22006288m
pattern2	Ocbimv22006289m
pattern2	Ocbimv22006295m
pattern2	Ocbimv22006302m
pattern2	Ocbimv22006303m
pattern2	Ocbimv22006304m
pattern2	Ocbimv22006306m
pattern2	Ocbimv22006307m
pattern2	Ocbimv22006308m
pattern2	Ocbimv22006309m
pattern2	Ocbimv22006316m
pattern2	Ocbimv22006317m
pattern2	Ocbimv22006320m
pattern2	Ocbimv22006321m
pattern2	Ocbimv22006332m
pattern2	Ocbimv22006336m
pattern2	Ocbimv22006338m
pattern2	Ocbimv22006339m
pattern2	Ocbimv22006349m
pattern2	Ocbimv22006356m
pattern2	Ocbimv22006363m
pattern2	Ocbimv22006364m
pattern2	Ocbimv22006365m
pattern2	Ocbimv22006366m
pattern2	Ocbimv22006367m
pattern2	Ocbimv22006368m
pattern2	Ocbimv22006369m
pattern2	Ocbimv22006370m
pattern2	Ocbimv22006371m
pattern2	Ocbimv22006372m
pattern2	Ocbimv22006373m
pattern2	Ocbimv22006377m
pattern2	Ocbimv22006378m
pattern2	Ocbimv22006379m
pattern2	Ocbimv22006380m
pattern2	Ocbimv22006384m
pattern2	Ocbimv22006390m
pattern2	Ocbimv22006391m
pattern2	Ocbimv22006392m
pattern2	Ocbimv22006393m
pattern2	Ocbimv22006396m
pattern2	Ocbimv22006398m
pattern2	Ocbimv22006401m
pattern2	Ocbimv22006402m
pattern2	Ocbimv22006403m
pattern2	Ocbimv22006405m
pattern2	Ocbimv22006407m
pattern2	Ocbimv22006422m
pattern2	Ocbimv22006436m
pattern2	Ocbimv22006439m
pattern2	Ocbimv22006441m
pattern2	Ocbimv22006489m
pattern2	Ocbimv22006492m
pattern2	Ocbimv22006495m
pattern2	Ocbimv22006496m
pattern2	Ocbimv22006499m
pattern2	Ocbimv22006501m
pattern2	Ocbimv22006509m
pattern2	Ocbimv22006513m
pattern2	Ocbimv22006533m
pattern2	Ocbimv22006546m
pattern2	Ocbimv22006547m
pattern2	Ocbimv22006548m
pattern2	Ocbimv22006549m
pattern2	Ocbimv22006571m
pattern2	Ocbimv22006573m
pattern2	Ocbimv22006578m
pattern2	Ocbimv22006580m
pattern2	Ocbimv22006583m
pattern2	Ocbimv22006585m
pattern2	Ocbimv22006586m
pattern2	Ocbimv22006591m
pattern2	Ocbimv22006595m
pattern2	Ocbimv22006596m
pattern2	Ocbimv22006608m
pattern2	Ocbimv22006611m
pattern2	Ocbimv22006635m
pattern2	Ocbimv22006638m
pattern2	Ocbimv22006642m
pattern2	Ocbimv22006653m
pattern2	Ocbimv22006675m
pattern2	Ocbimv22006679m
pattern2	Ocbimv22006681m
pattern2	Ocbimv22006683m
pattern2	Ocbimv22006684m
pattern2	Ocbimv22006691m
pattern2	Ocbimv22006693m
pattern2	Ocbimv22006698m
pattern2	Ocbimv22006699m
pattern2	Ocbimv22006700m
pattern2	Ocbimv22006701m
pattern2	Ocbimv22006702m
pattern2	Ocbimv22006706m
pattern2	Ocbimv22006709m
pattern2	Ocbimv22006710m
pattern2	Ocbimv22006711m
pattern2	Ocbimv22006713m
pattern2	Ocbimv22006718m
pattern2	Ocbimv22006739m
pattern2	Ocbimv22006741m
pattern2	Ocbimv22006745m
pattern2	Ocbimv22006746m
pattern2	Ocbimv22006747m
pattern2	Ocbimv22006767m
pattern2	Ocbimv22006768m
pattern2	Ocbimv22006777m
pattern2	Ocbimv22006778m
pattern2	Ocbimv22006779m
pattern2	Ocbimv22006782m
pattern2	Ocbimv22006786m
pattern2	Ocbimv22006789m
pattern2	Ocbimv22006798m
pattern2	Ocbimv22006799m
pattern2	Ocbimv22006800m
pattern2	Ocbimv22006815m
pattern2	Ocbimv22006833m
pattern2	Ocbimv22006847m
pattern2	Ocbimv22006854m
pattern2	Ocbimv22006870m
pattern2	Ocbimv22006873m
pattern2	Ocbimv22006874m
pattern2	Ocbimv22006885m
pattern2	Ocbimv22006888m
pattern2	Ocbimv22006903m
pattern2	Ocbimv22006927m
pattern2	Ocbimv22006930m
pattern2	Ocbimv22006934m
pattern2	Ocbimv22006965m
pattern2	Ocbimv22006981m
pattern2	Ocbimv22006983m
pattern2	Ocbimv22006996m
pattern2	Ocbimv22006997m
pattern2	Ocbimv22006999m
pattern2	Ocbimv22007000m
pattern2	Ocbimv22007004m
pattern2	Ocbimv22007005m
pattern2	Ocbimv22007006m
pattern2	Ocbimv22007010m
pattern2	Ocbimv22007011m
pattern2	Ocbimv22007013m
pattern2	Ocbimv22007014m
pattern2	Ocbimv22007019m
pattern2	Ocbimv22007024m
pattern2	Ocbimv22007031m
pattern2	Ocbimv22007032m
pattern2	Ocbimv22007035m
pattern2	Ocbimv22007037m
pattern2	Ocbimv22007045m
pattern2	Ocbimv22007048m
pattern2	Ocbimv22007051m
pattern2	Ocbimv22007052m
pattern2	Ocbimv22007065m
pattern2	Ocbimv22007067m
pattern2	Ocbimv22007068m
pattern2	Ocbimv22007075m
pattern2	Ocbimv22007076m
pattern2	Ocbimv22007077m
pattern2	Ocbimv22007080m
pattern2	Ocbimv22007081m
pattern2	Ocbimv22007082m
pattern2	Ocbimv22007083m
pattern2	Ocbimv22007084m
pattern2	Ocbimv22007087m
pattern2	Ocbimv22007088m
pattern2	Ocbimv22007089m
pattern2	Ocbimv22007090m
pattern2	Ocbimv22007095m
pattern2	Ocbimv22007099m
pattern2	Ocbimv22007100m
pattern2	Ocbimv22007106m
pattern2	Ocbimv22007111m
pattern2	Ocbimv22007117m
pattern2	Ocbimv22007126m
pattern2	Ocbimv22007127m
pattern2	Ocbimv22007132m
pattern2	Ocbimv22007137m
pattern2	Ocbimv22007139m
pattern2	Ocbimv22007152m
pattern2	Ocbimv22007158m
pattern2	Ocbimv22007165m
pattern2	Ocbimv22007190m
pattern2	Ocbimv22007194m
pattern2	Ocbimv22007208m
pattern2	Ocbimv22007209m
pattern2	Ocbimv22007214m
pattern2	Ocbimv22007216m
pattern2	Ocbimv22007219m
pattern2	Ocbimv22007221m
pattern2	Ocbimv22007224m
pattern2	Ocbimv22007225m
pattern2	Ocbimv22007227m
pattern2	Ocbimv22007229m
pattern2	Ocbimv22007235m
pattern2	Ocbimv22007236m
pattern2	Ocbimv22007237m
pattern2	Ocbimv22007243m
pattern2	Ocbimv22007244m
pattern2	Ocbimv22007245m
pattern2	Ocbimv22007259m
pattern2	Ocbimv22007261m
pattern2	Ocbimv22007264m
pattern2	Ocbimv22007268m
pattern2	Ocbimv22007269m
pattern2	Ocbimv22007275m
pattern2	Ocbimv22007276m
pattern2	Ocbimv22007277m
pattern2	Ocbimv22007278m
pattern2	Ocbimv22007279m
pattern2	Ocbimv22007281m
pattern2	Ocbimv22007285m
pattern2	Ocbimv22007286m
pattern2	Ocbimv22007287m
pattern2	Ocbimv22007299m
pattern2	Ocbimv22007303m
pattern2	Ocbimv22007305m
pattern2	Ocbimv22007322m
pattern2	Ocbimv22007326m
pattern2	Ocbimv22007327m
pattern2	Ocbimv22007349m
pattern2	Ocbimv22007350m
pattern2	Ocbimv22007357m
pattern2	Ocbimv22007365m
pattern2	Ocbimv22007366m
pattern2	Ocbimv22007368m
pattern2	Ocbimv22007369m
pattern2	Ocbimv22007371m
pattern2	Ocbimv22007374m
pattern2	Ocbimv22007381m
pattern2	Ocbimv22007389m
pattern2	Ocbimv22007394m
pattern2	Ocbimv22007399m
pattern2	Ocbimv22007404m
pattern2	Ocbimv22007405m
pattern2	Ocbimv22007407m
pattern2	Ocbimv22007408m
pattern2	Ocbimv22007409m
pattern2	Ocbimv22007414m
pattern2	Ocbimv22007418m
pattern2	Ocbimv22007421m
pattern2	Ocbimv22007423m
pattern2	Ocbimv22007424m
pattern2	Ocbimv22007427m
pattern2	Ocbimv22007434m
pattern2	Ocbimv22007435m
pattern2	Ocbimv22007444m
pattern2	Ocbimv22007445m
pattern2	Ocbimv22007451m
pattern2	Ocbimv22007457m
pattern2	Ocbimv22007461m
pattern2	Ocbimv22007464m
pattern2	Ocbimv22007469m
pattern2	Ocbimv22007470m
pattern2	Ocbimv22007471m
pattern2	Ocbimv22007472m
pattern2	Ocbimv22007474m
pattern2	Ocbimv22007479m
pattern2	Ocbimv22007480m
pattern2	Ocbimv22007481m
pattern2	Ocbimv22007482m
pattern2	Ocbimv22007483m
pattern2	Ocbimv22007484m
pattern2	Ocbimv22007487m
pattern2	Ocbimv22007488m
pattern2	Ocbimv22007489m
pattern2	Ocbimv22007494m
pattern2	Ocbimv22007500m
pattern2	Ocbimv22007505m
pattern2	Ocbimv22007508m
pattern2	Ocbimv22007509m
pattern2	Ocbimv22007534m
pattern2	Ocbimv22007546m
pattern2	Ocbimv22007549m
pattern2	Ocbimv22007551m
pattern2	Ocbimv22007555m
pattern2	Ocbimv22007562m
pattern2	Ocbimv22007563m
pattern2	Ocbimv22007564m
pattern2	Ocbimv22007565m
pattern2	Ocbimv22007573m
pattern2	Ocbimv22007575m
pattern2	Ocbimv22007578m
pattern2	Ocbimv22007579m
pattern2	Ocbimv22007580m
pattern2	Ocbimv22007581m
pattern2	Ocbimv22007582m
pattern2	Ocbimv22007583m
pattern2	Ocbimv22007584m
pattern2	Ocbimv22007585m
pattern2	Ocbimv22007596m
pattern2	Ocbimv22007597m
pattern2	Ocbimv22007604m
pattern2	Ocbimv22007609m
pattern2	Ocbimv22007610m
pattern2	Ocbimv22007617m
pattern2	Ocbimv22007619m
pattern2	Ocbimv22007626m
pattern2	Ocbimv22007627m
pattern2	Ocbimv22007630m
pattern2	Ocbimv22007631m
pattern2	Ocbimv22007632m
pattern2	Ocbimv22007640m
pattern2	Ocbimv22007641m
pattern2	Ocbimv22007642m
pattern2	Ocbimv22007644m
pattern2	Ocbimv22007645m
pattern2	Ocbimv22007646m
pattern2	Ocbimv22007647m
pattern2	Ocbimv22007649m
pattern2	Ocbimv22007668m
pattern2	Ocbimv22007680m
pattern2	Ocbimv22007686m
pattern2	Ocbimv22007687m
pattern2	Ocbimv22007689m
pattern2	Ocbimv22007700m
pattern2	Ocbimv22007703m
pattern2	Ocbimv22007708m
pattern2	Ocbimv22007711m
pattern2	Ocbimv22007712m
pattern2	Ocbimv22007714m
pattern2	Ocbimv22007715m
pattern2	Ocbimv22007718m
pattern2	Ocbimv22007722m
pattern2	Ocbimv22007770m
pattern2	Ocbimv22007772m
pattern2	Ocbimv22007774m
pattern2	Ocbimv22007775m
pattern2	Ocbimv22007776m
pattern2	Ocbimv22007781m
pattern2	Ocbimv22007788m
pattern2	Ocbimv22007789m
pattern2	Ocbimv22007790m
pattern2	Ocbimv22007791m
pattern2	Ocbimv22007792m
pattern2	Ocbimv22007799m
pattern2	Ocbimv22007809m
pattern2	Ocbimv22007810m
pattern2	Ocbimv22007811m
pattern2	Ocbimv22007812m
pattern2	Ocbimv22007813m
pattern2	Ocbimv22007815m
pattern2	Ocbimv22007819m
pattern2	Ocbimv22007820m
pattern2	Ocbimv22007824m
pattern2	Ocbimv22007825m
pattern2	Ocbimv22007828m
pattern2	Ocbimv22007831m
pattern2	Ocbimv22007842m
pattern2	Ocbimv22007843m
pattern2	Ocbimv22007848m
pattern2	Ocbimv22007849m
pattern2	Ocbimv22007851m
pattern2	Ocbimv22007852m
pattern2	Ocbimv22007853m
pattern2	Ocbimv22007860m
pattern2	Ocbimv22007861m
pattern2	Ocbimv22007862m
pattern2	Ocbimv22007863m
pattern2	Ocbimv22007867m
pattern2	Ocbimv22007871m
pattern2	Ocbimv22007877m
pattern2	Ocbimv22007896m
pattern2	Ocbimv22007904m
pattern2	Ocbimv22007906m
pattern2	Ocbimv22007911m
pattern2	Ocbimv22007919m
pattern2	Ocbimv22007920m
pattern2	Ocbimv22007921m
pattern2	Ocbimv22007922m
pattern2	Ocbimv22007924m
pattern2	Ocbimv22007925m
pattern2	Ocbimv22007926m
pattern2	Ocbimv22007927m
pattern2	Ocbimv22007930m
pattern2	Ocbimv22007931m
pattern2	Ocbimv22007935m
pattern2	Ocbimv22007941m
pattern2	Ocbimv22007942m
pattern2	Ocbimv22007950m
pattern2	Ocbimv22007954m
pattern2	Ocbimv22007955m
pattern2	Ocbimv22007956m
pattern2	Ocbimv22007976m
pattern2	Ocbimv22007977m
pattern2	Ocbimv22007978m
pattern2	Ocbimv22007979m
pattern2	Ocbimv22007982m
pattern2	Ocbimv22007995m
pattern2	Ocbimv22007996m
pattern2	Ocbimv22008003m
pattern2	Ocbimv22008010m
pattern2	Ocbimv22008011m
pattern2	Ocbimv22008012m
pattern2	Ocbimv22008013m
pattern2	Ocbimv22008015m
pattern2	Ocbimv22008016m
pattern2	Ocbimv22008017m
pattern2	Ocbimv22008026m
pattern2	Ocbimv22008030m
pattern2	Ocbimv22008037m
pattern2	Ocbimv22008048m
pattern2	Ocbimv22008053m
pattern2	Ocbimv22008056m
pattern2	Ocbimv22008057m
pattern2	Ocbimv22008058m
pattern2	Ocbimv22008059m
pattern2	Ocbimv22008061m
pattern2	Ocbimv22008067m
pattern2	Ocbimv22008068m
pattern2	Ocbimv22008075m
pattern2	Ocbimv22008076m
pattern2	Ocbimv22008080m
pattern2	Ocbimv22008083m
pattern2	Ocbimv22008084m
pattern2	Ocbimv22008085m
pattern2	Ocbimv22008086m
pattern2	Ocbimv22008088m
pattern2	Ocbimv22008090m
pattern2	Ocbimv22008093m
pattern2	Ocbimv22008099m
pattern2	Ocbimv22008100m
pattern2	Ocbimv22008102m
pattern2	Ocbimv22008104m
pattern2	Ocbimv22008110m
pattern2	Ocbimv22008113m
pattern2	Ocbimv22008114m
pattern2	Ocbimv22008118m
pattern2	Ocbimv22008122m
pattern2	Ocbimv22008131m
pattern2	Ocbimv22008136m
pattern2	Ocbimv22008137m
pattern2	Ocbimv22008138m
pattern2	Ocbimv22008139m
pattern2	Ocbimv22008167m
pattern2	Ocbimv22008170m
pattern2	Ocbimv22008172m
pattern2	Ocbimv22008173m
pattern2	Ocbimv22008174m
pattern2	Ocbimv22008179m
pattern2	Ocbimv22008184m
pattern2	Ocbimv22008186m
pattern2	Ocbimv22008187m
pattern2	Ocbimv22008191m
pattern2	Ocbimv22008194m
pattern2	Ocbimv22008198m
pattern2	Ocbimv22008199m
pattern2	Ocbimv22008200m
pattern2	Ocbimv22008201m
pattern2	Ocbimv22008208m
pattern2	Ocbimv22008219m
pattern2	Ocbimv22008247m
pattern2	Ocbimv22008248m
pattern2	Ocbimv22008249m
pattern2	Ocbimv22008254m
pattern2	Ocbimv22008256m
pattern2	Ocbimv22008257m
pattern2	Ocbimv22008258m
pattern2	Ocbimv22008259m
pattern2	Ocbimv22008262m
pattern2	Ocbimv22008263m
pattern2	Ocbimv22008265m
pattern2	Ocbimv22008266m
pattern2	Ocbimv22008267m
pattern2	Ocbimv22008268m
pattern2	Ocbimv22008269m
pattern2	Ocbimv22008281m
pattern2	Ocbimv22008286m
pattern2	Ocbimv22008295m
pattern2	Ocbimv22008302m
pattern2	Ocbimv22008311m
pattern2	Ocbimv22008313m
pattern2	Ocbimv22008316m
pattern2	Ocbimv22008319m
pattern2	Ocbimv22008320m
pattern2	Ocbimv22008321m
pattern2	Ocbimv22008326m
pattern2	Ocbimv22008328m
pattern2	Ocbimv22008332m
pattern2	Ocbimv22008333m
pattern2	Ocbimv22008346m
pattern2	Ocbimv22008347m
pattern2	Ocbimv22008348m
pattern2	Ocbimv22008350m
pattern2	Ocbimv22008353m
pattern2	Ocbimv22008358m
pattern2	Ocbimv22008359m
pattern2	Ocbimv22008361m
pattern2	Ocbimv22008363m
pattern2	Ocbimv22008364m
pattern2	Ocbimv22008371m
pattern2	Ocbimv22008380m
pattern2	Ocbimv22008382m
pattern2	Ocbimv22008389m
pattern2	Ocbimv22008394m
pattern2	Ocbimv22008396m
pattern2	Ocbimv22008399m
pattern2	Ocbimv22008401m
pattern2	Ocbimv22008402m
pattern2	Ocbimv22008404m
pattern2	Ocbimv22008405m
pattern2	Ocbimv22008408m
pattern2	Ocbimv22008410m
pattern2	Ocbimv22008427m
pattern2	Ocbimv22008432m
pattern2	Ocbimv22008433m
pattern2	Ocbimv22008435m
pattern2	Ocbimv22008441m
pattern2	Ocbimv22008443m
pattern2	Ocbimv22008445m
pattern2	Ocbimv22008446m
pattern2	Ocbimv22008451m
pattern2	Ocbimv22008455m
pattern2	Ocbimv22008458m
pattern2	Ocbimv22008460m
pattern2	Ocbimv22008461m
pattern2	Ocbimv22008462m
pattern2	Ocbimv22008463m
pattern2	Ocbimv22008464m
pattern2	Ocbimv22008465m
pattern2	Ocbimv22008466m
pattern2	Ocbimv22008467m
pattern2	Ocbimv22008470m
pattern2	Ocbimv22008474m
pattern2	Ocbimv22008478m
pattern2	Ocbimv22008494m
pattern2	Ocbimv22008495m
pattern2	Ocbimv22008498m
pattern2	Ocbimv22008499m
pattern2	Ocbimv22008500m
pattern2	Ocbimv22008506m
pattern2	Ocbimv22008508m
pattern2	Ocbimv22008524m
pattern2	Ocbimv22008525m
pattern2	Ocbimv22008534m
pattern2	Ocbimv22008536m
pattern2	Ocbimv22008540m
pattern2	Ocbimv22008560m
pattern2	Ocbimv22008561m
pattern2	Ocbimv22008562m
pattern2	Ocbimv22008563m
pattern2	Ocbimv22008565m
pattern2	Ocbimv22008567m
pattern2	Ocbimv22008574m
pattern2	Ocbimv22008575m
pattern2	Ocbimv22008576m
pattern2	Ocbimv22008578m
pattern2	Ocbimv22008586m
pattern2	Ocbimv22008589m
pattern2	Ocbimv22008590m
pattern2	Ocbimv22008595m
pattern2	Ocbimv22008603m
pattern2	Ocbimv22008604m
pattern2	Ocbimv22008605m
pattern2	Ocbimv22008607m
pattern2	Ocbimv22008614m
pattern2	Ocbimv22008619m
pattern2	Ocbimv22008620m
pattern2	Ocbimv22008621m
pattern2	Ocbimv22008622m
pattern2	Ocbimv22008624m
pattern2	Ocbimv22008625m
pattern2	Ocbimv22008642m
pattern2	Ocbimv22008653m
pattern2	Ocbimv22008654m
pattern2	Ocbimv22008655m
pattern2	Ocbimv22008658m
pattern2	Ocbimv22008664m
pattern2	Ocbimv22008665m
pattern2	Ocbimv22008674m
pattern2	Ocbimv22008675m
pattern2	Ocbimv22008676m
pattern2	Ocbimv22008678m
pattern2	Ocbimv22008680m
pattern2	Ocbimv22008681m
pattern2	Ocbimv22008682m
pattern2	Ocbimv22008683m
pattern2	Ocbimv22008684m
pattern2	Ocbimv22008685m
pattern2	Ocbimv22008687m
pattern2	Ocbimv22008694m
pattern2	Ocbimv22008696m
pattern2	Ocbimv22008698m
pattern2	Ocbimv22008711m
pattern2	Ocbimv22008740m
pattern2	Ocbimv22008742m
pattern2	Ocbimv22008746m
pattern2	Ocbimv22008747m
pattern2	Ocbimv22008751m
pattern2	Ocbimv22008756m
pattern2	Ocbimv22008760m
pattern2	Ocbimv22008761m
pattern2	Ocbimv22008765m
pattern2	Ocbimv22008766m
pattern2	Ocbimv22008767m
pattern2	Ocbimv22008771m
pattern2	Ocbimv22008782m
pattern2	Ocbimv22008797m
pattern2	Ocbimv22008807m
pattern2	Ocbimv22008812m
pattern2	Ocbimv22008824m
pattern2	Ocbimv22008829m
pattern2	Ocbimv22008831m
pattern2	Ocbimv22008837m
pattern2	Ocbimv22008850m
pattern2	Ocbimv22008851m
pattern2	Ocbimv22008857m
pattern2	Ocbimv22008860m
pattern2	Ocbimv22008866m
pattern2	Ocbimv22008869m
pattern2	Ocbimv22008875m
pattern2	Ocbimv22008876m
pattern2	Ocbimv22008877m
pattern2	Ocbimv22008878m
pattern2	Ocbimv22008883m
pattern2	Ocbimv22008884m
pattern2	Ocbimv22008888m
pattern2	Ocbimv22008889m
pattern2	Ocbimv22008898m
pattern2	Ocbimv22008909m
pattern2	Ocbimv22008910m
pattern2	Ocbimv22008911m
pattern2	Ocbimv22008912m
pattern2	Ocbimv22008919m
pattern2	Ocbimv22008925m
pattern2	Ocbimv22008932m
pattern2	Ocbimv22008939m
pattern2	Ocbimv22008940m
pattern2	Ocbimv22008944m
pattern2	Ocbimv22008948m
pattern2	Ocbimv22008952m
pattern2	Ocbimv22008953m
pattern2	Ocbimv22008966m
pattern2	Ocbimv22008967m
pattern2	Ocbimv22008970m
pattern2	Ocbimv22008973m
pattern2	Ocbimv22008976m
pattern2	Ocbimv22008984m
pattern2	Ocbimv22008987m
pattern2	Ocbimv22008991m
pattern2	Ocbimv22008992m
pattern2	Ocbimv22008997m
pattern2	Ocbimv22008998m
pattern2	Ocbimv22009002m
pattern2	Ocbimv22009003m
pattern2	Ocbimv22009010m
pattern2	Ocbimv22009013m
pattern2	Ocbimv22009015m
pattern2	Ocbimv22009018m
pattern2	Ocbimv22009019m
pattern2	Ocbimv22009024m
pattern2	Ocbimv22009025m
pattern2	Ocbimv22009026m
pattern2	Ocbimv22009028m
pattern2	Ocbimv22009033m
[truncated: 6,973 more rows]

## Sheet: methylation_Pattern3
Pattern	transcript_ID
pattern3	Ocbimv22000001m
pattern3	Ocbimv22000009m
pattern3	Ocbimv22000020m
pattern3	Ocbimv22000021m
pattern3	Ocbimv22000022m
pattern3	Ocbimv22000023m
pattern3	Ocbimv22000024m
pattern3	Ocbimv22000033m
pattern3	Ocbimv22000034m
pattern3	Ocbimv22000040m
pattern3	Ocbimv22000043m
pattern3	Ocbimv22000054m
pattern3	Ocbimv22000055m
pattern3	Ocbimv22000057m
pattern3	Ocbimv22000064m
pattern3	Ocbimv22000082m
pattern3	Ocbimv22000087m
pattern3	Ocbimv22000089m
pattern3	Ocbimv22000097m
pattern3	Ocbimv22000100m
pattern3	Ocbimv22000101m
pattern3	Ocbimv22000123m
pattern3	Ocbimv22000125m
pattern3	Ocbimv22000136m
pattern3	Ocbimv22000138m
pattern3	Ocbimv22000144m
pattern3	Ocbimv22000145m
pattern3	Ocbimv22000146m
pattern3	Ocbimv22000155m
pattern3	Ocbimv22000156m
pattern3	Ocbimv22000175m
pattern3	Ocbimv22000194m
pattern3	Ocbimv22000196m
pattern3	Ocbimv22000208m
pattern3	Ocbimv22000210m
pattern3	Ocbimv22000224m
pattern3	Ocbimv22000227m
pattern3	Ocbimv22000233m
pattern3	Ocbimv22000234m
pattern3	Ocbimv22000235m
pattern3	Ocbimv22000237m
pattern3	Ocbimv22000243m
pattern3	Ocbimv22000247m
pattern3	Ocbimv22000249m
pattern3	Ocbimv22000250m
pattern3	Ocbimv22000251m
pattern3	Ocbimv22000254m
pattern3	Ocbimv22000255m
pattern3	Ocbimv22000267m
pattern3	Ocbimv22000274m
pattern3	Ocbimv22000278m
pattern3	Ocbimv22000279m
pattern3	Ocbimv22000280m
pattern3	Ocbimv22000309m
pattern3	Ocbimv22000338m
pattern3	Ocbimv22000341m
pattern3	Ocbimv22000358m
pattern3	Ocbimv22000359m
pattern3	Ocbimv22000369m
pattern3	Ocbimv22000370m
pattern3	Ocbimv22000371m
pattern3	Ocbimv22000372m
pattern3	Ocbimv22000374m
pattern3	Ocbimv22000375m
pattern3	Ocbimv22000377m
pattern3	Ocbimv22000378m
pattern3	Ocbimv22000379m
pattern3	Ocbimv22000383m
pattern3	Ocbimv22000385m
pattern3	Ocbimv22000395m
pattern3	Ocbimv22000396m
pattern3	Ocbimv22000413m
pattern3	Ocbimv22000418m
pattern3	Ocbimv22000419m
pattern3	Ocbimv22000420m
pattern3	Ocbimv22000423m
pattern3	Ocbimv22000426m
pattern3	Ocbimv22000447m
pattern3	Ocbimv22000451m
pattern3	Ocbimv22000452m
pattern3	Ocbimv22000454m
pattern3	Ocbimv22000455m
pattern3	Ocbimv22000458m
pattern3	Ocbimv22000467m
pattern3	Ocbimv22000471m
pattern3	Ocbimv22000475m
pattern3	Ocbimv22000482m
pattern3	Ocbimv22000483m
pattern3	Ocbimv22000484m
pattern3	Ocbimv22000485m
pattern3	Ocbimv22000486m
pattern3	Ocbimv22000487m
pattern3	Ocbimv22000488m
pattern3	Ocbimv22000528m
pattern3	Ocbimv22000532m
pattern3	Ocbimv22000538m
pattern3	Ocbimv22000545m
pattern3	Ocbimv22000546m
pattern3	Ocbimv22000547m
pattern3	Ocbimv22000550m
pattern3	Ocbimv22000551m
pattern3	Ocbimv22000554m
pattern3	Ocbimv22000556m
pattern3	Ocbimv22000558m
pattern3	Ocbimv22000567m
pattern3	Ocbimv22000570m
pattern3	Ocbimv22000571m
pattern3	Ocbimv22000572m
pattern3	Ocbimv22000580m
pattern3	Ocbimv22000581m
pattern3	Ocbimv22000592m
pattern3	Ocbimv22000607m
pattern3	Ocbimv22000608m
pattern3	Ocbimv22000609m
pattern3	Ocbimv22000612m
pattern3	Ocbimv22000613m
pattern3	Ocbimv22000614m
pattern3	Ocbimv22000615m
pattern3	Ocbimv22000616m
pattern3	Ocbimv22000619m
pattern3	Ocbimv22000620m
pattern3	Ocbimv22000623m
pattern3	Ocbimv22000636m
pattern3	Ocbimv22000639m
pattern3	Ocbimv22000646m
pattern3	Ocbimv22000648m
pattern3	Ocbimv22000668m
pattern3	Ocbimv22000669m
pattern3	Ocbimv22000670m
pattern3	Ocbimv22000682m
pattern3	Ocbimv22000687m
pattern3	Ocbimv22000688m
pattern3	Ocbimv22000702m
pattern3	Ocbimv22000713m
pattern3	Ocbimv22000716m
pattern3	Ocbimv22000723m
pattern3	Ocbimv22000725m
pattern3	Ocbimv22000726m
pattern3	Ocbimv22000727m
pattern3	Ocbimv22000728m
pattern3	Ocbimv22000730m
pattern3	Ocbimv22000733m
pattern3	Ocbimv22000743m
pattern3	Ocbimv22000755m
pattern3	Ocbimv22000757m
pattern3	Ocbimv22000760m
pattern3	Ocbimv22000777m
pattern3	Ocbimv22000778m
pattern3	Ocbimv22000825m
pattern3	Ocbimv22000826m
pattern3	Ocbimv22000828m
pattern3	Ocbimv22000836m
pattern3	Ocbimv22000838m
pattern3	Ocbimv22000846m
pattern3	Ocbimv22000847m
pattern3	Ocbimv22000849m
pattern3	Ocbimv22000850m
pattern3	Ocbimv22000851m
pattern3	Ocbimv22000852m
pattern3	Ocbimv22000853m
pattern3	Ocbimv22000861m
pattern3	Ocbimv22000862m
pattern3	Ocbimv22000863m
pattern3	Ocbimv22000869m
pattern3	Ocbimv22000877m
pattern3	Ocbimv22000886m
pattern3	Ocbimv22000887m
pattern3	Ocbimv22000915m
pattern3	Ocbimv22000939m
pattern3	Ocbimv22000952m
pattern3	Ocbimv22000953m
pattern3	Ocbimv22000954m
pattern3	Ocbimv22000955m
pattern3	Ocbimv22000956m
pattern3	Ocbimv22000993m
pattern3	Ocbimv22001009m
pattern3	Ocbimv22001018m
pattern3	Ocbimv22001019m
pattern3	Ocbimv22001023m
pattern3	Ocbimv22001024m
pattern3	Ocbimv22001028m
pattern3	Ocbimv22001038m
pattern3	Ocbimv22001044m
pattern3	Ocbimv22001045m
pattern3	Ocbimv22001046m
pattern3	Ocbimv22001047m
pattern3	Ocbimv22001049m
pattern3	Ocbimv22001054m
pattern3	Ocbimv22001064m
pattern3	Ocbimv22001066m
pattern3	Ocbimv22001067m
pattern3	Ocbimv22001068m
pattern3	Ocbimv22001069m
pattern3	Ocbimv22001079m
pattern3	Ocbimv22001083m
pattern3	Ocbimv22001101m
pattern3	Ocbimv22001102m
pattern3	Ocbimv22001142m
pattern3	Ocbimv22001143m
pattern3	Ocbimv22001144m
pattern3	Ocbimv22001149m
pattern3	Ocbimv22001150m
pattern3	Ocbimv22001152m
pattern3	Ocbimv22001153m
pattern3	Ocbimv22001154m
pattern3	Ocbimv22001158m
pattern3	Ocbimv22001159m
pattern3	Ocbimv22001161m
pattern3	Ocbimv22001162m
pattern3	Ocbimv22001177m
pattern3	Ocbimv22001183m
pattern3	Ocbimv22001184m
pattern3	Ocbimv22001213m
pattern3	Ocbimv22001217m
pattern3	Ocbimv22001218m
pattern3	Ocbimv22001242m
pattern3	Ocbimv22001243m
pattern3	Ocbimv22001244m
pattern3	Ocbimv22001246m
pattern3	Ocbimv22001255m
pattern3	Ocbimv22001256m
pattern3	Ocbimv22001264m
pattern3	Ocbimv22001267m
pattern3	Ocbimv22001268m
pattern3	Ocbimv22001269m
pattern3	Ocbimv22001270m
pattern3	Ocbimv22001271m
pattern3	Ocbimv22001277m
pattern3	Ocbimv22001278m
pattern3	Ocbimv22001279m
pattern3	Ocbimv22001280m
pattern3	Ocbimv22001308m
pattern3	Ocbimv22001309m
pattern3	Ocbimv22001312m
pattern3	Ocbimv22001320m
pattern3	Ocbimv22001331m
pattern3	Ocbimv22001332m
pattern3	Ocbimv22001333m
pattern3	Ocbimv22001338m
pattern3	Ocbimv22001346m
pattern3	Ocbimv22001354m
pattern3	Ocbimv22001355m
pattern3	Ocbimv22001369m
pattern3	Ocbimv22001374m
pattern3	Ocbimv22001375m
pattern3	Ocbimv22001385m
pattern3	Ocbimv22001389m
pattern3	Ocbimv22001390m
pattern3	Ocbimv22001392m
pattern3	Ocbimv22001397m
pattern3	Ocbimv22001411m
pattern3	Ocbimv22001412m
pattern3	Ocbimv22001415m
pattern3	Ocbimv22001427m
pattern3	Ocbimv22001429m
pattern3	Ocbimv22001430m
pattern3	Ocbimv22001431m
pattern3	Ocbimv22001432m
pattern3	Ocbimv22001433m
pattern3	Ocbimv22001434m
pattern3	Ocbimv22001435m
pattern3	Ocbimv22001445m
pattern3	Ocbimv22001450m
pattern3	Ocbimv22001452m
pattern3	Ocbimv22001460m
pattern3	Ocbimv22001461m
pattern3	Ocbimv22001477m
pattern3	Ocbimv22001487m
pattern3	Ocbimv22001503m
pattern3	Ocbimv22001504m
pattern3	Ocbimv22001505m
pattern3	Ocbimv22001510m
pattern3	Ocbimv22001523m
pattern3	Ocbimv22001530m
pattern3	Ocbimv22001535m
pattern3	Ocbimv22001566m
pattern3	Ocbimv22001576m
pattern3	Ocbimv22001596m
pattern3	Ocbimv22001597m
pattern3	Ocbimv22001599m
pattern3	Ocbimv22001612m
pattern3	Ocbimv22001614m
pattern3	Ocbimv22001615m
pattern3	Ocbimv22001629m
pattern3	Ocbimv22001630m
pattern3	Ocbimv22001631m
pattern3	Ocbimv22001633m
pattern3	Ocbimv22001638m
pattern3	Ocbimv22001639m
pattern3	Ocbimv22001642m
pattern3	Ocbimv22001645m
pattern3	Ocbimv22001656m
pattern3	Ocbimv22001699m
pattern3	Ocbimv22001704m
pattern3	Ocbimv22001707m
pattern3	Ocbimv22001708m
pattern3	Ocbimv22001710m
pattern3	Ocbimv22001711m
pattern3	Ocbimv22001712m
pattern3	Ocbimv22001713m
pattern3	Ocbimv22001714m
pattern3	Ocbimv22001716m
pattern3	Ocbimv22001726m
pattern3	Ocbimv22001728m
pattern3	Ocbimv22001733m
pattern3	Ocbimv22001740m
pattern3	Ocbimv22001754m
pattern3	Ocbimv22001765m
pattern3	Ocbimv22001768m
pattern3	Ocbimv22001769m
pattern3	Ocbimv22001772m
pattern3	Ocbimv22001773m
pattern3	Ocbimv22001774m
pattern3	Ocbimv22001775m
pattern3	Ocbimv22001788m
pattern3	Ocbimv22001790m
pattern3	Ocbimv22001795m
pattern3	Ocbimv22001805m
pattern3	Ocbimv22001806m
pattern3	Ocbimv22001807m
pattern3	Ocbimv22001811m
pattern3	Ocbimv22001813m
pattern3	Ocbimv22001814m
pattern3	Ocbimv22001826m
pattern3	Ocbimv22001833m
pattern3	Ocbimv22001862m
pattern3	Ocbimv22001863m
pattern3	Ocbimv22001870m
pattern3	Ocbimv22001871m
pattern3	Ocbimv22001872m
pattern3	Ocbimv22001873m
pattern3	Ocbimv22001874m
pattern3	Ocbimv22001875m
pattern3	Ocbimv22001876m
pattern3	Ocbimv22001879m
pattern3	Ocbimv22001884m
pattern3	Ocbimv22001898m
pattern3	Ocbimv22001900m
pattern3	Ocbimv22001906m
pattern3	Ocbimv22001917m
pattern3	Ocbimv22001921m
pattern3	Ocbimv22001929m
pattern3	Ocbimv22001932m
pattern3	Ocbimv22001936m
pattern3	Ocbimv22001955m
pattern3	Ocbimv22001965m
pattern3	Ocbimv22001999m
pattern3	Ocbimv22002004m
pattern3	Ocbimv22002007m
pattern3	Ocbimv22002034m
pattern3	Ocbimv22002043m
pattern3	Ocbimv22002045m
pattern3	Ocbimv22002049m
pattern3	Ocbimv22002050m
pattern3	Ocbimv22002058m
pattern3	Ocbimv22002062m
pattern3	Ocbimv22002064m
pattern3	Ocbimv22002069m
pattern3	Ocbimv22002070m
pattern3	Ocbimv22002071m
pattern3	Ocbimv22002072m
pattern3	Ocbimv22002078m
pattern3	Ocbimv22002079m
pattern3	Ocbimv22002080m
pattern3	Ocbimv22002090m
pattern3	Ocbimv22002092m
pattern3	Ocbimv22002098m
pattern3	Ocbimv22002099m
pattern3	Ocbimv22002110m
pattern3	Ocbimv22002112m
pattern3	Ocbimv22002113m
pattern3	Ocbimv22002114m
pattern3	Ocbimv22002121m
pattern3	Ocbimv22002123m
pattern3	Ocbimv22002127m
pattern3	Ocbimv22002155m
pattern3	Ocbimv22002156m
pattern3	Ocbimv22002163m
pattern3	Ocbimv22002183m
pattern3	Ocbimv22002186m
pattern3	Ocbimv22002187m
pattern3	Ocbimv22002200m
pattern3	Ocbimv22002202m
pattern3	Ocbimv22002203m
pattern3	Ocbimv22002204m
pattern3	Ocbimv22002205m
pattern3	Ocbimv22002209m
pattern3	Ocbimv22002216m
pattern3	Ocbimv22002218m
pattern3	Ocbimv22002225m
pattern3	Ocbimv22002244m
pattern3	Ocbimv22002262m
pattern3	Ocbimv22002273m
pattern3	Ocbimv22002275m
pattern3	Ocbimv22002283m
pattern3	Ocbimv22002300m
pattern3	Ocbimv22002301m
pattern3	Ocbimv22002302m
pattern3	Ocbimv22002327m
pattern3	Ocbimv22002328m
pattern3	Ocbimv22002330m
pattern3	Ocbimv22002336m
pattern3	Ocbimv22002356m
pattern3	Ocbimv22002357m
pattern3	Ocbimv22002365m
pattern3	Ocbimv22002381m
pattern3	Ocbimv22002390m
pattern3	Ocbimv22002391m
pattern3	Ocbimv22002392m
pattern3	Ocbimv22002393m
pattern3	Ocbimv22002397m
pattern3	Ocbimv22002411m
pattern3	Ocbimv22002422m
pattern3	Ocbimv22002423m
pattern3	Ocbimv22002425m
pattern3	Ocbimv22002426m
pattern3	Ocbimv22002440m
pattern3	Ocbimv22002448m
pattern3	Ocbimv22002449m
pattern3	Ocbimv22002450m
pattern3	Ocbimv22002461m
pattern3	Ocbimv22002462m
pattern3	Ocbimv22002475m
pattern3	Ocbimv22002487m
pattern3	Ocbimv22002488m
pattern3	Ocbimv22002490m
pattern3	Ocbimv22002495m
pattern3	Ocbimv22002497m
pattern3	Ocbimv22002498m
pattern3	Ocbimv22002499m
pattern3	Ocbimv22002515m
pattern3	Ocbimv22002518m
pattern3	Ocbimv22002519m
pattern3	Ocbimv22002523m
pattern3	Ocbimv22002525m
pattern3	Ocbimv22002532m
pattern3	Ocbimv22002539m
pattern3	Ocbimv22002560m
pattern3	Ocbimv22002562m
pattern3	Ocbimv22002563m
pattern3	Ocbimv22002569m
pattern3	Ocbimv22002570m
pattern3	Ocbimv22002577m
pattern3	Ocbimv22002610m
pattern3	Ocbimv22002617m
pattern3	Ocbimv22002619m
pattern3	Ocbimv22002620m
pattern3	Ocbimv22002627m
pattern3	Ocbimv22002631m
pattern3	Ocbimv22002632m
pattern3	Ocbimv22002633m
pattern3	Ocbimv22002634m
pattern3	Ocbimv22002639m
pattern3	Ocbimv22002641m
pattern3	Ocbimv22002650m
pattern3	Ocbimv22002658m
pattern3	Ocbimv22002659m
pattern3	Ocbimv22002683m
pattern3	Ocbimv22002689m
pattern3	Ocbimv22002690m
pattern3	Ocbimv22002698m
pattern3	Ocbimv22002703m
pattern3	Ocbimv22002706m
pattern3	Ocbimv22002753m
pattern3	Ocbimv22002754m
pattern3	Ocbimv22002791m
pattern3	Ocbimv22002795m
pattern3	Ocbimv22002798m
pattern3	Ocbimv22002803m
pattern3	Ocbimv22002811m
pattern3	Ocbimv22002822m
pattern3	Ocbimv22002823m
pattern3	Ocbimv22002835m
pattern3	Ocbimv22002837m
pattern3	Ocbimv22002849m
pattern3	Ocbimv22002853m
pattern3	Ocbimv22002855m
pattern3	Ocbimv22002866m
pattern3	Ocbimv22002867m
pattern3	Ocbimv22002870m
pattern3	Ocbimv22002872m
pattern3	Ocbimv22002875m
pattern3	Ocbimv22002881m
pattern3	Ocbimv22002887m
pattern3	Ocbimv22002888m
pattern3	Ocbimv22002890m
pattern3	Ocbimv22002891m
pattern3	Ocbimv22002897m
pattern3	Ocbimv22002901m
pattern3	Ocbimv22002921m
pattern3	Ocbimv22002935m
pattern3	Ocbimv22002940m
pattern3	Ocbimv22002948m
pattern3	Ocbimv22002951m
pattern3	Ocbimv22002957m
pattern3	Ocbimv22002959m
pattern3	Ocbimv22002961m
pattern3	Ocbimv22002965m
pattern3	Ocbimv22002995m
pattern3	Ocbimv22003005m
pattern3	Ocbimv22003015m
pattern3	Ocbimv22003020m
pattern3	Ocbimv22003032m
pattern3	Ocbimv22003033m
pattern3	Ocbimv22003040m
pattern3	Ocbimv22003041m
pattern3	Ocbimv22003042m
pattern3	Ocbimv22003043m
pattern3	Ocbimv22003044m
pattern3	Ocbimv22003057m
pattern3	Ocbimv22003075m
pattern3	Ocbimv22003076m
pattern3	Ocbimv22003077m
pattern3	Ocbimv22003078m
pattern3	Ocbimv22003079m
pattern3	Ocbimv22003083m
pattern3	Ocbimv22003087m
pattern3	Ocbimv22003088m
pattern3	Ocbimv22003099m
pattern3	Ocbimv22003100m
pattern3	Ocbimv22003108m
pattern3	Ocbimv22003109m
pattern3	Ocbimv22003112m
pattern3	Ocbimv22003124m
pattern3	Ocbimv22003131m
pattern3	Ocbimv22003144m
pattern3	Ocbimv22003152m
pattern3	Ocbimv22003155m
pattern3	Ocbimv22003156m
pattern3	Ocbimv22003171m
pattern3	Ocbimv22003176m
pattern3	Ocbimv22003177m
pattern3	Ocbimv22003178m
pattern3	Ocbimv22003216m
pattern3	Ocbimv22003235m
pattern3	Ocbimv22003237m
pattern3	Ocbimv22003238m
pattern3	Ocbimv22003272m
pattern3	Ocbimv22003278m
pattern3	Ocbimv22003291m
pattern3	Ocbimv22003307m
pattern3	Ocbimv22003314m
pattern3	Ocbimv22003315m
pattern3	Ocbimv22003331m
pattern3	Ocbimv22003337m
pattern3	Ocbimv22003339m
pattern3	Ocbimv22003340m
pattern3	Ocbimv22003341m
pattern3	Ocbimv22003351m
pattern3	Ocbimv22003379m
pattern3	Ocbimv22003380m
pattern3	Ocbimv22003381m
pattern3	Ocbimv22003382m
pattern3	Ocbimv22003388m
pattern3	Ocbimv22003392m
pattern3	Ocbimv22003397m
pattern3	Ocbimv22003402m
pattern3	Ocbimv22003403m
pattern3	Ocbimv22003404m
pattern3	Ocbimv22003405m
pattern3	Ocbimv22003406m
pattern3	Ocbimv22003407m
pattern3	Ocbimv22003408m
pattern3	Ocbimv22003411m
pattern3	Ocbimv22003436m
pattern3	Ocbimv22003437m
pattern3	Ocbimv22003450m
pattern3	Ocbimv22003457m
pattern3	Ocbimv22003458m
pattern3	Ocbimv22003459m
pattern3	Ocbimv22003460m
pattern3	Ocbimv22003466m
pattern3	Ocbimv22003468m
pattern3	Ocbimv22003470m
pattern3	Ocbimv22003482m
pattern3	Ocbimv22003483m
pattern3	Ocbimv22003484m
pattern3	Ocbimv22003485m
pattern3	Ocbimv22003486m
pattern3	Ocbimv22003487m
pattern3	Ocbimv22003488m
pattern3	Ocbimv22003497m
pattern3	Ocbimv22003499m
pattern3	Ocbimv22003507m
pattern3	Ocbimv22003508m
pattern3	Ocbimv22003510m
pattern3	Ocbimv22003512m
pattern3	Ocbimv22003516m
pattern3	Ocbimv22003520m
pattern3	Ocbimv22003521m
pattern3	Ocbimv22003525m
pattern3	Ocbimv22003546m
pattern3	Ocbimv22003549m
pattern3	Ocbimv22003550m
pattern3	Ocbimv22003557m
pattern3	Ocbimv22003560m
pattern3	Ocbimv22003561m
pattern3	Ocbimv22003565m
pattern3	Ocbimv22003574m
pattern3	Ocbimv22003660m
pattern3	Ocbimv22003661m
pattern3	Ocbimv22003664m
pattern3	Ocbimv22003665m
pattern3	Ocbimv22003666m
pattern3	Ocbimv22003672m
pattern3	Ocbimv22003673m
pattern3	Ocbimv22003690m
pattern3	Ocbimv22003693m
pattern3	Ocbimv22003696m
pattern3	Ocbimv22003702m
pattern3	Ocbimv22003704m
pattern3	Ocbimv22003705m
pattern3	Ocbimv22003706m
pattern3	Ocbimv22003725m
pattern3	Ocbimv22003727m
pattern3	Ocbimv22003728m
pattern3	Ocbimv22003729m
pattern3	Ocbimv22003737m
pattern3	Ocbimv22003738m
pattern3	Ocbimv22003744m
pattern3	Ocbimv22003745m
pattern3	Ocbimv22003756m
pattern3	Ocbimv22003757m
pattern3	Ocbimv22003765m
pattern3	Ocbimv22003775m
pattern3	Ocbimv22003776m
pattern3	Ocbimv22003778m
pattern3	Ocbimv22003804m
pattern3	Ocbimv22003805m
pattern3	Ocbimv22003806m
pattern3	Ocbimv22003814m
pattern3	Ocbimv22003815m
pattern3	Ocbimv22003816m
pattern3	Ocbimv22003825m
pattern3	Ocbimv22003826m
pattern3	Ocbimv22003827m
pattern3	Ocbimv22003829m
pattern3	Ocbimv22003844m
pattern3	Ocbimv22003845m
pattern3	Ocbimv22003846m
pattern3	Ocbimv22003848m
pattern3	Ocbimv22003854m
pattern3	Ocbimv22003873m
pattern3	Ocbimv22003875m
pattern3	Ocbimv22003885m
pattern3	Ocbimv22003887m
pattern3	Ocbimv22003902m
pattern3	Ocbimv22003903m
pattern3	Ocbimv22003911m
pattern3	Ocbimv22003914m
pattern3	Ocbimv22003918m
pattern3	Ocbimv22003938m
pattern3	Ocbimv22003950m
pattern3	Ocbimv22003957m
pattern3	Ocbimv22003961m
pattern3	Ocbimv22003973m
pattern3	Ocbimv22003974m
pattern3	Ocbimv22003975m
pattern3	Ocbimv22003978m
pattern3	Ocbimv22003987m
pattern3	Ocbimv22003992m
pattern3	Ocbimv22004018m
pattern3	Ocbimv22004019m
pattern3	Ocbimv22004020m
pattern3	Ocbimv22004022m
pattern3	Ocbimv22004025m
pattern3	Ocbimv22004028m
pattern3	Ocbimv22004030m
pattern3	Ocbimv22004032m
pattern3	Ocbimv22004036m
pattern3	Ocbimv22004038m
pattern3	Ocbimv22004041m
pattern3	Ocbimv22004042m
pattern3	Ocbimv22004043m
pattern3	Ocbimv22004045m
pattern3	Ocbimv22004049m
pattern3	Ocbimv22004055m
pattern3	Ocbimv22004062m
pattern3	Ocbimv22004085m
pattern3	Ocbimv22004086m
pattern3	Ocbimv22004089m
pattern3	Ocbimv22004090m
pattern3	Ocbimv22004092m
pattern3	Ocbimv22004098m
pattern3	Ocbimv22004126m
pattern3	Ocbimv22004142m
pattern3	Ocbimv22004145m
pattern3	Ocbimv22004149m
pattern3	Ocbimv22004157m
pattern3	Ocbimv22004160m
pattern3	Ocbimv22004162m
pattern3	Ocbimv22004163m
pattern3	Ocbimv22004164m
pattern3	Ocbimv22004172m
pattern3	Ocbimv22004173m
pattern3	Ocbimv22004174m
pattern3	Ocbimv22004178m
pattern3	Ocbimv22004180m
pattern3	Ocbimv22004181m
pattern3	Ocbimv22004182m
pattern3	Ocbimv22004183m
pattern3	Ocbimv22004184m
pattern3	Ocbimv22004187m
pattern3	Ocbimv22004192m
pattern3	Ocbimv22004193m
pattern3	Ocbimv22004194m
pattern3	Ocbimv22004195m
pattern3	Ocbimv22004246m
pattern3	Ocbimv22004251m
pattern3	Ocbimv22004262m
pattern3	Ocbimv22004266m
pattern3	Ocbimv22004267m
pattern3	Ocbimv22004268m
pattern3	Ocbimv22004277m
pattern3	Ocbimv22004278m
pattern3	Ocbimv22004279m
pattern3	Ocbimv22004280m
pattern3	Ocbimv22004289m
pattern3	Ocbimv22004290m
pattern3	Ocbimv22004303m
pattern3	Ocbimv22004319m
pattern3	Ocbimv22004331m
pattern3	Ocbimv22004376m
pattern3	Ocbimv22004377m
pattern3	Ocbimv22004380m
pattern3	Ocbimv22004381m
pattern3	Ocbimv22004382m
pattern3	Ocbimv22004399m
pattern3	Ocbimv22004402m
pattern3	Ocbimv22004408m
pattern3	Ocbimv22004409m
pattern3	Ocbimv22004410m
pattern3	Ocbimv22004411m
pattern3	Ocbimv22004413m
pattern3	Ocbimv22004414m
pattern3	Ocbimv22004415m
pattern3	Ocbimv22004416m
pattern3	Ocbimv22004418m
pattern3	Ocbimv22004423m
pattern3	Ocbimv22004424m
pattern3	Ocbimv22004447m
pattern3	Ocbimv22004484m
pattern3	Ocbimv22004485m
pattern3	Ocbimv22004503m
pattern3	Ocbimv22004512m
pattern3	Ocbimv22004513m
pattern3	Ocbimv22004526m
pattern3	Ocbimv22004527m
pattern3	Ocbimv22004535m
pattern3	Ocbimv22004538m
pattern3	Ocbimv22004542m
pattern3	Ocbimv22004545m
pattern3	Ocbimv22004555m
pattern3	Ocbimv22004556m
pattern3	Ocbimv22004557m
pattern3	Ocbimv22004558m
pattern3	Ocbimv22004559m
pattern3	Ocbimv22004560m
pattern3	Ocbimv22004570m
pattern3	Ocbimv22004577m
pattern3	Ocbimv22004578m
pattern3	Ocbimv22004580m
pattern3	Ocbimv22004581m
pattern3	Ocbimv22004606m
pattern3	Ocbimv22004608m
pattern3	Ocbimv22004609m
pattern3	Ocbimv22004610m
pattern3	Ocbimv22004611m
pattern3	Ocbimv22004633m
pattern3	Ocbimv22004638m
pattern3	Ocbimv22004640m
pattern3	Ocbimv22004641m
pattern3	Ocbimv22004643m
pattern3	Ocbimv22004656m
pattern3	Ocbimv22004658m
pattern3	Ocbimv22004659m
pattern3	Ocbimv22004660m
pattern3	Ocbimv22004661m
pattern3	Ocbimv22004662m
pattern3	Ocbimv22004665m
pattern3	Ocbimv22004666m
pattern3	Ocbimv22004677m
pattern3	Ocbimv22004684m
pattern3	Ocbimv22004685m
pattern3	Ocbimv22004689m
pattern3	Ocbimv22004691m
pattern3	Ocbimv22004693m
pattern3	Ocbimv22004694m
pattern3	Ocbimv22004695m
pattern3	Ocbimv22004696m
pattern3	Ocbimv22004697m
pattern3	Ocbimv22004698m
pattern3	Ocbimv22004703m
pattern3	Ocbimv22004824m
pattern3	Ocbimv22004830m
pattern3	Ocbimv22004831m
pattern3	Ocbimv22004836m
pattern3	Ocbimv22004839m
pattern3	Ocbimv22004841m
pattern3	Ocbimv22004842m
pattern3	Ocbimv22004857m
pattern3	Ocbimv22004858m
pattern3	Ocbimv22004879m
pattern3	Ocbimv22004880m
pattern3	Ocbimv22004888m
pattern3	Ocbimv22004889m
pattern3	Ocbimv22004890m
pattern3	Ocbimv22004901m
pattern3	Ocbimv22004949m
pattern3	Ocbimv22004952m
pattern3	Ocbimv22004956m
pattern3	Ocbimv22004960m
pattern3	Ocbimv22004971m
pattern3	Ocbimv22004974m
pattern3	Ocbimv22004975m
pattern3	Ocbimv22004976m
pattern3	Ocbimv22004986m
pattern3	Ocbimv22004994m
pattern3	Ocbimv22004995m
pattern3	Ocbimv22004997m
pattern3	Ocbimv22004998m
pattern3	Ocbimv22005005m
pattern3	Ocbimv22005006m
pattern3	Ocbimv22005008m
pattern3	Ocbimv22005012m
pattern3	Ocbimv22005013m
pattern3	Ocbimv22005014m
pattern3	Ocbimv22005015m
pattern3	Ocbimv22005018m
pattern3	Ocbimv22005047m
pattern3	Ocbimv22005058m
pattern3	Ocbimv22005059m
pattern3	Ocbimv22005061m
pattern3	Ocbimv22005062m
pattern3	Ocbimv22005063m
pattern3	Ocbimv22005064m
pattern3	Ocbimv22005071m
pattern3	Ocbimv22005073m
pattern3	Ocbimv22005078m
pattern3	Ocbimv22005087m
pattern3	Ocbimv22005089m
pattern3	Ocbimv22005104m
pattern3	Ocbimv22005105m
pattern3	Ocbimv22005106m
pattern3	Ocbimv22005110m
pattern3	Ocbimv22005119m
pattern3	Ocbimv22005120m
pattern3	Ocbimv22005132m
pattern3	Ocbimv22005134m
pattern3	Ocbimv22005135m
pattern3	Ocbimv22005168m
pattern3	Ocbimv22005169m
pattern3	Ocbimv22005171m
pattern3	Ocbimv22005191m
pattern3	Ocbimv22005195m
pattern3	Ocbimv22005197m
pattern3	Ocbimv22005203m
pattern3	Ocbimv22005249m
pattern3	Ocbimv22005253m
pattern3	Ocbimv22005256m
pattern3	Ocbimv22005257m
pattern3	Ocbimv22005268m
pattern3	Ocbimv22005275m
pattern3	Ocbimv22005285m
pattern3	Ocbimv22005298m
pattern3	Ocbimv22005299m
pattern3	Ocbimv22005309m
pattern3	Ocbimv22005312m
pattern3	Ocbimv22005316m
pattern3	Ocbimv22005317m
pattern3	Ocbimv22005318m
pattern3	Ocbimv22005319m
pattern3	Ocbimv22005320m
pattern3	Ocbimv22005322m
pattern3	Ocbimv22005325m
pattern3	Ocbimv22005340m
pattern3	Ocbimv22005341m
pattern3	Ocbimv22005342m
pattern3	Ocbimv22005347m
pattern3	Ocbimv22005354m
pattern3	Ocbimv22005363m
pattern3	Ocbimv22005388m
pattern3	Ocbimv22005395m
pattern3	Ocbimv22005404m
pattern3	Ocbimv22005406m
pattern3	Ocbimv22005408m
pattern3	Ocbimv22005409m
pattern3	Ocbimv22005410m
pattern3	Ocbimv22005411m
pattern3	Ocbimv22005412m
pattern3	Ocbimv22005413m
pattern3	Ocbimv22005417m
pattern3	Ocbimv22005418m
pattern3	Ocbimv22005419m
pattern3	Ocbimv22005431m
pattern3	Ocbimv22005433m
pattern3	Ocbimv22005434m
pattern3	Ocbimv22005438m
pattern3	Ocbimv22005439m
pattern3	Ocbimv22005440m
pattern3	Ocbimv22005457m
pattern3	Ocbimv22005458m
pattern3	Ocbimv22005487m
pattern3	Ocbimv22005489m
pattern3	Ocbimv22005490m
pattern3	Ocbimv22005495m
pattern3	Ocbimv22005519m
pattern3	Ocbimv22005535m
pattern3	Ocbimv22005537m
pattern3	Ocbimv22005538m
pattern3	Ocbimv22005544m
pattern3	Ocbimv22005548m
pattern3	Ocbimv22005549m
pattern3	Ocbimv22005560m
pattern3	Ocbimv22005563m
pattern3	Ocbimv22005567m
pattern3	Ocbimv22005568m
pattern3	Ocbimv22005569m
pattern3	Ocbimv22005570m
pattern3	Ocbimv22005571m
pattern3	Ocbimv22005578m
pattern3	Ocbimv22005589m
pattern3	Ocbimv22005608m
pattern3	Ocbimv22005615m
pattern3	Ocbimv22005620m
pattern3	Ocbimv22005623m
pattern3	Ocbimv22005631m
pattern3	Ocbimv22005635m
pattern3	Ocbimv22005636m
pattern3	Ocbimv22005642m
pattern3	Ocbimv22005644m
pattern3	Ocbimv22005645m
pattern3	Ocbimv22005651m
pattern3	Ocbimv22005653m
pattern3	Ocbimv22005660m
pattern3	Ocbimv22005662m
pattern3	Ocbimv22005663m
pattern3	Ocbimv22005664m
pattern3	Ocbimv22005665m
pattern3	Ocbimv22005666m
pattern3	Ocbimv22005671m
pattern3	Ocbimv22005672m
pattern3	Ocbimv22005673m
pattern3	Ocbimv22005674m
pattern3	Ocbimv22005675m
pattern3	Ocbimv22005676m
pattern3	Ocbimv22005677m
pattern3	Ocbimv22005678m
pattern3	Ocbimv22005679m
pattern3	Ocbimv22005680m
pattern3	Ocbimv22005697m
pattern3	Ocbimv22005698m
pattern3	Ocbimv22005699m
pattern3	Ocbimv22005701m
pattern3	Ocbimv22005702m
pattern3	Ocbimv22005705m
pattern3	Ocbimv22005728m
pattern3	Ocbimv22005733m
pattern3	Ocbimv22005798m
pattern3	Ocbimv22005811m
pattern3	Ocbimv22005814m
pattern3	Ocbimv22005815m
pattern3	Ocbimv22005817m
pattern3	Ocbimv22005820m
pattern3	Ocbimv22005827m
pattern3	Ocbimv22005835m
pattern3	Ocbimv22005836m
pattern3	Ocbimv22005837m
pattern3	Ocbimv22005838m
pattern3	Ocbimv22005839m
pattern3	Ocbimv22005845m
pattern3	Ocbimv22005846m
pattern3	Ocbimv22005847m
pattern3	Ocbimv22005848m
pattern3	Ocbimv22005852m
pattern3	Ocbimv22005857m
pattern3	Ocbimv22005860m
pattern3	Ocbimv22005863m
pattern3	Ocbimv22005864m
pattern3	Ocbimv22005865m
pattern3	Ocbimv22005866m
pattern3	Ocbimv22005867m
pattern3	Ocbimv22005869m
pattern3	Ocbimv22005875m
pattern3	Ocbimv22005876m
pattern3	Ocbimv22005877m
pattern3	Ocbimv22005881m
pattern3	Ocbimv22005892m
pattern3	Ocbimv22005936m
pattern3	Ocbimv22005938m
pattern3	Ocbimv22005939m
pattern3	Ocbimv22005940m
pattern3	Ocbimv22005941m
pattern3	Ocbimv22005942m
pattern3	Ocbimv22005943m
pattern3	Ocbimv22005944m
pattern3	Ocbimv22005945m
pattern3	Ocbimv22005946m
pattern3	Ocbimv22005947m
pattern3	Ocbimv22005949m
pattern3	Ocbimv22005950m
pattern3	Ocbimv22005951m
pattern3	Ocbimv22005952m
pattern3	Ocbimv22005954m
pattern3	Ocbimv22005955m
pattern3	Ocbimv22005956m
pattern3	Ocbimv22005966m
pattern3	Ocbimv22005967m
pattern3	Ocbimv22005990m
pattern3	Ocbimv22006006m
pattern3	Ocbimv22006007m
pattern3	Ocbimv22006008m
pattern3	Ocbimv22006009m
pattern3	Ocbimv22006010m
pattern3	Ocbimv22006023m
pattern3	Ocbimv22006024m
pattern3	Ocbimv22006025m
pattern3	Ocbimv22006041m
pattern3	Ocbimv22006042m
pattern3	Ocbimv22006043m
pattern3	Ocbimv22006047m
pattern3	Ocbimv22006048m
pattern3	Ocbimv22006053m
pattern3	Ocbimv22006059m
pattern3	Ocbimv22006076m
pattern3	Ocbimv22006080m
pattern3	Ocbimv22006087m
pattern3	Ocbimv22006089m
pattern3	Ocbimv22006093m
pattern3	Ocbimv22006105m
pattern3	Ocbimv22006119m
pattern3	Ocbimv22006126m
pattern3	Ocbimv22006127m
pattern3	Ocbimv22006137m
pattern3	Ocbimv22006143m
pattern3	Ocbimv22006147m
pattern3	Ocbimv22006148m
pattern3	Ocbimv22006149m
pattern3	Ocbimv22006152m
pattern3	Ocbimv22006169m
pattern3	Ocbimv22006170m
pattern3	Ocbimv22006172m
pattern3	Ocbimv22006185m
pattern3	Ocbimv22006186m
pattern3	Ocbimv22006187m
pattern3	Ocbimv22006188m
pattern3	Ocbimv22006191m
pattern3	Ocbimv22006195m
pattern3	Ocbimv22006204m
pattern3	Ocbimv22006205m
pattern3	Ocbimv22006206m
pattern3	Ocbimv22006207m
pattern3	Ocbimv22006208m
pattern3	Ocbimv22006214m
pattern3	Ocbimv22006235m
pattern3	Ocbimv22006236m
pattern3	Ocbimv22006237m
pattern3	Ocbimv22006246m
pattern3	Ocbimv22006249m
pattern3	Ocbimv22006250m
pattern3	Ocbimv22006251m
pattern3	Ocbimv22006253m
pattern3	Ocbimv22006256m
pattern3	Ocbimv22006273m
pattern3	Ocbimv22006291m
pattern3	Ocbimv22006296m
pattern3	Ocbimv22006297m
pattern3	Ocbimv22006298m
pattern3	Ocbimv22006301m
pattern3	Ocbimv22006323m
pattern3	Ocbimv22006329m
pattern3	Ocbimv22006330m
pattern3	Ocbimv22006352m
pattern3	Ocbimv22006355m
pattern3	Ocbimv22006357m
pattern3	Ocbimv22006395m
pattern3	Ocbimv22006399m
pattern3	Ocbimv22006400m
pattern3	Ocbimv22006404m
pattern3	Ocbimv22006421m
pattern3	Ocbimv22006423m
pattern3	Ocbimv22006425m
pattern3	Ocbimv22006433m
pattern3	Ocbimv22006434m
pattern3	Ocbimv22006437m
pattern3	Ocbimv22006442m
pattern3	Ocbimv22006443m
pattern3	Ocbimv22006444m
pattern3	Ocbimv22006466m
pattern3	Ocbimv22006468m
pattern3	Ocbimv22006472m
pattern3	Ocbimv22006502m
pattern3	Ocbimv22006507m
pattern3	Ocbimv22006508m
pattern3	Ocbimv22006532m
pattern3	Ocbimv22006558m
pattern3	Ocbimv22006577m
pattern3	Ocbimv22006579m
pattern3	Ocbimv22006581m
pattern3	Ocbimv22006588m
pattern3	Ocbimv22006590m
pattern3	Ocbimv22006592m
pattern3	Ocbimv22006593m
pattern3	Ocbimv22006618m
pattern3	Ocbimv22006619m
pattern3	Ocbimv22006621m
pattern3	Ocbimv22006639m
pattern3	Ocbimv22006640m
pattern3	Ocbimv22006641m
pattern3	Ocbimv22006643m
pattern3	Ocbimv22006644m
pattern3	Ocbimv22006646m
pattern3	Ocbimv22006651m
pattern3	Ocbimv22006673m
pattern3	Ocbimv22006674m
pattern3	Ocbimv22006687m
pattern3	Ocbimv22006688m
pattern3	Ocbimv22006690m
pattern3	Ocbimv22006692m
pattern3	Ocbimv22006695m
pattern3	Ocbimv22006714m
pattern3	Ocbimv22006715m
pattern3	Ocbimv22006723m
pattern3	Ocbimv22006724m
pattern3	Ocbimv22006730m
pattern3	Ocbimv22006734m
pattern3	Ocbimv22006735m
pattern3	Ocbimv22006740m
pattern3	Ocbimv22006743m
pattern3	Ocbimv22006761m
pattern3	Ocbimv22006762m
pattern3	Ocbimv22006763m
pattern3	Ocbimv22006765m
pattern3	Ocbimv22006769m
pattern3	Ocbimv22006770m
pattern3	Ocbimv22006772m
pattern3	Ocbimv22006775m
pattern3	Ocbimv22006776m
pattern3	Ocbimv22006781m
pattern3	Ocbimv22006788m
pattern3	Ocbimv22006790m
pattern3	Ocbimv22006795m
pattern3	Ocbimv22006810m
pattern3	Ocbimv22006811m
pattern3	Ocbimv22006812m
pattern3	Ocbimv22006834m
pattern3	Ocbimv22006849m
pattern3	Ocbimv22006850m
pattern3	Ocbimv22006853m
pattern3	Ocbimv22006864m
pattern3	Ocbimv22006878m
pattern3	Ocbimv22006879m
pattern3	Ocbimv22006886m
pattern3	Ocbimv22006890m
pattern3	Ocbimv22006891m
pattern3	Ocbimv22006892m
pattern3	Ocbimv22006967m
pattern3	Ocbimv22006979m
pattern3	Ocbimv22006980m
pattern3	Ocbimv22006982m
pattern3	Ocbimv22006984m
pattern3	Ocbimv22006989m
pattern3	Ocbimv22006990m
pattern3	Ocbimv22006991m
pattern3	Ocbimv22006992m
pattern3	Ocbimv22006993m
pattern3	Ocbimv22006994m
pattern3	Ocbimv22006995m
pattern3	Ocbimv22007002m
pattern3	Ocbimv22007003m
pattern3	Ocbimv22007015m
pattern3	Ocbimv22007016m
pattern3	Ocbimv22007018m
pattern3	Ocbimv22007020m
pattern3	Ocbimv22007021m
pattern3	Ocbimv22007023m
pattern3	Ocbimv22007026m
pattern3	Ocbimv22007027m
pattern3	Ocbimv22007029m
pattern3	Ocbimv22007030m
pattern3	Ocbimv22007034m
pattern3	Ocbimv22007064m
pattern3	Ocbimv22007071m
pattern3	Ocbimv22007072m
pattern3	Ocbimv22007073m
pattern3	Ocbimv22007074m
pattern3	Ocbimv22007094m
pattern3	Ocbimv22007109m
pattern3	Ocbimv22007113m
pattern3	Ocbimv22007114m
pattern3	Ocbimv22007118m
pattern3	Ocbimv22007120m
pattern3	Ocbimv22007121m
pattern3	Ocbimv22007122m
pattern3	Ocbimv22007123m
pattern3	Ocbimv22007124m
pattern3	Ocbimv22007125m
pattern3	Ocbimv22007128m
pattern3	Ocbimv22007130m
pattern3	Ocbimv22007134m
pattern3	Ocbimv22007135m
pattern3	Ocbimv22007140m
pattern3	Ocbimv22007143m
pattern3	Ocbimv22007144m
pattern3	Ocbimv22007151m
pattern3	Ocbimv22007155m
pattern3	Ocbimv22007162m
pattern3	Ocbimv22007164m
pattern3	Ocbimv22007170m
pattern3	Ocbimv22007173m
pattern3	Ocbimv22007179m
pattern3	Ocbimv22007181m
pattern3	Ocbimv22007187m
pattern3	Ocbimv22007213m
pattern3	Ocbimv22007215m
pattern3	Ocbimv22007217m
pattern3	Ocbimv22007218m
pattern3	Ocbimv22007220m
pattern3	Ocbimv22007222m
pattern3	Ocbimv22007223m
pattern3	Ocbimv22007226m
pattern3	Ocbimv22007239m
pattern3	Ocbimv22007242m
pattern3	Ocbimv22007246m
pattern3	Ocbimv22007247m
pattern3	Ocbimv22007260m
pattern3	Ocbimv22007266m
pattern3	Ocbimv22007267m
pattern3	Ocbimv22007280m
pattern3	Ocbimv22007288m
pattern3	Ocbimv22007289m
pattern3	Ocbimv22007301m
pattern3	Ocbimv22007302m
pattern3	Ocbimv22007306m
pattern3	Ocbimv22007307m
pattern3	Ocbimv22007308m
pattern3	Ocbimv22007335m
pattern3	Ocbimv22007336m
pattern3	Ocbimv22007338m
pattern3	Ocbimv22007343m
pattern3	Ocbimv22007351m
pattern3	Ocbimv22007354m
pattern3	Ocbimv22007355m
pattern3	Ocbimv22007356m
pattern3	Ocbimv22007364m
pattern3	Ocbimv22007382m
pattern3	Ocbimv22007383m
pattern3	Ocbimv22007384m
pattern3	Ocbimv22007385m
pattern3	Ocbimv22007387m
pattern3	Ocbimv22007388m
pattern3	Ocbimv22007391m
pattern3	Ocbimv22007402m
pattern3	Ocbimv22007410m
pattern3	Ocbimv22007411m
pattern3	Ocbimv22007415m
pattern3	Ocbimv22007416m
pattern3	Ocbimv22007417m
pattern3	Ocbimv22007425m
pattern3	Ocbimv22007430m
pattern3	Ocbimv22007433m
pattern3	Ocbimv22007441m
pattern3	Ocbimv22007443m
pattern3	Ocbimv22007459m
pattern3	Ocbimv22007462m
pattern3	Ocbimv22007473m
pattern3	Ocbimv22007485m
pattern3	Ocbimv22007490m
pattern3	Ocbimv22007491m
pattern3	Ocbimv22007499m
pattern3	Ocbimv22007504m
pattern3	Ocbimv22007519m
pattern3	Ocbimv22007521m
pattern3	Ocbimv22007539m
pattern3	Ocbimv22007543m
pattern3	Ocbimv22007544m
pattern3	Ocbimv22007545m
pattern3	Ocbimv22007547m
pattern3	Ocbimv22007559m
pattern3	Ocbimv22007576m
pattern3	Ocbimv22007577m
pattern3	Ocbimv22007588m
pattern3	Ocbimv22007603m
pattern3	Ocbimv22007607m
pattern3	Ocbimv22007608m
pattern3	Ocbimv22007611m
pattern3	Ocbimv22007616m
pattern3	Ocbimv22007618m
pattern3	Ocbimv22007621m
pattern3	Ocbimv22007643m
pattern3	Ocbimv22007650m
pattern3	Ocbimv22007654m
pattern3	Ocbimv22007655m
pattern3	Ocbimv22007656m
pattern3	Ocbimv22007664m
pattern3	Ocbimv22007677m
pattern3	Ocbimv22007678m
pattern3	Ocbimv22007679m
pattern3	Ocbimv22007681m
pattern3	Ocbimv22007685m
pattern3	Ocbimv22007688m
pattern3	Ocbimv22007695m
pattern3	Ocbimv22007697m
pattern3	Ocbimv22007698m
pattern3	Ocbimv22007704m
pattern3	Ocbimv22007705m
pattern3	Ocbimv22007729m
pattern3	Ocbimv22007730m
pattern3	Ocbimv22007732m
pattern3	Ocbimv22007742m
pattern3	Ocbimv22007773m
pattern3	Ocbimv22007777m
pattern3	Ocbimv22007778m
pattern3	Ocbimv22007782m
pattern3	Ocbimv22007783m
pattern3	Ocbimv22007784m
pattern3	Ocbimv22007785m
pattern3	Ocbimv22007786m
pattern3	Ocbimv22007793m
pattern3	Ocbimv22007798m
pattern3	Ocbimv22007808m
pattern3	Ocbimv22007818m
pattern3	Ocbimv22007832m
pattern3	Ocbimv22007836m
pattern3	Ocbimv22007838m
pattern3	Ocbimv22007839m
pattern3	Ocbimv22007840m
pattern3	Ocbimv22007841m
pattern3	Ocbimv22007844m
pattern3	Ocbimv22007845m
pattern3	Ocbimv22007846m
pattern3	Ocbimv22007847m
pattern3	Ocbimv22007854m
pattern3	Ocbimv22007855m
pattern3	Ocbimv22007858m
pattern3	Ocbimv22007859m
pattern3	Ocbimv22007864m
pattern3	Ocbimv22007865m
pattern3	Ocbimv22007866m
pattern3	Ocbimv22007868m
pattern3	Ocbimv22007869m
pattern3	Ocbimv22007893m
pattern3	Ocbimv22007895m
pattern3	Ocbimv22007897m
pattern3	Ocbimv22007908m
pattern3	Ocbimv22007912m
pattern3	Ocbimv22007913m
pattern3	Ocbimv22007915m
pattern3	Ocbimv22007916m
pattern3	Ocbimv22007929m
pattern3	Ocbimv22007937m
pattern3	Ocbimv22007938m
pattern3	Ocbimv22007939m
pattern3	Ocbimv22007943m
pattern3	Ocbimv22007967m
pattern3	Ocbimv22007968m
pattern3	Ocbimv22007970m
pattern3	Ocbimv22007971m
pattern3	Ocbimv22007983m
pattern3	Ocbimv22007989m
pattern3	Ocbimv22007991m
pattern3	Ocbimv22008014m
pattern3	Ocbimv22008027m
pattern3	Ocbimv22008044m
pattern3	Ocbimv22008054m
pattern3	Ocbimv22008065m
pattern3	Ocbimv22008066m
pattern3	Ocbimv22008069m
pattern3	Ocbimv22008091m
pattern3	Ocbimv22008094m
pattern3	Ocbimv22008095m
pattern3	Ocbimv22008108m
pattern3	Ocbimv22008109m
pattern3	Ocbimv22008111m
pattern3	Ocbimv22008112m
pattern3	Ocbimv22008120m
pattern3	Ocbimv22008125m
pattern3	Ocbimv22008126m
pattern3	Ocbimv22008127m
pattern3	Ocbimv22008128m
pattern3	Ocbimv22008129m
pattern3	Ocbimv22008130m
pattern3	Ocbimv22008132m
pattern3	Ocbimv22008140m
pattern3	Ocbimv22008169m
pattern3	Ocbimv22008171m
pattern3	Ocbimv22008178m
pattern3	Ocbimv22008181m
pattern3	Ocbimv22008182m
pattern3	Ocbimv22008188m
pattern3	Ocbimv22008193m
pattern3	Ocbimv22008210m
pattern3	Ocbimv22008212m
pattern3	Ocbimv22008213m
pattern3	Ocbimv22008246m
pattern3	Ocbimv22008255m
pattern3	Ocbimv22008260m
pattern3	Ocbimv22008261m
pattern3	Ocbimv22008270m
pattern3	Ocbimv22008271m
pattern3	Ocbimv22008273m
pattern3	Ocbimv22008279m
pattern3	Ocbimv22008289m
pattern3	Ocbimv22008290m
pattern3	Ocbimv22008291m
pattern3	Ocbimv22008292m
pattern3	Ocbimv22008293m
pattern3	Ocbimv22008294m
pattern3	Ocbimv22008300m
pattern3	Ocbimv22008303m
pattern3	Ocbimv22008322m
pattern3	Ocbimv22008323m
pattern3	Ocbimv22008327m
pattern3	Ocbimv22008330m
pattern3	Ocbimv22008331m
pattern3	Ocbimv22008336m
pattern3	Ocbimv22008342m
pattern3	Ocbimv22008343m
pattern3	Ocbimv22008344m
pattern3	Ocbimv22008351m
pattern3	Ocbimv22008354m
pattern3	Ocbimv22008355m
pattern3	Ocbimv22008356m
pattern3	Ocbimv22008365m
pattern3	Ocbimv22008367m
pattern3	Ocbimv22008370m
pattern3	Ocbimv22008387m
pattern3	Ocbimv22008388m
pattern3	Ocbimv22008390m
pattern3	Ocbimv22008395m
pattern3	Ocbimv22008422m
pattern3	Ocbimv22008423m
pattern3	Ocbimv22008424m
pattern3	Ocbimv22008425m
pattern3	Ocbimv22008428m
pattern3	Ocbimv22008430m
pattern3	Ocbimv22008437m
pattern3	Ocbimv22008438m
pattern3	Ocbimv22008439m
pattern3	Ocbimv22008440m
pattern3	Ocbimv22008442m
pattern3	Ocbimv22008444m
pattern3	Ocbimv22008468m
pattern3	Ocbimv22008469m
pattern3	Ocbimv22008473m
pattern3	Ocbimv22008489m
pattern3	Ocbimv22008490m
pattern3	Ocbimv22008502m
pattern3	Ocbimv22008503m
pattern3	Ocbimv22008509m
pattern3	Ocbimv22008511m
pattern3	Ocbimv22008512m
pattern3	Ocbimv22008513m
pattern3	Ocbimv22008514m
pattern3	Ocbimv22008515m
pattern3	Ocbimv22008516m
pattern3	Ocbimv22008517m
pattern3	Ocbimv22008518m
pattern3	Ocbimv22008519m
pattern3	Ocbimv22008520m
pattern3	Ocbimv22008550m
pattern3	Ocbimv22008559m
pattern3	Ocbimv22008564m
pattern3	Ocbimv22008568m
pattern3	Ocbimv22008569m
pattern3	Ocbimv22008571m
pattern3	Ocbimv22008572m
pattern3	Ocbimv22008577m
pattern3	Ocbimv22008580m
pattern3	Ocbimv22008582m
pattern3	Ocbimv22008583m
pattern3	Ocbimv22008584m
pattern3	Ocbimv22008585m
pattern3	Ocbimv22008588m
pattern3	Ocbimv22008591m
pattern3	Ocbimv22008592m
pattern3	Ocbimv22008594m
pattern3	Ocbimv22008596m
pattern3	Ocbimv22008598m
pattern3	Ocbimv22008599m
pattern3	Ocbimv22008600m
pattern3	Ocbimv22008601m
pattern3	Ocbimv22008602m
pattern3	Ocbimv22008609m
pattern3	Ocbimv22008613m
pattern3	Ocbimv22008615m
pattern3	Ocbimv22008616m
pattern3	Ocbimv22008623m
pattern3	Ocbimv22008657m
pattern3	Ocbimv22008662m
pattern3	Ocbimv22008670m
pattern3	Ocbimv22008671m
pattern3	Ocbimv22008673m
pattern3	Ocbimv22008677m
pattern3	Ocbimv22008686m
pattern3	Ocbimv22008688m
pattern3	Ocbimv22008689m
pattern3	Ocbimv22008691m
pattern3	Ocbimv22008692m
pattern3	Ocbimv22008720m
pattern3	Ocbimv22008735m
pattern3	Ocbimv22008753m
pattern3	Ocbimv22008755m
pattern3	Ocbimv22008762m
pattern3	Ocbimv22008763m
pattern3	Ocbimv22008764m
pattern3	Ocbimv22008777m
pattern3	Ocbimv22008778m
pattern3	Ocbimv22008784m
pattern3	Ocbimv22008785m
pattern3	Ocbimv22008788m
pattern3	Ocbimv22008789m
pattern3	Ocbimv22008790m
pattern3	Ocbimv22008791m
pattern3	Ocbimv22008792m
pattern3	Ocbimv22008793m
pattern3	Ocbimv22008794m
pattern3	Ocbimv22008801m
pattern3	Ocbimv22008803m
pattern3	Ocbimv22008804m
pattern3	Ocbimv22008805m
pattern3	Ocbimv22008806m
pattern3	Ocbimv22008808m
pattern3	Ocbimv22008809m
pattern3	Ocbimv22008811m
pattern3	Ocbimv22008814m
pattern3	Ocbimv22008816m
pattern3	Ocbimv22008817m
pattern3	Ocbimv22008819m
pattern3	Ocbimv22008828m
pattern3	Ocbimv22008838m
pattern3	Ocbimv22008848m
pattern3	Ocbimv22008849m
pattern3	Ocbimv22008858m
pattern3	Ocbimv22008859m
pattern3	Ocbimv22008861m
pattern3	Ocbimv22008862m
pattern3	Ocbimv22008863m
pattern3	Ocbimv22008864m
pattern3	Ocbimv22008865m
pattern3	Ocbimv22008867m
pattern3	Ocbimv22008868m
pattern3	Ocbimv22008871m
pattern3	Ocbimv22008872m
pattern3	Ocbimv22008873m
pattern3	Ocbimv22008874m
pattern3	Ocbimv22008886m
pattern3	Ocbimv22008890m
pattern3	Ocbimv22008891m
pattern3	Ocbimv22008894m
pattern3	Ocbimv22008895m
pattern3	Ocbimv22008908m
pattern3	Ocbimv22008917m
pattern3	Ocbimv22008918m
pattern3	Ocbimv22008920m
pattern3	Ocbimv22008923m
pattern3	Ocbimv22008924m
pattern3	Ocbimv22008954m
pattern3	Ocbimv22008972m
pattern3	Ocbimv22008977m
pattern3	Ocbimv22008990m
pattern3	Ocbimv22008996m
pattern3	Ocbimv22009000m
pattern3	Ocbimv22009001m
pattern3	Ocbimv22009029m
pattern3	Ocbimv22009032m
pattern3	Ocbimv22009042m
pattern3	Ocbimv22009048m
pattern3	Ocbimv22009053m
pattern3	Ocbimv22009055m
pattern3	Ocbimv22009062m
pattern3	Ocbimv22009066m
pattern3	Ocbimv22009072m
pattern3	Ocbimv22009080m
pattern3	Ocbimv22009111m
pattern3	Ocbimv22009138m
pattern3	Ocbimv22009148m
pattern3	Ocbimv22009159m
pattern3	Ocbimv22009166m
pattern3	Ocbimv22009178m
pattern3	Ocbimv22009179m
pattern3	Ocbimv22009181m
pattern3	Ocbimv22009182m
pattern3	Ocbimv22009183m
pattern3	Ocbimv22009192m
pattern3	Ocbimv22009204m
pattern3	Ocbimv22009205m
pattern3	Ocbimv22009215m
pattern3	Ocbimv22009216m
pattern3	Ocbimv22009218m
pattern3	Ocbimv22009227m
pattern3	Ocbimv22009230m
pattern3	Ocbimv22009231m
pattern3	Ocbimv22009232m
pattern3	Ocbimv22009247m
pattern3	Ocbimv22009252m
pattern3	Ocbimv22009259m
pattern3	Ocbimv22009264m
pattern3	Ocbimv22009271m
pattern3	Ocbimv22009272m
pattern3	Ocbimv22009274m
pattern3	Ocbimv22009275m
pattern3	Ocbimv22009287m
pattern3	Ocbimv22009288m
pattern3	Ocbimv22009301m
pattern3	Ocbimv22009308m
pattern3	Ocbimv22009315m
pattern3	Ocbimv22009337m
pattern3	Ocbimv22009339m
pattern3	Ocbimv22009354m
pattern3	Ocbimv22009355m
pattern3	Ocbimv22009381m
pattern3	Ocbimv22009383m
pattern3	Ocbimv22009407m
pattern3	Ocbimv22009418m
pattern3	Ocbimv22009419m
pattern3	Ocbimv22009423m
pattern3	Ocbimv22009426m
pattern3	Ocbimv22009431m
pattern3	Ocbimv22009438m
pattern3	Ocbimv22009439m
pattern3	Ocbimv22009443m
pattern3	Ocbimv22009444m
pattern3	Ocbimv22009446m
pattern3	Ocbimv22009448m
pattern3	Ocbimv22009454m
pattern3	Ocbimv22009455m
pattern3	Ocbimv22009468m
pattern3	Ocbimv22009484m
pattern3	Ocbimv22009488m
pattern3	Ocbimv22009492m
pattern3	Ocbimv22009495m
pattern3	Ocbimv22009498m
pattern3	Ocbimv22009499m
pattern3	Ocbimv22009500m
pattern3	Ocbimv22009501m
pattern3	Ocbimv22009511m
pattern3	Ocbimv22009516m
pattern3	Ocbimv22009518m
pattern3	Ocbimv22009519m
pattern3	Ocbimv22009520m
pattern3	Ocbimv22009523m
pattern3	Ocbimv22009524m
pattern3	Ocbimv22009528m
pattern3	Ocbimv22009529m
pattern3	Ocbimv22009530m
pattern3	Ocbimv22009531m
pattern3	Ocbimv22009538m
pattern3	Ocbimv22009539m
pattern3	Ocbimv22009550m
pattern3	Ocbimv22009560m
pattern3	Ocbimv22009564m
pattern3	Ocbimv22009571m
pattern3	Ocbimv22009583m
pattern3	Ocbimv22009584m
pattern3	Ocbimv22009585m
pattern3	Ocbimv22009600m
pattern3	Ocbimv22009603m
pattern3	Ocbimv22009604m
pattern3	Ocbimv22009617m
pattern3	Ocbimv22009618m
pattern3	Ocbimv22009620m
pattern3	Ocbimv22009621m
pattern3	Ocbimv22009622m
pattern3	Ocbimv22009629m
pattern3	Ocbimv22009634m
pattern3	Ocbimv22009641m
pattern3	Ocbimv22009654m
pattern3	Ocbimv22009655m
pattern3	Ocbimv22009656m
pattern3	Ocbimv22009657m
pattern3	Ocbimv22009658m
pattern3	Ocbimv22009659m
pattern3	Ocbimv22009667m
pattern3	Ocbimv22009701m
pattern3	Ocbimv22009705m
pattern3	Ocbimv22009717m
pattern3	Ocbimv22009735m
pattern3	Ocbimv22009736m
pattern3	Ocbimv22009737m
pattern3	Ocbimv22009738m
pattern3	Ocbimv22009739m
pattern3	Ocbimv22009740m
pattern3	Ocbimv22009741m
pattern3	Ocbimv22009742m
pattern3	Ocbimv22009760m
pattern3	Ocbimv22009767m
pattern3	Ocbimv22009768m
pattern3	Ocbimv22009770m
pattern3	Ocbimv22009775m
pattern3	Ocbimv22009781m
pattern3	Ocbimv22009783m
pattern3	Ocbimv22009787m
pattern3	Ocbimv22009792m
pattern3	Ocbimv22009798m
pattern3	Ocbimv22009799m
pattern3	Ocbimv22009812m
pattern3	Ocbimv22009813m
pattern3	Ocbimv22009814m
pattern3	Ocbimv22009815m
pattern3	Ocbimv22009816m
pattern3	Ocbimv22009817m
pattern3	Ocbimv22009819m
pattern3	Ocbimv22009832m
pattern3	Ocbimv22009840m
pattern3	Ocbimv22009841m
pattern3	Ocbimv22009842m
pattern3	Ocbimv22009843m
pattern3	Ocbimv22009845m
pattern3	Ocbimv22009846m
pattern3	Ocbimv22009847m
pattern3	Ocbimv22009857m
pattern3	Ocbimv22009878m
pattern3	Ocbimv22009879m
pattern3	Ocbimv22009880m
pattern3	Ocbimv22009883m
pattern3	Ocbimv22009888m
pattern3	Ocbimv22009891m
pattern3	Ocbimv22009903m
pattern3	Ocbimv22009904m
pattern3	Ocbimv22009905m
pattern3	Ocbimv22009909m
pattern3	Ocbimv22009914m
pattern3	Ocbimv22009922m
pattern3	Ocbimv22009929m
pattern3	Ocbimv22009947m
pattern3	Ocbimv22009948m
pattern3	Ocbimv22009949m
pattern3	Ocbimv22009950m
pattern3	Ocbimv22009953m
pattern3	Ocbimv22009957m
pattern3	Ocbimv22009963m
pattern3	Ocbimv22009994m
pattern3	Ocbimv22009996m
pattern3	Ocbimv22009997m
pattern3	Ocbimv22009998m
pattern3	Ocbimv22010003m
pattern3	Ocbimv22010013m
pattern3	Ocbimv22010024m
pattern3	Ocbimv22010036m
pattern3	Ocbimv22010049m
pattern3	Ocbimv22010069m
pattern3	Ocbimv22010079m
pattern3	Ocbimv22010080m
pattern3	Ocbimv22010088m
pattern3	Ocbimv22010100m
pattern3	Ocbimv22010107m
pattern3	Ocbimv22010123m
pattern3	Ocbimv22010135m
pattern3	Ocbimv22010138m
pattern3	Ocbimv22010156m
pattern3	Ocbimv22010159m
pattern3	Ocbimv22010161m
pattern3	Ocbimv22010174m
pattern3	Ocbimv22010208m
pattern3	Ocbimv22010213m
pattern3	Ocbimv22010217m
pattern3	Ocbimv22010227m
pattern3	Ocbimv22010250m
pattern3	Ocbimv22010252m
pattern3	Ocbimv22010254m
pattern3	Ocbimv22010255m
pattern3	Ocbimv22010256m
pattern3	Ocbimv22010260m
pattern3	Ocbimv22010268m
pattern3	Ocbimv22010269m
pattern3	Ocbimv22010271m
pattern3	Ocbimv22010272m
pattern3	Ocbimv22010273m
pattern3	Ocbimv22010275m
pattern3	Ocbimv22010280m
pattern3	Ocbimv22010281m
pattern3	Ocbimv22010283m
pattern3	Ocbimv22010284m
pattern3	Ocbimv22010285m
pattern3	Ocbimv22010291m
pattern3	Ocbimv22010305m
pattern3	Ocbimv22010306m
pattern3	Ocbimv22010307m
pattern3	Ocbimv22010308m
pattern3	Ocbimv22010309m
pattern3	Ocbimv22010310m
pattern3	Ocbimv22010315m
pattern3	Ocbimv22010343m
pattern3	Ocbimv22010348m
pattern3	Ocbimv22010349m
pattern3	Ocbimv22010350m
pattern3	Ocbimv22010351m
pattern3	Ocbimv22010352m
pattern3	Ocbimv22010353m
pattern3	Ocbimv22010354m
pattern3	Ocbimv22010370m
pattern3	Ocbimv22010372m
pattern3	Ocbimv22010375m
pattern3	Ocbimv22010376m
pattern3	Ocbimv22010379m
pattern3	Ocbimv22010380m
pattern3	Ocbimv22010381m
pattern3	Ocbimv22010386m
pattern3	Ocbimv22010391m
pattern3	Ocbimv22010424m
pattern3	Ocbimv22010425m
pattern3	Ocbimv22010428m
pattern3	Ocbimv22010446m
pattern3	Ocbimv22010451m
pattern3	Ocbimv22010455m
pattern3	Ocbimv22010468m
pattern3	Ocbimv22010469m
pattern3	Ocbimv22010481m
pattern3	Ocbimv22010511m
pattern3	Ocbimv22010517m
pattern3	Ocbimv22010540m
pattern3	Ocbimv22010541m
pattern3	Ocbimv22010546m
pattern3	Ocbimv22010547m
pattern3	Ocbimv22010555m
pattern3	Ocbimv22010556m
pattern3	Ocbimv22010557m
pattern3	Ocbimv22010558m
pattern3	Ocbimv22010560m
pattern3	Ocbimv22010564m
pattern3	Ocbimv22010566m
pattern3	Ocbimv22010567m
pattern3	Ocbimv22010572m
pattern3	Ocbimv22010573m
pattern3	Ocbimv22010574m
pattern3	Ocbimv22010575m
pattern3	Ocbimv22010606m
pattern3	Ocbimv22010626m
pattern3	Ocbimv22010627m
pattern3	Ocbimv22010657m
pattern3	Ocbimv22010659m
pattern3	Ocbimv22010660m
pattern3	Ocbimv22010661m
pattern3	Ocbimv22010662m
pattern3	Ocbimv22010673m
pattern3	Ocbimv22010679m
pattern3	Ocbimv22010680m
pattern3	Ocbimv22010681m
pattern3	Ocbimv22010699m
pattern3	Ocbimv22010708m
pattern3	Ocbimv22010709m
pattern3	Ocbimv22010725m
pattern3	Ocbimv22010727m
pattern3	Ocbimv22010756m
pattern3	Ocbimv22010757m
pattern3	Ocbimv22010758m
pattern3	Ocbimv22010760m
pattern3	Ocbimv22010766m
pattern3	Ocbimv22010774m
pattern3	Ocbimv22010781m
pattern3	Ocbimv22010782m
pattern3	Ocbimv22010787m
pattern3	Ocbimv22010789m
pattern3	Ocbimv22010791m
pattern3	Ocbimv22010811m
pattern3	Ocbimv22010840m
pattern3	Ocbimv22010842m
pattern3	Ocbimv22010843m
pattern3	Ocbimv22010851m
pattern3	Ocbimv22010866m
pattern3	Ocbimv22010880m
pattern3	Ocbimv22010894m
pattern3	Ocbimv22010898m
pattern3	Ocbimv22010907m
pattern3	Ocbimv22010935m
pattern3	Ocbimv22010936m
pattern3	Ocbimv22010937m
pattern3	Ocbimv22010939m
pattern3	Ocbimv22010955m
pattern3	Ocbimv22010974m
pattern3	Ocbimv22010976m
pattern3	Ocbimv22010978m
pattern3	Ocbimv22010985m
pattern3	Ocbimv22010989m
pattern3	Ocbimv22010992m
pattern3	Ocbimv22011001m
pattern3	Ocbimv22011007m
pattern3	Ocbimv22011009m
pattern3	Ocbimv22011011m
pattern3	Ocbimv22011013m
pattern3	Ocbimv22011039m
pattern3	Ocbimv22011040m
pattern3	Ocbimv22011048m
pattern3	Ocbimv22011066m
pattern3	Ocbimv22011071m
pattern3	Ocbimv22011072m
pattern3	Ocbimv22011114m
pattern3	Ocbimv22011115m
pattern3	Ocbimv22011117m
pattern3	Ocbimv22011128m
pattern3	Ocbimv22011131m
pattern3	Ocbimv22011135m
pattern3	Ocbimv22011147m
pattern3	Ocbimv22011150m
pattern3	Ocbimv22011151m
pattern3	Ocbimv22011152m
pattern3	Ocbimv22011156m
pattern3	Ocbimv22011157m
pattern3	Ocbimv22011161m
pattern3	Ocbimv22011170m
pattern3	Ocbimv22011171m
pattern3	Ocbimv22011172m
pattern3	Ocbimv22011219m
pattern3	Ocbimv22011220m
pattern3	Ocbimv22011234m
pattern3	Ocbimv22011268m
pattern3	Ocbimv22011275m
pattern3	Ocbimv22011276m
pattern3	Ocbimv22011284m
pattern3	Ocbimv22011295m
pattern3	Ocbimv22011296m
pattern3	Ocbimv22011301m
pattern3	Ocbimv22011305m
pattern3	Ocbimv22011328m
pattern3	Ocbimv22011337m
pattern3	Ocbimv22011339m
pattern3	Ocbimv22011373m
pattern3	Ocbimv22011374m
pattern3	Ocbimv22011379m
pattern3	Ocbimv22011395m
pattern3	Ocbimv22011396m
pattern3	Ocbimv22011399m
pattern3	Ocbimv22011402m
pattern3	Ocbimv22011408m
pattern3	Ocbimv22011409m
pattern3	Ocbimv22011412m
pattern3	Ocbimv22011423m
pattern3	Ocbimv22011426m
pattern3	Ocbimv22011467m
pattern3	Ocbimv22011484m
pattern3	Ocbimv22011487m
pattern3	Ocbimv22011491m
pattern3	Ocbimv22011494m
pattern3	Ocbimv22011496m
pattern3	Ocbimv22011497m
pattern3	Ocbimv22011498m
pattern3	Ocbimv22011502m
pattern3	Ocbimv22011503m
pattern3	Ocbimv22011504m
pattern3	Ocbimv22011505m
pattern3	Ocbimv22011508m
pattern3	Ocbimv22011512m
pattern3	Ocbimv22011513m
pattern3	Ocbimv22011514m
pattern3	Ocbimv22011520m
pattern3	Ocbimv22011521m
pattern3	Ocbimv22011522m
pattern3	Ocbimv22011523m
pattern3	Ocbimv22011533m
pattern3	Ocbimv22011558m
pattern3	Ocbimv22011562m
pattern3	Ocbimv22011587m
pattern3	Ocbimv22011588m
pattern3	Ocbimv22011590m
pattern3	Ocbimv22011592m
pattern3	Ocbimv22011593m
pattern3	Ocbimv22011594m
pattern3	Ocbimv22011595m
pattern3	Ocbimv22011596m
pattern3	Ocbimv22011621m
pattern3	Ocbimv22011632m
pattern3	Ocbimv22011634m
pattern3	Ocbimv22011635m
pattern3	Ocbimv22011638m
pattern3	Ocbimv22011661m
pattern3	Ocbimv22011667m
pattern3	Ocbimv22011668m
pattern3	Ocbimv22011670m
pattern3	Ocbimv22011675m
pattern3	Ocbimv22011676m
pattern3	Ocbimv22011677m
pattern3	Ocbimv22011678m
pattern3	Ocbimv22011685m
pattern3	Ocbimv22011686m
pattern3	Ocbimv22011696m
pattern3	Ocbimv22011707m
pattern3	Ocbimv22011715m
pattern3	Ocbimv22011720m
pattern3	Ocbimv22011722m
pattern3	Ocbimv22011743m
pattern3	Ocbimv22011746m
pattern3	Ocbimv22011748m
pattern3	Ocbimv22011749m
pattern3	Ocbimv22011757m
pattern3	Ocbimv22011814m
pattern3	Ocbimv22011816m
pattern3	Ocbimv22011817m
pattern3	Ocbimv22011818m
pattern3	Ocbimv22011821m
pattern3	Ocbimv22011822m
pattern3	Ocbimv22011823m
pattern3	Ocbimv22011824m
pattern3	Ocbimv22011827m
pattern3	Ocbimv22011828m
pattern3	Ocbimv22011830m
pattern3	Ocbimv22011831m
pattern3	Ocbimv22011842m
pattern3	Ocbimv22011843m
[truncated: 4,546 more rows]

## Sheet: methylation_Pattern4
Pattern	transcript_ID
pattern4	Ocbimv22000013m
pattern4	Ocbimv22000014m
pattern4	Ocbimv22000025m
pattern4	Ocbimv22000026m
pattern4	Ocbimv22000027m
pattern4	Ocbimv22000028m
pattern4	Ocbimv22000029m
pattern4	Ocbimv22000030m
pattern4	Ocbimv22000031m
pattern4	Ocbimv22000035m
pattern4	Ocbimv22000036m
pattern4	Ocbimv22000037m
pattern4	Ocbimv22000038m
pattern4	Ocbimv22000039m
pattern4	Ocbimv22000061m
pattern4	Ocbimv22000065m
pattern4	Ocbimv22000066m
pattern4	Ocbimv22000067m
pattern4	Ocbimv22000068m
pattern4	Ocbimv22000069m
pattern4	Ocbimv22000070m
pattern4	Ocbimv22000071m
pattern4	Ocbimv22000072m
pattern4	Ocbimv22000073m
pattern4	Ocbimv22000074m
pattern4	Ocbimv22000075m
pattern4	Ocbimv22000076m
pattern4	Ocbimv22000077m
pattern4	Ocbimv22000078m
pattern4	Ocbimv22000079m
pattern4	Ocbimv22000080m
pattern4	Ocbimv22000085m
pattern4	Ocbimv22000090m
pattern4	Ocbimv22000091m
pattern4	Ocbimv22000092m
pattern4	Ocbimv22000093m
pattern4	Ocbimv22000094m
pattern4	Ocbimv22000095m
pattern4	Ocbimv22000098m
pattern4	Ocbimv22000099m
pattern4	Ocbimv22000102m
pattern4	Ocbimv22000103m
pattern4	Ocbimv22000105m
pattern4	Ocbimv22000106m
pattern4	Ocbimv22000107m
pattern4	Ocbimv22000108m
pattern4	Ocbimv22000109m
pattern4	Ocbimv22000110m
pattern4	Ocbimv22000111m
pattern4	Ocbimv22000112m
pattern4	Ocbimv22000113m
pattern4	Ocbimv22000114m
pattern4	Ocbimv22000115m
pattern4	Ocbimv22000116m
pattern4	Ocbimv22000117m
pattern4	Ocbimv22000122m
pattern4	Ocbimv22000124m
pattern4	Ocbimv22000126m
pattern4	Ocbimv22000127m
pattern4	Ocbimv22000128m
pattern4	Ocbimv22000129m
pattern4	Ocbimv22000130m
pattern4	Ocbimv22000131m
pattern4	Ocbimv22000132m
pattern4	Ocbimv22000133m
pattern4	Ocbimv22000134m
pattern4	Ocbimv22000135m
pattern4	Ocbimv22000141m
pattern4	Ocbimv22000142m
pattern4	Ocbimv22000147m
pattern4	Ocbimv22000148m
pattern4	Ocbimv22000149m
pattern4	Ocbimv22000150m
pattern4	Ocbimv22000151m
pattern4	Ocbimv22000157m
pattern4	Ocbimv22000158m
pattern4	Ocbimv22000160m
pattern4	Ocbimv22000161m
pattern4	Ocbimv22000164m
pattern4	Ocbimv22000165m
pattern4	Ocbimv22000166m
pattern4	Ocbimv22000167m
pattern4	Ocbimv22000168m
pattern4	Ocbimv22000169m
pattern4	Ocbimv22000170m
pattern4	Ocbimv22000171m
pattern4	Ocbimv22000172m
pattern4	Ocbimv22000173m
pattern4	Ocbimv22000176m
pattern4	Ocbimv22000177m
pattern4	Ocbimv22000178m
pattern4	Ocbimv22000180m
pattern4	Ocbimv22000181m
pattern4	Ocbimv22000183m
pattern4	Ocbimv22000184m
pattern4	Ocbimv22000191m
pattern4	Ocbimv22000192m
pattern4	Ocbimv22000193m
pattern4	Ocbimv22000195m
pattern4	Ocbimv22000198m
pattern4	Ocbimv22000199m
pattern4	Ocbimv22000200m
pattern4	Ocbimv22000204m
pattern4	Ocbimv22000206m
pattern4	Ocbimv22000225m
pattern4	Ocbimv22000226m
pattern4	Ocbimv22000228m
pattern4	Ocbimv22000241m
pattern4	Ocbimv22000242m
pattern4	Ocbimv22000252m
pattern4	Ocbimv22000253m
pattern4	Ocbimv22000256m
pattern4	Ocbimv22000258m
pattern4	Ocbimv22000260m
pattern4	Ocbimv22000265m
pattern4	Ocbimv22000282m
pattern4	Ocbimv22000292m
pattern4	Ocbimv22000293m
pattern4	Ocbimv22000294m
pattern4	Ocbimv22000305m
pattern4	Ocbimv22000307m
pattern4	Ocbimv22000308m
pattern4	Ocbimv22000311m
pattern4	Ocbimv22000318m
pattern4	Ocbimv22000319m
pattern4	Ocbimv22000325m
pattern4	Ocbimv22000326m
pattern4	Ocbimv22000327m
pattern4	Ocbimv22000330m
pattern4	Ocbimv22000332m
pattern4	Ocbimv22000335m
pattern4	Ocbimv22000336m
pattern4	Ocbimv22000337m
pattern4	Ocbimv22000339m
pattern4	Ocbimv22000342m
pattern4	Ocbimv22000343m
pattern4	Ocbimv22000344m
pattern4	Ocbimv22000345m
pattern4	Ocbimv22000346m
pattern4	Ocbimv22000347m
pattern4	Ocbimv22000348m
pattern4	Ocbimv22000350m
pattern4	Ocbimv22000354m
pattern4	Ocbimv22000355m
pattern4	Ocbimv22000356m
pattern4	Ocbimv22000357m
pattern4	Ocbimv22000360m
pattern4	Ocbimv22000365m
pattern4	Ocbimv22000366m
pattern4	Ocbimv22000373m
pattern4	Ocbimv22000376m
pattern4	Ocbimv22000380m
pattern4	Ocbimv22000381m
pattern4	Ocbimv22000382m
pattern4	Ocbimv22000384m
pattern4	Ocbimv22000386m
pattern4	Ocbimv22000392m
pattern4	Ocbimv22000394m
pattern4	Ocbimv22000399m
pattern4	Ocbimv22000400m
pattern4	Ocbimv22000401m
pattern4	Ocbimv22000402m
pattern4	Ocbimv22000403m
pattern4	Ocbimv22000404m
pattern4	Ocbimv22000405m
pattern4	Ocbimv22000406m
pattern4	Ocbimv22000407m
pattern4	Ocbimv22000408m
pattern4	Ocbimv22000409m
pattern4	Ocbimv22000410m
pattern4	Ocbimv22000411m
pattern4	Ocbimv22000412m
pattern4	Ocbimv22000414m
pattern4	Ocbimv22000421m
pattern4	Ocbimv22000424m
pattern4	Ocbimv22000427m
pattern4	Ocbimv22000428m
pattern4	Ocbimv22000429m
pattern4	Ocbimv22000432m
pattern4	Ocbimv22000433m
pattern4	Ocbimv22000435m
pattern4	Ocbimv22000436m
pattern4	Ocbimv22000441m
pattern4	Ocbimv22000444m
pattern4	Ocbimv22000450m
pattern4	Ocbimv22000456m
pattern4	Ocbimv22000457m
pattern4	Ocbimv22000462m
pattern4	Ocbimv22000463m
pattern4	Ocbimv22000464m
pattern4	Ocbimv22000465m
pattern4	Ocbimv22000466m
pattern4	Ocbimv22000472m
pattern4	Ocbimv22000473m
pattern4	Ocbimv22000476m
pattern4	Ocbimv22000477m
pattern4	Ocbimv22000478m
pattern4	Ocbimv22000479m
pattern4	Ocbimv22000480m
pattern4	Ocbimv22000481m
pattern4	Ocbimv22000491m
pattern4	Ocbimv22000492m
pattern4	Ocbimv22000497m
pattern4	Ocbimv22000498m
pattern4	Ocbimv22000507m
pattern4	Ocbimv22000508m
pattern4	Ocbimv22000509m
pattern4	Ocbimv22000510m
pattern4	Ocbimv22000511m
pattern4	Ocbimv22000512m
pattern4	Ocbimv22000513m
pattern4	Ocbimv22000514m
pattern4	Ocbimv22000515m
pattern4	Ocbimv22000516m
pattern4	Ocbimv22000535m
pattern4	Ocbimv22000539m
pattern4	Ocbimv22000540m
pattern4	Ocbimv22000541m
pattern4	Ocbimv22000544m
pattern4	Ocbimv22000552m
pattern4	Ocbimv22000557m
pattern4	Ocbimv22000564m
pattern4	Ocbimv22000568m
pattern4	Ocbimv22000569m
pattern4	Ocbimv22000573m
pattern4	Ocbimv22000574m
pattern4	Ocbimv22000577m
pattern4	Ocbimv22000578m
pattern4	Ocbimv22000582m
pattern4	Ocbimv22000584m
pattern4	Ocbimv22000585m
pattern4	Ocbimv22000606m
pattern4	Ocbimv22000610m
pattern4	Ocbimv22000611m
pattern4	Ocbimv22000617m
pattern4	Ocbimv22000626m
pattern4	Ocbimv22000627m
pattern4	Ocbimv22000628m
pattern4	Ocbimv22000629m
pattern4	Ocbimv22000630m
pattern4	Ocbimv22000632m
pattern4	Ocbimv22000633m
pattern4	Ocbimv22000634m
pattern4	Ocbimv22000635m
pattern4	Ocbimv22000637m
pattern4	Ocbimv22000638m
pattern4	Ocbimv22000644m
pattern4	Ocbimv22000647m
pattern4	Ocbimv22000649m
pattern4	Ocbimv22000651m
pattern4	Ocbimv22000652m
pattern4	Ocbimv22000653m
pattern4	Ocbimv22000661m
pattern4	Ocbimv22000664m
pattern4	Ocbimv22000665m
pattern4	Ocbimv22000666m
pattern4	Ocbimv22000667m
pattern4	Ocbimv22000671m
pattern4	Ocbimv22000672m
pattern4	Ocbimv22000673m
pattern4	Ocbimv22000674m
pattern4	Ocbimv22000675m
pattern4	Ocbimv22000676m
pattern4	Ocbimv22000677m
pattern4	Ocbimv22000683m
pattern4	Ocbimv22000684m
pattern4	Ocbimv22000689m
pattern4	Ocbimv22000697m
pattern4	Ocbimv22000698m
pattern4	Ocbimv22000699m
pattern4	Ocbimv22000700m
pattern4	Ocbimv22000701m
pattern4	Ocbimv22000704m
pattern4	Ocbimv22000705m
pattern4	Ocbimv22000706m
pattern4	Ocbimv22000715m
pattern4	Ocbimv22000729m
pattern4	Ocbimv22000731m
pattern4	Ocbimv22000732m
pattern4	Ocbimv22000734m
pattern4	Ocbimv22000735m
pattern4	Ocbimv22000736m
pattern4	Ocbimv22000739m
pattern4	Ocbimv22000744m
pattern4	Ocbimv22000745m
pattern4	Ocbimv22000746m
pattern4	Ocbimv22000747m
pattern4	Ocbimv22000749m
pattern4	Ocbimv22000750m
pattern4	Ocbimv22000751m
pattern4	Ocbimv22000752m
pattern4	Ocbimv22000753m
pattern4	Ocbimv22000754m
pattern4	Ocbimv22000761m
pattern4	Ocbimv22000762m
pattern4	Ocbimv22000763m
pattern4	Ocbimv22000764m
pattern4	Ocbimv22000765m
pattern4	Ocbimv22000766m
pattern4	Ocbimv22000767m
pattern4	Ocbimv22000768m
pattern4	Ocbimv22000769m
pattern4	Ocbimv22000770m
pattern4	Ocbimv22000771m
pattern4	Ocbimv22000772m
pattern4	Ocbimv22000773m
pattern4	Ocbimv22000776m
pattern4	Ocbimv22000787m
pattern4	Ocbimv22000789m
pattern4	Ocbimv22000790m
pattern4	Ocbimv22000792m
pattern4	Ocbimv22000793m
pattern4	Ocbimv22000794m
pattern4	Ocbimv22000799m
pattern4	Ocbimv22000800m
pattern4	Ocbimv22000801m
pattern4	Ocbimv22000802m
pattern4	Ocbimv22000803m
pattern4	Ocbimv22000805m
pattern4	Ocbimv22000806m
pattern4	Ocbimv22000808m
pattern4	Ocbimv22000809m
pattern4	Ocbimv22000810m
pattern4	Ocbimv22000811m
pattern4	Ocbimv22000813m
pattern4	Ocbimv22000814m
pattern4	Ocbimv22000815m
pattern4	Ocbimv22000816m
pattern4	Ocbimv22000817m
pattern4	Ocbimv22000818m
pattern4	Ocbimv22000821m
pattern4	Ocbimv22000822m
pattern4	Ocbimv22000823m
pattern4	Ocbimv22000824m
pattern4	Ocbimv22000827m
pattern4	Ocbimv22000829m
pattern4	Ocbimv22000830m
pattern4	Ocbimv22000831m
pattern4	Ocbimv22000832m
pattern4	Ocbimv22000833m
pattern4	Ocbimv22000834m
pattern4	Ocbimv22000837m
pattern4	Ocbimv22000841m
pattern4	Ocbimv22000842m
pattern4	Ocbimv22000843m
pattern4	Ocbimv22000844m
pattern4	Ocbimv22000845m
pattern4	Ocbimv22000848m
pattern4	Ocbimv22000855m
pattern4	Ocbimv22000858m
pattern4	Ocbimv22000866m
pattern4	Ocbimv22000878m
pattern4	Ocbimv22000879m
pattern4	Ocbimv22000880m
pattern4	Ocbimv22000881m
pattern4	Ocbimv22000882m
pattern4	Ocbimv22000885m
pattern4	Ocbimv22000888m
pattern4	Ocbimv22000891m
pattern4	Ocbimv22000892m
pattern4	Ocbimv22000896m
pattern4	Ocbimv22000897m
pattern4	Ocbimv22000898m
pattern4	Ocbimv22000899m
pattern4	Ocbimv22000900m
pattern4	Ocbimv22000901m
pattern4	Ocbimv22000902m
pattern4	Ocbimv22000903m
pattern4	Ocbimv22000904m
pattern4	Ocbimv22000905m
pattern4	Ocbimv22000906m
pattern4	Ocbimv22000907m
pattern4	Ocbimv22000910m
pattern4	Ocbimv22000911m
pattern4	Ocbimv22000919m
pattern4	Ocbimv22000922m
pattern4	Ocbimv22000923m
pattern4	Ocbimv22000924m
pattern4	Ocbimv22000925m
pattern4	Ocbimv22000926m
pattern4	Ocbimv22000927m
pattern4	Ocbimv22000928m
pattern4	Ocbimv22000929m
pattern4	Ocbimv22000930m
pattern4	Ocbimv22000931m
pattern4	Ocbimv22000934m
pattern4	Ocbimv22000938m
pattern4	Ocbimv22000940m
pattern4	Ocbimv22000941m
pattern4	Ocbimv22000943m
pattern4	Ocbimv22000944m
pattern4	Ocbimv22000945m
pattern4	Ocbimv22000946m
pattern4	Ocbimv22000947m
pattern4	Ocbimv22000950m
pattern4	Ocbimv22000957m
pattern4	Ocbimv22000958m
pattern4	Ocbimv22000959m
pattern4	Ocbimv22000961m
pattern4	Ocbimv22000962m
pattern4	Ocbimv22000963m
pattern4	Ocbimv22000964m
pattern4	Ocbimv22000966m
pattern4	Ocbimv22000967m
pattern4	Ocbimv22000972m
pattern4	Ocbimv22000973m
pattern4	Ocbimv22000974m
pattern4	Ocbimv22000975m
pattern4	Ocbimv22000976m
pattern4	Ocbimv22000977m
pattern4	Ocbimv22000978m
pattern4	Ocbimv22000979m
pattern4	Ocbimv22000980m
pattern4	Ocbimv22000981m
pattern4	Ocbimv22000982m
pattern4	Ocbimv22000983m
pattern4	Ocbimv22000984m
pattern4	Ocbimv22000994m
pattern4	Ocbimv22000995m
pattern4	Ocbimv22000996m
pattern4	Ocbimv22000997m
pattern4	Ocbimv22000998m
pattern4	Ocbimv22001000m
pattern4	Ocbimv22001001m
pattern4	Ocbimv22001002m
pattern4	Ocbimv22001003m
pattern4	Ocbimv22001004m
pattern4	Ocbimv22001005m
pattern4	Ocbimv22001006m
pattern4	Ocbimv22001007m
pattern4	Ocbimv22001010m
pattern4	Ocbimv22001011m
pattern4	Ocbimv22001012m
pattern4	Ocbimv22001013m
pattern4	Ocbimv22001025m
pattern4	Ocbimv22001039m
pattern4	Ocbimv22001040m
pattern4	Ocbimv22001042m
pattern4	Ocbimv22001043m
pattern4	Ocbimv22001050m
pattern4	Ocbimv22001056m
pattern4	Ocbimv22001057m
pattern4	Ocbimv22001058m
pattern4	Ocbimv22001059m
pattern4	Ocbimv22001060m
pattern4	Ocbimv22001061m
pattern4	Ocbimv22001065m
pattern4	Ocbimv22001070m
pattern4	Ocbimv22001077m
pattern4	Ocbimv22001085m
pattern4	Ocbimv22001086m
pattern4	Ocbimv22001087m
pattern4	Ocbimv22001089m
pattern4	Ocbimv22001090m
pattern4	Ocbimv22001091m
pattern4	Ocbimv22001092m
pattern4	Ocbimv22001093m
pattern4	Ocbimv22001094m
pattern4	Ocbimv22001095m
pattern4	Ocbimv22001096m
pattern4	Ocbimv22001097m
pattern4	Ocbimv22001098m
pattern4	Ocbimv22001099m
pattern4	Ocbimv22001108m
pattern4	Ocbimv22001113m
pattern4	Ocbimv22001116m
pattern4	Ocbimv22001117m
pattern4	Ocbimv22001118m
pattern4	Ocbimv22001119m
pattern4	Ocbimv22001120m
pattern4	Ocbimv22001121m
pattern4	Ocbimv22001122m
pattern4	Ocbimv22001123m
pattern4	Ocbimv22001124m
pattern4	Ocbimv22001125m
pattern4	Ocbimv22001126m
pattern4	Ocbimv22001127m
pattern4	Ocbimv22001128m
pattern4	Ocbimv22001129m
pattern4	Ocbimv22001130m
pattern4	Ocbimv22001131m
pattern4	Ocbimv22001132m
pattern4	Ocbimv22001134m
pattern4	Ocbimv22001135m
pattern4	Ocbimv22001136m
pattern4	Ocbimv22001137m
pattern4	Ocbimv22001138m
pattern4	Ocbimv22001139m
pattern4	Ocbimv22001140m
pattern4	Ocbimv22001141m
pattern4	Ocbimv22001146m
pattern4	Ocbimv22001147m
pattern4	Ocbimv22001155m
pattern4	Ocbimv22001156m
pattern4	Ocbimv22001157m
pattern4	Ocbimv22001160m
pattern4	Ocbimv22001167m
pattern4	Ocbimv22001168m
pattern4	Ocbimv22001169m
pattern4	Ocbimv22001171m
pattern4	Ocbimv22001172m
pattern4	Ocbimv22001173m
pattern4	Ocbimv22001174m
pattern4	Ocbimv22001175m
pattern4	Ocbimv22001176m
pattern4	Ocbimv22001178m
pattern4	Ocbimv22001179m
pattern4	Ocbimv22001180m
pattern4	Ocbimv22001185m
pattern4	Ocbimv22001186m
pattern4	Ocbimv22001188m
pattern4	Ocbimv22001189m
pattern4	Ocbimv22001190m
pattern4	Ocbimv22001191m
pattern4	Ocbimv22001192m
pattern4	Ocbimv22001193m
pattern4	Ocbimv22001194m
pattern4	Ocbimv22001196m
pattern4	Ocbimv22001197m
pattern4	Ocbimv22001198m
pattern4	Ocbimv22001199m
pattern4	Ocbimv22001209m
pattern4	Ocbimv22001219m
pattern4	Ocbimv22001223m
pattern4	Ocbimv22001224m
pattern4	Ocbimv22001225m
pattern4	Ocbimv22001226m
pattern4	Ocbimv22001227m
pattern4	Ocbimv22001228m
pattern4	Ocbimv22001229m
pattern4	Ocbimv22001230m
pattern4	Ocbimv22001231m
pattern4	Ocbimv22001232m
pattern4	Ocbimv22001234m
pattern4	Ocbimv22001235m
pattern4	Ocbimv22001236m
pattern4	Ocbimv22001237m
pattern4	Ocbimv22001238m
pattern4	Ocbimv22001239m
pattern4	Ocbimv22001245m
pattern4	Ocbimv22001247m
pattern4	Ocbimv22001248m
pattern4	Ocbimv22001249m
pattern4	Ocbimv22001250m
pattern4	Ocbimv22001260m
pattern4	Ocbimv22001261m
pattern4	Ocbimv22001266m
pattern4	Ocbimv22001275m
pattern4	Ocbimv22001285m
pattern4	Ocbimv22001288m
pattern4	Ocbimv22001289m
pattern4	Ocbimv22001290m
pattern4	Ocbimv22001291m
pattern4	Ocbimv22001296m
pattern4	Ocbimv22001298m
pattern4	Ocbimv22001299m
pattern4	Ocbimv22001300m
pattern4	Ocbimv22001301m
pattern4	Ocbimv22001302m
pattern4	Ocbimv22001304m
pattern4	Ocbimv22001306m
pattern4	Ocbimv22001310m
pattern4	Ocbimv22001311m
pattern4	Ocbimv22001313m
pattern4	Ocbimv22001314m
pattern4	Ocbimv22001315m
pattern4	Ocbimv22001317m
pattern4	Ocbimv22001319m
pattern4	Ocbimv22001321m
pattern4	Ocbimv22001322m
pattern4	Ocbimv22001323m
pattern4	Ocbimv22001324m
pattern4	Ocbimv22001325m
pattern4	Ocbimv22001326m
pattern4	Ocbimv22001327m
pattern4	Ocbimv22001328m
pattern4	Ocbimv22001334m
pattern4	Ocbimv22001337m
pattern4	Ocbimv22001340m
pattern4	Ocbimv22001341m
pattern4	Ocbimv22001342m
pattern4	Ocbimv22001343m
pattern4	Ocbimv22001344m
pattern4	Ocbimv22001348m
pattern4	Ocbimv22001349m
pattern4	Ocbimv22001350m
pattern4	Ocbimv22001351m
pattern4	Ocbimv22001352m
pattern4	Ocbimv22001353m
pattern4	Ocbimv22001365m
pattern4	Ocbimv22001368m
pattern4	Ocbimv22001370m
pattern4	Ocbimv22001371m
pattern4	Ocbimv22001372m
pattern4	Ocbimv22001373m
pattern4	Ocbimv22001376m
pattern4	Ocbimv22001377m
pattern4	Ocbimv22001378m
pattern4	Ocbimv22001380m
pattern4	Ocbimv22001381m
pattern4	Ocbimv22001382m
pattern4	Ocbimv22001383m
pattern4	Ocbimv22001384m
pattern4	Ocbimv22001386m
pattern4	Ocbimv22001387m
pattern4	Ocbimv22001396m
pattern4	Ocbimv22001398m
pattern4	Ocbimv22001399m
pattern4	Ocbimv22001400m
pattern4	Ocbimv22001401m
pattern4	Ocbimv22001402m
pattern4	Ocbimv22001403m
pattern4	Ocbimv22001404m
pattern4	Ocbimv22001405m
pattern4	Ocbimv22001406m
pattern4	Ocbimv22001409m
pattern4	Ocbimv22001410m
pattern4	Ocbimv22001417m
pattern4	Ocbimv22001418m
pattern4	Ocbimv22001419m
pattern4	Ocbimv22001420m
pattern4	Ocbimv22001428m
pattern4	Ocbimv22001444m
pattern4	Ocbimv22001448m
pattern4	Ocbimv22001462m
pattern4	Ocbimv22001465m
pattern4	Ocbimv22001466m
pattern4	Ocbimv22001468m
pattern4	Ocbimv22001469m
pattern4	Ocbimv22001470m
pattern4	Ocbimv22001471m
pattern4	Ocbimv22001472m
pattern4	Ocbimv22001474m
pattern4	Ocbimv22001478m
pattern4	Ocbimv22001480m
pattern4	Ocbimv22001481m
pattern4	Ocbimv22001482m
pattern4	Ocbimv22001483m
pattern4	Ocbimv22001484m
pattern4	Ocbimv22001485m
pattern4	Ocbimv22001486m
pattern4	Ocbimv22001490m
pattern4	Ocbimv22001494m
pattern4	Ocbimv22001495m
pattern4	Ocbimv22001496m
pattern4	Ocbimv22001497m
pattern4	Ocbimv22001498m
pattern4	Ocbimv22001499m
pattern4	Ocbimv22001500m
pattern4	Ocbimv22001509m
pattern4	Ocbimv22001512m
pattern4	Ocbimv22001513m
pattern4	Ocbimv22001515m
pattern4	Ocbimv22001516m
pattern4	Ocbimv22001517m
pattern4	Ocbimv22001518m
pattern4	Ocbimv22001519m
pattern4	Ocbimv22001520m
pattern4	Ocbimv22001521m
pattern4	Ocbimv22001522m
pattern4	Ocbimv22001524m
pattern4	Ocbimv22001525m
pattern4	Ocbimv22001526m
pattern4	Ocbimv22001528m
pattern4	Ocbimv22001529m
pattern4	Ocbimv22001531m
pattern4	Ocbimv22001533m
pattern4	Ocbimv22001534m
pattern4	Ocbimv22001536m
pattern4	Ocbimv22001537m
pattern4	Ocbimv22001538m
pattern4	Ocbimv22001540m
pattern4	Ocbimv22001541m
pattern4	Ocbimv22001542m
pattern4	Ocbimv22001543m
pattern4	Ocbimv22001544m
pattern4	Ocbimv22001545m
pattern4	Ocbimv22001546m
pattern4	Ocbimv22001547m
pattern4	Ocbimv22001548m
pattern4	Ocbimv22001549m
pattern4	Ocbimv22001550m
pattern4	Ocbimv22001551m
pattern4	Ocbimv22001554m
pattern4	Ocbimv22001555m
pattern4	Ocbimv22001556m
pattern4	Ocbimv22001557m
pattern4	Ocbimv22001558m
pattern4	Ocbimv22001559m
pattern4	Ocbimv22001560m
pattern4	Ocbimv22001561m
pattern4	Ocbimv22001562m
pattern4	Ocbimv22001563m
pattern4	Ocbimv22001564m
pattern4	Ocbimv22001565m
pattern4	Ocbimv22001568m
pattern4	Ocbimv22001569m
pattern4	Ocbimv22001570m
pattern4	Ocbimv22001571m
pattern4	Ocbimv22001572m
pattern4	Ocbimv22001577m
pattern4	Ocbimv22001578m
pattern4	Ocbimv22001579m
pattern4	Ocbimv22001582m
pattern4	Ocbimv22001583m
pattern4	Ocbimv22001590m
pattern4	Ocbimv22001591m
pattern4	Ocbimv22001592m
pattern4	Ocbimv22001595m
pattern4	Ocbimv22001598m
pattern4	Ocbimv22001601m
pattern4	Ocbimv22001602m
pattern4	Ocbimv22001605m
pattern4	Ocbimv22001607m
pattern4	Ocbimv22001608m
pattern4	Ocbimv22001609m
pattern4	Ocbimv22001610m
pattern4	Ocbimv22001611m
pattern4	Ocbimv22001613m
pattern4	Ocbimv22001616m
pattern4	Ocbimv22001618m
pattern4	Ocbimv22001619m
pattern4	Ocbimv22001620m
pattern4	Ocbimv22001623m
pattern4	Ocbimv22001624m
pattern4	Ocbimv22001625m
pattern4	Ocbimv22001626m
pattern4	Ocbimv22001627m
pattern4	Ocbimv22001628m
pattern4	Ocbimv22001635m
pattern4	Ocbimv22001636m
pattern4	Ocbimv22001637m
pattern4	Ocbimv22001640m
pattern4	Ocbimv22001641m
pattern4	Ocbimv22001644m
pattern4	Ocbimv22001647m
pattern4	Ocbimv22001648m
pattern4	Ocbimv22001649m
pattern4	Ocbimv22001651m
pattern4	Ocbimv22001652m
pattern4	Ocbimv22001653m
pattern4	Ocbimv22001661m
pattern4	Ocbimv22001665m
pattern4	Ocbimv22001666m
pattern4	Ocbimv22001670m
pattern4	Ocbimv22001673m
pattern4	Ocbimv22001674m
pattern4	Ocbimv22001675m
pattern4	Ocbimv22001676m
pattern4	Ocbimv22001677m
pattern4	Ocbimv22001678m
pattern4	Ocbimv22001679m
pattern4	Ocbimv22001680m
pattern4	Ocbimv22001681m
pattern4	Ocbimv22001683m
pattern4	Ocbimv22001685m
pattern4	Ocbimv22001686m
pattern4	Ocbimv22001687m
pattern4	Ocbimv22001688m
pattern4	Ocbimv22001691m
pattern4	Ocbimv22001703m
pattern4	Ocbimv22001706m
pattern4	Ocbimv22001715m
pattern4	Ocbimv22001717m
pattern4	Ocbimv22001719m
pattern4	Ocbimv22001720m
pattern4	Ocbimv22001721m
pattern4	Ocbimv22001727m
pattern4	Ocbimv22001730m
pattern4	Ocbimv22001735m
pattern4	Ocbimv22001736m
pattern4	Ocbimv22001737m
pattern4	Ocbimv22001738m
pattern4	Ocbimv22001739m
pattern4	Ocbimv22001742m
pattern4	Ocbimv22001743m
pattern4	Ocbimv22001744m
pattern4	Ocbimv22001745m
pattern4	Ocbimv22001748m
pattern4	Ocbimv22001749m
pattern4	Ocbimv22001750m
pattern4	Ocbimv22001751m
pattern4	Ocbimv22001756m
pattern4	Ocbimv22001757m
pattern4	Ocbimv22001758m
pattern4	Ocbimv22001759m
pattern4	Ocbimv22001760m
pattern4	Ocbimv22001761m
pattern4	Ocbimv22001762m
pattern4	Ocbimv22001766m
pattern4	Ocbimv22001767m
pattern4	Ocbimv22001770m
pattern4	Ocbimv22001776m
pattern4	Ocbimv22001777m
pattern4	Ocbimv22001778m
pattern4	Ocbimv22001779m
pattern4	Ocbimv22001780m
pattern4	Ocbimv22001781m
pattern4	Ocbimv22001782m
pattern4	Ocbimv22001784m
pattern4	Ocbimv22001791m
pattern4	Ocbimv22001793m
pattern4	Ocbimv22001797m
pattern4	Ocbimv22001799m
pattern4	Ocbimv22001802m
pattern4	Ocbimv22001803m
pattern4	Ocbimv22001808m
pattern4	Ocbimv22001809m
pattern4	Ocbimv22001821m
pattern4	Ocbimv22001822m
pattern4	Ocbimv22001823m
pattern4	Ocbimv22001824m
pattern4	Ocbimv22001825m
pattern4	Ocbimv22001832m
pattern4	Ocbimv22001834m
pattern4	Ocbimv22001835m
pattern4	Ocbimv22001838m
pattern4	Ocbimv22001839m
pattern4	Ocbimv22001840m
pattern4	Ocbimv22001841m
pattern4	Ocbimv22001842m
pattern4	Ocbimv22001844m
pattern4	Ocbimv22001845m
pattern4	Ocbimv22001846m
pattern4	Ocbimv22001847m
pattern4	Ocbimv22001848m
pattern4	Ocbimv22001850m
pattern4	Ocbimv22001852m
pattern4	Ocbimv22001853m
pattern4	Ocbimv22001854m
pattern4	Ocbimv22001861m
pattern4	Ocbimv22001864m
pattern4	Ocbimv22001865m
pattern4	Ocbimv22001868m
pattern4	Ocbimv22001869m
pattern4	Ocbimv22001890m
pattern4	Ocbimv22001891m
pattern4	Ocbimv22001892m
pattern4	Ocbimv22001893m
pattern4	Ocbimv22001894m
pattern4	Ocbimv22001895m
pattern4	Ocbimv22001896m
pattern4	Ocbimv22001904m
pattern4	Ocbimv22001905m
pattern4	Ocbimv22001907m
pattern4	Ocbimv22001908m
pattern4	Ocbimv22001911m
pattern4	Ocbimv22001912m
pattern4	Ocbimv22001914m
pattern4	Ocbimv22001915m
pattern4	Ocbimv22001922m
pattern4	Ocbimv22001939m
pattern4	Ocbimv22001940m
pattern4	Ocbimv22001942m
pattern4	Ocbimv22001943m
pattern4	Ocbimv22001946m
pattern4	Ocbimv22001948m
pattern4	Ocbimv22001949m
pattern4	Ocbimv22001950m
pattern4	Ocbimv22001952m
pattern4	Ocbimv22001953m
pattern4	Ocbimv22001954m
pattern4	Ocbimv22001957m
pattern4	Ocbimv22001958m
pattern4	Ocbimv22001959m
pattern4	Ocbimv22001960m
pattern4	Ocbimv22001961m
pattern4	Ocbimv22001962m
pattern4	Ocbimv22001963m
pattern4	Ocbimv22001964m
pattern4	Ocbimv22001966m
pattern4	Ocbimv22001967m
pattern4	Ocbimv22001969m
pattern4	Ocbimv22001971m
pattern4	Ocbimv22001972m
pattern4	Ocbimv22001974m
pattern4	Ocbimv22001975m
pattern4	Ocbimv22001976m
pattern4	Ocbimv22001977m
pattern4	Ocbimv22001978m
pattern4	Ocbimv22001982m
pattern4	Ocbimv22001987m
pattern4	Ocbimv22001988m
pattern4	Ocbimv22001989m
pattern4	Ocbimv22001990m
pattern4	Ocbimv22001991m
pattern4	Ocbimv22001992m
pattern4	Ocbimv22001993m
pattern4	Ocbimv22001994m
pattern4	Ocbimv22001995m
pattern4	Ocbimv22002001m
pattern4	Ocbimv22002006m
pattern4	Ocbimv22002010m
pattern4	Ocbimv22002011m
pattern4	Ocbimv22002012m
pattern4	Ocbimv22002013m
pattern4	Ocbimv22002014m
pattern4	Ocbimv22002015m
pattern4	Ocbimv22002016m
pattern4	Ocbimv22002017m
pattern4	Ocbimv22002018m
pattern4	Ocbimv22002019m
pattern4	Ocbimv22002020m
pattern4	Ocbimv22002021m
pattern4	Ocbimv22002022m
pattern4	Ocbimv22002023m
pattern4	Ocbimv22002024m
pattern4	Ocbimv22002025m
pattern4	Ocbimv22002026m
pattern4	Ocbimv22002027m
pattern4	Ocbimv22002028m
pattern4	Ocbimv22002029m
pattern4	Ocbimv22002030m
pattern4	Ocbimv22002031m
pattern4	Ocbimv22002032m
pattern4	Ocbimv22002036m
pattern4	Ocbimv22002037m
pattern4	Ocbimv22002038m
pattern4	Ocbimv22002039m
pattern4	Ocbimv22002042m
pattern4	Ocbimv22002047m
pattern4	Ocbimv22002048m
pattern4	Ocbimv22002060m
pattern4	Ocbimv22002061m
pattern4	Ocbimv22002066m
pattern4	Ocbimv22002073m
pattern4	Ocbimv22002075m
pattern4	Ocbimv22002076m
pattern4	Ocbimv22002082m
pattern4	Ocbimv22002083m
pattern4	Ocbimv22002084m
pattern4	Ocbimv22002085m
pattern4	Ocbimv22002086m
pattern4	Ocbimv22002087m
pattern4	Ocbimv22002088m
pattern4	Ocbimv22002089m
pattern4	Ocbimv22002091m
pattern4	Ocbimv22002093m
pattern4	Ocbimv22002094m
pattern4	Ocbimv22002095m
pattern4	Ocbimv22002096m
pattern4	Ocbimv22002097m
pattern4	Ocbimv22002100m
pattern4	Ocbimv22002101m
pattern4	Ocbimv22002102m
pattern4	Ocbimv22002103m
pattern4	Ocbimv22002109m
pattern4	Ocbimv22002117m
pattern4	Ocbimv22002118m
pattern4	Ocbimv22002119m
pattern4	Ocbimv22002120m
pattern4	Ocbimv22002126m
pattern4	Ocbimv22002130m
pattern4	Ocbimv22002131m
pattern4	Ocbimv22002132m
pattern4	Ocbimv22002134m
pattern4	Ocbimv22002135m
pattern4	Ocbimv22002136m
pattern4	Ocbimv22002137m
pattern4	Ocbimv22002138m
pattern4	Ocbimv22002139m
pattern4	Ocbimv22002140m
pattern4	Ocbimv22002141m
pattern4	Ocbimv22002143m
pattern4	Ocbimv22002144m
pattern4	Ocbimv22002145m
pattern4	Ocbimv22002146m
pattern4	Ocbimv22002147m
pattern4	Ocbimv22002148m
pattern4	Ocbimv22002149m
pattern4	Ocbimv22002150m
pattern4	Ocbimv22002151m
pattern4	Ocbimv22002152m
pattern4	Ocbimv22002153m
pattern4	Ocbimv22002157m
pattern4	Ocbimv22002158m
pattern4	Ocbimv22002161m
pattern4	Ocbimv22002165m
pattern4	Ocbimv22002166m
pattern4	Ocbimv22002170m
pattern4	Ocbimv22002173m
pattern4	Ocbimv22002174m
pattern4	Ocbimv22002175m
pattern4	Ocbimv22002176m
pattern4	Ocbimv22002181m
pattern4	Ocbimv22002182m
pattern4	Ocbimv22002190m
pattern4	Ocbimv22002191m
pattern4	Ocbimv22002192m
pattern4	Ocbimv22002193m
pattern4	Ocbimv22002194m
pattern4	Ocbimv22002196m
pattern4	Ocbimv22002206m
pattern4	Ocbimv22002207m
pattern4	Ocbimv22002208m
pattern4	Ocbimv22002210m
pattern4	Ocbimv22002211m
pattern4	Ocbimv22002212m
pattern4	Ocbimv22002219m
pattern4	Ocbimv22002220m
pattern4	Ocbimv22002221m
pattern4	Ocbimv22002222m
pattern4	Ocbimv22002224m
pattern4	Ocbimv22002233m
pattern4	Ocbimv22002234m
pattern4	Ocbimv22002235m
pattern4	Ocbimv22002236m
pattern4	Ocbimv22002238m
pattern4	Ocbimv22002239m
pattern4	Ocbimv22002240m
pattern4	Ocbimv22002241m
pattern4	Ocbimv22002242m
pattern4	Ocbimv22002243m
pattern4	Ocbimv22002245m
pattern4	Ocbimv22002247m
pattern4	Ocbimv22002248m
pattern4	Ocbimv22002249m
pattern4	Ocbimv22002250m
pattern4	Ocbimv22002251m
pattern4	Ocbimv22002252m
pattern4	Ocbimv22002253m
pattern4	Ocbimv22002254m
pattern4	Ocbimv22002255m
pattern4	Ocbimv22002256m
pattern4	Ocbimv22002257m
pattern4	Ocbimv22002258m
pattern4	Ocbimv22002259m
pattern4	Ocbimv22002260m
pattern4	Ocbimv22002261m
pattern4	Ocbimv22002269m
pattern4	Ocbimv22002270m
pattern4	Ocbimv22002271m
pattern4	Ocbimv22002276m
pattern4	Ocbimv22002277m
pattern4	Ocbimv22002278m
pattern4	Ocbimv22002281m
pattern4	Ocbimv22002282m
pattern4	Ocbimv22002290m
pattern4	Ocbimv22002291m
pattern4	Ocbimv22002293m
pattern4	Ocbimv22002295m
pattern4	Ocbimv22002296m
pattern4	Ocbimv22002297m
pattern4	Ocbimv22002308m
pattern4	Ocbimv22002309m
pattern4	Ocbimv22002311m
pattern4	Ocbimv22002324m
pattern4	Ocbimv22002325m
pattern4	Ocbimv22002329m
pattern4	Ocbimv22002333m
pattern4	Ocbimv22002334m
pattern4	Ocbimv22002335m
pattern4	Ocbimv22002337m
pattern4	Ocbimv22002338m
pattern4	Ocbimv22002339m
pattern4	Ocbimv22002341m
pattern4	Ocbimv22002342m
pattern4	Ocbimv22002343m
pattern4	Ocbimv22002344m
pattern4	Ocbimv22002345m
pattern4	Ocbimv22002346m
pattern4	Ocbimv22002347m
pattern4	Ocbimv22002348m
pattern4	Ocbimv22002349m
pattern4	Ocbimv22002350m
pattern4	Ocbimv22002351m
pattern4	Ocbimv22002352m
pattern4	Ocbimv22002355m
pattern4	Ocbimv22002358m
pattern4	Ocbimv22002360m
pattern4	Ocbimv22002363m
pattern4	Ocbimv22002364m
pattern4	Ocbimv22002366m
pattern4	Ocbimv22002367m
pattern4	Ocbimv22002368m
pattern4	Ocbimv22002369m
pattern4	Ocbimv22002370m
pattern4	Ocbimv22002371m
pattern4	Ocbimv22002372m
pattern4	Ocbimv22002373m
pattern4	Ocbimv22002374m
pattern4	Ocbimv22002376m
pattern4	Ocbimv22002377m
pattern4	Ocbimv22002378m
pattern4	Ocbimv22002379m
pattern4	Ocbimv22002380m
pattern4	Ocbimv22002382m
pattern4	Ocbimv22002383m
pattern4	Ocbimv22002384m
pattern4	Ocbimv22002385m
pattern4	Ocbimv22002386m
pattern4	Ocbimv22002388m
pattern4	Ocbimv22002389m
pattern4	Ocbimv22002396m
pattern4	Ocbimv22002399m
pattern4	Ocbimv22002400m
pattern4	Ocbimv22002402m
pattern4	Ocbimv22002403m
pattern4	Ocbimv22002404m
pattern4	Ocbimv22002405m
pattern4	Ocbimv22002406m
pattern4	Ocbimv22002407m
pattern4	Ocbimv22002408m
pattern4	Ocbimv22002409m
pattern4	Ocbimv22002412m
pattern4	Ocbimv22002414m
pattern4	Ocbimv22002415m
pattern4	Ocbimv22002416m
pattern4	Ocbimv22002417m
pattern4	Ocbimv22002419m
pattern4	Ocbimv22002420m
pattern4	Ocbimv22002421m
pattern4	Ocbimv22002431m
pattern4	Ocbimv22002434m
pattern4	Ocbimv22002436m
pattern4	Ocbimv22002437m
pattern4	Ocbimv22002438m
pattern4	Ocbimv22002443m
pattern4	Ocbimv22002444m
pattern4	Ocbimv22002447m
pattern4	Ocbimv22002458m
pattern4	Ocbimv22002459m
pattern4	Ocbimv22002463m
pattern4	Ocbimv22002464m
pattern4	Ocbimv22002471m
pattern4	Ocbimv22002477m
pattern4	Ocbimv22002478m
pattern4	Ocbimv22002479m
pattern4	Ocbimv22002480m
pattern4	Ocbimv22002485m
pattern4	Ocbimv22002489m
pattern4	Ocbimv22002492m
pattern4	Ocbimv22002493m
pattern4	Ocbimv22002494m
pattern4	Ocbimv22002496m
pattern4	Ocbimv22002502m
pattern4	Ocbimv22002503m
pattern4	Ocbimv22002504m
pattern4	Ocbimv22002505m
pattern4	Ocbimv22002506m
pattern4	Ocbimv22002517m
pattern4	Ocbimv22002526m
pattern4	Ocbimv22002542m
pattern4	Ocbimv22002546m
pattern4	Ocbimv22002547m
pattern4	Ocbimv22002548m
pattern4	Ocbimv22002550m
pattern4	Ocbimv22002552m
pattern4	Ocbimv22002554m
pattern4	Ocbimv22002555m
pattern4	Ocbimv22002556m
pattern4	Ocbimv22002557m
pattern4	Ocbimv22002559m
pattern4	Ocbimv22002564m
pattern4	Ocbimv22002565m
pattern4	Ocbimv22002567m
pattern4	Ocbimv22002571m
pattern4	Ocbimv22002572m
pattern4	Ocbimv22002575m
pattern4	Ocbimv22002576m
pattern4	Ocbimv22002580m
pattern4	Ocbimv22002581m
pattern4	Ocbimv22002583m
pattern4	Ocbimv22002584m
pattern4	Ocbimv22002585m
pattern4	Ocbimv22002593m
pattern4	Ocbimv22002594m
pattern4	Ocbimv22002600m
pattern4	Ocbimv22002605m
pattern4	Ocbimv22002607m
pattern4	Ocbimv22002611m
pattern4	Ocbimv22002615m
pattern4	Ocbimv22002616m
pattern4	Ocbimv22002621m
pattern4	Ocbimv22002622m
pattern4	Ocbimv22002625m
pattern4	Ocbimv22002629m
pattern4	Ocbimv22002630m
pattern4	Ocbimv22002645m
pattern4	Ocbimv22002647m
pattern4	Ocbimv22002655m
pattern4	Ocbimv22002656m
pattern4	Ocbimv22002662m
pattern4	Ocbimv22002663m
pattern4	Ocbimv22002664m
pattern4	Ocbimv22002665m
pattern4	Ocbimv22002673m
pattern4	Ocbimv22002674m
pattern4	Ocbimv22002675m
pattern4	Ocbimv22002676m
pattern4	Ocbimv22002677m
pattern4	Ocbimv22002678m
pattern4	Ocbimv22002679m
pattern4	Ocbimv22002688m
pattern4	Ocbimv22002691m
pattern4	Ocbimv22002696m
pattern4	Ocbimv22002697m
pattern4	Ocbimv22002699m
pattern4	Ocbimv22002700m
pattern4	Ocbimv22002701m
pattern4	Ocbimv22002704m
pattern4	Ocbimv22002707m
pattern4	Ocbimv22002708m
pattern4	Ocbimv22002709m
pattern4	Ocbimv22002710m
pattern4	Ocbimv22002711m
pattern4	Ocbimv22002712m
pattern4	Ocbimv22002713m
pattern4	Ocbimv22002714m
pattern4	Ocbimv22002715m
pattern4	Ocbimv22002716m
pattern4	Ocbimv22002717m
pattern4	Ocbimv22002723m
pattern4	Ocbimv22002724m
pattern4	Ocbimv22002729m
pattern4	Ocbimv22002730m
pattern4	Ocbimv22002731m
pattern4	Ocbimv22002732m
pattern4	Ocbimv22002733m
pattern4	Ocbimv22002734m
pattern4	Ocbimv22002735m
pattern4	Ocbimv22002736m
pattern4	Ocbimv22002737m
pattern4	Ocbimv22002739m
pattern4	Ocbimv22002741m
pattern4	Ocbimv22002743m
pattern4	Ocbimv22002747m
pattern4	Ocbimv22002748m
pattern4	Ocbimv22002755m
pattern4	Ocbimv22002756m
pattern4	Ocbimv22002757m
pattern4	Ocbimv22002758m
pattern4	Ocbimv22002759m
pattern4	Ocbimv22002765m
pattern4	Ocbimv22002766m
pattern4	Ocbimv22002767m
pattern4	Ocbimv22002771m
pattern4	Ocbimv22002772m
pattern4	Ocbimv22002773m
pattern4	Ocbimv22002774m
pattern4	Ocbimv22002775m
pattern4	Ocbimv22002776m
pattern4	Ocbimv22002777m
pattern4	Ocbimv22002778m
pattern4	Ocbimv22002779m
pattern4	Ocbimv22002780m
pattern4	Ocbimv22002781m
pattern4	Ocbimv22002782m
pattern4	Ocbimv22002783m
pattern4	Ocbimv22002784m
pattern4	Ocbimv22002785m
pattern4	Ocbimv22002786m
pattern4	Ocbimv22002792m
pattern4	Ocbimv22002812m
pattern4	Ocbimv22002813m
pattern4	Ocbimv22002814m
pattern4	Ocbimv22002816m
pattern4	Ocbimv22002817m
pattern4	Ocbimv22002818m
pattern4	Ocbimv22002819m
pattern4	Ocbimv22002820m
pattern4	Ocbimv22002821m
pattern4	Ocbimv22002824m
pattern4	Ocbimv22002825m
pattern4	Ocbimv22002826m
pattern4	Ocbimv22002827m
pattern4	Ocbimv22002828m
pattern4	Ocbimv22002829m
pattern4	Ocbimv22002831m
pattern4	Ocbimv22002833m
pattern4	Ocbimv22002834m
pattern4	Ocbimv22002838m
pattern4	Ocbimv22002840m
pattern4	Ocbimv22002841m
pattern4	Ocbimv22002842m
pattern4	Ocbimv22002843m
pattern4	Ocbimv22002844m
pattern4	Ocbimv22002852m
pattern4	Ocbimv22002857m
pattern4	Ocbimv22002858m
pattern4	Ocbimv22002859m
pattern4	Ocbimv22002860m
pattern4	Ocbimv22002861m
pattern4	Ocbimv22002862m
pattern4	Ocbimv22002863m
pattern4	Ocbimv22002864m
pattern4	Ocbimv22002865m
pattern4	Ocbimv22002868m
pattern4	Ocbimv22002871m
pattern4	Ocbimv22002874m
pattern4	Ocbimv22002876m
pattern4	Ocbimv22002879m
pattern4	Ocbimv22002880m
pattern4	Ocbimv22002882m
pattern4	Ocbimv22002883m
pattern4	Ocbimv22002884m
pattern4	Ocbimv22002885m
pattern4	Ocbimv22002886m
pattern4	Ocbimv22002894m
pattern4	Ocbimv22002895m
pattern4	Ocbimv22002896m
pattern4	Ocbimv22002898m
pattern4	Ocbimv22002899m
pattern4	Ocbimv22002902m
pattern4	Ocbimv22002903m
pattern4	Ocbimv22002904m
pattern4	Ocbimv22002905m
pattern4	Ocbimv22002906m
pattern4	Ocbimv22002907m
pattern4	Ocbimv22002908m
pattern4	Ocbimv22002909m
pattern4	Ocbimv22002910m
pattern4	Ocbimv22002911m
pattern4	Ocbimv22002916m
pattern4	Ocbimv22002917m
pattern4	Ocbimv22002918m
pattern4	Ocbimv22002922m
pattern4	Ocbimv22002924m
pattern4	Ocbimv22002926m
pattern4	Ocbimv22002928m
pattern4	Ocbimv22002929m
pattern4	Ocbimv22002930m
pattern4	Ocbimv22002931m
pattern4	Ocbimv22002932m
pattern4	Ocbimv22002934m
pattern4	Ocbimv22002936m
pattern4	Ocbimv22002937m
pattern4	Ocbimv22002938m
pattern4	Ocbimv22002939m
pattern4	Ocbimv22002946m
pattern4	Ocbimv22002953m
pattern4	Ocbimv22002954m
pattern4	Ocbimv22002955m
pattern4	Ocbimv22002956m
pattern4	Ocbimv22002960m
pattern4	Ocbimv22002962m
pattern4	Ocbimv22002968m
pattern4	Ocbimv22002969m
pattern4	Ocbimv22002970m
pattern4	Ocbimv22002971m
pattern4	Ocbimv22002972m
pattern4	Ocbimv22002973m
pattern4	Ocbimv22002974m
pattern4	Ocbimv22002975m
pattern4	Ocbimv22002976m
pattern4	Ocbimv22002977m
pattern4	Ocbimv22002978m
pattern4	Ocbimv22002979m
pattern4	Ocbimv22002980m
pattern4	Ocbimv22002981m
pattern4	Ocbimv22002982m
pattern4	Ocbimv22002983m
pattern4	Ocbimv22002984m
pattern4	Ocbimv22002985m
pattern4	Ocbimv22002986m
pattern4	Ocbimv22002987m
pattern4	Ocbimv22002988m
pattern4	Ocbimv22002989m
pattern4	Ocbimv22002991m
pattern4	Ocbimv22002993m
pattern4	Ocbimv22003001m
pattern4	Ocbimv22003002m
pattern4	Ocbimv22003004m
pattern4	Ocbimv22003007m
pattern4	Ocbimv22003008m
pattern4	Ocbimv22003009m
pattern4	Ocbimv22003011m
pattern4	Ocbimv22003019m
pattern4	Ocbimv22003022m
pattern4	Ocbimv22003023m
pattern4	Ocbimv22003025m
pattern4	Ocbimv22003026m
pattern4	Ocbimv22003027m
pattern4	Ocbimv22003028m
pattern4	Ocbimv22003029m
pattern4	Ocbimv22003031m
pattern4	Ocbimv22003036m
pattern4	Ocbimv22003037m
pattern4	Ocbimv22003045m
pattern4	Ocbimv22003046m
pattern4	Ocbimv22003047m
pattern4	Ocbimv22003048m
pattern4	Ocbimv22003049m
pattern4	Ocbimv22003050m
pattern4	Ocbimv22003053m
pattern4	Ocbimv22003054m
pattern4	Ocbimv22003055m
pattern4	Ocbimv22003059m
pattern4	Ocbimv22003063m
pattern4	Ocbimv22003064m
pattern4	Ocbimv22003065m
pattern4	Ocbimv22003067m
pattern4	Ocbimv22003071m
pattern4	Ocbimv22003072m
pattern4	Ocbimv22003073m
pattern4	Ocbimv22003074m
pattern4	Ocbimv22003080m
pattern4	Ocbimv22003084m
pattern4	Ocbimv22003090m
pattern4	Ocbimv22003091m
pattern4	Ocbimv22003092m
pattern4	Ocbimv22003093m
pattern4	Ocbimv22003094m
pattern4	Ocbimv22003095m
pattern4	Ocbimv22003096m
pattern4	Ocbimv22003097m
pattern4	Ocbimv22003101m
pattern4	Ocbimv22003102m
pattern4	Ocbimv22003106m
pattern4	Ocbimv22003107m
pattern4	Ocbimv22003116m
pattern4	Ocbimv22003119m
pattern4	Ocbimv22003120m
pattern4	Ocbimv22003121m
pattern4	Ocbimv22003122m
pattern4	Ocbimv22003123m
pattern4	Ocbimv22003129m
pattern4	Ocbimv22003132m
pattern4	Ocbimv22003135m
pattern4	Ocbimv22003136m
pattern4	Ocbimv22003137m
pattern4	Ocbimv22003138m
pattern4	Ocbimv22003139m
pattern4	Ocbimv22003140m
pattern4	Ocbimv22003142m
pattern4	Ocbimv22003146m
pattern4	Ocbimv22003147m
pattern4	Ocbimv22003148m
pattern4	Ocbimv22003149m
pattern4	Ocbimv22003150m
pattern4	Ocbimv22003151m
pattern4	Ocbimv22003157m
pattern4	Ocbimv22003158m
pattern4	Ocbimv22003159m
pattern4	Ocbimv22003160m
pattern4	Ocbimv22003161m
pattern4	Ocbimv22003162m
pattern4	Ocbimv22003163m
pattern4	Ocbimv22003164m
pattern4	Ocbimv22003165m
pattern4	Ocbimv22003166m
pattern4	Ocbimv22003167m
pattern4	Ocbimv22003168m
pattern4	Ocbimv22003172m
pattern4	Ocbimv22003179m
pattern4	Ocbimv22003181m
pattern4	Ocbimv22003182m
pattern4	Ocbimv22003183m
pattern4	Ocbimv22003184m
pattern4	Ocbimv22003206m
pattern4	Ocbimv22003207m
pattern4	Ocbimv22003213m
pattern4	Ocbimv22003214m
pattern4	Ocbimv22003215m
pattern4	Ocbimv22003217m
pattern4	Ocbimv22003222m
pattern4	Ocbimv22003226m
pattern4	Ocbimv22003227m
pattern4	Ocbimv22003231m
pattern4	Ocbimv22003232m
pattern4	Ocbimv22003233m
pattern4	Ocbimv22003240m
pattern4	Ocbimv22003241m
pattern4	Ocbimv22003242m
pattern4	Ocbimv22003243m
pattern4	Ocbimv22003244m
pattern4	Ocbimv22003245m
pattern4	Ocbimv22003246m
pattern4	Ocbimv22003247m
pattern4	Ocbimv22003248m
pattern4	Ocbimv22003249m
pattern4	Ocbimv22003250m
pattern4	Ocbimv22003252m
pattern4	Ocbimv22003253m
pattern4	Ocbimv22003254m
pattern4	Ocbimv22003255m
pattern4	Ocbimv22003256m
pattern4	Ocbimv22003258m
pattern4	Ocbimv22003259m
pattern4	Ocbimv22003262m
pattern4	Ocbimv22003267m
pattern4	Ocbimv22003270m
pattern4	Ocbimv22003277m
pattern4	Ocbimv22003280m
pattern4	Ocbimv22003287m
pattern4	Ocbimv22003288m
pattern4	Ocbimv22003289m
pattern4	Ocbimv22003290m
pattern4	Ocbimv22003295m
pattern4	Ocbimv22003298m
pattern4	Ocbimv22003299m
pattern4	Ocbimv22003300m
pattern4	Ocbimv22003301m
pattern4	Ocbimv22003302m
pattern4	Ocbimv22003303m
pattern4	Ocbimv22003304m
pattern4	Ocbimv22003309m
pattern4	Ocbimv22003310m
pattern4	Ocbimv22003311m
pattern4	Ocbimv22003316m
pattern4	Ocbimv22003317m
pattern4	Ocbimv22003318m
pattern4	Ocbimv22003319m
pattern4	Ocbimv22003320m
pattern4	Ocbimv22003322m
pattern4	Ocbimv22003323m
pattern4	Ocbimv22003324m
pattern4	Ocbimv22003325m
pattern4	Ocbimv22003332m
pattern4	Ocbimv22003333m
pattern4	Ocbimv22003334m
pattern4	Ocbimv22003335m
pattern4	Ocbimv22003338m
pattern4	Ocbimv22003342m
pattern4	Ocbimv22003343m
pattern4	Ocbimv22003344m
pattern4	Ocbimv22003345m
pattern4	Ocbimv22003347m
pattern4	Ocbimv22003348m
pattern4	Ocbimv22003350m
pattern4	Ocbimv22003360m
pattern4	Ocbimv22003361m
pattern4	Ocbimv22003368m
pattern4	Ocbimv22003369m
pattern4	Ocbimv22003370m
pattern4	Ocbimv22003371m
pattern4	Ocbimv22003372m
pattern4	Ocbimv22003373m
pattern4	Ocbimv22003374m
pattern4	Ocbimv22003390m
pattern4	Ocbimv22003391m
pattern4	Ocbimv22003412m
pattern4	Ocbimv22003413m
pattern4	Ocbimv22003414m
pattern4	Ocbimv22003415m
pattern4	Ocbimv22003416m
pattern4	Ocbimv22003417m
pattern4	Ocbimv22003418m
pattern4	Ocbimv22003419m
pattern4	Ocbimv22003420m
pattern4	Ocbimv22003422m
pattern4	Ocbimv22003423m
pattern4	Ocbimv22003424m
pattern4	Ocbimv22003425m
pattern4	Ocbimv22003426m
pattern4	Ocbimv22003427m
pattern4	Ocbimv22003429m
pattern4	Ocbimv22003430m
pattern4	Ocbimv22003431m
pattern4	Ocbimv22003432m
pattern4	Ocbimv22003433m
pattern4	Ocbimv22003434m
pattern4	Ocbimv22003444m
pattern4	Ocbimv22003445m
pattern4	Ocbimv22003447m
pattern4	Ocbimv22003448m
pattern4	Ocbimv22003454m
pattern4	Ocbimv22003455m
pattern4	Ocbimv22003456m
pattern4	Ocbimv22003463m
pattern4	Ocbimv22003465m
pattern4	Ocbimv22003467m
pattern4	Ocbimv22003473m
pattern4	Ocbimv22003474m
pattern4	Ocbimv22003475m
pattern4	Ocbimv22003480m
pattern4	Ocbimv22003481m
pattern4	Ocbimv22003489m
pattern4	Ocbimv22003490m
pattern4	Ocbimv22003491m
pattern4	Ocbimv22003492m
pattern4	Ocbimv22003494m
pattern4	Ocbimv22003495m
pattern4	Ocbimv22003498m
pattern4	Ocbimv22003500m
pattern4	Ocbimv22003501m
pattern4	Ocbimv22003502m
pattern4	Ocbimv22003503m
pattern4	Ocbimv22003504m
pattern4	Ocbimv22003505m
pattern4	Ocbimv22003511m
pattern4	Ocbimv22003515m
pattern4	Ocbimv22003524m
pattern4	Ocbimv22003526m
pattern4	Ocbimv22003527m
pattern4	Ocbimv22003532m
pattern4	Ocbimv22003533m
pattern4	Ocbimv22003535m
pattern4	Ocbimv22003536m
pattern4	Ocbimv22003537m
pattern4	Ocbimv22003538m
pattern4	Ocbimv22003539m
pattern4	Ocbimv22003540m
pattern4	Ocbimv22003564m
pattern4	Ocbimv22003566m
pattern4	Ocbimv22003567m
pattern4	Ocbimv22003568m
pattern4	Ocbimv22003569m
pattern4	Ocbimv22003570m
pattern4	Ocbimv22003577m
pattern4	Ocbimv22003578m
pattern4	Ocbimv22003582m
pattern4	Ocbimv22003583m
pattern4	Ocbimv22003584m
pattern4	Ocbimv22003585m
pattern4	Ocbimv22003586m
pattern4	Ocbimv22003587m
pattern4	Ocbimv22003588m
pattern4	Ocbimv22003589m
pattern4	Ocbimv22003590m
pattern4	Ocbimv22003591m
pattern4	Ocbimv22003592m
pattern4	Ocbimv22003593m
pattern4	Ocbimv22003594m
pattern4	Ocbimv22003595m
pattern4	Ocbimv22003596m
pattern4	Ocbimv22003597m
pattern4	Ocbimv22003598m
pattern4	Ocbimv22003601m
pattern4	Ocbimv22003602m
pattern4	Ocbimv22003604m
pattern4	Ocbimv22003620m
pattern4	Ocbimv22003625m
pattern4	Ocbimv22003626m
pattern4	Ocbimv22003627m
pattern4	Ocbimv22003630m
pattern4	Ocbimv22003631m
pattern4	Ocbimv22003632m
pattern4	Ocbimv22003633m
pattern4	Ocbimv22003634m
pattern4	Ocbimv22003635m
pattern4	Ocbimv22003636m
pattern4	Ocbimv22003637m
pattern4	Ocbimv22003638m
pattern4	Ocbimv22003639m
pattern4	Ocbimv22003640m
pattern4	Ocbimv22003641m
pattern4	Ocbimv22003642m
pattern4	Ocbimv22003643m
pattern4	Ocbimv22003644m
pattern4	Ocbimv22003645m
pattern4	Ocbimv22003652m
pattern4	Ocbimv22003654m
pattern4	Ocbimv22003655m
pattern4	Ocbimv22003656m
pattern4	Ocbimv22003657m
pattern4	Ocbimv22003658m
pattern4	Ocbimv22003659m
pattern4	Ocbimv22003663m
pattern4	Ocbimv22003670m
pattern4	Ocbimv22003671m
pattern4	Ocbimv22003675m
pattern4	Ocbimv22003677m
pattern4	Ocbimv22003678m
pattern4	Ocbimv22003679m
pattern4	Ocbimv22003680m
pattern4	Ocbimv22003681m
pattern4	Ocbimv22003682m
pattern4	Ocbimv22003697m
pattern4	Ocbimv22003698m
pattern4	Ocbimv22003711m
pattern4	Ocbimv22003712m
pattern4	Ocbimv22003713m
pattern4	Ocbimv22003718m
pattern4	Ocbimv22003719m
pattern4	Ocbimv22003720m
pattern4	Ocbimv22003722m
pattern4	Ocbimv22003731m
pattern4	Ocbimv22003732m
pattern4	Ocbimv22003733m
pattern4	Ocbimv22003735m
pattern4	Ocbimv22003736m
pattern4	Ocbimv22003739m
pattern4	Ocbimv22003741m
pattern4	Ocbimv22003742m
pattern4	Ocbimv22003743m
pattern4	Ocbimv22003751m
pattern4	Ocbimv22003752m
pattern4	Ocbimv22003753m
pattern4	Ocbimv22003755m
pattern4	Ocbimv22003758m
pattern4	Ocbimv22003762m
pattern4	Ocbimv22003763m
pattern4	Ocbimv22003764m
pattern4	Ocbimv22003773m
pattern4	Ocbimv22003774m
pattern4	Ocbimv22003779m
pattern4	Ocbimv22003781m
pattern4	Ocbimv22003782m
pattern4	Ocbimv22003783m
pattern4	Ocbimv22003784m
pattern4	Ocbimv22003785m
pattern4	Ocbimv22003786m
pattern4	Ocbimv22003787m
pattern4	Ocbimv22003788m
pattern4	Ocbimv22003789m
pattern4	Ocbimv22003790m
pattern4	Ocbimv22003791m
pattern4	Ocbimv22003792m
pattern4	Ocbimv22003793m
pattern4	Ocbimv22003794m
pattern4	Ocbimv22003795m
pattern4	Ocbimv22003796m
pattern4	Ocbimv22003797m
pattern4	Ocbimv22003798m
pattern4	Ocbimv22003799m
pattern4	Ocbimv22003800m
pattern4	Ocbimv22003801m
pattern4	Ocbimv22003802m
pattern4	Ocbimv22003809m
pattern4	Ocbimv22003810m
pattern4	Ocbimv22003811m
pattern4	Ocbimv22003812m
pattern4	Ocbimv22003813m
pattern4	Ocbimv22003817m
pattern4	Ocbimv22003818m
pattern4	Ocbimv22003819m
pattern4	Ocbimv22003820m
pattern4	Ocbimv22003821m
pattern4	Ocbimv22003822m
pattern4	Ocbimv22003823m
pattern4	Ocbimv22003824m
pattern4	Ocbimv22003828m
pattern4	Ocbimv22003840m
pattern4	Ocbimv22003843m
pattern4	Ocbimv22003850m
pattern4	Ocbimv22003851m
pattern4	Ocbimv22003852m
pattern4	Ocbimv22003857m
pattern4	Ocbimv22003858m
pattern4	Ocbimv22003860m
pattern4	Ocbimv22003861m
pattern4	Ocbimv22003862m
pattern4	Ocbimv22003863m
pattern4	Ocbimv22003864m
pattern4	Ocbimv22003867m
pattern4	Ocbimv22003872m
pattern4	Ocbimv22003874m
pattern4	Ocbimv22003882m
pattern4	Ocbimv22003883m
pattern4	Ocbimv22003884m
pattern4	Ocbimv22003888m
pattern4	Ocbimv22003889m
pattern4	Ocbimv22003890m
pattern4	Ocbimv22003891m
pattern4	Ocbimv22003892m
pattern4	Ocbimv22003894m
pattern4	Ocbimv22003895m
pattern4	Ocbimv22003896m
pattern4	Ocbimv22003897m
pattern4	Ocbimv22003899m
pattern4	Ocbimv22003900m
pattern4	Ocbimv22003901m
pattern4	Ocbimv22003905m
pattern4	Ocbimv22003908m
pattern4	Ocbimv22003920m
pattern4	Ocbimv22003921m
pattern4	Ocbimv22003926m
pattern4	Ocbimv22003927m
pattern4	Ocbimv22003928m
pattern4	Ocbimv22003929m
pattern4	Ocbimv22003930m
pattern4	Ocbimv22003934m
pattern4	Ocbimv22003935m
pattern4	Ocbimv22003936m
pattern4	Ocbimv22003937m
pattern4	Ocbimv22003939m
pattern4	Ocbimv22003940m
pattern4	Ocbimv22003941m
pattern4	Ocbimv22003943m
pattern4	Ocbimv22003944m
pattern4	Ocbimv22003947m
pattern4	Ocbimv22003948m
pattern4	Ocbimv22003952m
pattern4	Ocbimv22003969m
pattern4	Ocbimv22003970m
pattern4	Ocbimv22003971m
pattern4	Ocbimv22003986m
pattern4	Ocbimv22003989m
pattern4	Ocbimv22003990m
pattern4	Ocbimv22003993m
pattern4	Ocbimv22003994m
pattern4	Ocbimv22003995m
pattern4	Ocbimv22003996m
pattern4	Ocbimv22003997m
pattern4	Ocbimv22003998m
pattern4	Ocbimv22003999m
pattern4	Ocbimv22004000m
pattern4	Ocbimv22004001m
pattern4	Ocbimv22004002m
pattern4	Ocbimv22004003m
pattern4	Ocbimv22004005m
pattern4	Ocbimv22004006m
pattern4	Ocbimv22004007m
pattern4	Ocbimv22004008m
pattern4	Ocbimv22004010m
pattern4	Ocbimv22004011m
pattern4	Ocbimv22004013m
pattern4	Ocbimv22004014m
pattern4	Ocbimv22004016m
pattern4	Ocbimv22004021m
pattern4	Ocbimv22004023m
pattern4	Ocbimv22004024m
pattern4	Ocbimv22004026m
pattern4	Ocbimv22004027m
pattern4	Ocbimv22004031m
pattern4	Ocbimv22004044m
pattern4	Ocbimv22004047m
pattern4	Ocbimv22004051m
pattern4	Ocbimv22004052m
pattern4	Ocbimv22004053m
pattern4	Ocbimv22004054m
pattern4	Ocbimv22004056m
pattern4	Ocbimv22004070m
pattern4	Ocbimv22004071m
pattern4	Ocbimv22004072m
pattern4	Ocbimv22004073m
pattern4	Ocbimv22004081m
pattern4	Ocbimv22004082m
pattern4	Ocbimv22004083m
pattern4	Ocbimv22004088m
pattern4	Ocbimv22004093m
pattern4	Ocbimv22004094m
pattern4	Ocbimv22004096m
pattern4	Ocbimv22004099m
pattern4	Ocbimv22004100m
pattern4	Ocbimv22004104m
pattern4	Ocbimv22004106m
pattern4	Ocbimv22004107m
pattern4	Ocbimv22004108m
pattern4	Ocbimv22004109m
pattern4	Ocbimv22004110m
pattern4	Ocbimv22004114m
pattern4	Ocbimv22004125m
pattern4	Ocbimv22004129m
pattern4	Ocbimv22004132m
pattern4	Ocbimv22004133m
pattern4	Ocbimv22004134m
pattern4	Ocbimv22004135m
pattern4	Ocbimv22004136m
pattern4	Ocbimv22004137m
pattern4	Ocbimv22004138m
pattern4	Ocbimv22004139m
pattern4	Ocbimv22004144m
pattern4	Ocbimv22004150m
pattern4	Ocbimv22004151m
pattern4	Ocbimv22004152m
pattern4	Ocbimv22004153m
pattern4	Ocbimv22004154m
pattern4	Ocbimv22004158m
pattern4	Ocbimv22004159m
pattern4	Ocbimv22004168m
pattern4	Ocbimv22004169m
pattern4	Ocbimv22004185m
pattern4	Ocbimv22004186m
pattern4	Ocbimv22004188m
pattern4	Ocbimv22004189m
pattern4	Ocbimv22004190m
pattern4	Ocbimv22004196m
pattern4	Ocbimv22004197m
pattern4	Ocbimv22004198m
pattern4	Ocbimv22004199m
pattern4	Ocbimv22004200m
pattern4	Ocbimv22004201m
pattern4	Ocbimv22004202m
pattern4	Ocbimv22004203m
pattern4	Ocbimv22004204m
pattern4	Ocbimv22004210m
pattern4	Ocbimv22004211m
pattern4	Ocbimv22004212m
pattern4	Ocbimv22004213m
pattern4	Ocbimv22004214m
pattern4	Ocbimv22004215m
pattern4	Ocbimv22004216m
pattern4	Ocbimv22004217m
pattern4	Ocbimv22004218m
pattern4	Ocbimv22004219m
pattern4	Ocbimv22004220m
pattern4	Ocbimv22004222m
pattern4	Ocbimv22004223m
pattern4	Ocbimv22004224m
pattern4	Ocbimv22004225m
pattern4	Ocbimv22004226m
pattern4	Ocbimv22004227m
pattern4	Ocbimv22004228m
pattern4	Ocbimv22004229m
pattern4	Ocbimv22004230m
pattern4	Ocbimv22004231m
pattern4	Ocbimv22004232m
pattern4	Ocbimv22004233m
pattern4	Ocbimv22004234m
pattern4	Ocbimv22004235m
pattern4	Ocbimv22004239m
pattern4	Ocbimv22004240m
pattern4	Ocbimv22004241m
pattern4	Ocbimv22004249m
pattern4	Ocbimv22004263m
pattern4	Ocbimv22004269m
pattern4	Ocbimv22004270m
pattern4	Ocbimv22004271m
pattern4	Ocbimv22004272m
pattern4	Ocbimv22004273m
pattern4	Ocbimv22004274m
pattern4	Ocbimv22004276m
pattern4	Ocbimv22004281m
pattern4	Ocbimv22004283m
pattern4	Ocbimv22004284m
pattern4	Ocbimv22004285m
pattern4	Ocbimv22004286m
pattern4	Ocbimv22004287m
pattern4	Ocbimv22004288m
pattern4	Ocbimv22004291m
pattern4	Ocbimv22004292m
pattern4	Ocbimv22004293m
pattern4	Ocbimv22004294m
pattern4	Ocbimv22004295m
pattern4	Ocbimv22004296m
pattern4	Ocbimv22004297m
pattern4	Ocbimv22004298m
pattern4	Ocbimv22004299m
pattern4	Ocbimv22004302m
pattern4	Ocbimv22004304m
pattern4	Ocbimv22004306m
pattern4	Ocbimv22004307m
pattern4	Ocbimv22004308m
pattern4	Ocbimv22004309m
pattern4	Ocbimv22004310m
pattern4	Ocbimv22004311m
pattern4	Ocbimv22004312m
pattern4	Ocbimv22004313m
pattern4	Ocbimv22004314m
pattern4	Ocbimv22004315m
pattern4	Ocbimv22004316m
pattern4	Ocbimv22004317m
pattern4	Ocbimv22004321m
pattern4	Ocbimv22004322m
pattern4	Ocbimv22004323m
pattern4	Ocbimv22004324m
pattern4	Ocbimv22004325m
pattern4	Ocbimv22004328m
pattern4	Ocbimv22004336m
pattern4	Ocbimv22004338m
pattern4	Ocbimv22004340m
pattern4	Ocbimv22004344m
pattern4	Ocbimv22004348m
pattern4	Ocbimv22004349m
pattern4	Ocbimv22004350m
pattern4	Ocbimv22004351m
pattern4	Ocbimv22004352m
pattern4	Ocbimv22004353m
pattern4	Ocbimv22004354m
pattern4	Ocbimv22004355m
pattern4	Ocbimv22004356m
pattern4	Ocbimv22004357m
pattern4	Ocbimv22004358m
pattern4	Ocbimv22004359m
pattern4	Ocbimv22004360m
pattern4	Ocbimv22004361m
pattern4	Ocbimv22004362m
pattern4	Ocbimv22004363m
pattern4	Ocbimv22004367m
pattern4	Ocbimv22004368m
pattern4	Ocbimv22004369m
pattern4	Ocbimv22004370m
pattern4	Ocbimv22004371m
pattern4	Ocbimv22004372m
pattern4	Ocbimv22004373m
pattern4	Ocbimv22004374m
pattern4	Ocbimv22004375m
pattern4	Ocbimv22004378m
pattern4	Ocbimv22004379m
pattern4	Ocbimv22004383m
pattern4	Ocbimv22004384m
pattern4	Ocbimv22004385m
pattern4	Ocbimv22004390m
pattern4	Ocbimv22004391m
pattern4	Ocbimv22004392m
pattern4	Ocbimv22004393m
pattern4	Ocbimv22004394m
pattern4	Ocbimv22004395m
pattern4	Ocbimv22004397m
pattern4	Ocbimv22004403m
pattern4	Ocbimv22004404m
pattern4	Ocbimv22004405m
pattern4	Ocbimv22004406m
pattern4	Ocbimv22004419m
pattern4	Ocbimv22004421m
pattern4	Ocbimv22004425m
pattern4	Ocbimv22004435m
pattern4	Ocbimv22004436m
pattern4	Ocbimv22004437m
pattern4	Ocbimv22004438m
pattern4	Ocbimv22004439m
pattern4	Ocbimv22004440m
pattern4	Ocbimv22004441m
pattern4	Ocbimv22004442m
pattern4	Ocbimv22004443m
pattern4	Ocbimv22004444m
pattern4	Ocbimv22004445m
[truncated: 15,587 more rows]
