# Supplementary material for: Epigenetic machinery is functionally conserved in cephalopods
Source: BMC Biol. 2022 Sep 14;20:202. doi: 10.1186/s12915-022-01404-1 (PMC9476566; doi:10.1186/s12915-022-01404-1)
Supplement: Supplementary file 23 — Additional file 23: Table S8. Statistical metrics of RRBS. A. Statistic values of alignment performed in Bismark. B. Read coverage statistics per base analyzed by methylKit. [file 12915_2022_1404_MOESM23_ESM.xlsx]

## Sheet: Bismark Alignment Stats
Alignment Stats - NextSeq550 (Illumina 150 bp paired-end reads)	n° of reads	% of alignment
Sequence pairs analysed in total	28863110
Paired-end alignments with a unique best hit	14422554	49.9688
Pairs without alignments under any condition	13620806	47.1911
Pairs that did not map uniquely	819750	2.84013
Genomic sequence context not extractable (edges of chromosomes)	4513

## Sheet: Bismark Cytosine Methylation
Total C's analysed	782894145
Methylated C's in CpG context	10982312
Methylated C's in CHG context	1190258
Methylated C's in CHH context	4289760
Methylated C's in Unknown context	3613
Unmethylated C's in CpG context	117841043
Unmethylated C's in CHG context	145946271
Unmethylated C's in CHH context	502644501
Unmethylated C's in Unknown context	214565
Percentage methylation (CpG context)	0.085
Percentage methylation (CHG context)	0.008
Percentage methylation (CHH context)	0.008
Methylated C's in Unknown context	N/A%

## Sheet: methylKit Conversion Stats
CpG context
	% of
average conversion rate	99.1986
average conversion rate (Forward)	99.1981
average conversion rate (Reverse)	99.1992
	n° of
total otherC considered (>95% C+T)	9770590
total otherC considered (Forward) (>95% C+T)	4900641
total otherC considered (Reverse) (>95% C+T)	4869949

## Sheet: methylKit Coverage Stats
Read coverage statistics per base (CpG context with mincov=10, minqual=20)
summary:
Min.	1st Qu.	Median	Mean	3rd Qu.	Max.
10	14	21	29.1	34	21833
percentiles:
0	0.1	0.2	0.3	0.4	0.5	0.6	0.7	0.8	0.9	0.95	0.99	0.995	0.999	1
10	11	13	15	18	21	25	30	38	51	64	103	128	442.735	21833
